# Supplementary material for: Active DNA demethylation upstream of rod-photoreceptor fate determination is required for retinal development
Source: PLoS Biol. 2025 Aug 4;23(8):e3003332. doi: 10.1371/journal.pbio.3003332 (PMC12407554; doi:10.1371/journal.pbio.3003332)
Supplement: S1 Table — (XLSX) [file pbio.3003332.s013.xlsx]

## Sheet: Sheet1
Table S1 - Antibody List
Antibodies	Source	Concentration	Catalog #; RRID
Rabbit anti-Rbpms	GeneTex	1/200	Cat#: GTX118619; RRID:AB_10720427
Mouse anti-Pax6	DSHB	1/200	Cat#: PAX6a.a 1-223; RRID: AB_528427
Mouse anti-Calbindin	Sigma-Aldrich	1/200	Cat#: C9848 (clone CB-955); RRID:AB_476894
Sheep anti-Chx10 (Vsx2)	Exalpha	1/200	Cat#: X1180P; RRID:AB_2314191
Mouse anti-CRX	Abnova	1/200	Cat#: H00001406-M02; RRID:AB_606098
Rabbit anti-Lhx2	Sigma-Aldrich	1/1000	Cat#: ABE1402; RRID:AB_2722523
Mouse anti-RXRγ	Santa Cruz Biotechnology	1/200	Cat#: sc-365252; RRID:AB_10850062
Rabbit anti-Recoverin	Sigma-Aldrich	1/200	Cat#: AB5585; RRID:AB_2253622
Mouse anti-PNR (Nr2e3)	R&D Systems	1/200	Cat#: PP-H7223-00; RRID:AB_2155481
Rabbit anti-arrestin3	Sigma-Aldrich	1/1000	Cat#: AB15282; RRID:AB_1163387
Rabbit anti-Opn1sw	Sigma-Aldrich	1/200	Cat#: AB5407; RRID:AB_177457
Mouse anti-Opsin (Rhodopsin)	Sigma-Aldrich	1/200	Cat#: O4886; RRID:AB_260838
Rabbit anti-Iba1	GeneTex	1/200	Cat#: GTX100042; RRID: AB_1240434
Mouse anti-Bassoon	Enzo	1/500	Cat#: ENZ-ABS666; RRID: AB_11181058
Rabbit anti-Calretinin	Swant	1/500	Cat#: SKU CR7697; RRID: AB_2619710
Mouse anti-GS	BD Biosciences	1/200	Cat#: G10518; RRID: AB_397880
Mouse anti-GFAP	Sigma	1/200	Cat#: G3893; RRID:AB_477010
Chicken anti-GFP	AVES	1/1000	Cat#: GFP-1010; RRID:AB_2307313
Rabbit anti-GFP	Life Technologies	1/1000	Cat#: A6455; RRID: RRID:AB_221570
Rabbit anti-pH3	Millipore sigma	1/200	Cat#: 06-570; RRID:AB_310177
Goat anti-Nrl	R&D Systems	1/200	Cat#: AF2945; RRID:AB_2155098
Mouse anti-Tfap2a	Abnova	1/200	Cat#: H00007020-M01 (clone 2G5); RRID:AB_490092
Goat anti-Otx2	R&D Systems	1/200	Cat#: AF1979; RRID:AB_2157172
