# Supplementary material for: Active DNA demethylation upstream of rod-photoreceptor fate determination is required for retinal development
Source: PLoS Biol. 2025 Aug 4;23(8):e3003332. doi: 10.1371/journal.pbio.3003332 (PMC12407554; doi:10.1371/journal.pbio.3003332)
Supplement: S2 Table — (CSV) [file pbio.3003332.s014.csv]

	id	gene_short_name	CreNeg1	CreNeg2	CreNeg3	tHet1	tHet2	tHet3	Tet_tcKO1	Tet_tcKO2	Tet_tcKO3	tcKO_v_CreNeg_LogFC	tcKO_v_CreNeg_LogCPM	tcKO_v_CreNeg_PValue	tcKO_v_CreNeg_FDR	tcKO_v_tHet_LogFC	tcKO_v_tHet_LogCPM	tcKO_v_tHet_PValue	tcKO_v_tHet_FDR	tHet_v_CreNeg_LogFC	tHet_v_CreNeg_LogCPM	tHet_v_CreNeg_PValue	tHet_v_CreNeg_FDR	tcKO_v_CreNeg_Sig	tcKO_v_tHet_Sig	Sig_both	tHet_v_CreNeg_Sig	CreNeg_avg	tHet_avg	Tet_tcKO_avg	direction
ENSMUSG00000000001.4	ENSMUSG00000000001.4	Gnai3	28.0206380240411	26.6584532332791	25.3141092812123	21.8188793938759	23.1617875789877	21.7450461089727	42.4564355405613	42.0396311160745	30.5878509270979	0.506168964159584	4.8723142296559	0.0107912260888753	0.200325447304591	0.833595743155239	4.8723142296559	3.0256789509846e-05	0.00200341107342819	-0.327427906824522	4.8723142296559	0.10233953311119	1	No	No	No	No	26.6644001795108	22.2419043606121	38.3613058612445	Unchanged
ENSMUSG00000000003.15	ENSMUSG00000000003.15	Pbsn	0	0	0	0	0	0	0	0.197678516219786	0	3.11323716794847	-2.73789626383854	0.314457034204727	1	3.08461537916729	-2.73789626383854	0.314457034204727	1	0	-2.73789626383854	1	1	No	No	No	No	0	0	0.0658928387399286	Unchanged
ENSMUSG00000000028.15	ENSMUSG00000000028.15	Cdc45	3.17881187667693	3.18119966984237	2.70017165666264	3.60047514750427	4.05071621336556	3.69523659368164	2.79084261595298	3.03107058203672	2.28806758903488	-0.172544426456755	1.71787848197347	0.624310343433213	1	-0.433931508248262	1.71787848197347	0.193926999983403	1	0.261387979413558	1.71787848197347	0.438406450487455	1	No	No	No	No	3.02006106772732	3.78214265151715	2.70332692900819	Unchanged
ENSMUSG00000000031.16	ENSMUSG00000000031.16	H19	0.824136412471798	1.08160788774641	2.36265019957981	2.80837061505333	4.36230976823983	3.93211073430226	1.95952779417975	1.77910664597807	3.01061524873011	0.743112224308009	1.37536803208516	0.12644638688973	0.947634086536511	-0.589563919914814	1.37536803208516	0.210084012591874	1	1.332527733078	1.37536803208516	0.0057314590269942	1	No	No	No	No	1.42279816659934	3.7009303725318	2.24974989629598	Unchanged
ENSMUSG00000000037.17	ENSMUSG00000000037.17	Scml2	1.00073707228718	2.5449597358739	1.08006866266506	2.4483231003029	1.97342584753707	1.51599449997195	2.73146298582632	2.767499227077	2.28806758903488	0.776267931543981	1.10672066380991	0.0548095160274627	0.598664491302327	0.466387886690199	1.10672066380991	0.249180047957318	1	0.30978941263963	1.10672066380991	0.473303595810406	1	No	No	No	No	1.54192182360871	1.97924781593731	2.59567660064607	Unchanged
ENSMUSG00000000049.11	ENSMUSG00000000049.11	Apoh	0.294334433025642	0.25449597358739	0.270017165666264	0.288038011800341	0.207729036582849	0.0947496562482471	0.118759260253318	0.0658928387399286	0.120424609949204	-1.35157202981127	-1.66200500116067	0.139161993753615	0.998665487248686	-0.748361737718888	-1.66200500116067	0.614130871063559	1	-0.601470625654921	-1.66200500116067	0.447210612318609	1	No	No	No	No	0.272949190759765	0.196838901543812	0.10169223631415	Unchanged
ENSMUSG00000000056.7	ENSMUSG00000000056.7	Narf	64.4592408326156	67.8868009544363	70.947010278811	67.3288852583298	94.6205761634877	63.9086431394427	84.2003155196026	79.400870681614	61.4767633790688	0.138773136318485	6.17762807019709	0.453108108322995	1	0.0720611593543086	6.17762807019709	0.698773805652355	1	0.066711515556485	6.17762807019709	0.718725882405169	1	No	No	No	No	67.7643506886209	75.2860348537534	75.0259831934285	Unchanged
ENSMUSG00000000058.6	ENSMUSG00000000058.6	Cav2	16.1295269298052	13.6791585803222	12.4207896206482	6.69688377435793	12.8792002681366	11.7015825466585	9.56012045039212	8.69785471367058	6.92441507207925	-0.763827011285994	3.47982304259638	0.00893036421070381	0.174786285347204	-0.262233988110108	3.47982304259638	0.37873009752623	1	-0.501575345032638	3.47982304259638	0.0838577054626192	1	No	No	No	No	14.0764917102585	10.425888863051	8.39413007871398	Unchanged
ENSMUSG00000000078.7	ENSMUSG00000000078.7	Klf6	32.2590538596104	26.0222132993106	28.5543152692075	18.6504612640721	24.2004327619019	20.4659257496214	34.3808058433356	31.8921339501254	24.5666204296377	0.0434965875685414	4.75644740859154	0.843364631152186	1	0.578886071387925	4.75644740859154	0.00755467014751157	0.16036189077084	-0.53538701217721	4.75644740859154	0.0135161134043566	1	No	No	No	No	28.9451941427095	21.1056065918651	30.2798534076996	Unchanged
ENSMUSG00000000085.16	ENSMUSG00000000085.16	Scmh1	48.2708470162053	66.0417051459277	58.2562034924965	59.2638209279202	62.9418980846033	51.8754367959153	71.0180376314843	72.4162297751815	49.0128162493261	0.149059763654328	5.89666476881164	0.396271042093361	1	0.197270464313913	5.89666476881164	0.261537726782741	1	-0.0482110319745653	5.89666476881164	0.785270801501785	1	No	No	No	No	57.5229185515432	58.0270519361463	64.1490278853307	Unchanged
ENSMUSG00000000088.7	ENSMUSG00000000088.7	Cox5a	8.65343233095387	7.507631220828	6.07538622749095	5.904779241907	5.40095495115408	4.40585901554349	5.93796301266591	4.41482019557522	3.19125216365391	-0.745516124760195	2.54921184365711	0.0138506239363493	0.24039085716491	-0.160875308401167	2.54921184365711	0.623370807309358	1	-0.584606092138173	2.54921184365711	0.0564764131278812	1	No	No	No	No	7.41214992642427	5.23719773620152	4.51467845729835	Unchanged
ENSMUSG00000000093.6	ENSMUSG00000000093.6	Tbx2	51.802860212513	40.7193557739824	53.2608859276706	34.3485329071907	47.5699493774724	39.6527311398914	33.5494910215624	39.5357032439572	22.8204635853742	-0.647305038775723	5.33610477718828	0.00263284717386357	0.0689748777791162	-0.30468655249031	5.33610477718828	0.158278829793796	0.971936413099644	-0.342614587396281	5.33610477718828	0.110224651911042	1	No	No	No	No	48.594367304722	40.5237378081848	31.9685526169646	Unchanged
ENSMUSG00000000094.12	ENSMUSG00000000094.12	Tbx4	0	0	0.202512874249698	0	0	0.0473748281241236	0.0593796301266591	0.0658928387399286	0	-0.620027335994662	-2.54416792907895	1	1	0.72379253001901	-2.54416792907895	1	1	-1.33856167511711	-2.54416792907895	0.701353009769304	1	No	No	No	No	0.0675042914165661	0.0157916093747079	0.0417574896221959	Unchanged
ENSMUSG00000000103.12	ENSMUSG00000000103.12	Zfy2	0.0588668866051284	0	0	0	0	0	0	0	0	-1.89736929177139	-2.87909924861205	1	1	0	-2.87909924861205	1	1	-1.85769286406772	-2.87909924861205	1	1	No	No	No	No	0.0196222955350428	0	0	Unchanged
ENSMUSG00000000120.6	ENSMUSG00000000120.6	Ngfr	51.1553244598566	32.957228579567	41.9201649696875	28.2277251564334	42.3767234629012	38.9421087180296	41.5657410886614	41.0512385349755	20.2313344714663	-0.364948344306813	5.23457826293013	0.16003137442013	1	-0.0805414832470099	5.23457826293013	0.758643381809353	1	-0.284404252315128	5.23457826293013	0.274078238267879	1	No	No	No	No	42.010906003037	36.5155191124547	34.2827713650344	Unchanged
ENSMUSG00000000125.5	ENSMUSG00000000125.5	Wnt3	0.35320131963077	1.14523188114325	0.540034331332529	0.792104532450938	1.24637421949709	0	0.950074082026546	1.18607109731871	0.602123049746021	0.422835569248969	-0.245550663885746	0.577296053459282	1	0.63815072055968	-0.245550663885746	0.428140612064515	1	-0.215355872108741	-0.245550663885746	0.887878078394814	1	No	No	No	No	0.679489177368851	0.679492917316011	0.912756076363761	Unchanged
ENSMUSG00000000126.11	ENSMUSG00000000126.11	Wnt9a	0.824136412471798	1.14523188114325	1.08006866266506	0.864114035401024	1.35023873778852	0.900121734358348	1.78138890379977	1.844999484718	1.02360918456824	0.58582510368769	0.397209380978742	0.150006235133046	1	0.637591352070705	0.397209380978742	0.133966301172717	0.898946444935365	-0.0518431807542943	0.397209380978742	1	1	No	No	No	No	1.0164789854267	1.03815816918263	1.54999919102867	Unchanged
ENSMUSG00000000127.15	ENSMUSG00000000127.15	Fer	89.9486027326362	118.658747685121	98.7587783424362	105.493921821875	106.876589321876	88.0224306546216	92.8697415180949	94.6880092692774	67.7388430964274	-0.272114691128686	6.57547834595429	0.11774953034454	0.914681253006786	-0.175733657910686	6.57547834595429	0.313524781132521	1	-0.0963803946108595	6.57547834595429	0.579474043999772	1	No	No	No	No	102.455376253398	100.130980599457	85.0988646279332	Unchanged
ENSMUSG00000000131.15	ENSMUSG00000000131.15	Xpo6	50.7432562536207	94.290758214128	73.5121733526405	97.6448860003157	128.895867199658	60.4029058582575	73.4526024666773	94.8197949467573	58.0446619955165	0.0511613079037254	6.31360883425825	0.818211272704836	1	-0.256783629899441	6.31360883425825	0.245504953719798	1	0.307944339155934	6.31360883425825	0.163839421775983	1	No	No	No	No	72.848729273463	95.6478863527437	75.4390198029837	Unchanged
ENSMUSG00000000134.17	ENSMUSG00000000134.17	Tfe3	18.2487348475898	19.1508220124511	20.7238174648858	22.3949554174765	24.4081617984848	23.9716630308065	25.94889836535	27.4773137545502	15.6551992933966	0.215253786774741	4.45756719819567	0.308072827577898	1	-0.0125821106531682	4.45756719819567	0.959410290878981	1	0.227832704018858	4.45756719819567	0.282833408225948	1	No	No	No	No	19.3744581083089	23.5915934155893	23.0271371377656	Unchanged
ENSMUSG00000000142.15	ENSMUSG00000000142.15	Axin2	35.7910670559181	38.3016440249022	38.7474632731089	34.7805899248912	32.7173232617987	32.3096327806523	49.819509676267	42.434988148514	31.7920970265899	0.122610283845886	5.23000536912259	0.533800292300625	1	0.357786691296309	5.23000536912259	0.0682086442501821	0.637405595151809	-0.235176130090711	5.23000536912259	0.230646788982367	1	No	No	No	No	37.6133914513097	33.2691819891141	41.348864950457	Unchanged
ENSMUSG00000000148.17	ENSMUSG00000000148.17	Brat1	9.71303628984619	13.4882866001317	12.285781037815	15.194005122468	19.5265294387878	11.133084609169	15.498083463058	15.8801741363228	10.0554549307586	0.210100943782742	3.75776484891711	0.358294833683451	1	-0.0704244645902605	3.75776484891711	0.750298608679954	1	0.280519826027147	3.75776484891711	0.213453812785426	1	No	No	No	No	11.8290346425976	15.284539723475	13.8112375100465	Unchanged
ENSMUSG00000000149.10	ENSMUSG00000000149.10	Gna12	18.3664686208001	10.9433268642578	14.1083969060623	9.7932924012116	12.0482841218052	10.3750873591831	20.1890742430641	17.3298165886012	13.2467070944125	0.188000572505301	3.83568669454481	0.487549087575539	1	0.709409775787482	3.83568669454481	0.00889351386697742	0.179863233590691	-0.521406090721539	3.83568669454481	0.0547138509407046	1	No	No	No	No	14.47273079704	10.7388879607333	16.9218659753593	Unchanged
ENSMUSG00000000154.16	ENSMUSG00000000154.16	Slc22a18	0.0588668866051284	0	0	0.0720095029500853	0	0	0	0	0.0602123049746022	0.00987748687168782	-2.73240390490258	1	1	-0.042283898837772	-2.73240390490258	1	1	0.0520944600371854	-2.73240390490258	1	1	No	No	No	No	0.0196222955350428	0.0240031676500284	0.0200707683248674	Unchanged
ENSMUSG00000000157.16	ENSMUSG00000000157.16	Itgb2l	0	0	0	0	0.311593554874274	0	0	0	0	0	-2.72719062095474	1	1	-3.37100871481732	-2.72719062095474	0.191820581113236	1	3.35105745649595	-2.72719062095474	0.191820581113236	1	No	No	No	No	0	0.103864518291425	0	Unchanged
ENSMUSG00000000159.16	ENSMUSG00000000159.16	Igsf5	0.0588668866051284	0	0.0675042914165661	0	0.103864518291425	0	0	0	0	-2.69860935405475	-2.7314652438951	0.542971356136485	1	-1.97958061598875	-2.7314652438951	1	1	-0.689428946518492	-2.7314652438951	0.999999999999999	1	No	No	No	No	0.0421237260072315	0.0346215060971415	0	Unchanged
ENSMUSG00000000167.14	ENSMUSG00000000167.14	Pih1d2	4.82708470162053	5.15354346514465	4.05025748499397	6.04879824780717	6.43960013406832	4.54798349991586	4.09719447873948	4.48071303431515	3.61273829847613	-0.20693964181873	2.29223846021138	0.496731266417575	1	-0.400378420609908	2.29223846021138	0.181607749151299	1	0.193442568570165	2.29223846021138	0.517513781932256	1	No	No	No	No	4.67696188391971	5.67879396059712	4.06354860384358	Unchanged
ENSMUSG00000000168.9	ENSMUSG00000000168.9	Dlat	70.6991308127592	63.1786254430695	68.5168557878146	63.1523340872248	73.3283499137457	63.3401452019532	88.4162692585954	75.710871712178	51.0600346184626	0.0560050411943406	6.09776767222832	0.778285901555937	1	0.149824805827705	6.09776767222832	0.446734975496047	1	-0.0938197339629182	6.09776767222832	0.633231866937665	1	No	No	No	No	67.4648706812144	66.6069430676413	71.7290585297453	Unchanged
ENSMUSG00000000171.5	ENSMUSG00000000171.5	Sdhd	16.3061275896206	15.2061344218465	13.7708754489795	11.809558483814	14.0217099693423	16.486440187195	25.1769631737035	15.6166027813631	14.6315901088283	0.280680269813083	4.01355003549621	0.307657705752381	1	0.424719408983131	4.01355003549621	0.119371658964046	0.853193598657025	-0.144040909820808	4.01355003549621	0.6010215035574	1	No	No	No	No	15.0943791534822	14.1059028801171	18.4750520212983	Unchanged
ENSMUSG00000000182.9	ENSMUSG00000000182.9	Fgf23	0.294334433025642	0.50899194717478	0.540034331332529	0.288038011800341	0.727051628039972	0.521123109365359	0.65317593139325	0.263571354959714	0.120424609949204	-0.373500150130082	-0.846658749687105	0.636909449137022	1	-0.503356867012109	-0.846658749687105	0.477999058313386	1	0.129980472072544	-0.846658749687105	0.914632859935738	1	No	No	No	No	0.447786903844317	0.512070916401891	0.345723965434056	Unchanged
ENSMUSG00000000183.6	ENSMUSG00000000183.6	Fgf6	0	0	0	0	0	0	0	0.197678516219786	0.120424609949204	3.85231118983476	-2.60334275974938	0.122373124383619	0.93243972776039	3.82226674159521	-2.60334275974938	0.122373124383619	0.862675333842442	0	-2.60334275974938	1	1	No	No	No	No	0	0	0.106034375389663	Unchanged
ENSMUSG00000000184.12	ENSMUSG00000000184.12	Ccnd2	4.41501649538463	3.24482366323922	3.10519740516204	7.48898830680887	7.78983887185684	14.3545729216094	22.5048798180038	15.6166027813631	9.69418110091095	2.09337450047054	3.31769289267653	2.94277601005739e-08	3.9063591500013e-06	0.654941941935919	3.31769289267653	0.0650662224098049	0.622070259663628	1.43834809691702	3.31769289267653	0.000128277448177215	0.112979853444589	Yes	No	No	No	3.5883458545953	9.87780003342505	15.9385545667593	Up
ENSMUSG00000000194.13	ENSMUSG00000000194.13	Gpr107	42.0309570360617	54.7166343212888	45.1603709576827	51.3427756034108	65.5385110418889	41.6898487492287	55.401194908173	58.3810551235768	40.6433058578565	0.114947494490538	5.64712362725451	0.523394293393307	1	0.0364189910880742	5.64712362725451	0.844786925885808	1	0.0785278941927201	5.64712362725451	0.661594413206601	1	No	No	No	No	47.3026541050111	52.8570451315095	51.4751852965354	Unchanged
ENSMUSG00000000197.8	ENSMUSG00000000197.8	Nalcn	96.9537622386465	95.8177340556523	95.3835637716079	78.9944247362436	112.069815236447	79.3054622797828	124.697223265984	127.304964445542	63.7648309681037	0.0804290855728369	6.58571407758519	0.690413747671416	1	0.257166311970178	6.58571407758519	0.201170761711435	1	-0.176737129314408	6.58571407758519	0.379477957646054	1	No	No	No	No	96.0516866886355	90.1232340841578	105.25567289321	Unchanged
ENSMUSG00000000202.9	ENSMUSG00000000202.9	Btbd17	1.2362046187077	0.890735907555865	1.35008582833132	0.936123538351109	2.90820651215989	1.18437070310309	9.02570377925219	9.15910458485008	7.46632581685067	2.86611965170756	1.98051305128538	8.57427373085075e-13	2.76605073548672e-10	2.49711829537974	1.98051305128538	2.97312088755671e-10	7.29953799503803e-08	0.368780993782392	1.98051305128538	0.408545430788487	1	Yes	Yes	Yes	No	1.15900878486496	1.67623358453803	8.55037806031764	Up
ENSMUSG00000000204.16	ENSMUSG00000000204.16	Slfn4	0	0.127247986793695	0	0.0720095029500853	0	0.0947496562482471	0	0	0	-2.65083106837633	-2.60755496332244	0.543514398885539	1	-3.15585637999842	-2.60755496332244	0.315271598328309	1	0.531096686854916	-2.60755496332244	1	1	No	No	No	No	0.0424159955978983	0.0555863863994442	0	Unchanged
ENSMUSG00000000214.11	ENSMUSG00000000214.11	Th	1.58940593833847	1.90871980190542	1.68760728541415	1.00813304130119	2.49274843899419	1.51599449997195	3.85967595823284	2.10857083967772	2.04721836913647	0.626255035856542	1.10202949882583	0.137401697389815	0.993813865752917	0.770230418411757	1.10202949882583	0.0718217878760295	0.657077583491714	-0.144015698769516	1.10202949882583	0.788482121516984	1	No	No	No	No	1.72857767521935	1.67229199342245	2.67182172234901	Unchanged
ENSMUSG00000000215.11	ENSMUSG00000000215.11	Ins2	0	0.0636239933968475	0.135008582833132	0	0	0.0473748281241236	0	0	0.0602123049746022	-1.29215828786108	-2.60317209444854	0.677490379574737	1	0.00668323370602141	-2.60317209444854	1	1	-1.29001423059017	-2.60317209444854	0.677490379574737	1	No	No	No	No	0.0662108587433266	0.0157916093747079	0.0200707683248674	Unchanged
ENSMUSG00000000216.8	ENSMUSG00000000216.8	Scnn1g	0	0	0	0	0	0	0	0	0	0	-2.9574915607629	1	1	0	-2.9574915607629	1	1	0	-2.9574915607629	1	1	No	No	No	No	0	0	0	Unchanged
ENSMUSG00000000223.13	ENSMUSG00000000223.13	Drp2	14.7167216512821	13.1065426397506	14.5134226545617	10.2253494189121	17.137645518085	10.9909601247967	18.2295464488843	16.1437454912825	10.4769410655808	0.0497292885295219	3.80465124150001	0.850535566502551	1	0.289871422930047	3.80465124150001	0.245309204600187	1	-0.240140470929232	3.80465124150001	0.337622045314911	1	No	No	No	No	14.1122289818648	12.7846516872646	14.9500776685825	Unchanged
ENSMUSG00000000244.17	ENSMUSG00000000244.17	Tspan32	0.176600659815385	0.381743960381085	0.405025748499396	0.360047514750427	1.03864518291425	0.568497937489483	0.534416671139932	0.4612498711795	0.301061524873011	0.428004126745801	-0.783945174443462	0.597316311430784	1	-0.488750067644889	-0.783945174443462	0.459369471333687	1	0.916294507182573	-0.783945174443462	0.126405303687176	1	No	No	No	No	0.321123456231955	0.655730211718052	0.432242689064148	Unchanged
ENSMUSG00000000247.11	ENSMUSG00000000247.11	Lhx2	14.7755885378872	10.8797028708609	14.783439820228	11.4495109690636	9.55553568281106	13.3123267028787	20.5453520238241	22.4035651715757	15.5347746834474	0.502970596103724	3.91314627036987	0.0586374517118042	0.621987437035534	0.782846782977043	3.91314627036987	0.00322736119070075	0.0869303836836955	-0.27987898184074	3.91314627036987	0.28760197390724	1	No	No	No	No	13.4795770763254	11.4391244515844	19.4945639596157	Unchanged
ENSMUSG00000000248.16	ENSMUSG00000000248.16	Clec2g	0	0.0636239933968475	0.0675042914165661	0	0.623187109748547	0	0.0593796301266591	0.4612498711795	0.180636914923806	2.23158222757613	-1.90568947483035	0.176575328767656	1	0.470609397013966	-1.90568947483035	0.905049005969968	1	1.75452268672637	-1.90568947483035	0.312168659789481	1	No	No	No	No	0.0437094282711378	0.207729036582849	0.233755472076655	Unchanged
ENSMUSG00000000253.13	ENSMUSG00000000253.13	Gmpr	7.00515950601028	5.85340739250997	5.26533473049215	7.99305482745947	5.5048194694455	6.34822696863256	6.47237968380584	8.63196187493065	4.39549826314596	0.0542465536893305	2.70034466152804	0.872064093037139	1	-0.0169856259075777	2.70034466152804	0.974066950221809	1	0.0712290222546674	2.70034466152804	0.841421156070383	1	No	No	No	No	6.04130054300413	6.61536708851251	6.49994660729415	Unchanged
ENSMUSG00000000263.15	ENSMUSG00000000263.15	Glra1	24.8418261473642	30.6031408238836	36.3173087821126	25.9234210620307	27.9395554203932	22.4556685308346	6.59113894405916	21.4151725904768	7.88781195167288	-1.40781365518873	4.49127442473739	3.71734195153162e-06	0.000278359180654028	-1.07575826122509	4.49127442473739	0.00038981462631727	0.0167024279308621	-0.332040112277094	4.49127442473739	0.264013398667726	1	Yes	No	No	No	30.5874252511201	25.4395483377528	11.9647078287363	Down
ENSMUSG00000000266.11	ENSMUSG00000000266.11	Mid2	19.249471919877	17.3693501973394	16.6735599798918	10.8014254425128	20.3574455851192	10.8962104685484	33.787009542069	28.3998134969092	13.3671317043617	0.439733581788965	4.23375715085001	0.106980186129352	0.873970787361504	0.893930576948101	4.23375715085001	0.00117449184894782	0.040578473986655	-0.454197018925749	4.23375715085001	0.100068677216935	1	No	No	No	No	17.7641273657027	14.0183604987268	25.1846515811133	Unchanged
ENSMUSG00000000275.16	ENSMUSG00000000275.16	Trim25	17.6600659815385	22.2683976888966	21.466364670468	22.1069174056762	20.3574455851192	21.6976712808486	20.1890742430641	19.2407089120592	16.0766854282188	-0.138226133586925	4.34074547522356	0.521304270865387	1	-0.157858429110352	4.34074547522356	0.468369877379875	1	0.019633421069046	4.34074547522356	0.939868661647311	1	No	No	No	No	20.4649427803011	21.3873447572147	18.5021561944473	Unchanged
ENSMUSG00000000276.11	ENSMUSG00000000276.11	Dgke	231.64119879118	270.656467910189	214.528638121847	248.360775674844	294.455909356189	182.156214137255	143.520566016135	173.364058724752	104.528561435909	-0.789647604784669	7.67481607309517	1.74475986901081e-05	0.00107807896271495	-0.718096874091821	7.67481607309517	9.27282497330631e-05	0.00514521239293847	-0.0715499166291608	7.67481607309517	0.696322624944716	1	No	No	No	No	238.942101607739	241.657633056096	140.471062058932	Unchanged
ENSMUSG00000000278.10	ENSMUSG00000000278.10	Scpep1	5.41575356767181	6.68051930666898	5.60285618757498	6.33683625960751	7.06278724381687	7.57997249985977	5.81920375241259	7.70946213257165	5.96101819248561	0.143440998046642	2.7244656412187	0.616586626564376	1	-0.0624385926221164	2.7244656412187	0.854295590005878	1	0.205871485916617	2.7244656412187	0.480804092228146	1	No	No	No	No	5.89970968730526	6.99319866776138	6.49656135915662	Unchanged
ENSMUSG00000000282.12	ENSMUSG00000000282.12	Mnt	32.2001869730052	28.9489169955656	33.0771027941174	35.6447039602922	30.6400328959702	33.0202552025141	34.0245280625757	34.9890973709021	23.7838604649678	-0.0473660660467138	4.99751500409569	0.821194057310769	1	-0.0630916053534309	4.99751500409569	0.769369161502532	1	0.0157257300736716	4.99751500409569	0.950047350221403	1	No	No	No	No	31.4087355875627	33.1016640195922	30.9324952994819	Unchanged
ENSMUSG00000000290.13	ENSMUSG00000000290.13	Itgb2	0.765269525866669	0.572615940571627	1.28258153691476	0.648085526550768	0.207729036582849	0.757997249985977	1.06883334227986	1.51553529101836	0.481698439796817	0.159648766933011	-0.0698379248214595	0.812816496871462	1	0.782812073879948	-0.0698379248214595	0.193944078928735	1	-0.623095621775931	-0.0698379248214595	0.27938392751641	1	No	No	No	No	0.873489001117684	0.537937271039865	1.02202235769835	Unchanged
ENSMUSG00000000295.13	ENSMUSG00000000295.13	Hddc2	4.53275026859489	5.0899194717478	3.71273602791113	4.96865570355589	3.94685169507413	5.16385626552947	7.60059265621237	5.60089129289393	5.23847053279039	0.468853074670627	2.39890873536155	0.143224844942743	1	0.421073616286696	2.39890873536155	0.179460114121462	1	0.0477621533016959	2.39890873536155	0.913778139910564	1	No	No	No	No	4.44513525608461	4.6931212213865	6.14665149396556	Unchanged
ENSMUSG00000000296.8	ENSMUSG00000000296.8	Tpd52l1	0.824136412471798	0.572615940571627	0.945060079831925	0.720095029500853	0.934780664622821	1.46861967184783	1.90014816405309	2.56982071085722	1.92679375918727	1.42904857926402	0.560324253104709	0.00256383960181908	0.0676139581683152	1.00593663853235	0.560324253104709	0.0240660628393659	0.342639578871898	0.422849089655351	0.560324253104709	0.440062636582782	1	No	No	No	No	0.780604144291783	1.0411651219905	2.13225421136586	Unchanged
ENSMUSG00000000301.16	ENSMUSG00000000301.16	Pemt	0.706402639261541	0.381743960381085	0.472530039915963	0.432057017700512	0.415458073165698	1.18437070310309	1.3063518627865	0.922499742359001	0.602123049746021	0.798996767420402	-0.19783916249779	0.232446722514881	1	0.368005778792559	-0.19783916249779	0.558108119121389	1	0.430694902455293	-0.19783916249779	0.558503832937379	1	No	No	No	No	0.520225546519529	0.677295264656433	0.943658218297174	Unchanged
ENSMUSG00000000303.12	ENSMUSG00000000303.12	Cdh1	0.824136412471798	0.890735907555865	0.675042914165661	0.432057017700512	1.66183229266279	1.42124484372371	1.90014816405309	1.3837496135385	0.481698439796817	0.586846515506518	0.254001308014845	0.318750011691633	1	0.0923102739902195	0.254001308014845	0.920861240052436	1	0.494364678228682	0.254001308014845	0.413397637800942	1	No	No	No	No	0.796638411397774	1.17171138469567	1.25519873912947	Unchanged
ENSMUSG00000000305.12	ENSMUSG00000000305.12	Cdh4	30.6107810346668	25.3859733653421	29.4993753490394	27.7236586357828	31.9902716337588	28.756520671343	30.4617502549761	27.6090994320301	18.0636914923806	-0.203013911228966	4.79896963889249	0.340304239077889	1	-0.178084163137699	4.79896963889249	0.406527697890483	1	-0.0249283235368725	4.79896963889249	0.90670565975576	1	No	No	No	No	28.4987099163494	29.4901503136282	25.378180393129	Unchanged
ENSMUSG00000000308.14	ENSMUSG00000000308.14	Ckmt1	86.0633882166977	76.0306721092327	65.9516927139851	107.438178401527	106.772724803584	90.4385468889519	198.803001664055	122.428894378787	101.698583102103	0.864792704697669	6.72782147506731	0.000170143899883115	0.00747488089692352	0.52819798207421	6.72782147506731	0.0210086631356237	0.313699594027544	0.336592742757298	6.72782147506731	0.142250128878956	1	No	No	No	No	76.0152510133052	101.549816698021	140.976826381648	Unchanged
ENSMUSG00000000317.11	ENSMUSG00000000317.11	Bcl6b	0.0588668866051284	0.50899194717478	0.270017165666264	0.432057017700512	0.519322591457123	0.0947496562482471	0.71255556151991	0.4612498711795	0.361273829847613	0.891054871144286	-1.01683641900585	0.261583063826584	1	0.742728489048165	-1.01683641900585	0.323478991996047	1	0.147865552425872	-1.01683641900585	0.885244840914492	1	No	No	No	No	0.279291999815391	0.348709755135294	0.511693087515674	Unchanged
ENSMUSG00000000318.16	ENSMUSG00000000318.16	Clec10a	0.117733773210257	0.381743960381085	0.0675042914165661	0.0720095029500853	0	0.0473748281241236	0	0.0658928387399286	0	-2.78765178023653	-2.2244903198734	0.0642497058970476	0.656904999283118	-0.863484570655143	-2.2244903198734	1	1	-1.91395493778709	-2.2244903198734	0.203169888671568	1	No	No	No	No	0.188994008335969	0.0397947770247363	0.0219642795799762	Unchanged
ENSMUSG00000000320.10	ENSMUSG00000000320.10	Alox12	0.470935092841027	0.572615940571627	1.08006866266506	1.00813304130119	0.519322591457123	0.852746906234224	0.415657410886614	0.395357032439572	0.361273829847613	-0.830026302476397	-0.387578586225421	0.17134982002866	1	-1.00703847535674	-0.387578586225421	0.0998854659952809	0.787954142289062	0.177259560859136	-0.387578586225421	0.810424702556577	1	No	No	No	No	0.707873232025904	0.793400846330847	0.390762757724599	Unchanged
ENSMUSG00000000325.16	ENSMUSG00000000325.16	Arvcf	22.8403520027898	16.7331102633709	22.2764161674668	19.1545277847227	19.2149358839135	20.4185509214973	36.0434354868821	27.67499227077	21.3753682659838	0.430588459378098	4.52928212237581	0.0749612117784775	0.718247756510514	0.569876975637051	4.52928212237581	0.0181826511039121	0.286212982071708	-0.139290830794273	4.52928212237581	0.565673746595979	1	No	No	No	No	20.6166261445425	19.5960048633778	28.3645986745453	Unchanged
ENSMUSG00000000326.13	ENSMUSG00000000326.13	Comt	22.8992188893949	17.6874701643236	21.3988603790514	19.8746228142235	21.7076843229077	20.5133005777455	27.3146298582632	22.5353508490556	13.9090424491331	-0.00547700392043638	4.38831348449215	0.981589343554078	1	0.0653295717879456	4.38831348449215	0.786275371084999	1	-0.070806139290113	4.38831348449215	0.764140582448406	1	No	No	No	No	20.6618498109233	20.6985359049589	21.2530077188173	Unchanged
ENSMUSG00000000339.14	ENSMUSG00000000339.14	Rtca	32.6711220658463	28.6944210219782	31.1869826344535	21.6028508850256	19.1110713656221	25.4402827026544	33.0150743504225	25.829992786052	21.7366420958314	-0.214008642218756	4.75368344653443	0.374442901110596	1	0.313675476207143	4.75368344653443	0.191755826927014	1	-0.527680305853418	4.75368344653443	0.0282301567645255	1	No	No	No	No	30.850841907426	22.0514016511007	26.860569744102	Unchanged
ENSMUSG00000000340.10	ENSMUSG00000000340.10	Dbt	18.4842023940103	18.5782060718795	19.441235927971	14.1138625782167	18.591748774165	13.78607498412	21.8517038866106	19.3066017507991	12.102673299895	-0.116491621354577	4.11906889493931	0.59179729790698	1	0.24545186908844	4.11906889493931	0.267221332976301	1	-0.361939688772426	4.11906889493931	0.100083907423463	1	No	No	No	No	18.8345481312869	15.4972287788339	17.7536596457682	Unchanged
ENSMUSG00000000346.9	ENSMUSG00000000346.9	Dazap2	45.0331682529232	34.8659483814724	38.1399246503598	36.0767609779927	27.8356909021018	36.7628666243199	47.3255652109473	38.744989179078	29.3836048276059	-0.0612501880125894	5.2300904527049	0.80028426738518	1	0.223107050128313	5.2300904527049	0.35263314165212	1	-0.284356000395165	5.2300904527049	0.236024849763592	1	No	No	No	No	39.3463470949185	33.5584395014715	38.4847197392104	Unchanged
ENSMUSG00000000355.13	ENSMUSG00000000355.13	Mcts1	13.4805170325744	22.0775257087061	16.1335256485593	23.5471074646779	23.8888392070276	11.0383349529208	23.9299909410436	22.9966007202351	19.2679375918727	0.375646222863504	4.28364969891703	0.130183811239262	0.965451635155428	0.291731333516281	4.28364969891703	0.247100564979025	1	0.0839109273865444	4.28364969891703	0.730266733398932	1	No	No	No	No	17.2305227966133	19.4914272082088	22.0648430843838	Unchanged
ENSMUSG00000000359.3	ENSMUSG00000000359.3	Rem1	0.117733773210257	0.0636239933968475	0.270017165666264	0	0.103864518291425	0.189499312496494	0.0593796301266591	0.131785677479857	0	-1.21781695276517	-2.08679786169811	0.459961769433643	1	-0.742239715452737	-2.08679786169811	0.777186099536915	1	-0.473113153834987	-2.08679786169811	0.829913280769773	1	No	No	No	No	0.15045831075779	0.0977879435959729	0.0637217692021721	Unchanged
ENSMUSG00000000365.9	ENSMUSG00000000365.9	Rnf17	0.470935092841027	1.90871980190542	0.405025748499396	0.864114035401024	0.830916146331396	0.805372078110101	0.890694451899887	1.58142812975829	0.541910744771419	0.0972877972692407	0.0530728265823307	0.909980373647007	1	0.25644097147659	0.0530728265823307	0.670972611222969	1	-0.15914695197881	0.0530728265823307	0.84953654550732	1	No	No	No	No	0.928226881081949	0.833467419947507	1.00467777547653	Unchanged
ENSMUSG00000000374.8	ENSMUSG00000000374.8	Trappc10	61.5747633889643	53.0624104929708	48.8731069855938	48.4623954854074	66.8887497796774	42.3057215148423	70.7805191109777	58.5787336397965	34.1403769205994	-0.0499311170355419	5.73900536917928	0.818666541082284	1	0.103558104712193	5.73900536917928	0.640731672577559	1	-0.153488696625348	5.73900536917928	0.485224367409411	1	No	No	No	No	54.503426955843	52.5522889266424	54.4998765571245	Unchanged
ENSMUSG00000000378.15	ENSMUSG00000000378.15	Ccm2	14.3635203316513	15.2697584152434	14.5809269459783	14.0418530752666	14.1255744876337	16.107441562202	15.2605649425514	16.7367810399419	12.8252209595903	0.014268598146917	3.90720070538342	0.950784626977581	1	0.055666127926133	3.90720070538342	0.803356468993809	1	-0.0413973827992141	3.90720070538342	0.858771182130399	1	No	No	No	No	14.738068564291	14.7582897083675	14.9408556473612	Unchanged
ENSMUSG00000000381.10	ENSMUSG00000000381.10	Wap	0	0.318119966984237	0.0675042914165661	0.0720095029500853	0.519322591457123	0.0473748281241236	0.237518520506636	0.131785677479857	0.361273829847613	1.02380789896323	-1.68884185034065	0.459073717764363	1	0.565458625063445	-1.68884185034065	0.68577858347412	1	0.457093904299194	-1.68884185034065	0.858800857138944	1	No	No	No	No	0.128541419466934	0.212902307510444	0.243526009278036	Unchanged
ENSMUSG00000000384.15	ENSMUSG00000000384.15	Tbrg4	8.41796478453336	9.47997501613027	7.22295918157257	10.3693684248123	9.34780664622821	5.25860592177772	10.450814902292	8.302497681231	6.38250432730783	-0.0118995482058809	3.07066668245401	0.96886936465861	1	0.0973635791698677	3.07066668245401	0.74945566320343	1	-0.109261136895271	3.07066668245401	0.716385682928892	1	No	No	No	No	8.37363299407873	8.3252603309394	8.37860563694361	Unchanged
ENSMUSG00000000385.8	ENSMUSG00000000385.8	Tmprss2	0.0588668866051284	0.0636239933968475	0.270017165666264	0.360047514750427	0.103864518291425	0	0.0593796301266591	0.131785677479857	0.180636914923806	-0.0121515432183442	-1.94818945236185	1	1	-0.108439534422545	-1.94818945236185	1	1	0.0962491698568193	-1.94818945236185	1	1	No	No	No	No	0.130836015222747	0.154637344347284	0.123934074176774	Unchanged
ENSMUSG00000000386.16	ENSMUSG00000000386.16	Mx1	0.176600659815385	0.0636239933968475	0	0.288038011800341	0.519322591457123	0.0473748281241236	0.65317593139325	0.4612498711795	0.180636914923806	2.20766774092177	-1.3980932318793	0.0247763138367931	0.36103405801576	0.80029272990416	-1.3980932318793	0.487682218673827	1	1.40402739476976	-1.3980932318793	0.227329419903874	1	No	No	No	No	0.0800748844040776	0.284911810460529	0.431687572498852	Unchanged
ENSMUSG00000000392.17	ENSMUSG00000000392.17	Fap	2.88447744365129	0.572615940571627	1.75511157683072	2.59234210620307	2.70047747557704	1.8002434687167	0.890694451899887	0.922499742359001	0.963396879593634	-0.94192598912517	0.846187143293664	0.0864069561435681	0.778954147122366	-1.2401392409794	0.846187143293664	0.0255076764584843	0.355524853969334	0.298324685581254	0.846187143293664	0.585378770531731	1	No	No	No	No	1.73740165368455	2.3643543501656	0.925530357950841	Unchanged
ENSMUSG00000000394.15	ENSMUSG00000000394.15	Gcg	0.0588668866051284	0	0	0	0	0	0.118759260253318	0	0	0.714295978308835	-2.73683964413267	0.999999999999999	1	2.58458589176903	-2.73683964413267	0.542971356136485	1	-1.85769286406772	-2.73683964413267	1	1	No	No	No	No	0.0196222955350428	0	0.0395864200844394	Unchanged
ENSMUSG00000000399.10	ENSMUSG00000000399.10	Ndufa9	29.0213750963283	26.4675812530886	27.8792723550418	23.3310789558276	21.9154133594906	27.4774003119917	37.8842040208085	30.9696342077664	23.7236481599932	0.130715043117373	4.80305902680593	0.573294292347016	1	0.373415777145001	4.80305902680593	0.104486387820712	0.805339102793143	-0.242700380218961	4.80305902680593	0.290696066442607	1	No	No	No	No	27.7894095681529	24.2412975424366	30.8591621295227	Unchanged
ENSMUSG00000000402.2	ENSMUSG00000000402.2	Egfl6	0.883003299076926	0.572615940571627	0.810051496998793	0.576076023600683	0.623187109748547	0.947496562482471	0.771935191646569	0.593035548659357	0.722547659695226	-0.114244824627312	-0.200119715710028	0.874953337230049	1	-0.0395374096455971	-0.200119715710028	1	1	-0.0746709121699367	-0.200119715710028	0.935161206456098	1	No	No	No	No	0.755223578882449	0.715586565277234	0.695839466667051	Unchanged
ENSMUSG00000000409.14	ENSMUSG00000000409.14	Lck	0.235467546420514	0.572615940571627	0.270017165666264	0.288038011800341	1.14250970120567	0.521123109365359	0.65317593139325	1.18607109731871	0.180636914923806	0.818455858653286	-0.595160057162988	0.266760194374704	1	0.0936206153350785	-0.595160057162988	1	1	0.724340954657548	-0.595160057162988	0.321688023698719	1	No	No	No	No	0.359366884219468	0.650556940790457	0.673294647878591	Unchanged
ENSMUSG00000000411.7	ENSMUSG00000000411.7	Tssk3	0.588668866051284	0.50899194717478	0.405025748499396	0.288038011800341	0.103864518291425	0.0947496562482471	0.296898150633296	0.197678516219786	0	-1.62024245904337	-1.29776521383788	0.0288763556565002	0.399566669903299	0.0399994361825138	-1.29776521383788	1	1	-1.65849259109461	-1.29776521383788	0.0364903678018047	1	No	No	No	No	0.500895520575153	0.162217395446671	0.164858888951027	Unchanged
ENSMUSG00000000416.16	ENSMUSG00000000416.16	Cttnbp2	59.161221038154	83.3474313498702	85.3929286419561	84.5391564634002	104.383840882882	65.8036362644076	41.5657410886614	77.6876568743758	47.4472963199865	-0.454311897424194	6.15470973327619	0.03754298429496	0.4771295395269	-0.537358853918291	6.15470973327619	0.0139139392701317	0.243009993163928	0.0830480743497217	6.15470973327619	0.702708158633391	1	No	No	No	No	75.9671936766601	84.9088778702298	55.5668980943412	Unchanged
ENSMUSG00000000420.15	ENSMUSG00000000420.15	Galnt1	54.569603882954	50.0084588099221	50.8982357280908	48.1743574736071	56.0868398773692	46.8537050147582	71.5524543026242	58.5128408010566	45.40007795085	0.155126651847409	5.74538983243472	0.428024121888936	1	0.273167860127607	5.74538983243472	0.16233395529454	0.983804348090774	-0.118041416688124	5.74538983243472	0.546591963577851	1	No	No	No	No	51.825432806989	50.3716341219115	58.4884576848436	Unchanged
ENSMUSG00000000435.1	ENSMUSG00000000435.1	Myf5	0	0	0	0.0720095029500853	0	0.0473748281241236	0	0.0658928387399286	0	1.84304998266357	-2.73697367673005	1	1	-0.859042789160049	-2.73697367673005	0.999999999999999	1	2.65994946263024	-2.73697367673005	0.542971356136485	1	No	No	No	No	0	0.0397947770247363	0.0219642795799762	Unchanged
ENSMUSG00000000439.9	ENSMUSG00000000439.9	Mkrn2	19.720407012718	22.0139017153092	19.7112530936373	19.5145752994731	20.8767681765763	15.5389436247125	20.0109353526841	20.3608871706379	12.7047963496411	-0.235786892079419	4.24102970562347	0.239351338674934	1	-0.0222578348838271	4.24102970562347	0.915826189791539	1	-0.213525477404233	4.24102970562347	0.292667610376964	1	No	No	No	No	20.4818539405548	18.6434290335873	17.6922062909877	Unchanged
ENSMUSG00000000440.12	ENSMUSG00000000440.12	Pparg	0	0	0.0675042914165661	0.216028508850256	0	0.0473748281241236	0.0593796301266591	0.0658928387399286	0.0602123049746022	1.25906315787519	-2.42636495031639	0.665003318076539	1	-0.456346245283686	-2.42636495031639	1	1	1.70601923202285	-2.42636495031639	0.441672196794231	1	No	No	No	No	0.0225014304721887	0.0878011123247932	0.0618282579470633	Unchanged
ENSMUSG00000000441.17	ENSMUSG00000000441.17	Raf1	21.4864136108719	32.7663565993765	24.7065706584632	29.2358581977346	32.9250522983816	19.18680539027	24.1081298314236	32.1557053050852	20.9538821311615	-0.0333481873172827	4.70877478248456	0.879452509035626	1	0.00574462643183299	4.70877478248456	0.986720768196346	1	-0.0390923756064627	4.70877478248456	0.862228421161409	1	No	No	No	No	26.3197802895705	27.1159052954621	25.7392390892234	Unchanged
ENSMUSG00000000486.13	ENSMUSG00000000486.13	Septin1	2.17807480438975	3.56294363022346	4.86030898199276	5.68875073305674	1.45410325607994	4.92698212490885	1.90014816405309	3.49232045321622	5.96101819248561	0.222266003300285	2.01714149180835	0.683480805840355	1	0.0173377534928755	2.01714149180835	0.966360716471564	1	0.204911162625445	2.01714149180835	0.724443415270534	1	No	No	No	No	3.53377580553532	4.02327870468184	3.78449560325164	Unchanged
ENSMUSG00000000489.7	ENSMUSG00000000489.7	Pdgfb	1.00073707228718	1.46335184812749	0.945060079831925	1.36818055605162	1.24637421949709	0.994871390606595	1.48449075316648	2.17446367841764	1.62573223431426	0.630773830607981	0.579409630609227	0.12373374588052	0.938486965679489	0.613142486673768	0.579409630609227	0.130432446262911	0.889225550809647	0.0175516617935791	0.579409630609227	1	1	No	No	No	No	1.1363830000822	1.2031420553851	1.76156222196613	Unchanged
ENSMUSG00000000530.16	ENSMUSG00000000530.16	Acvrl1	2.64900989723078	2.29046376228651	2.76767594807921	3.16841812980375	2.59661295728561	3.45836245306102	2.612703725573	3.689998969436	2.22785528406028	0.116899976422442	1.57160614326335	0.774966886021368	1	-0.111265522953752	1.57160614326335	0.783487151574585	1	0.228147058081047	1.57160614326335	0.565897335654264	1	No	No	No	No	2.56904986919883	3.07446451338346	2.84351932635643	Unchanged
ENSMUSG00000000531.5	ENSMUSG00000000531.5	Grasp	3.35541253649232	2.22683976888966	2.49765878241295	2.9523896209535	1.86956132924564	3.36361279681277	2.31580557493971	2.70160638833707	1.38488301441585	-0.392696528112618	1.42274892143132	0.350021281206486	1	-0.387222006902223	1.42274892143132	0.364438086227052	1	-0.0054465894551603	1.42274892143132	0.976915954253837	1	No	No	No	No	2.69330369593164	2.72852124900397	2.13409832589754	Unchanged
ENSMUSG00000000532.11	ENSMUSG00000000532.11	Acvr1b	35.6733332827078	36.5201722097905	34.224675748199	29.3798772036348	40.8187556885298	24.919159593289	50.4133059775336	40.9853456962356	26.3729895788757	0.113998042410801	5.13944377847123	0.587516031659199	1	0.37149550350277	5.13944377847123	0.0769783330183002	0.684347710938164	-0.257497022234234	5.13944377847123	0.221124694139685	1	No	No	No	No	35.4727270802324	31.7059308284845	39.2572137508816	Unchanged
ENSMUSG00000000538.18	ENSMUSG00000000538.18	Tom1l2	99.7205059090875	88.1828548480306	89.1056646698672	81.1547098247461	109.265473242579	88.9225523889799	121.075065828258	104.374256564047	67.3775692665798	0.0423876477578769	6.55455743883691	0.836640001153679	1	0.110182786559081	6.55455743883691	0.588651003045523	1	-0.0677951270551358	6.55455743883691	0.739088058617205	1	No	No	No	No	92.3363418089951	93.1142451521016	97.6089638862949	Unchanged
ENSMUSG00000000544.14	ENSMUSG00000000544.14	Gpa33	0	0	0	0	0	0.0473748281241236	0.118759260253318	0.131785677479857	0.0602123049746022	3.81450386140745	-2.54630648652216	0.0820069603499471	0.756038284694326	1.88689606540625	-2.54630648652216	0.259613829426765	1	1.88127149368332	-2.54630648652216	1	1	No	No	No	No	0	0.0157916093747079	0.103585747569259	Unchanged
ENSMUSG00000000552.10	ENSMUSG00000000552.10	Zfp385a	287.505874179447	230.573352070175	220.334007183672	222.365345109863	222.062340107066	200.063899168174	266.139502227686	233.853684688007	130.660701794887	-0.284008024644034	7.80026763717909	0.19160931238149	1	-0.0065939345644957	7.80026763717909	0.97622161744413	1	-0.277413716450079	7.80026763717909	0.202286498333638	1	No	No	No	No	246.137744477765	214.830528128368	210.217962903527	Unchanged
ENSMUSG00000000555.8	ENSMUSG00000000555.8	Itga5	3.59088008291283	7.507631220828	6.88543772448974	4.96865570355589	8.82848405477108	4.35848418741937	6.88803709469246	6.78696239021265	6.14165510740942	0.175115653984434	2.64704289477208	0.585989650064666	1	0.248693454674763	2.64704289477208	0.454781535880188	1	-0.0735808476383712	2.64704289477208	0.851253374760291	1	No	No	No	No	5.99464967607686	6.05187464858211	6.60555153077151	Unchanged
ENSMUSG00000000560.9	ENSMUSG00000000560.9	Gabra2	104.724191270523	70.8771286440881	94.8435294402753	44.0698158054522	100.333124669516	81.8163281703614	175.110529243518	108.657291082142	72.194553664548	0.340586287711313	6.56430844679537	0.265747765816033	1	0.684476507042714	6.56430844679537	0.0258038554351475	0.358245493676756	-0.343890279853802	6.56430844679537	0.261585532230291	1	No	No	No	No	90.1482831182956	75.4064228817766	118.654124663403	Unchanged
ENSMUSG00000000561.14	ENSMUSG00000000561.14	Wdr77	15.1876567441231	26.5312052464854	21.7363818361343	25.34734503843	27.3163683106447	15.0651953434713	25.2363428038301	26.2912426572315	17.1605069177616	0.113365614735182	4.45621745967584	0.612957868741065	1	0.0996257471876263	4.45621745967584	0.664565430353688	1	0.0137388894659095	4.45621745967584	0.949016961650702	1	No	No	No	No	21.1517479422476	22.5763028975153	22.8960307929411	Unchanged
ENSMUSG00000000562.5	ENSMUSG00000000562.5	Adora3	0.0588668866051284	0.190871980190542	0.135008582833132	0	0	0.0947496562482471	0.118759260253318	0	0.180636914923806	-0.225058425161308	-2.17374042450794	1	1	1.19082190812823	-2.17374042450794	0.532318372809908	1	-1.4133785370409	-2.17374042450794	0.386123826334584	1	No	No	No	No	0.128249149876268	0.0315832187494157	0.0997987250590416	Unchanged
ENSMUSG00000000563.17	ENSMUSG00000000563.17	Atp5pb	75.5262155143797	70.5590086771038	60.4163408178266	54.2951652243643	50.5820204079237	57.7025406551825	67.3958801937581	57.7880195749174	58.7672096552117	-0.156071876636545	5.96157758373113	0.486279056990324	1	0.245219079099032	5.96157758373113	0.271088663329997	1	-0.401289712986265	5.96157758373113	0.0723220408075713	1	No	No	No	No	68.8338550031034	54.1932420958235	61.3170364746291	Unchanged
ENSMUSG00000000567.5	ENSMUSG00000000567.5	Sox9	25.6070956732309	31.1121327710584	28.7568281434571	24.483231003029	21.8115488411992	29.135519296336	53.0260097031066	51.725878410844	36.3080198996851	0.711513903652598	5.07796793289146	0.00109052009080656	0.0347956804362183	0.920124622719969	5.07796793289146	2.49145049629818e-05	0.00168847858783488	-0.208613250296578	5.07796793289146	0.33714822689245	1	No	No	No	No	28.4920188625821	25.1434330468547	47.0199693378785	Unchanged
ENSMUSG00000000568.15	ENSMUSG00000000568.15	Hnrnpd	156.762519029457	177.829061544189	187.121895806721	169.222331932701	145.721919162869	182.582587590372	198.387344253168	210.264048419112	167.149358609496	0.144487819499022	7.47792699758649	0.48208561570091	1	0.25402965197305	7.47792699758649	0.215897095788677	1	-0.10954189149315	7.47792699758649	0.593122882937732	1	No	No	No	No	173.904492126789	165.84227956198	191.933583760592	Unchanged
ENSMUSG00000000579.14	ENSMUSG00000000579.14	Dynlt1c	1.53053905173334	2.73583171606444	1.35008582833132	2.4483231003029	1.86956132924564	0.947496562482471	1.00945371215321	1.64732096849822	1.92679375918727	-0.232337409845366	0.874017116112551	0.65386983470299	1	-0.0470966756050209	0.874017116112551	0.934917453857192	1	-0.185200800577818	0.874017116112551	0.729791181167366	1	No	No	No	No	1.8721521987097	1.75512699734367	1.5278561466129	Unchanged
ENSMUSG00000000581.8	ENSMUSG00000000581.8	C1d	23.3112870956308	16.6058622765772	15.3909784429771	14.2578815841169	18.3840197375821	15.9653170778296	26.6020742967433	18.0546378147404	15.4745623784728	0.0910137677786189	4.20568309428609	0.737876846158301	1	0.363210603305017	4.20568309428609	0.174948775144981	1	-0.272195707165337	4.20568309428609	0.310013530139065	1	No	No	No	No	18.4360426050617	16.2024061331762	20.0437581633188	Unchanged
ENSMUSG00000000594.7	ENSMUSG00000000594.7	Gm2a	11.7145104344206	9.22547904254288	8.91056646698672	7.63300731270904	6.54346465235975	8.95384251545935	13.8354538195116	10.3451756821688	8.00823656162209	0.0789580083761043	3.27623647091588	0.802948607095091	1	0.489840153812689	3.27623647091588	0.0961592966889598	0.770754669466731	-0.410877824673858	3.27623647091588	0.161605813068252	1	No	No	No	No	9.95018531465005	7.71010482684271	10.7296220211008	Unchanged
ENSMUSG00000000600.15	ENSMUSG00000000600.15	Krit1	73.34814070999	107.842668807656	86.2704844303715	97.2848384855653	116.016666931521	67.8407538737449	77.8466950960501	96.2035445602958	70.0269106854623	-0.124052070216846	6.44558321224472	0.515292224885396	1	-0.114779729278495	6.44558321224472	0.545777346760988	1	-0.00927206690276597	6.44558321224472	0.964890048536969	1	No	No	No	No	89.1537646493393	93.7140864302771	81.3590501139361	Unchanged
ENSMUSG00000000605.9	ENSMUSG00000000605.9	Clcn4	89.0655994335593	82.5203194357112	72.499608981392	67.54491376718	85.9998211452995	57.7972903114307	108.724102761913	95.6764018503764	58.5263604353133	0.0664083577261064	6.30938677277917	0.742733784000533	1	0.36760146855969	6.30938677277917	0.0681273602705521	0.637398991250162	-0.301192745223505	6.30938677277917	0.134920768133956	1	No	No	No	No	81.3618426168875	70.4473417413034	87.6422883492008	Unchanged
ENSMUSG00000000606.18	ENSMUSG00000000606.18	Vmn2r88	0	0	0	0	0	0	0.118759260253318	0	0.0602123049746022	3.15873840463837	-2.73556532296827	0.314457034204727	1	3.13007669245736	-2.73556532296827	0.314457034204727	1	0	-2.73556532296827	1	1	No	No	No	No	0	0	0.0596571884093068	Unchanged
ENSMUSG00000000617.14	ENSMUSG00000000617.14	Grm6	67.873520255713	92.0002944518415	86.6755101788709	96.2767054442641	122.248538029007	54.4810523427421	35.3308799253622	87.7692612015849	53.7093760373451	-0.478923940051321	6.24942566499829	0.0804018633983306	0.747402609492822	-0.525234370161657	6.24942566499829	0.0551371763628856	0.568192505243953	0.0463115894129793	6.24942566499829	0.864824048338515	1	No	No	No	No	82.1831082954751	91.0020986053376	58.9365057214307	Unchanged
ENSMUSG00000000627.15	ENSMUSG00000000627.15	Sema4f	5.94555554711797	5.66253541231942	4.25277035924366	4.32057017700512	5.0893613962798	4.0268603905505	3.9190555883595	5.86446264785365	3.73316290842533	-0.255710667967255	2.2864052576062	0.418906774409594	1	0.0639731287884701	2.2864052576062	0.853877898160065	1	-0.319666193039358	2.2864052576062	0.313999776971531	1	No	No	No	No	5.28695377289369	4.47893065461181	4.50556038154616	Unchanged
ENSMUSG00000000628.10	ENSMUSG00000000628.10	Hk2	359.617810270729	313.539039459664	359.730368958881	201.842636769089	174.28466169301	164.011654965716	144.945677139175	140.483532193528	93.0882234907349	-1.47989199441257	7.76632727140586	1.14307070830274e-13	4.28551110754015e-11	-0.47064433919043	7.76632727140586	0.0165561373149692	0.270111846867303	-1.00924582358165	7.76632727140586	3.05867607322514e-07	0.000808175044166872	Yes	No	No	Yes	344.295739563091	180.046317809272	126.172477607813	Down
ENSMUSG00000000631.20	ENSMUSG00000000631.20	Myo18a	171.008305587898	190.426612236764	202.782891415365	197.306038083234	188.82569425381	242.511745167389	193.399455322529	185.949590924079	139.873184456001	-0.127688914888785	7.57639349964341	0.544363336293122	1	-0.245505392555651	7.57639349964341	0.244303250859485	1	0.117816527964365	7.57639349964341	0.576968154425353	1	No	No	No	No	188.072603080009	209.547825834811	173.074076900869	Unchanged
ENSMUSG00000000632.13	ENSMUSG00000000632.13	Sez6	43.5026292011899	44.7276673579838	45.0928666662661	40.9734071785985	44.9733364201868	43.1110935929524	90.3757970527752	80.5210489401928	54.1308621721673	0.729815011033248	5.75883649934551	0.000143292612161052	0.00645397587564877	0.837607989958912	5.75883649934551	1.32128020919197e-05	0.000971044701555425	-0.107794940870336	5.75883649934551	0.574481642748499	1	No	No	No	No	44.4410544084799	43.0192790639126	75.0092360550451	Unchanged
ENSMUSG00000000673.9	ENSMUSG00000000673.9	Haao	0.765269525866669	1.52697584152434	0.742547205582227	1.9442565796523	2.49274843899419	1.37387001559958	0.593796301266591	1.12017825857879	0.481698439796817	-0.487293844360167	0.383519301299777	0.333029490983097	1	-1.32814344607964	0.383519301299777	0.00437134935525408	0.108041452861908	0.840874135770566	0.383519301299777	0.0594591328414315	1	No	No	No	No	1.01159752432441	1.93695834474869	0.731890999880732	Unchanged
ENSMUSG00000000682.7	ENSMUSG00000000682.7	Cd52	0	0.127247986793695	0.0675042914165661	0.0720095029500853	0.103864518291425	0.0947496562482471	0.296898150633296	0.131785677479857	0.180636914923806	1.58904659748374	-2.0006023985526	0.136190194677052	0.990015109661414	1.1507135388694	-2.0006023985526	0.239611599009094	1	0.435296623111803	-2.0006023985526	1	1	No	No	No	No	0.064917426070087	0.0902078924965857	0.203106914345653	Unchanged
ENSMUSG00000000686.11	ENSMUSG00000000686.11	Abhd15	0.235467546420514	0.445367953777932	0.405025748499396	0.432057017700512	0.311593554874274	0.236874140620618	0.356277780759955	0.197678516219786	0.0602123049746022	-0.803291794420207	-1.24710997457655	0.25535982072399	1	-0.599764459476611	-1.24710997457655	0.483908587451158	1	-0.202945747229251	-1.24710997457655	0.883506350829963	1	No	No	No	No	0.361953749565947	0.326841571065134	0.204722867318114	Unchanged
ENSMUSG00000000690.5	ENSMUSG00000000690.5	Hoxb6	0	0	0	0	0	0.0947496562482471	0	0	0	0	-2.80869475664353	1	1	-2.6307041207564	-2.80869475664353	0.542971356136485	1	2.61192639727987	-2.80869475664353	0.542971356136485	1	No	No	No	No	0	0.0315832187494157	0	Unchanged
ENSMUSG00000000693.10	ENSMUSG00000000693.10	Loxl3	1.70713971154872	2.35408775568336	2.16013732533011	1.58420906490188	3.73912265849128	2.98461417181978	3.32525928709291	3.29464193699643	2.34827989400948	0.522027941224314	1.44466361046622	0.175484370822621	1	0.162720775506767	1.44466361046622	0.696413407951559	1	0.359250863109905	1.44466361046622	0.355849293956939	1	No	No	No	No	2.0737882641874	2.76931529840431	2.98939370603294	Unchanged
ENSMUSG00000000701.8	ENSMUSG00000000701.8	Tcl1b5	0	0	0	0	0	0	0	0	0	0	-2.9574915607629	1	1	0	-2.9574915607629	1	1	0	-2.9574915607629	1	1	No	No	No	No	0	0	0	Unchanged
ENSMUSG00000000706.16	ENSMUSG00000000706.16	Btn1a1	0	0	0	0.0720095029500853	0.207729036582849	0.0473748281241236	0.0593796301266591	0.197678516219786	0.0602123049746022	3.81516626608049	-2.37045522887143	0.083264188664573	0.761635350549153	0.158340875259481	-2.37045522887143	1	1	3.60639414667158	-2.37045522887143	0.149204086433732	1	No	No	No	No	0	0.109037789219019	0.105756817107016	Unchanged
ENSMUSG00000000708.14	ENSMUSG00000000708.14	Kat2b	154.878778658093	130.17469048995	138.721318861043	116.439366270288	128.792002681366	117.821197544695	152.961927206274	137.979604321411	90.8603682066747	-0.187195949770988	7.02071535288484	0.346226786356286	1	0.111063559176254	7.02071535288484	0.577063947755151	1	-0.298258975578218	7.02071535288484	0.13374869947749	1	No	No	No	No	141.258262669695	121.01752216545	127.267299911453	Unchanged
ENSMUSG00000000711.3	ENSMUSG00000000711.3	Rab5b	57.748415759631	48.4178589750009	47.9955511971785	45.7980438762543	58.1641302431977	40.8371018429945	58.7264541952659	51.659985572104	36.5488691195835	-0.100039350128574	5.62855248153184	0.618619273373012	1	0.0847512258129045	5.62855248153184	0.677167285064683	1	-0.184789755530971	5.62855248153184	0.359540598500988	1	No	No	No	No	51.3872753106035	48.2664253208155	48.9784362956511	Unchanged
ENSMUSG00000000724.10	ENSMUSG00000000724.10	Cryba1	2.76674367044103	7.18951125384377	9.58560938115238	3.24042763275384	1.03864518291425	3.83736107805401	0.71255556151991	3.16285625951657	2.64934141888249	-1.51526676361447	1.99130326762021	0.00981465507227072	0.187014342718092	-0.302304394139186	1.99130326762021	0.636519919583727	1	-1.21285152637098	1.99130326762021	0.0347588638006456	1	No	No	No	No	6.51395476847906	2.70547796457403	2.17491774663966	Unchanged
ENSMUSG00000000730.13	ENSMUSG00000000730.13	Dnmt3l	0.117733773210257	0	0.0675042914165661	0.216028508850256	0	0	0.0593796301266591	0	0	-1.38265859234442	-2.4813553733637	0.705142269251445	1	-1.43439273655493	-2.4813553733637	0.705142269251445	1	0.0571069779698688	-2.4813553733637	1	1	No	No	No	No	0.0617460215422743	0.0720095029500853	0.0197932100422197	Unchanged
ENSMUSG00000000731.15	ENSMUSG00000000731.15	Aire	0.824136412471798	0.25449597358739	0.270017165666264	1.29617105310154	0.415458073165698	0.568497937489483	0.0593796301266591	0.131785677479857	0.180636914923806	-1.83422132888933	-0.797996081231441	0.0435472546678679	0.522684629527857	-2.47983276648241	-0.797996081231441	0.00416683954332029	0.104231114054234	0.646871700713415	-0.797996081231441	0.415567557400582	1	No	No	No	No	0.449549850575151	0.760042354585572	0.123934074176774	Unchanged
ENSMUSG00000000732.9	ENSMUSG00000000732.9	Icosl	0.883003299076926	0.76348792076217	1.41759011974789	0.504066520650597	0.727051628039972	1.08962104685484	0.65317593139325	0.527142709919429	0.421486134822215	-0.932798687197853	-0.122369277928095	0.0833326120115609	0.762009993850606	-0.555100757493958	-0.122369277928095	0.386878067751096	1	-0.377426476589387	-0.122369277928095	0.451466594544833	1	No	No	No	No	1.02136044652899	0.77357973184847	0.533934925378298	Unchanged
ENSMUSG00000000738.18	ENSMUSG00000000738.18	Spg7	172.362243979816	169.112574448821	191.982204788714	186.432603137771	168.987571260148	186.941071777792	77.6685562056701	95.4787233341566	67.0765077417068	-1.16429791700101	7.1936632013094	5.84035171405905e-09	9.10290998758412e-07	-1.13230048234721	7.1936632013094	1.49703842640199e-08	2.50617473947335e-06	-0.0319956439738111	7.1936632013094	0.870140622405251	1	Yes	Yes	Yes	No	177.819007739117	180.78708205857	80.0745957605112	Down
ENSMUSG00000000739.14	ENSMUSG00000000739.14	Sult5a1	0.0588668866051284	0.25449597358739	0.135008582833132	0	0.311593554874274	0.189499312496494	0.178138890379977	0.263571354959714	0.662335354720624	1.39734853004617	-1.4730421510019	0.170606848312675	1	1.31211721877825	-1.4730421510019	0.170606848312675	1	0.0841741549220139	-1.4730421510019	1	1	No	No	No	No	0.149457147675217	0.167030955790256	0.368015200020105	Unchanged
ENSMUSG00000000740.12	ENSMUSG00000000740.12	Rpl13	103.017051558975	72.5313524724061	84.5153728535407	64.952571660977	46.9467622677239	74.4732298111223	98.5108063801275	77.4899783581561	49.2536654692246	-0.259335270082715	6.23515093460717	0.336393067779722	1	0.269802894881183	6.23515093460717	0.317331041524606	1	-0.529136702794624	6.23515093460717	0.0501551498667761	1	No	No	No	No	86.6879256283072	62.1241879132744	75.084816735836	Unchanged
ENSMUSG00000000743.9	ENSMUSG00000000743.9	Chmp1a	12.6563806201026	8.7164870953681	9.92313083823521	9.28922588056101	9.97099375597675	7.39047318736328	10.9258519433053	10.0816043272091	8.4297226964443	-0.10927318180108	3.30417208991042	0.688563320033832	1	0.221573035023664	3.30417208991042	0.41309600916236	1	-0.330839994412519	3.30417208991042	0.218163781448734	1	No	No	No	No	10.431999517902	8.88356427463368	9.81239298898622	Unchanged
ENSMUSG00000000751.13	ENSMUSG00000000751.13	Rpa1	92.0678106504208	83.3474313498702	88.4981260471181	60.5599919810218	63.5650851943518	57.4656665145619	38.2404818015685	62.795875319152	39.6799089782628	-0.929510527370966	6.03072407194328	7.86853533692937e-06	0.000542362012720745	-0.317611438837903	6.03072407194328	0.127127887711448	0.877696141623739	-0.611895427457442	6.03072407194328	0.00307533397958335	0.82632280102178	No	No	No	No	87.9711226824697	60.5302478966452	46.9054220329944	Unchanged
ENSMUSG00000000753.15	ENSMUSG00000000753.15	Serpinf1	2.70787678383591	2.48133574247705	2.29514590816325	2.73636111210324	2.07729036582849	3.17411348431628	2.25642594481305	1.844999484718	2.7697660288317	-0.0826767644265795	1.41777167740386	0.879212981941908	1	-0.154335208921246	1.41777167740386	0.760229042699793	1	0.0716611487376076	1.41777167740386	0.903605149198369	1	No	No	No	No	2.4947861448254	2.66258832074934	2.29039715278758	Unchanged
ENSMUSG00000000759.14	ENSMUSG00000000759.14	Tubgcp3	37.0861385612309	45.4275312853491	37.3973774447776	40.3973311549979	42.0651299080269	30.6515137963079	43.5252688828411	44.8071303431515	24.8676819545107	-0.114860208692881	5.25243371926452	0.544037609980323	1	0.0449023446782177	5.25243371926452	0.82023900682347	1	-0.159761505407464	5.25243371926452	0.40273158719826	1	No	No	No	No	39.9703490971192	37.7046582864442	37.7333603935011	Unchanged
ENSMUSG00000000766.18	ENSMUSG00000000766.18	Oprm1	1.82487348475898	1.65422382831803	1.82261586824728	0.864114035401024	1.86956132924564	1.84761829684082	2.55332409544634	2.63571354959714	1.92679375918727	0.406051010085054	1.02336954310837	0.318714445189217	1	0.658892332054115	1.02336954310837	0.112529634919884	0.830744304504238	-0.25285809193744	1.02336954310837	0.544109038603256	1	No	No	No	No	1.7672377271081	1.52709788716249	2.37194380141025	Unchanged
ENSMUSG00000000776.13	ENSMUSG00000000776.13	Polr3d	26.136897652677	35.6294363022346	31.9295298400358	39.0291505989462	26.6931812008961	32.8781307181418	40.6750466367615	37.6248109204992	34.9833491902438	0.29549378753999	5.09875224998311	0.188967189115761	1	0.258468907885337	5.09875224998311	0.247627199400559	1	0.037023211808278	5.09875224998311	0.878648099745449	1	No	No	No	No	31.2319545983158	32.866820839328	37.7610689158349	Unchanged
ENSMUSG00000000782.16	ENSMUSG00000000782.16	Tcf7	2.76674367044103	2.35408775568336	2.29514590816325	3.81650365635452	2.59661295728561	3.31623796868865	3.38463891721957	3.03107058203672	2.58912911390789	0.267559194611399	1.6126426568787	0.473824232300985	1	-0.0796942603071096	1.6126426568787	0.861465942539244	1	0.347220559591372	1.6126426568787	0.341601289881974	1	No	No	No	No	2.47199244476255	3.2431181941096	3.00161287105473	Unchanged
ENSMUSG00000000787.12	ENSMUSG00000000787.12	Ddx3x	319.117392286401	300.30524883312	325.100667462182	281.485147031884	245.639585759219	215.934466589755	307.230206275334	303.172951042412	244.883444331707	-0.150278035250505	8.14700691456348	0.429720853500326	1	0.271242436191076	8.14700691456348	0.154182448759177	0.960497433155971	-0.421520192099366	8.14700691456348	0.0269400419287858	1	No	No	No	No	314.841102860568	247.686399793619	285.095533883151	Unchanged
ENSMUSG00000000791.9	ENSMUSG00000000791.9	Il12rb1	0	0.0636239933968475	0	0.216028508850256	0	0.142124484372371	0	0	0.0602123049746022	0.0295927924749096	-2.42869905893421	1	1	-2.19796637800455	-2.42869905893421	0.226553416223755	1	2.22282927626958	-2.42869905893421	0.226553416223755	1	No	No	No	No	0.0212079977989492	0.119384331074209	0.0200707683248674	Unchanged
ENSMUSG00000000792.2	ENSMUSG00000000792.2	Slc5a5	5.47462045427694	3.69019161701715	3.71273602791113	1.80023757375213	2.28501940241134	3.03198899994391	3.74091669797952	3.2287490982565	1.38488301441585	-0.698859826292374	1.72762611502144	0.0814994641755144	0.753819097967456	0.193196881957514	1.72762611502144	0.650392828505047	1	-0.891986844383238	1.72762611502144	0.027927795839943	1	No	No	No	No	4.29251603306841	2.37241532536913	2.78484960355063	Unchanged
ENSMUSG00000000794.9	ENSMUSG00000000794.9	Kcnn3	3.29654564988719	3.62656762362031	2.90268453091234	2.73636111210324	3.42752910361701	2.36874140620618	3.38463891721957	5.40321277667415	2.52891680893329	0.160576700845075	1.76068782210737	0.629410689317565	1	0.450679529848769	1.76068782210737	0.188099061676896	1	-0.290098879267506	1.76068782210737	0.390426141982242	1	No	No	No	No	3.27526593480661	2.84421054064214	3.772256167609	Unchanged
ENSMUSG00000000804.14	ENSMUSG00000000804.14	Usp32	227.520516728821	210.277298176581	203.86296007803	198.890247148136	251.352134265247	169.080761574997	295.888696921142	264.757426057033	172.809315277108	0.158916701888821	7.78173500584198	0.407652249616562	1	0.302517141879548	7.78173500584198	0.115271930206322	0.840595819602867	-0.143600476493183	7.78173500584198	0.454832409329193	1	No	No	No	No	213.886924994477	206.441047662793	244.485146085095	Unchanged
ENSMUSG00000000805.18	ENSMUSG00000000805.18	Car4	0.941870185682054	0.954359900952712	1.21507724549819	0.288038011800341	0.311593554874274	0.852746906234224	0.415657410886614	0.593035548659357	0.421486134822215	-1.12028775904124	-0.291818933964894	0.0537623546598236	0.59188725654953	-0.136285612908621	-0.291818933964894	1	1	-0.98355780307056	-0.291818933964894	0.0693431973165775	1	No	No	No	No	1.03710244404432	0.48412615763628	0.476726364789395	Unchanged
ENSMUSG00000000811.13	ENSMUSG00000000811.13	Txnrd3	4.94481847483079	3.37207165003292	3.9827531935774	3.74449415340444	4.6739033231141	5.8271038592672	8.96632414912553	5.93035548659357	5.29868283776499	0.689933160528393	2.42913368746908	0.0515529433094599	0.576601121832696	0.525592345673653	2.42913368746908	0.130927038517302	0.890287816937446	0.164312651215996	2.42913368746908	0.671944748191991	1	No	No	No	No	4.09988110614703	4.74850044526191	6.73178749116136	Unchanged
ENSMUSG00000000817.10	ENSMUSG00000000817.10	Fasl	0	0.0636239933968475	0.270017165666264	0.216028508850256	0.103864518291425	0.0473748281241236	0.0593796301266591	0.197678516219786	0.361273829847613	0.980525109254884	-1.86953765012885	0.409356516236426	1	0.911364263084736	-1.86953765012885	0.489887235894597	1	0.0680082170362105	-1.86953765012885	1	1	No	No	No	No	0.111213719687704	0.122422618421935	0.206110658731353	Unchanged
ENSMUSG00000000823.16	ENSMUSG00000000823.16	Zfp512b	43.8558305208207	54.0167703939235	66.7617442109838	72.5135694707359	79.6640855295226	50.5015667803157	84.319074779856	80.1256919077532	55.5157451865832	0.406639833856917	6.01358168093315	0.0376139445750063	0.477593808382924	0.189569427457857	6.01358168093315	0.333254647337406	1	0.217068807845994	6.01358168093315	0.267483803437006	1	No	No	No	No	54.8781150419093	67.5597405935248	73.3201706247308	Unchanged
ENSMUSG00000000826.16	ENSMUSG00000000826.16	Dnajc5	233.642672935755	204.23301880388	208.655764768606	188.664897729224	267.243405563835	168.370139153135	296.957530263422	241.431361143098	153.902651515083	0.0572386524014192	7.75652859933159	0.785146473557875	1	0.206671540086727	7.75652859933159	0.324050220664793	1	-0.149432843658386	7.75652859933159	0.475762376043698	1	No	No	No	No	215.510485502747	208.092814148731	230.763847640535	Unchanged
ENSMUSG00000000827.18	ENSMUSG00000000827.18	Tpd52l2	39.7351484584617	43.7733074570311	46.5779610774306	50.2626330591596	39.7801105056156	46.3325819053928	65.0800746188184	55.9430200901994	40.6433058578565	0.298331797463689	5.5753443413237	0.148726080382406	1	0.277580614207495	5.5753443413237	0.177028654777569	1	0.0207500203151866	5.5753443413237	0.928188703784351	1	No	No	No	No	43.3621389976411	45.4584418233893	53.8888001889581	Unchanged
ENSMUSG00000000838.17	ENSMUSG00000000838.17	Fmr1	144.40047284238	161.986687188374	164.980488222088	149.059671106677	163.898209863868	156.668556606477	195.002705335949	175.40673672569	149.687790166861	0.145473035811983	7.34686932806474	0.438964844658084	1	0.209126623314643	7.34686932806474	0.265476589748604	1	-0.0636536918282205	7.34686932806474	0.734586084429087	1	No	No	No	No	157.122549417614	156.542145859007	173.365744076166	Unchanged
ENSMUSG00000000861.15	ENSMUSG00000000861.15	Bcl11a	13.0095819397334	20.423301880388	18.6311844309722	17.8583567316212	23.8888392070276	17.1970626090569	29.3929169126963	28.6633848518689	18.6658145421267	0.552071175665652	4.37474574746396	0.00843259669670405	0.16740590086226	0.437306223079283	4.37474574746396	0.0372048015747548	0.449267208918045	0.114759462442452	4.37474574746396	0.587578882611776	1	No	No	No	No	17.3546894170312	19.6480861825686	25.5740387688973	Unchanged
ENSMUSG00000000869.12	ENSMUSG00000000869.12	Il4	5.47462045427694	5.53528742552573	3.9827531935774	3.88851315930461	5.71254850602835	2.51086589057855	5.40354634152598	5.40321277667415	2.8901906387809	-0.173239745666417	2.19824303895912	0.599695231247522	1	0.265788758032665	2.19824303895912	0.4634019006384	1	-0.439009177093187	2.19824303895912	0.205266733915552	1	No	No	No	No	4.99755369112669	4.03730918530383	4.56564991899368	Unchanged
ENSMUSG00000000876.11	ENSMUSG00000000876.11	Pxmp4	4.94481847483079	4.45367953777932	5.13032614765902	4.10454166815486	4.77776784140553	4.40585901554349	8.31314821773228	6.19392684155329	4.75677209299357	0.38577816555219	2.425108885367	0.20446564621015	1	0.57736074378165	2.425108885367	0.0549809573365254	0.567260762315318	-0.191589866366816	2.425108885367	0.525212176465326	1	No	No	No	No	4.84294138675638	4.42938950836796	6.42128238409305	Unchanged
ENSMUSG00000000881.12	ENSMUSG00000000881.12	Dlg3	59.5144223577848	50.072082803319	59.4037764465781	55.1592792597654	58.5795883163634	57.1814175458171	76.0059265621237	72.5480154526614	43.4732841916627	0.141630538524027	5.88329987283244	0.490351265530679	1	0.194092653041248	5.88329987283244	0.342060599552185	1	-0.0524624232133319	5.88329987283244	0.796288358515741	1	No	No	No	No	56.3300938692273	56.973428373982	64.0090754021493	Unchanged
ENSMUSG00000000884.17	ENSMUSG00000000884.17	Gnb1l	3.17881187667693	1.59059983492119	1.14757295408162	2.9523896209535	2.07729036582849	2.08449243746144	2.73146298582632	2.43803503337736	1.74615684426346	0.166615536577873	1.2389508284178	0.725586750441951	1	-0.000291090717243149	1.2389508284178	1	1	0.166882903947425	1.2389508284178	0.739852788700525	1	No	No	No	No	1.97232822189325	2.37139080808114	2.30521828782238	Unchanged
ENSMUSG00000000889.8	ENSMUSG00000000889.8	Dbh	0.0588668866051284	0.318119966984237	0.135008582833132	0.432057017700512	0.311593554874274	0.142124484372371	0.118759260253318	0.0658928387399286	0.0602123049746022	-0.965279182036138	-1.73133882330189	0.455890510259482	1	-1.62951994937222	-1.73133882330189	0.103606061597128	0.802343271436122	0.665267928456757	-1.73133882330189	0.593107704762067	1	No	No	No	No	0.170665145474166	0.295258352315719	0.081621467989283	Unchanged
ENSMUSG00000000901.17	ENSMUSG00000000901.17	Mmp11	1.82487348475898	1.3361038613338	1.21507724549819	1.9442565796523	0.934780664622821	0.852746906234224	1.54387038329314	1.844999484718	1.20424609949204	0.0327015933599228	0.626893094225265	0.963328202672014	1	0.346226196179976	0.626893094225265	0.467612891781183	1	-0.313499913563788	0.626893094225265	0.491415871633363	1	No	No	No	No	1.45868486386366	1.24392805016978	1.53103865583439	Unchanged
ENSMUSG00000000902.13	ENSMUSG00000000902.13	Smarcb1	49.036116542072	54.5893863344951	49.8181670654258	45.2219678526536	57.0216205419921	45.1482112022898	62.4079912631187	59.5671262208955	38.59608748872	0.0419354313296711	5.67360007994075	0.821518217902738	1	0.17176264668162	5.67360007994075	0.348739655011574	1	-0.129827032020755	5.67360007994075	0.478730200245597	1	No	No	No	No	51.1478899806643	49.1305998656451	53.5237349909114	Unchanged
ENSMUSG00000000903.3	ENSMUSG00000000903.3	Vpreb3	0.294334433025642	0.318119966984237	0.405025748499396	0.216028508850256	0.103864518291425	0.284248968744741	0.415657410886614	0.527142709919429	0.602123049746021	0.614143197987216	-1.01959755211434	0.343520443258153	1	1.24370917872428	-1.01959755211434	0.0751556331248173	0.675600525983109	-0.629548411737184	-1.01959755211434	0.419454338301654	1	No	No	No	No	0.339160049503092	0.201380665295474	0.514974390184021	Unchanged
ENSMUSG00000000915.15	ENSMUSG00000000915.15	Hip1r	54.7462045427694	48.1633630014135	57.3111434126646	47.9583289647568	50.5820204079237	70.7779932174406	88.1193711079621	66.7494456435477	54.8534098318626	0.371326661280497	5.91964233947964	0.134325170822254	0.983544570257905	0.330024998278102	5.91964233947964	0.181630716926757	1	0.0413004904833545	5.91964233947964	0.873167863777822	1	No	No	No	No	53.4069036522825	56.4394475300404	69.9074088611241	Unchanged
ENSMUSG00000000916.15	ENSMUSG00000000916.15	Nsun5	8.24136412471798	12.0249347520042	11.5432338322328	9.57726389236135	12.0482841218052	9.66446493732121	10.5101945324187	11.2676754245278	7.28568890192686	-0.138104723895685	3.36081945130539	0.567592232378722	1	-0.0564837967159262	3.36081945130539	0.81920724905737	1	-0.0816175320467814	3.36081945130539	0.74523225950339	1	No	No	No	No	10.6031775696516	10.4300043171626	9.68785295295777	Unchanged
ENSMUSG00000000934.9	ENSMUSG00000000934.9	Top1mt	21.1332122912411	27.0401971936602	27.541750897959	25.9954305649808	18.6956132924564	28.4722717025983	19.5952779417975	20.0973158156782	14.9326516337013	-0.472151608881763	4.51284138097759	0.0518055802772946	0.578623645389024	-0.402484522336488	4.51284138097759	0.100561633166181	0.79090904882947	-0.0696628417712122	4.51284138097759	0.766936857461976	1	No	No	No	No	25.2383867942867	24.3877718533452	18.2084151303924	Unchanged
ENSMUSG00000000938.11	ENSMUSG00000000938.11	Hoxa10	0	0.0636239933968475	0	0.0720095029500853	0.207729036582849	0.0473748281241236	0.0593796301266591	0	0.120424609949204	1.31311899335047	-2.42114398894046	0.660992561970768	1	-0.477464943663133	-2.42114398894046	1	1	1.78112472675105	-2.42114398894046	0.434987603284614	1	No	No	No	No	0.0212079977989492	0.109037789219019	0.0599347466919545	Unchanged
ENSMUSG00000000942.10	ENSMUSG00000000942.10	Hoxa4	0.117733773210257	0	0.270017165666264	0.0720095029500853	0	0.189499312496494	0.0593796301266591	0	0	-2.30987178944403	-2.22391778247291	0.250121286830204	1	-1.96174897193304	-2.22391778247291	0.482607795121578	1	-0.340707192148141	-2.22391778247291	0.832105116625534	1	No	No	No	No	0.12925031295884	0.0871696051488599	0.0197932100422197	Unchanged
ENSMUSG00000000948.16	ENSMUSG00000000948.16	Gm38393	51.2141913464617	62.6060095024979	72.6346175642251	64.8805621580269	68.8621756272145	73.3836087642674	45.0097596360076	62.5981968029322	33.899527700701	-0.4250923113282	5.88740787384664	0.0393976838144108	0.490697930821596	-0.531493812640366	5.88740787384664	0.0101484586384471	0.196890742822207	0.106402697849779	5.88740787384664	0.608758640579475	1	No	No	No	No	62.1516061377282	69.0421155165029	47.1691613798803	Unchanged
ENSMUSG00000000957.11	ENSMUSG00000000957.11	Mmp14	12.8918481665231	10.434334917083	12.9608239519807	12.1696059985644	15.9951358168794	13.8808246403682	20.6641112840774	18.0546378147404	17.3411438326854	0.62823930374097	3.92340786286119	0.010951979723951	0.202159846621048	0.490909455556037	3.92340786286119	0.0457361348557404	0.507700111208481	0.137321140298748	3.92340786286119	0.592414233312165	1	No	No	No	No	12.0956690118623	14.015188818604	18.6866309771677	Unchanged
ENSMUSG00000000958.10	ENSMUSG00000000958.10	Slc7a7	4.88595158822566	5.15354346514465	4.52278752490993	6.12080775075725	7.99756790843969	4.26373453117112	5.225407451146	6.457498196513	4.63634748304437	0.153004093884275	2.4666111677846	0.609717059898155	1	-0.0726818511984936	2.4666111677846	0.799323775195157	1	0.225675607843636	2.4666111677846	0.431561459746297	1	No	No	No	No	4.85409419276008	6.12737006345602	5.43975104356779	Unchanged
ENSMUSG00000000959.7	ENSMUSG00000000959.7	Oxa1l	25.7836963330462	24.7497334313737	25.1115964069626	27.2916016180823	30.0168457862217	23.0241664683241	34.5589447337156	26.752492528411	21.19473135106	0.108681746172856	4.7292897822098	0.601969320777832	1	0.103515491189154	4.7292897822098	0.619428781564064	1	0.00516549499293191	4.7292897822098	0.985744633723318	1	No	No	No	No	25.2150087237942	26.7775379575427	27.5020562043955	Unchanged
ENSMUSG00000000976.13	ENSMUSG00000000976.13	Heatr6	20.9566116314257	35.6294363022346	26.7992036923767	33.8444663865401	42.6883170177755	25.6297820151508	30.5211298851028	34.6596331772025	23.3623743301456	0.0897875041737022	4.91106277519851	0.661233559991978	1	-0.128469109656024	4.91106277519851	0.527784611761498	1	0.218255159619419	4.91106277519851	0.283111460961167	1	No	No	No	No	27.7950838753457	34.0541884731555	29.514379130817	Unchanged
ENSMUSG00000000982.5	ENSMUSG00000000982.5	Ccl3	0	0.0636239933968475	0.0675042914165661	0	0	0.0947496562482471	0	0.263571354959714	0	0.786655464699774	-2.43367977505002	0.785819898680827	1	0.838667913695319	-2.43367977505002	0.785819898680827	1	-0.0542249296481528	-2.43367977505002	1	1	No	No	No	No	0.0437094282711378	0.0315832187494157	0.0878571183199048	Unchanged
ENSMUSG00000000983.13	ENSMUSG00000000983.13	Wfdc18	0	0	0	0	0	0	0	0	0	0	-2.9574915607629	1	1	0	-2.9574915607629	1	1	0	-2.9574915607629	1	1	No	No	No	No	0	0	0	Unchanged
ENSMUSG00000001014.6	ENSMUSG00000001014.6	Icam4	0	0	0	0	0	0	0	0	0	0	-2.9574915607629	1	1	0	-2.9574915607629	1	1	0	-2.9574915607629	1	1	No	No	No	No	0	0	0	Unchanged
ENSMUSG00000001016.12	ENSMUSG00000001016.12	Ilf2	53.6866005838771	63.0513774562759	66.0867012968182	73.6657215179373	64.8114594138489	65.9931355769041	66.7427042623649	70.3735517742438	56.298505151253	0.0851644020194058	6.01489894844291	0.65360330215453	1	-0.0226986977641731	6.01489894844291	0.910817554847949	1	0.107862647287112	6.01489894844291	0.573458930145052	1	No	No	No	No	60.9415597789904	68.1567721695634	64.4715870626205	Unchanged
ENSMUSG00000001017.15	ENSMUSG00000001017.15	Chtop	76.5858194732721	77.0486560035823	66.2217098796513	74.1697880385879	86.4152792184652	59.9291575770163	88.5944081489754	73.0092653238409	53.7695883423197	-0.0506235130897115	6.18008239251348	0.792362761320995	1	0.0326692291456809	6.18008239251348	0.867722107947108	1	-0.0832924747066097	6.18008239251348	0.665977443192397	1	No	No	No	No	73.2853951188352	73.5047416113565	71.791087271712	Unchanged
ENSMUSG00000001018.15	ENSMUSG00000001018.15	Snapin	21.8396149305026	19.2780699992448	18.1586543910563	18.7224707670222	18.3840197375821	15.6336932809608	21.3172872154706	19.7678516219786	14.8724393287267	-0.103913786942128	4.23273561292928	0.631467840309365	1	0.143226105957314	4.23273561292928	0.515207310762662	1	-0.247137281839839	4.23273561292928	0.256919825863333	1	No	No	No	No	19.7587797736012	17.580061261855	18.652526055392	Unchanged
ENSMUSG00000001020.8	ENSMUSG00000001020.8	S100a4	0	0.0636239933968475	0.0675042914165661	0	0	0	0	0	0	-2.67735588510172	-2.80547560150371	0.542971356136485	1	0	-2.80547560150371	1	1	-2.63142101951421	-2.80547560150371	0.542971356136485	1	No	No	No	No	0.0437094282711378	0	0	Unchanged
ENSMUSG00000001021.13	ENSMUSG00000001021.13	S100a3	0	0	0	0	0	0	0	0	0	0	-2.9574915607629	1	1	0	-2.9574915607629	1	1	0	-2.9574915607629	1	1	No	No	No	No	0	0	0	Unchanged
ENSMUSG00000001023.10	ENSMUSG00000001023.10	S100a5	0	0	0	0	0	0	0	0	0	0	-2.9574915607629	1	1	0	-2.9574915607629	1	1	0	-2.9574915607629	1	1	No	No	No	No	0	0	0	Unchanged
ENSMUSG00000001025.8	ENSMUSG00000001025.8	S100a6	1.11847084549744	1.14523188114325	0.540034331332529	0.288038011800341	0.207729036582849	1.65811898434432	2.25642594481305	1.05428541983886	1.02360918456824	0.605989133999764	0.284949687764551	0.382814503872694	1	0.850351373366647	0.284949687764551	0.207369848197557	1	-0.244425926228872	0.284949687764551	0.75298552878914	1	No	No	No	No	0.934579019324408	0.717962010909172	1.44477351640671	Unchanged
ENSMUSG00000001027.7	ENSMUSG00000001027.7	Scn4a	17.7189328681436	11.3886948180357	18.361167265306	9.28922588056101	10.9057744205996	4.87960729678473	3.85967595823284	5.40321277667415	2.8299783338063	-2.02459909209061	3.24731912714259	2.39024546581739e-10	4.91213148747443e-08	-0.968261032463135	3.24731912714259	0.00241631659179456	0.070417100172744	-1.05627749411287	3.24731912714259	0.000647729936924751	0.329730192753611	Yes	No	No	No	15.8229316504951	8.35820253264844	4.0309556895711	Down
ENSMUSG00000001029.15	ENSMUSG00000001029.15	Icam2	0.176600659815385	0.381743960381085	0.607538622749095	0.576076023600683	0	0.615872765613606	0.65317593139325	0.658928387399286	0.240849219898409	0.382480056111393	-0.789909452138235	0.643642304279969	1	0.213458977802107	-0.789909452138235	0.781674533440423	1	0.168799506316931	-0.789909452138235	0.91674924669157	1	No	No	No	No	0.388627747648522	0.39731626307143	0.517651179563648	Unchanged
ENSMUSG00000001034.17	ENSMUSG00000001034.17	Mapk7	3.11994499007181	2.73583171606444	3.71273602791113	3.24042763275384	4.25844524994841	4.16898487492287	6.8286574645658	4.612498711795	3.61273829847613	0.632297070424096	2.05874994421958	0.0676738300766871	0.677801048639917	0.401250499767507	2.05874994421958	0.24135542370643	1	0.231009786677021	2.05874994421958	0.528364799286085	1	No	No	No	No	3.18950424468246	3.88928591920837	5.01796482494564	Unchanged
ENSMUSG00000001036.17	ENSMUSG00000001036.17	Epn2	34.849196870236	42.4372035956973	35.77727445078	37.6609700428946	44.2462847921468	26.9562772026263	47.4443244712006	46.5862369891295	28.4804202529868	0.091417967028154	5.2442680249072	0.635186995088801	1	0.234467571603267	5.2442680249072	0.22416107899885	1	-0.14304952119979	5.2442680249072	0.460600544394283	1	No	No	No	No	37.6878916389044	36.2878440125559	40.836993904439	Unchanged
ENSMUSG00000001039.12	ENSMUSG00000001039.12	B9d1	7.35836082564105	10.5615829038767	7.42547205582227	13.3937675487159	13.1907938230109	5.40073040615009	7.54121302608571	8.82964039115043	7.04483968202845	-0.101926078995005	3.157902516373	0.746464700681827	1	-0.328866186317026	3.157902516373	0.275047228974374	1	0.22693939650415	3.157902516373	0.450086073597413	1	No	No	No	No	8.44847192844667	10.661763925959	7.8052310330882	Unchanged
ENSMUSG00000001052.15	ENSMUSG00000001052.15	Sec24b	54.569603882954	64.9600972581813	57.9861863268303	56.9595168335175	59.7220980175691	51.4016885146741	59.9734264279257	71.4937300328225	48.6515424194785	0.011124245323335	5.86563991715673	0.950982287218134	1	0.153784845774933	5.86563991715673	0.381328573526413	1	-0.142660320566592	5.86563991715673	0.417328938030491	1	No	No	No	No	59.1719624893219	56.0277677885869	60.0395662934089	Unchanged
ENSMUSG00000001053.15	ENSMUSG00000001053.15	N4bp3	3.23767876328206	3.18119966984237	3.03769311374547	2.88038011800341	2.59661295728561	3.17411348431628	3.9190555883595	3.42642761447629	2.34827989400948	0.0122225821797891	1.69355574248581	1	1	0.173074032006388	1.69355574248581	0.59871080422264	1	-0.160846170978842	1.69355574248581	0.638257257323166	1	No	No	No	No	3.1521905156233	2.8837021865351	3.23125436561509	Unchanged
ENSMUSG00000001054.9	ENSMUSG00000001054.9	Rmnd5b	15.8940593833847	18.4509580850858	14.6484312373948	19.442565796523	22.4347359509477	12.7438287653892	23.5737131602837	17.9228521372606	14.5713778038537	0.187247196842944	4.14484758764929	0.413498409816269	1	0.127580474243008	4.14484758764929	0.586571316655266	1	0.0596644125110288	4.14484758764929	0.798490350623105	1	No	No	No	No	16.3311495686218	18.2070435042867	18.6893143671327	Unchanged
ENSMUSG00000001056.3	ENSMUSG00000001056.3	Nhp2	7.65269525866669	4.58092752457302	5.40034331332529	4.96865570355589	3.42752910361701	5.54285489052246	6.17548153317255	6.457498196513	3.85358751837454	-0.152239129256193	2.46896313946241	0.670741394516909	1	0.228861472508079	2.46896313946241	0.511929900404983	1	-0.38108734371336	2.46896313946241	0.277037461297783	1	No	No	No	No	5.877988698855	4.64634656589845	5.49552241602003	Unchanged
ENSMUSG00000001062.18	ENSMUSG00000001062.18	Vps9d1	19.7792738993231	20.6777978539754	21.2638517962183	22.755002932227	24.719755353359	21.0344236871109	30.9961669261161	28.3339206581693	16.498171563041	0.261230307181371	4.51185104875156	0.207903197700253	1	0.179618155166329	4.51185104875156	0.386394243827214	1	0.0816096072824309	4.51185104875156	0.70104292020603	1	No	No	No	No	20.5736411831723	22.836393990899	25.2760863824421	Unchanged
ENSMUSG00000001065.15	ENSMUSG00000001065.15	Zfp276	10.537172702318	16.6058622765772	14.8509441116445	17.1382617021203	19.4226649204964	11.6542077185344	15.2605649425514	14.6282102002642	11.199488725276	-0.0236318410935151	3.85944888315758	0.923040589831099	1	-0.143350595972795	3.85944888315758	0.527630692444877	1	0.119718075751941	3.85944888315758	0.597407330628454	1	No	No	No	No	13.9979930301799	16.0717114470504	13.6960879560305	Unchanged
ENSMUSG00000001076.7	ENSMUSG00000001076.7	C1ql4	0.176600659815385	0.127247986793695	0	0	0.103864518291425	0	0.534416671139932	0.395357032439572	0.301061524873011	1.88020474085548	-1.67178482512944	0.0246287998761086	0.359815223466466	3.76993356352268	-1.67178482512944	0.000629061906371327	0.024632856738762	-1.88701257697825	-1.67178482512944	0.254436047883456	1	No	No	No	No	0.101282882203027	0.0346215060971415	0.410278409484171	Unchanged
ENSMUSG00000001082.12	ENSMUSG00000001082.12	Mfsd10	1.6482728249436	2.16321577549281	2.76767594807921	4.10454166815486	2.07729036582849	1.51599449997195	1.66262964354646	1.97678516219786	2.10743067411108	-0.157732163568807	1.22601767476426	0.761464700829539	1	-0.309825853770643	1.22601767476426	0.508730109477288	1	0.152099645591605	1.22601767476426	0.749908687897615	1	No	No	No	No	2.19305484950521	2.5659421779851	1.9156151599518	Unchanged
ENSMUSG00000001089.14	ENSMUSG00000001089.14	Luzp1	86.4165895363285	87.3557429338716	88.9031517956175	83.6750424279991	79.767950047814	83.4744471547057	87.0505377656823	94.0949737206181	68.0399046213004	-0.0892326664576481	6.40167759855175	0.636068376838918	1	0.0576985630523755	6.40167759855175	0.757343991042644	1	-0.146930829097512	6.40167759855175	0.43318190973421	1	No	No	No	No	87.5584947552725	82.305813210173	83.0618053692003	Unchanged
ENSMUSG00000001095.5	ENSMUSG00000001095.5	Slc13a2	0	0.0636239933968475	0	0.0720095029500853	0	0.0947496562482471	0.118759260253318	0	0	0.739348845546483	-2.54762146828977	1	1	-0.572769764660934	-2.54762146828977	1	1	1.30484501699157	-2.54762146828977	0.67966117060793	1	No	No	No	No	0.0212079977989492	0.0555863863994442	0.0395864200844394	Unchanged
ENSMUSG00000001098.15	ENSMUSG00000001098.15	Kctd10	13.4216501459693	12.9792946529569	11.20571237515	14.4019005900171	14.9564906339651	10.754085984176	15.0824260521714	12.2560680056267	10.0554549307586	-0.0208762916717096	3.68541203598256	0.934689802835033	1	-0.0257739808724547	3.68541203598256	0.924367045990084	1	0.00489794310116226	3.68541203598256	0.991556800080525	1	No	No	No	No	12.5355523913587	13.3708257360527	12.4646496628522	Unchanged
ENSMUSG00000001100.10	ENSMUSG00000001100.10	Poldip2	28.7270406633027	27.3583171606444	29.7693925147056	25.4913640443302	28.7704715667246	23.1189161245723	31.708722487636	33.8689191123233	22.2785528406028	0.00815779509610832	4.80358245346709	0.972298273119874	1	0.235312660786679	4.80358245346709	0.224388140417914	1	-0.227153868004285	4.80358245346709	0.240278974884905	1	No	No	No	No	28.6182501128842	25.7935839118757	29.285398146854	Unchanged
ENSMUSG00000001103.7	ENSMUSG00000001103.7	Sebox	21.074345404636	18.0692141247047	19.9812702593036	16.2021381637692	11.9444196035138	15.4915687965884	3.14712039671293	7.97303348753136	3.73316290842533	-2.04075722039822	3.72883347420162	9.26522382102473e-11	2.0482050763235e-08	-1.55238107192136	3.72883347420162	7.52596447001882e-07	7.7475545556203e-05	-0.488332737113149	3.72883347420162	0.100754402840281	1	Yes	Yes	Yes	No	19.7082765962147	14.5460421879571	4.95110559755654	Down
ENSMUSG00000001105.15	ENSMUSG00000001105.15	Ift20	45.1509020261335	36.0748042560125	42.1226778439372	38.813122090096	27.7318263838103	36.7154917961958	44.7128614853743	34.9232045321622	33.8393153957264	-0.123977091874489	5.26220302574612	0.615388216880282	1	0.186707227826156	5.26220302574612	0.444451638492125	1	-0.310682748977157	5.26220302574612	0.204303240436809	1	No	No	No	No	41.1161280420277	34.4201467567007	37.8251271377543	Unchanged
ENSMUSG00000001119.7	ENSMUSG00000001119.7	Col6a1	18.6019361672206	30.030524883312	35.0347272451978	35.428675451442	30.328439341096	34.6783741868584	38.6561392124551	49.9467717648659	36.1273829847613	0.588351875938084	5.10533164711183	0.0117678562194844	0.213275524432731	0.355846345252729	5.10533164711183	0.125096915761617	0.871469248570602	0.232501472430575	5.10533164711183	0.324727775793638	1	No	No	No	No	27.8890627652435	33.4784963264655	41.5767646540274	Unchanged
ENSMUSG00000001120.15	ENSMUSG00000001120.15	Pcbp3	272.96575318798	256.531941376089	269.409627043515	270.03563606282	316.371322715679	242.701244479885	237.28100198613	255.202964439744	145.593353428588	-0.365084296263544	7.96392922590185	0.0478208034306292	0.552233223592211	-0.336316115259286	7.96392922590185	0.0683476077878703	0.63802215903862	-0.0287678944229062	7.96392922590185	0.876269588704635	1	No	No	No	No	266.302440535862	276.369401086128	212.692439951487	Unchanged
ENSMUSG00000001123.15	ENSMUSG00000001123.15	Lgals9	1.29507150531282	0.572615940571627	0.877555788415359	0.792104532450938	0.311593554874274	0.521123109365359	1.18759260253318	0.527142709919429	0.903184574619032	-0.068521570404437	-0.103220531612263	0.953019585764572	1	0.721429965484835	-0.103220531612263	0.232678597742656	1	-0.789804506005863	-0.103220531612263	0.178219154460508	1	No	No	No	No	0.915081078099937	0.541607065563524	0.872639962357215	Unchanged
ENSMUSG00000001127.12	ENSMUSG00000001127.12	Araf	89.9486027326362	119.358611612486	118.74004860174	156.476649910535	139.2823190288	114.741833716627	118.996778773825	140.022282322348	96.8815987041349	0.114566123923468	6.91543637275899	0.527272383666799	1	-0.144942718730732	6.91543637275899	0.424236211215885	1	0.259508394104841	6.91543637275899	0.152227010905214	1	No	No	No	No	109.349087648954	136.833600885321	118.633553266769	Unchanged
ENSMUSG00000001128.7	ENSMUSG00000001128.7	Cfp	2.11920791778462	4.77179950476356	2.16013732533011	4.3925796799552	4.88163235969695	2.08449243746144	4.03781484861282	6.58928387399286	3.67295060345073	0.659315340043436	1.95956736309902	0.0877655892963504	0.784092431450774	0.426832650457342	1.95956736309902	0.273358044438731	1	0.232443136542748	1.95956736309902	0.559959173345866	1	No	No	No	No	3.01704824929277	3.78623482570453	4.76668310868547	Unchanged
ENSMUSG00000001131.11	ENSMUSG00000001131.11	Timp1	0.235467546420514	0.572615940571627	0.742547205582227	1.15215204720137	0.623187109748547	0.378998624992989	0.65317593139325	0.988392581098929	0.301061524873011	0.291361760985577	-0.441987562684103	0.655385682303615	1	-0.109518429529288	-0.441987562684103	0.93461411121244	1	0.400702486134046	-0.441987562684103	0.531561330583334	1	No	No	No	No	0.516876897524789	0.718112593980967	0.647543345788397	Unchanged
ENSMUSG00000001134.9	ENSMUSG00000001134.9	Uxt	1.82487348475898	2.86307970285814	2.29514590816325	2.73636111210324	2.49274843899419	1.56336932809608	1.6032500134198	3.29464193699643	1.56551992933966	-0.135424356759299	1.22361669618625	0.772292368918036	1	-0.0142088936478268	1.22361669618625	0.96927117535687	1	-0.121197548230761	1.22361669618625	0.794370108189032	1	No	No	No	No	2.32769969859345	2.26415962639784	2.15447062658529	Unchanged
ENSMUSG00000001138.13	ENSMUSG00000001138.13	Cnnm3	14.7755885378872	15.2061344218465	15.3234741515605	16.1301286608191	18.9033423290393	14.5914470622301	18.0514075585044	19.7678516219786	11.6209748600982	0.0946885822565374	4.00195695589549	0.659122462267749	1	0.0403846490045549	4.00195695589549	0.859586855585406	1	0.0543024047408857	4.00195695589549	0.808561404489535	1	No	No	No	No	15.1017323704314	16.5416393506961	16.4800780135271	Unchanged
ENSMUSG00000001143.13	ENSMUSG00000001143.13	Lman2l	18.7196699404308	29.4579089427404	21.466364670468	29.523896209535	34.4830200727529	19.8974278121319	22.8017779686371	30.6401700140668	24.5666204296377	0.186053208666516	4.67782654089751	0.399765482974655	1	-0.00156585443196816	4.67782654089751	0.997960367023191	1	0.187616811633024	4.67782654089751	0.396306810614385	1	No	No	No	No	23.2146478512131	27.9681146981399	26.0028561374472	Unchanged
ENSMUSG00000001150.7	ENSMUSG00000001150.7	Mcm3ap	43.8558305208207	56.0527381826226	53.8009202590032	59.8398969515209	64.7075948955575	48.0854505459854	68.7022320565446	64.5090891263901	42.3894627021199	0.176011261186313	5.78923623895121	0.325740369117835	1	0.0797446543644467	5.78923623895121	0.658295981983758	1	0.0962658075415418	5.78923623895121	0.591930914767125	1	No	No	No	No	51.2364963208155	57.5443141310213	58.5335946283515	Unchanged
ENSMUSG00000001151.10	ENSMUSG00000001151.10	Pcnt	53.2745323776412	68.7775368619921	61.9014352289911	66.4647712229287	58.2679947614892	58.0341644520514	70.3054820699644	74.8542648085589	52.4449176328785	0.0971869091249883	5.96863753678252	0.595776496697633	1	0.157859599584471	5.96863753678252	0.386491803004556	1	-0.0606728388484774	5.96863753678252	0.738970617496613	1	No	No	No	No	61.3178348228748	60.9223101454898	65.8682215038006	Unchanged
ENSMUSG00000001155.13	ENSMUSG00000001155.13	Ftcd	0	0	0	0.0720095029500853	0.103864518291425	0.331623796868865	0	0.395357032439572	0.0602123049746022	4.24844687445014	-2.05082402130716	0.062618345678797	0.646413464675623	-0.361144830303639	-2.05082402130716	0.870790908706183	1	4.55761803120785	-2.05082402130716	0.044940331706691	1	No	No	No	No	0	0.169165939370125	0.151856445804725	Unchanged
ENSMUSG00000001156.9	ENSMUSG00000001156.9	Mxd1	65.6954454513233	65.9780811525308	61.4289051890751	62.5762580636241	69.7969562918373	41.1213508117393	58.9639727157725	57.194984026258	39.9809705031358	-0.327142877300941	5.85098179202804	0.0847661650078427	0.771178914213833	-0.0738432457480781	5.85098179202804	0.696775720531828	1	-0.253298097989545	5.85098179202804	0.183775361031395	1	No	No	No	No	64.3674772643098	57.8315217224002	52.0466424150555	Unchanged
ENSMUSG00000001157.13	ENSMUSG00000001157.13	Gmcl1	21.074345404636	38.9378839588707	28.6893238520406	41.0454166815486	51.1013429993809	27.8563989369847	23.7518520506637	32.9464193699643	21.19473135106	-0.180581769041131	4.96774068142939	0.420630118023859	1	-0.53940923416679	4.96774068142939	0.0151845744978405	0.256248931010242	0.358827297623977	4.96774068142939	0.104596858323752	1	No	No	No	No	29.5671844051824	40.0010528726381	25.9643342572293	Unchanged
ENSMUSG00000001158.13	ENSMUSG00000001158.13	Snrnp27	30.257579715036	38.2380200315053	41.7851563868544	39.3171886107466	25.9661295728561	45.3850853429104	34.4401854734623	31.6285625951657	55.696382101507	0.238456287246656	5.29973264915093	0.473550088606274	1	0.249159528154894	5.29973264915093	0.451776016462597	1	-0.010704263524357	5.29973264915093	0.973497897703277	1	No	No	No	No	36.7602520444652	36.889467842171	40.5883767233783	Unchanged
ENSMUSG00000001166.17	ENSMUSG00000001166.17	Oas1c	0.294334433025642	0.127247986793695	0.135008582833132	0.144019005900171	0.415458073165698	0.236874140620618	0.950074082026546	0.724821226139215	0.722547659695226	2.03359272320094	-0.861552938815566	0.00126414115863071	0.0391643777046021	1.68636712733762	-0.861552938815566	0.0100920054289196	0.196069714717949	0.346061926582268	-0.861552938815566	0.849267277115317	1	No	No	No	No	0.18553033421749	0.265450406562162	0.799147655953662	Unchanged
ENSMUSG00000001168.16	ENSMUSG00000001168.16	Oas1h	0	0	0	0	0	0	0	0	0	0	-2.9574915607629	1	1	0	-2.9574915607629	1	1	0	-2.9574915607629	1	1	No	No	No	No	0	0	0	Unchanged
ENSMUSG00000001173.15	ENSMUSG00000001173.15	Ocrl	139.69112191397	130.36556247014	133.996018461884	131.705380895706	170.233945479645	118.437070310309	163.115843957933	155.507099426232	97.7847832787539	0.00869083019526445	7.09594687808	0.964654926838665	1	0.0406832057474006	7.09594687808	0.829790748252547	1	-0.0319923576395541	7.09594687808	0.865438491965428	1	No	No	No	No	134.684234281998	140.125465561887	138.802575554306	Unchanged
ENSMUSG00000001175.16	ENSMUSG00000001175.16	Calm1	2063.04890796333	1416.20646902043	1786.09604659092	1322.45452167832	1310.66635631949	1534.80230673723	1396.84641909953	1364.97015449762	852.78687535529	-0.591145509289386	10.5093878953902	0.0125587262553116	0.223922250555422	-0.1866666483819	10.5093878953902	0.429316294315481	1	-0.404478756259472	10.5093878953902	0.0870592970718635	1	No	No	No	No	1755.11714119156	1389.30772824501	1204.86781631748	Unchanged
ENSMUSG00000001211.15	ENSMUSG00000001211.15	Agpat3	1068.43399188308	1116.47383612788	1040.7136607692	1112.83485859062	1317.52141452672	770.930578063863	482.934531820119	548.294311154946	367.355272650048	-1.2243310622945	9.74629385128803	1.10216276184569e-10	2.38889473306764e-08	-1.11747118708029	9.74629385128803	3.58590451081084e-09	6.79082196557546e-07	-0.106859547210874	9.74629385128803	0.567894333661673	1	Yes	Yes	Yes	No	1075.20716292672	1067.0956170604	466.194705208371	Down
ENSMUSG00000001225.12	ENSMUSG00000001225.12	Slc26a3	0	0.572615940571627	0.607538622749095	0.0720095029500853	0.103864518291425	1.08962104685484	0.178138890379977	0.197678516219786	0.120424609949204	-1.16911917844565	-1.04656294188954	0.352236884079837	1	-1.48875854314933	-1.04656294188954	0.227952490832185	1	0.320362390733453	-1.04656294188954	0.827851825309233	1	No	No	No	No	0.393384854440241	0.421831689365451	0.165414005516323	Unchanged
ENSMUSG00000001227.12	ENSMUSG00000001227.12	Sema6b	19.0728712600616	13.9972785473064	14.9184484030611	12.4576440103648	13.5023873778852	14.0229491247406	19.6546575719242	14.2328531678246	7.94802425664748	-0.259018621662629	3.8622841771103	0.355003313893399	1	0.0734027277084176	3.8622841771103	0.795818171751575	1	-0.332415499674194	3.8622841771103	0.238241810874807	1	No	No	No	No	15.9961994034764	13.3276601709968	13.9451783321321	Unchanged
ENSMUSG00000001228.14	ENSMUSG00000001228.14	Uhrf1	0.647535752656412	0.25449597358739	0.472530039915963	0.288038011800341	0.830916146331396	0.331623796868865	0.771935191646569	0.724821226139215	0.662335354720624	0.616753271280302	-0.563583779120796	0.326191798186106	1	0.737166876713585	-0.563583779120796	0.218933206632992	1	-0.120563948881119	-0.563583779120796	0.91004154849558	1	No	No	No	No	0.458187255386588	0.483525985000201	0.719697257502136	Unchanged
ENSMUSG00000001229.9	ENSMUSG00000001229.9	Dpp9	19.3672056930872	21.7594057417218	20.7913217563024	24.1951929912287	26.7970457191875	19.1394305621459	45.3660374167676	45.0707016981112	27.99872181319	0.909871531891385	4.79163612797518	1.86728191588617e-06	0.000153042646479728	0.810443007670146	4.79163612797518	2.18399317677005e-05	0.0015128992434387	0.0994221851072724	4.79163612797518	0.609703467539648	1	No	No	No	No	20.6393110637038	23.377223090854	39.4784869760229	Unchanged
ENSMUSG00000001240.13	ENSMUSG00000001240.13	Ramp2	5.23915290785643	2.48133574247705	3.71273602791113	2.37631359735282	2.90820651215989	3.07936382806803	6.23486116329921	5.00785574423457	2.40849219898409	0.171631334347235	1.94922223672465	0.685136708016865	1	0.697899894356479	1.94922223672465	0.0835142455320212	0.712258675351254	-0.526256506271032	1.94922223672465	0.198750679981949	1	No	No	No	No	3.8110748927482	2.78796131252691	4.55040303550596	Unchanged
ENSMUSG00000001247.16	ENSMUSG00000001247.16	Lsr	1.17733773210257	1.71784782171488	2.09263303391355	2.30430409440273	2.28501940241134	2.27399174995793	1.95952779417975	1.77910664597807	2.10743067411108	0.268832701617173	1.07226536555501	0.500276522492287	1	-0.155786842917554	1.07226536555501	0.758802355129345	1	0.424566225570836	1.07226536555501	0.31573438168953	1	No	No	No	No	1.66260619591033	2.287771748924	1.94868837142297	Unchanged
ENSMUSG00000001248.15	ENSMUSG00000001248.15	Gramd1a	28.1383717972514	32.6391086125828	31.6595126743695	37.156903522244	32.9250522983816	31.7885096712869	35.6871577061221	39.3380247277374	29.1427556077074	0.168197810258362	5.05475360269882	0.379753916808221	1	0.085209999465449	5.05475360269882	0.652801234837973	1	0.0829865719989733	5.05475360269882	0.672723100431157	1	No	No	No	No	30.8123310280679	33.9568218306375	34.7226460138557	Unchanged
ENSMUSG00000001249.14	ENSMUSG00000001249.14	Hpn	0.176600659815385	0.318119966984237	0.270017165666264	0.216028508850256	0.207729036582849	0.189499312496494	0.237518520506636	0.395357032439572	0.240849219898409	0.178175587998844	-1.40105136950769	0.863875181143615	1	0.516241713946744	-1.40105136950769	0.568794590150556	1	-0.337997718587718	-1.40105136950769	0.696436823094074	1	No	No	No	No	0.254912597488629	0.2044189526432	0.291241590948206	Unchanged
ENSMUSG00000001260.10	ENSMUSG00000001260.10	Gabrg1	21.3098129510565	19.9779339266101	18.9687058880551	15.4100336313183	21.3960907680335	15.5389436247125	54.0354634152598	35.7139185970413	21.495792875933	0.836405090147271	4.6300265423447	0.000803340550666664	0.0269824195731484	1.12561227998034	4.6300265423447	8.18926261650302e-06	0.000641046576563491	-0.289210771662399	4.6300265423447	0.253813921566073	1	No	Yes	No	No	20.0854842552406	17.4483560080214	37.0817249627447	Unchanged
ENSMUSG00000001270.9	ENSMUSG00000001270.9	Ckb	727.653585325992	502.502299848301	636.497963766802	446.458918290529	531.370875578928	586.831995973519	1097.69184252142	814.896736696697	514.393721398026	0.323797557197597	9.34779387277674	0.203089897044792	1	0.646844562316416	9.34779387277674	0.0112411935964114	0.210438633294223	-0.323047015223024	9.34779387277674	0.204113943884677	1	No	No	No	No	622.217949647032	521.553929947659	808.994100205381	Unchanged
ENSMUSG00000001280.13	ENSMUSG00000001280.13	Sp1	59.7498899042053	81.8840795017427	74.1872162668061	70.4973033881335	80.9104597490197	62.1557744988501	77.3122784249102	84.4087264258486	57.9844496905419	0.0210348018940995	6.16352551523905	0.905005109253318	1	0.101553431089657	6.16352551523905	0.560417039447945	1	-0.0805185369731039	6.16352551523905	0.645135957868209	1	No	No	No	No	71.9403952242514	71.1878458786678	73.2351515137669	Unchanged
ENSMUSG00000001281.10	ENSMUSG00000001281.10	Itgb7	0.470935092841027	0.954359900952712	0.810051496998793	1.29617105310154	1.86956132924564	0.805372078110101	1.12821297240652	0.724821226139215	0.782759964669828	0.264127009722831	0.10687584943526	0.641804640487246	1	-0.442522386547527	0.10687584943526	0.363542736899274	1	0.706502379342579	0.10687584943526	0.145984701838519	1	No	No	No	No	0.745115496930844	1.32370148681909	0.878598054405189	Unchanged
ENSMUSG00000001285.12	ENSMUSG00000001285.12	Myg1	6.88742573280002	8.7164870953681	8.1680192614045	8.78515935991041	8.10143242673111	6.06397799988782	12.7072408471051	10.147497165949	8.2490857815205	0.386660063924542	3.12798084413705	0.123528923308694	0.937653812261221	0.509732563724604	3.12798084413705	0.0440088894103815	0.496153625291979	-0.123078048762	3.12798084413705	0.64804521168239	1	No	No	No	No	7.92397736319087	7.65018992884311	10.3679412648582	Unchanged
ENSMUSG00000001288.15	ENSMUSG00000001288.15	Rarg	2.88447744365129	5.59891141892258	2.97018882232891	4.53659868585537	4.57003880482268	2.51086589057855	7.36307413570573	7.05053374517236	4.93740900791738	0.761058949692469	2.2582111023168	0.0194565479620314	0.306004953732777	0.824007386846082	2.2582111023168	0.0130855506314132	0.233090833992046	-0.0629734627726159	2.2582111023168	0.898210736449353	1	No	No	No	No	3.81785922830093	3.87250112708553	6.45033896293182	Unchanged
ENSMUSG00000001289.12	ENSMUSG00000001289.12	Pfdn5	29.3157095293539	25.6404693389295	27.1367251494596	23.2590694528776	9.76326471939391	25.677156843275	36.8153706785287	20.3608871706379	18.4249653222283	-0.139758967766927	4.6162071215936	0.689934027592774	1	0.358229039448006	4.6162071215936	0.303339255821885	1	-0.497984439768834	4.6162071215936	0.153403021644826	1	No	No	No	No	27.3643013392477	19.5664970051821	25.2004077237983	Unchanged
ENSMUSG00000001300.16	ENSMUSG00000001300.16	Efnb2	46.4459735314463	39.8286198664265	47.9955511971785	32.4762858304885	48.8163235969695	55.191674764604	89.6632414912553	87.5715826853651	67.3173569616052	0.848643889705409	5.85292187353991	0.000431394324002604	0.0162283232921576	0.876097378921134	5.85292187353991	0.000277313160641961	0.0128441363476966	-0.0274559268756632	5.85292187353991	0.907888657954092	1	No	No	No	No	44.7567148650171	45.494761397354	81.5173937127419	Unchanged
ENSMUSG00000001305.5	ENSMUSG00000001305.5	Rrp15	4.70935092841027	9.54359900952712	6.68292485024004	7.99305482745947	5.29709043286265	7.15359904674266	6.8286574645658	8.82964039115043	8.91142113624112	0.286265352714155	2.91226386184056	0.379898867905579	1	0.330028916494572	2.91226386184056	0.307103447278262	1	-0.0437693921284083	2.91226386184056	0.886826244649202	1	No	No	No	No	6.97862492939248	6.81458143568826	8.18990633065245	Unchanged
ENSMUSG00000001313.12	ENSMUSG00000001313.12	Rnd2	15.5408580637539	12.4066787123853	12.285781037815	10.2973589218622	14.0217099693423	12.1753308278998	25.1175835435768	15.8142812975829	13.9692547541077	0.425596830341869	3.88912964881606	0.113456677677716	0.899836829987142	0.644513800856916	3.88912964881606	0.0168742702616957	0.27361269258057	-0.218919635833595	3.88912964881606	0.421127287403456	1	No	No	No	No	13.4111059379847	12.1647999063681	18.3003731984225	Unchanged
ENSMUSG00000001323.17	ENSMUSG00000001323.17	Srr	28.903641323118	32.2573646522017	27.4742466065424	32.3322668245883	33.6521039264215	24.3980364839236	39.0717966233417	39.733381760177	23.7838604649678	0.1814525945316	4.95859647234557	0.344934233731723	1	0.233654249549157	4.95859647234557	0.225022476291755	1	-0.0522024519490945	4.95859647234557	0.79074241946782	1	No	No	No	No	29.545084193954	30.1274690783112	34.1963462828288	Unchanged
ENSMUSG00000001333.9	ENSMUSG00000001333.9	Sync	0.765269525866669	0.636239933968475	1.08006866266506	0.720095029500853	1.14250970120567	1.94236795308907	1.84076853392643	1.18607109731871	0.481698439796817	0.440164147250481	0.302876174846229	0.47248657812872	1	-0.188678471548	0.302876174846229	0.774578094278438	1	0.628681912955584	0.302876174846229	0.279802192188882	1	No	No	No	No	0.827192707500067	1.26832422793186	1.16951269034732	Unchanged
ENSMUSG00000001334.9	ENSMUSG00000001334.9	Fndc5	40.7358855307489	35.5021883154409	34.4946929138653	28.5157631682338	30.5361683776788	36.9997407649405	30.1648521043428	37.3612395655395	22.2785528406028	-0.339071738246277	5.05275686227645	0.13700085787345	0.992268189638967	-0.0836808335194832	5.05275686227645	0.721876595590887	1	-0.255388183789642	5.05275686227645	0.259997528844101	1	No	No	No	No	36.9109222533517	32.0172241036177	29.934881503495	Unchanged
ENSMUSG00000001348.15	ENSMUSG00000001348.15	Acp5	0	0	0	0.0720095029500853	0	0.0473748281241236	0.0593796301266591	0	0.120424609949204	3.20047622612936	-2.60255570183894	0.29871183987716	1	0.486588224979301	-2.60255570183894	0.999999999999999	1	2.66637233137616	-2.60255570183894	0.532474559918107	1	No	No	No	No	0	0.0397947770247363	0.0599347466919545	Unchanged
ENSMUSG00000001349.5	ENSMUSG00000001349.5	Cnn1	0.588668866051284	1.08160788774641	0.405025748499396	0.648085526550768	0.519322591457123	0.521123109365359	0.950074082026546	1.51553529101836	0.662335354720624	0.55394336890265	-0.163809049124343	0.304877601131064	1	0.880135778882317	-0.163809049124343	0.0890392256974576	0.737831468977723	-0.326243208738898	-0.163809049124343	0.62901539626926	1	No	No	No	No	0.691767500765696	0.56284374245775	1.04264824258851	Unchanged
ENSMUSG00000001366.14	ENSMUSG00000001366.14	Fbxo9	108.668272673067	98.4899417783199	104.564147404261	91.956135267259	116.224395968104	92.2387903576686	106.170778666467	98.2462225612336	59.1886957900339	-0.28248066287167	6.59668367412109	0.145597831134635	1	-0.148454891658147	6.59668367412109	0.445028388069137	1	-0.134025081144402	6.59668367412109	0.490390284534411	1	No	No	No	No	103.907453951883	100.139773864344	87.868565672578	Unchanged
ENSMUSG00000001376.17	ENSMUSG00000001376.17	Vps50	59.5144223577848	68.1412969280236	58.5937249495794	61.8561630341233	74.36699509666	51.7333123115429	73.511982096804	67.0130169985074	42.9313734468913	-0.0466798887156915	5.94112757464124	0.798728928540851	1	0.0211202673097522	5.94112757464124	0.912902253913444	1	-0.0677998835452271	5.94112757464124	0.713851360594272	1	No	No	No	No	62.0831480784626	62.6521568141087	61.1521241807342	Unchanged
ENSMUSG00000001380.7	ENSMUSG00000001380.7	Hars	21.7807480438975	23.1591335964525	22.3439204588834	24.4112215000789	14.437168042508	27.8563989369847	30.0460928440895	30.7719556915467	20.3517590814155	0.2489866921349	4.5964268140146	0.356732278692671	1	0.277290056156106	4.5964268140146	0.29884929384282	1	-0.0283050363510116	4.5964268140146	0.910660472704745	1	No	No	No	No	22.4279340330778	22.2349294931905	27.0566025390172	Unchanged
ENSMUSG00000001383.9	ENSMUSG00000001383.9	Zmat2	184.076754414236	138.382185638143	231.269702393155	202.63474130154	144.994867534829	315.468980478539	252.304048408175	201.368515189222	149.266304032039	0.0929213083766701	7.67839648494367	0.767263478910001	1	-0.148174839472027	7.67839648494367	0.637051704529641	1	0.241095914996602	7.67839648494367	0.442527749860224	1	No	No	No	No	184.576214148512	221.032863104969	200.979622543145	Unchanged
ENSMUSG00000001403.13	ENSMUSG00000001403.13	Ube2c	0	0	0	0.0720095029500853	0	0	0	0	0	0	-2.87882781317815	1	1	-1.92612675630205	-2.87882781317815	1	1	1.90978732410491	-2.87882781317815	1	1	No	No	No	No	0	0.0240031676500284	0	Unchanged
ENSMUSG00000001415.10	ENSMUSG00000001415.10	Smg5	79.4702969169233	85.0016551781882	82.8277655681266	84.8992039781506	94.1012535720306	79.4475867641552	93.0478804084749	82.0365842312111	59.7908188397799	-0.0904108753795374	6.35818898998903	0.61723542467897	1	-0.0842883481340562	6.35818898998903	0.642632453658333	1	-0.00612232017156109	6.35818898998903	0.973472531118519	1	No	No	No	No	82.4332392210794	86.1493481047788	78.291761159822	Unchanged
ENSMUSG00000001416.13	ENSMUSG00000001416.13	Cct3	60.8094938630976	54.8438823080825	54.5434674645854	52.7109561594625	53.9056849932493	54.2441782021215	76.124685822377	65.2339103525293	53.2878899025229	0.180070592065046	5.87720870367649	0.37142401037134	1	0.326454058068605	5.87720870367649	0.104568019753932	0.805440873430782	-0.146383658795845	5.87720870367649	0.466546992831829	1	No	No	No	No	56.7322812119219	53.6202731182778	64.8821620258097	Unchanged
ENSMUSG00000001418.13	ENSMUSG00000001418.13	Glmp	7.12289327922054	8.08024716139963	6.95294201590631	8.28109283925981	6.75119368894259	5.73235420301895	8.96632414912553	7.70946213257165	6.26207971735862	0.0453760060712724	2.89448318815441	0.878126566616994	1	0.206926692882182	2.89448318815441	0.435362676095599	1	-0.161548909725743	2.89448318815441	0.551580923883127	1	No	No	No	No	7.38536081884216	6.92154691040712	7.6459553330186	Unchanged
ENSMUSG00000001419.17	ENSMUSG00000001419.17	Mef2d	183.42921866158	198.888603358545	181.384031036313	204.867035892993	255.402850478613	169.222886059369	238.824872369423	210.329941257852	140.174245980874	0.0393027797850754	7.61480218393836	0.831794988564487	1	-0.0338483841959927	7.61480218393836	0.853694119535955	1	0.0731510807591894	7.61480218393836	0.690981373627531	1	No	No	No	No	187.900617685479	209.830924143658	196.443019869383	Unchanged
ENSMUSG00000001420.13	ENSMUSG00000001420.13	Tmem79	1.17733773210257	0.827111914159017	0.877555788415359	0.216028508850256	0.311593554874274	0.473748281241236	0.475037041013273	0.658928387399286	0.240849219898409	-1.11766147703628	-0.46229129070144	0.0385164020471518	0.483958242842009	0.362299595689664	-0.46229129070144	0.698171725007564	1	-1.47934502997563	-0.46229129070144	0.00727821320820636	1	No	No	No	No	0.960668478225648	0.333790114988588	0.458271549436989	Unchanged
ENSMUSG00000001424.14	ENSMUSG00000001424.14	Snd1	49.1538503152822	46.0001472259207	46.1729353289312	46.8781864205055	59.202775426112	39.7001059680155	77.9654543563034	59.2376620271958	42.4496750070945	0.317637258659423	5.68978539982378	0.117408117040143	0.913766861979586	0.365133684627157	5.68978539982378	0.072527608120394	0.661245381494627	-0.0474973611630177	5.68978539982378	0.81869371564067	1	No	No	No	No	47.108977623378	48.5936892715444	59.8842637968646	Unchanged
ENSMUSG00000001435.15	ENSMUSG00000001435.15	Col18a1	25.3716281268103	20.4869258737849	28.621819560624	65.6006571875277	61.2800657919405	102.803377029348	42.4564355405613	62.2028397704926	36.5488691195835	0.887672688162255	5.6389734548735	0.00136239664175334	0.0416503043862082	-0.707475736400164	5.6389734548735	0.0099945319502111	0.194858255207788	1.59513898401435	5.6389734548735	1.27269544965927e-08	6.41982294684035e-05	No	No	No	Yes	24.8267911870731	76.5613666696054	47.0693814768791	Unchanged
ENSMUSG00000001436.15	ENSMUSG00000001436.15	Slc19a1	8.00589657829746	8.58923910857441	9.18058363265299	12.7456820221651	11.2173679754738	6.15872765613606	11.6384075048252	8.17071200375115	8.12866117157129	0.123662351859306	3.22801725309971	0.669033078367846	1	0.000351042663839939	3.22801725309971	1	1	0.123307235802745	3.22801725309971	0.664953745361639	1	No	No	No	No	8.59190643984162	10.0405925512583	9.31259356004921	Unchanged
ENSMUSG00000001440.5	ENSMUSG00000001440.5	Kpnb1	169.41889964956	151.679600258084	156.339938920767	132.497485428157	142.917577169	135.349883950621	174.457353312124	180.019235437485	106.75641671997	-0.0903085110501151	7.22533854740286	0.639678199311972	1	0.196690321498975	7.22533854740286	0.308696059012494	1	-0.286998486111686	7.22533854740286	0.13725353133791	1	No	No	No	No	159.146146276137	136.921648849259	153.744335156526	Unchanged
ENSMUSG00000001441.13	ENSMUSG00000001441.13	Npepps	123.9736631904	145.571696891987	120.90018592707	141.786711308718	167.429603485776	92.9020379514063	120.718788047498	141.076567742187	98.3869063284999	-0.124951697691446	6.98625180370695	0.505290191014899	1	-0.0726765264718542	6.98625180370695	0.697539483713733	1	-0.0522749425620931	6.98625180370695	0.782701438705132	1	No	No	No	No	130.148515336486	134.0394509153	120.060754039395	Unchanged
ENSMUSG00000001444.2	ENSMUSG00000001444.2	Tbx21	0.176600659815385	0.190871980190542	0.472530039915963	0.144019005900171	0.311593554874274	0.426373453117112	0.71255556151991	0.593035548659357	0.421486134822215	1.02709097383616	-0.945902724671259	0.12903154687313	0.959857010504005	0.904433459839152	-0.945902724671259	0.200993483516866	1	0.122133719934779	-0.945902724671259	0.999999999999999	1	No	No	No	No	0.280000893307297	0.293995337963852	0.575692415000494	Unchanged
ENSMUSG00000001445.10	ENSMUSG00000001445.10	Mrpl10	15.6585918369642	13.0429186463537	14.1083969060623	10.6574064366126	12.2560131583881	11.9384566872791	16.2700186547046	17.7910664597807	12.5843717396918	0.099930786952569	3.80745569964612	0.672428860236314	1	0.461922598238477	3.80745569964612	0.0508864148312339	0.542257441855325	-0.361989515184986	3.80745569964612	0.125456548344093	1	No	No	No	No	14.2699691297934	11.6172920940933	15.5484856180591	Unchanged
ENSMUSG00000001467.5	ENSMUSG00000001467.5	Cyp51	63.2230362139079	62.8605054760853	66.6267356281507	47.1662244323059	49.5433752250095	57.2287923739413	52.8478708127266	54.6910561541407	30.8287001469963	-0.517126783704972	5.75399967382363	0.0132974609502436	0.233714354053267	-0.14477536771752	5.75399967382363	0.492469417102892	1	-0.372348910575098	5.75399967382363	0.0737647507890409	1	No	No	No	No	64.236759106048	51.3127973437522	46.1225423712879	Unchanged
ENSMUSG00000001472.17	ENSMUSG00000001472.17	Tcf25	234.643410008042	191.635468111305	234.91493412965	206.019187940194	210.844972131592	255.871446698391	264.714391104646	230.229578557311	172.628678362184	-0.011275301670204	7.80486416439961	0.960053796537467	1	0.0189488401945399	7.80486416439961	0.932087221499466	1	-0.0302241163423709	7.80486416439961	0.891899756656066	1	No	No	No	No	220.397937416332	224.245202256726	222.524216008047	Unchanged
ENSMUSG00000001473.7	ENSMUSG00000001473.7	Tubb6	2.11920791778462	1.39972785473064	2.43015449099638	3.4564561416041	1.24637421949709	3.45836245306102	7.12555561519909	5.60089129289393	2.95040294375551	1.33548913214284	1.79295570494706	0.00290365155187869	0.0745212366600799	0.883534261312817	1.79295570494706	0.0424628111358791	0.485800825050829	0.451853259903605	1.79295570494706	0.34403028473977	1	No	No	No	No	1.98303008783722	2.72039760472074	5.22561661728284	Unchanged
ENSMUSG00000001482.15	ENSMUSG00000001482.15	Def8	33.9661935711591	30.9212607908679	35.3047444108641	29.7399247183852	33.5482394081301	26.1982799526403	41.0313244175215	36.4387398231805	22.7602512803996	-0.0358384148270453	5.00667953000215	0.858806556825324	1	0.208704387481811	5.00667953000215	0.306284036297008	1	-0.244541643255604	5.00667953000215	0.228485873843967	1	No	No	No	No	33.3973995909637	29.8288146930519	33.4101051737005	Unchanged
ENSMUSG00000001493.9	ENSMUSG00000001493.9	Meox1	0.35320131963077	0.127247986793695	0.135008582833132	0.144019005900171	0.311593554874274	0.615872765613606	0.65317593139325	0.856606903619072	0.722547659695226	1.78060847183421	-0.779151325545775	0.0120502689175246	0.216993120591552	0.969989861641562	-0.779151325545775	0.1342089109661	0.900200188454007	0.809433513649311	-0.779151325545775	0.38975008866186	1	No	No	No	No	0.205152629752533	0.357161775462684	0.744110164902516	Unchanged
ENSMUSG00000001494.6	ENSMUSG00000001494.6	Sost	0.0588668866051284	0.0636239933968475	0.0675042914165661	0.216028508850256	0	0.236874140620618	0	0.0658928387399286	0.0602123049746022	-0.528414718931722	-2.1778395716307	1	1	-1.82647959819745	-2.1778395716307	0.265723563608726	1	1.29817492203935	-2.1778395716307	0.441595243469121	1	No	No	No	No	0.0633317238061807	0.150967549823625	0.0420350479048436	Unchanged
ENSMUSG00000001496.15	ENSMUSG00000001496.15	Nkx2-1	0.0588668866051284	0	0	0.0720095029500853	0	0.0947496562482471	0	0.0658928387399286	0	-0.0490760078455882	-2.60690283875344	1	1	-1.34490975663984	-2.60690283875344	0.669096483895657	1	1.29234100556185	-2.60690283875344	0.669096483895657	1	No	No	No	No	0.0196222955350428	0.0555863863994442	0.0219642795799762	Unchanged
ENSMUSG00000001497.18	ENSMUSG00000001497.18	Pax9	0	0	0.0675042914165661	0.288038011800341	0.103864518291425	0.189499312496494	0	0.0658928387399286	0.0602123049746022	0.760938118109104	-2.22031336778574	1	1	-2.04777897192882	-2.22031336778574	0.108987244405555	0.819036961451971	2.79987222480032	-2.22031336778574	0.0420404190772473	1	No	No	No	No	0.0225014304721887	0.193800614196087	0.0420350479048436	Unchanged
ENSMUSG00000001504.10	ENSMUSG00000001504.10	Irx2	6.71082507298464	4.64455151796987	5.40034331332529	6.76889327730802	3.63525814019986	8.2432200935975	7.12555561519909	5.27142709919429	3.01061524873011	-0.179950059890642	2.54790512096123	0.642210002356825	1	-0.314583837004362	2.54790512096123	0.429733579391834	1	0.134636517961756	2.54790512096123	0.753088949957005	1	No	No	No	No	5.58523996809326	6.21579050370179	5.13586598770783	Unchanged
ENSMUSG00000001506.10	ENSMUSG00000001506.10	Col1a1	1.47167216512821	1.52697584152434	4.25277035924366	3.88851315930461	0.934780664622821	2.22661692183381	1.48449075316648	2.10857083967772	1.68594453928886	-0.443580025575608	1.21684591204309	0.429672680733017	1	-0.389665215530735	1.21684591204309	0.491524223254788	1	-0.0538747137095176	1.21684591204309	0.919916891622922	1	No	No	No	No	2.41713945529874	2.34997024858708	1.75966871071102	Unchanged
ENSMUSG00000001507.16	ENSMUSG00000001507.16	Itga3	12.9507150531282	10.8797028708609	12.8258153691476	12.673672519215	13.1907938230109	10.8488356404243	12.4697223265984	14.2328531678246	8.4899350014189	-0.0956949690307513	3.60049035112999	0.688640227986461	1	-0.0176489000484996	3.60049035112999	0.945207709234076	1	-0.0780439092381124	3.60049035112999	0.745032469713274	1	No	No	No	No	12.2187444310456	12.2377673275501	11.7308368319473	Unchanged
ENSMUSG00000001508.15	ENSMUSG00000001508.15	Sgca	0	0	0	0	0.103864518291425	0	0	0	0	0	-2.87683084732523	1	1	-1.97958061598875	-2.87683084732523	1	1	1.96320449254829	-2.87683084732523	1	1	No	No	No	No	0	0.0346215060971415	0	Unchanged
ENSMUSG00000001510.8	ENSMUSG00000001510.8	Dlx3	0.35320131963077	0.827111914159017	0.270017165666264	0.360047514750427	0.311593554874274	0.236874140620618	0.118759260253318	0.724821226139215	0.120424609949204	-0.651164039322181	-1.02618020308644	0.388490545859458	1	0.0639778516072635	-1.02618020308644	1	1	-0.71460883835601	-1.02618020308644	0.367494528962005	1	No	No	No	No	0.483443466485351	0.302838403415106	0.321335032113912	Unchanged
ENSMUSG00000001517.14	ENSMUSG00000001517.14	Foxm1	0.412068206235899	0.25449597358739	0.540034331332529	0.720095029500853	0.934780664622821	0.568497937489483	1.00945371215321	1.44964245227843	0.782759964669828	1.3784615799595	-0.220550804829486	0.00871191468383659	0.171356969181865	0.614776601187268	-0.220550804829486	0.214528150327248	1	0.763121784164991	-0.220550804829486	0.191820487941731	1	No	No	No	No	0.402199503718606	0.741124543871052	1.08061870970049	Unchanged
ENSMUSG00000001518.12	ENSMUSG00000001518.12	Itfg2	35.1435313032617	51.5354346514465	41.1101134726887	46.3741198998549	50.0626978164666	33.9677517649966	45.1285188962609	46.0590942792101	33.7791030907518	-0.0295566810486657	5.40179399278638	0.87744596652995	1	0.013617641387531	5.40179399278638	0.945851077333615	1	-0.0431740632757148	5.40179399278638	0.821391048574982	1	No	No	No	No	42.5963598091323	43.4681898271061	41.6555720887409	Unchanged
ENSMUSG00000001520.12	ENSMUSG00000001520.12	Nrip2	16.4238613628308	28.0581810880097	20.9263303391355	31.3241337832871	33.1327813349644	21.6029216246003	25.1769631737035	27.0819567221107	15.896048513295	0.0483396262531556	4.58848092508835	0.823779684904364	1	-0.278115829762324	4.58848092508835	0.184506772566149	1	0.326453398895451	4.58848092508835	0.120046365342986	1	No	No	No	No	21.802790929992	28.6866122476173	22.7183228030364	Unchanged
ENSMUSG00000001521.12	ENSMUSG00000001521.12	Tulp3	14.7755885378872	20.3596778869912	23.964023452881	24.5552405059791	25.2390779448162	23.4505399214412	33.4901113914357	37.6907037592392	30.1061524873011	0.789955911822848	4.70588461274891	0.000211213306805199	0.00893943001884064	0.53013914221887	4.70588461274891	0.0123000522133936	0.223057727768841	0.25980977663857	4.70588461274891	0.22743706127611	1	No	No	No	No	19.6997632925865	24.4149527907455	33.762322545992	Unchanged
ENSMUSG00000001524.14	ENSMUSG00000001524.14	Gtf2h4	4.53275026859489	5.78978339911312	5.13032614765902	7.3449693009087	7.58210983527399	6.25347731238431	5.40354634152598	6.58928387399286	4.81698439796817	0.119929456886633	2.59022700987487	0.660336646580718	1	-0.271406883054408	2.59022700987487	0.321148876620321	1	0.391324215438525	2.59022700987487	0.145053668315256	1	No	No	No	No	5.15095327178901	7.06018548285567	5.603271537829	Unchanged
ENSMUSG00000001525.10	ENSMUSG00000001525.10	Tubb5	326.063684905806	261.240116887456	328.205864867344	271.115778607071	256.233766624944	335.271658634422	415.004234955221	335.526334863716	261.200978979824	0.119667463761812	8.28653068944838	0.610852835927453	1	0.257185308590416	8.28653068944838	0.273721922067071	1	-0.137517852858286	8.28653068944838	0.55802861014454	1	No	No	No	No	305.169888886869	287.540401288813	337.243849599587	Unchanged
ENSMUSG00000001542.7	ENSMUSG00000001542.7	Ell2	8.06476346490259	8.08024716139963	9.31559221548612	8.78515935991041	9.45167116451963	8.66959354671461	6.94741672481912	8.56606903619072	4.09443673827295	-0.421262776067264	3.00970986493293	0.109262776514416	0.882483796281721	-0.439076983052726	3.00970986493293	0.0973088636892726	0.775661100348609	0.0178238806483775	3.00970986493293	0.954851784409444	1	No	No	No	No	8.48686761392945	8.96880802371489	6.53597416642759	Unchanged
ENSMUSG00000001552.14	ENSMUSG00000001552.14	Jup	17.0125302288821	12.088558745401	11.6782424150659	9.14520687466084	9.65940020110248	13.6913253278717	22.5642594481305	17.3298165886012	10.8382148954284	0.260759154266998	3.80734071476367	0.3983206107313	1	0.632715382473287	3.80734071476367	0.0382688093045364	0.457633927129485	-0.371955577229278	3.80734071476367	0.221870772083091	1	No	No	No	No	13.5931104631164	10.8319774678783	16.9107636440534	Unchanged
ENSMUSG00000001555.10	ENSMUSG00000001555.10	Fkbp10	2.70787678383591	2.5449597358739	2.90268453091234	3.81650365635452	5.19322591457123	3.93211073430226	7.89749080684566	5.86446264785365	5.84059358253641	1.2679412360809	2.2215347133377	7.57572419868521e-05	0.00378356623413543	0.682640795935138	2.2215347133377	0.0287648699817989	0.384504057017605	0.585224216680191	2.2215347133377	0.0745209898315046	1	Yes	No	No	No	2.71850701687405	4.31394676840933	6.53418234574524	Up
ENSMUSG00000001558.5	ENSMUSG00000001558.5	Klhl10	0.35320131963077	0.76348792076217	0.405025748499396	0.432057017700512	1.03864518291425	0.66324759373773	0.356277780759955	0.988392581098929	0.421486134822215	0.186319752765217	-0.484374680244635	0.84548021298027	1	-0.217396517782881	-0.484374680244635	0.720088825162814	1	0.403574334656498	-0.484374680244635	0.512648503112322	1	No	No	No	No	0.507238329630779	0.711316598117496	0.588718832227033	Unchanged
ENSMUSG00000001566.9	ENSMUSG00000001566.9	Mnx1	0	0	0	0	0.103864518291425	0	0.118759260253318	0	0.120424609949204	3.56525925185947	-2.60006596039765	0.189862652463606	1	1.55779432896064	-2.60006596039765	0.468169310272429	1	1.96156481827249	-2.60006596039765	1	1	No	No	No	No	0	0.0346215060971415	0.0797279567341742	Unchanged
ENSMUSG00000001569.10	ENSMUSG00000001569.10	Nom1	25.6070956732309	29.5851569295341	29.7018882232891	28.8758106829842	31.4709490423016	35.673245577465	33.0150743504225	34.7255260159424	31.3103985867931	0.238036667462353	4.97501216800854	0.276028247154373	1	0.101866056607891	4.97501216800854	0.635783833683069	1	0.13616866916717	4.97501216800854	0.541369113908686	1	No	No	No	No	28.298046942018	32.0066684342503	33.0169996510527	Unchanged
ENSMUSG00000001576.15	ENSMUSG00000001576.15	Ergic1	40.323817324513	41.9918356419193	40.5700791413562	38.5250840782956	42.2728589446098	36.431242827451	39.9624910752416	48.8265935062871	32.2737954663868	-0.0397445209833655	5.32674247995451	0.831976538296057	1	0.0971492807132763	5.32674247995451	0.598386538858695	1	-0.136893200020193	5.32674247995451	0.457794021698177	1	No	No	No	No	40.9619107025962	39.0763952834522	40.3542933493051	Unchanged
ENSMUSG00000001583.13	ENSMUSG00000001583.13	Tnk1	0.117733773210257	0.190871980190542	0.540034331332529	0.216028508850256	0.311593554874274	0.473748281241236	0.415657410886614	0.724821226139215	0.782759964669828	1.21956902184551	-0.840566683114454	0.0776195542426492	0.731964005143079	0.925359258744881	-0.840566683114454	0.190218679347169	1	0.293572031898996	-0.840566683114454	0.891114363771722	1	No	No	No	No	0.282880028244443	0.333790114988588	0.641079533898552	Unchanged
ENSMUSG00000001588.12	ENSMUSG00000001588.12	Acap1	0.176600659815385	0.127247986793695	0.135008582833132	0.216028508850256	0	0	0.356277780759955	0.4612498711795	0.421486134822215	1.44024957774118	-1.54101910941982	0.068710999528486	0.684049390865539	2.50036189225577	-1.54101910941982	0.00644181719907669	0.142575632598791	-1.05988808634216	-1.54101910941982	0.398263726544738	1	No	No	No	No	0.146285743147404	0.0720095029500853	0.413004595587223	Unchanged
ENSMUSG00000001604.14	ENSMUSG00000001604.14	Tcea3	1.53053905173334	2.29046376228651	1.35008582833132	2.30430409440273	0.934780664622821	3.64786176555751	31.530583597256	25.6323142698322	21.7366420958314	3.93264840014287	3.37993632185747	1.25574862476191e-21	1.51473312917748e-18	3.45177258184333	3.37993632185747	3.78196718679579e-18	3.55677988633454e-15	0.48070741928884	3.37993632185747	0.266290178165796	1	Yes	Yes	Yes	No	1.72369621411706	2.29564884152769	26.2998466543065	Up
ENSMUSG00000001622.15	ENSMUSG00000001622.15	Csn3	0	0	0	0.144019005900171	0	0	2.612703725573	0.724821226139215	0.963396879593634	7.53016959761303	-0.640247910636717	1.02970152599217e-08	1.52360129527273e-06	4.7772163607261	-0.640247910636717	7.74058075843853e-07	7.95373341747183e-05	2.70195588144438	-0.640247910636717	0.520663465624828	1	Yes	Yes	Yes	No	0	0.0480063353000569	1.43364061043528	Up
ENSMUSG00000001627.12	ENSMUSG00000001627.12	Ifrd1	27.8440373642257	34.1024604607102	28.6893238520406	29.7399247183852	34.0675619995872	20.8449243746144	34.0839076927023	33.275883563664	24.8676819545107	0.0201708043777313	4.88815933888468	0.919286820512648	1	0.207127216156363	4.88815933888468	0.28840891382857	1	-0.186955696078236	4.88815933888468	0.339460545670394	1	No	No	No	No	30.2119405589922	28.2174703641956	30.7424910702923	Unchanged
ENSMUSG00000001630.13	ENSMUSG00000001630.13	Stk38l	30.257579715036	34.2933324409008	34.5621972052818	26.5715065885815	38.4298717678271	23.78216371831	27.6709076390232	25.829992786052	21.6764297908568	-0.396046783005824	4.86712415324069	0.0483387231415627	0.555429846957111	-0.147800660167368	4.86712415324069	0.463286509631269	1	-0.248242660572366	4.86712415324069	0.217870535665854	1	No	No	No	No	33.0377031204062	29.5945140249062	25.0591100719773	Unchanged
ENSMUSG00000001632.16	ENSMUSG00000001632.16	Brpf1	35.7322001693129	43.0734435296657	47.0504911173466	45.8700533792044	49.7511042615923	36.7628666243199	48.1568800327206	51.725878410844	36.3682322046597	0.106727513199648	5.44762470302302	0.557115216961496	1	0.107414552057322	5.44762470302302	0.555120482452188	1	-0.000687470762642528	5.44762470302302	1	1	No	No	No	No	41.9520449387751	44.1280080883722	45.4169968827414	Unchanged
ENSMUSG00000001642.18	ENSMUSG00000001642.18	Akr1b3	11.2435753415795	9.86171897651136	9.45060079831925	7.56099780975896	9.03621309135393	6.20610248426019	11.2821297240652	9.48856877854972	5.96101819248561	-0.231259182744777	3.16746844074235	0.37721195142492	1	0.286185614969888	3.16746844074235	0.289752343142634	1	-0.517433042347431	3.16746844074235	0.0517917435848787	1	No	No	No	No	10.1852983721367	7.60110446179103	8.91057223170019	Unchanged
ENSMUSG00000001655.6	ENSMUSG00000001655.6	Hoxc13	0.0588668866051284	0.0636239933968475	0	0	0.207729036582849	0.0473748281241236	0	0.197678516219786	0.0602123049746022	0.851329021681171	-2.37027660069736	0.744231489050337	1	0.217939432055493	-2.37027660069736	0.999999999999999	1	0.629942657540679	-2.37027660069736	1	1	No	No	No	No	0.040830293333992	0.0850346215689909	0.085963607064796	Unchanged
ENSMUSG00000001656.3	ENSMUSG00000001656.3	Hoxc11	0	0	0.0675042914165661	0	0	0	0	0.0658928387399286	0	-0.0601967132530285	-2.80580564006049	1	1	1.81972215382416	-2.80580564006049	1	1	-1.86355846360655	-2.80580564006049	1	1	No	No	No	No	0.0225014304721887	0	0.0219642795799762	Unchanged
ENSMUSG00000001657.7	ENSMUSG00000001657.7	Hoxc8	0	0.0636239933968475	0	0	0	0.0473748281241236	0	0.131785677479857	0	0.744027597043657	-2.6720226080571	0.999999999999999	1	0.720542562833808	-2.6720226080571	0.999999999999999	1	0.0197367667699384	-2.6720226080571	1	1	No	No	No	No	0.0212079977989492	0.0157916093747079	0.0439285591599524	Unchanged
ENSMUSG00000001661.5	ENSMUSG00000001661.5	Hoxc6	0	0	0	0	0	0	0.0593796301266591	0	0	1.83996646831468	-2.88056361830284	1	1	1.81664307338699	-2.88056361830284	1	1	0	-2.88056361830284	1	1	No	No	No	No	0	0	0.0197932100422197	Unchanged
ENSMUSG00000001663.10	ENSMUSG00000001663.10	Gstt1	2.17807480438975	1.84509580850858	2.22764161674668	2.4483231003029	3.32366458532558	2.4161162343303	5.99734264279257	5.86446264785365	4.09443673827295	1.32604591212085	1.8066270725425	4.77621156182262e-05	0.00254091707508007	1.02484594039881	1.8066270725425	0.00137576953355676	0.0458174610213473	0.301110987095327	1.8066270725425	0.379363086615411	1	Yes	No	No	No	2.08360407654834	2.7293679733196	5.31874734297305	Up
ENSMUSG00000001665.11	ENSMUSG00000001665.11	Gstt3	0.706402639261541	0.572615940571627	0.540034331332529	0.432057017700512	0.623187109748547	0.284248968744741	0.71255556151991	0.527142709919429	0.602123049746021	0.0154947045971906	-0.550338700234963	0.999999999999999	1	0.609504095435467	-0.550338700234963	0.314790016415775	1	-0.593861714523322	-0.550338700234963	0.364940908190279	1	No	No	No	No	0.606350970388566	0.446497698731267	0.61394044039512	Unchanged
ENSMUSG00000001666.8	ENSMUSG00000001666.8	Ddt	1.53053905173334	1.71784782171488	1.14757295408162	0.720095029500853	1.14250970120567	0.473748281241236	1.95952779417975	2.17446367841764	1.50530762436505	0.340242940621662	0.585533443017075	0.402117434520248	1	1.40424086067113	0.585533443017075	0.00138494810019814	0.0460674295693856	-1.06389878723235	0.585533443017075	0.0238576153647082	1	No	No	No	No	1.46531994250995	0.77878433731592	1.87976636565415	Unchanged
ENSMUSG00000001670.13	ENSMUSG00000001670.13	Tat	0.176600659815385	0.0636239933968475	0.472530039915963	0.0720095029500853	0.415458073165698	0	0.237518520506636	0.263571354959714	0.361273829847613	0.309857511891025	-1.52682684268741	0.803038017735394	1	1.22867490069139	-1.52682684268741	0.289664120372896	1	-0.918298193220629	-1.52682684268741	0.498600137994206	1	No	No	No	No	0.237584897709398	0.162489192038594	0.287454568437988	Unchanged
ENSMUSG00000001672.14	ENSMUSG00000001672.14	Marveld3	4.88595158822566	7.6348792076217	3.84774461074427	5.32870321830631	5.81641302431977	3.93211073430226	6.76927783443914	4.67839155053493	3.25146446862852	-0.165546931816853	2.37588090807369	0.625615664288465	1	0.0263886327426105	2.37588090807369	0.968401154698201	1	-0.191925097179117	2.37588090807369	0.583098062570773	1	No	No	No	No	5.45619180219721	5.02574232564278	4.8997112845342	Unchanged
ENSMUSG00000001674.11	ENSMUSG00000001674.11	Ddx18	16.7770626824616	16.1604943227993	13.5683625747298	11.4495109690636	12.6714712315538	8.95384251545935	19.7734168321775	15.1553529101836	12.2833102148188	0.00570772860653695	3.83003243113058	0.986860042023029	1	0.586934118522857	3.83003243113058	0.0143739806717078	0.247064503283315	-0.581220769938786	3.83003243113058	0.0156796828985353	1	No	No	No	No	15.5019731933302	11.0249415720256	15.7373599857266	Unchanged
ENSMUSG00000001687.15	ENSMUSG00000001687.15	Ubl3	320.059262472083	253.859733653421	297.82893372989	250.449051260397	301.10323852684	273.305383448069	298.442021016589	269.699388962528	159.683032792645	-0.309404287856191	8.0693136370528	0.144581813387543	1	-0.152509465863691	8.0693136370528	0.472229348438205	1	-0.156894545436448	8.0693136370528	0.459121430842144	1	No	No	No	No	290.582643285131	274.952557745102	242.608147590587	Unchanged
ENSMUSG00000001700.10	ENSMUSG00000001700.10	Gramd3	2.47240923741539	3.18119966984237	2.49765878241295	4.17655117110495	3.53139362190843	2.03711760933731	5.28478708127266	3.09696342077664	3.07082755370471	0.495568580146051	1.7494729767358	0.178567987918015	1	0.333706957850747	1.7494729767358	0.37356232214937	1	0.161827752720547	1.7494729767358	0.674063799511357	1	No	No	No	No	2.71708922989024	3.2483541341169	3.81752601858467	Unchanged
ENSMUSG00000001707.8	ENSMUSG00000001707.8	Eef1e1	16.7770626824616	13.2974146199411	16.7410642713084	13.465777051666	10.0748582742682	10.754085984176	19.5358983116709	14.5623173615242	10.7780025904538	-0.0918291616809385	3.82593069480652	0.725961213372016	1	0.422541569501989	3.82593069480652	0.108582194923589	0.818497744383114	-0.514364901752457	3.82593069480652	0.0491179547830487	1	No	No	No	No	15.6051805245704	11.4315737700367	14.9587394212163	Unchanged
ENSMUSG00000001729.14	ENSMUSG00000001729.14	Akt1	60.986094522913	45.2366593051586	49.008115568427	45.0779488467534	37.0796330300386	53.8651795771285	73.4526024666773	54.3615919604411	38.2348136588724	0.0548347411245495	5.68037335289875	0.835039388112736	1	0.294957437698057	5.68037335289875	0.254964835748101	1	-0.240122270892438	5.68037335289875	0.353366759166539	1	No	No	No	No	51.7436231321662	45.3409204846402	55.3496693619969	Unchanged
ENSMUSG00000001739.14	ENSMUSG00000001739.14	Cldn15	0	0.381743960381085	0.202512874249698	0.360047514750427	1.24637421949709	0.331623796868865	0.178138890379977	0.395357032439572	0.240849219898409	0.501595278070972	-1.11079454390179	0.645835131204981	1	-1.05654334600273	-1.11079454390179	0.182972852020593	1	1.55717783097128	-1.11079454390179	0.0514648007820961	1	No	No	No	No	0.194752278210261	0.646015177038795	0.271448380905986	Unchanged
ENSMUSG00000001741.12	ENSMUSG00000001741.12	Il16	1.29507150531282	1.46335184812749	1.55259870258102	0.792104532450938	1.14250970120567	1.32649518747546	1.72200927367311	1.31785677479857	1.62573223431426	0.140492548228761	0.598235261897708	0.776821689495695	1	0.554667237476487	0.598235261897708	0.191076531500577	1	-0.4141507436192	0.598235261897708	0.358819682978161	1	No	No	No	No	1.43700735200711	1.08703647371069	1.55519942759531	Unchanged
ENSMUSG00000001750.16	ENSMUSG00000001750.16	Tcirg1	1.88374037136411	2.09959178209597	1.62010299399759	1.44019005900171	2.38888392070276	1.32649518747546	2.49394446531968	3.49232045321622	1.80636914923806	0.438644350387681	1.11273225234362	0.240494021180287	1	0.672112895736001	1.11273225234362	0.0752316300711752	0.675944312384283	-0.233486655083934	1.11273225234362	0.564896154137344	1	No	No	No	No	1.86781171581922	1.71852305572664	2.59754468925799	Unchanged
ENSMUSG00000001751.9	ENSMUSG00000001751.9	Naglu	6.29875686674874	4.9626714849541	4.92781327340932	4.03253216520478	5.5048194694455	5.30598074990184	5.87858338253925	5.9962483253335	3.97401212832374	-0.0650681507080074	2.42047020697054	0.839341757529617	1	0.125836157130237	2.42047020697054	0.686199714746975	1	-0.190897754398762	2.42047020697054	0.548988058630457	1	No	No	No	No	5.39641387503739	4.94777746151737	5.28294794539883	Unchanged
ENSMUSG00000001755.12	ENSMUSG00000001755.12	Coasy	8.59456544434875	7.76212719441539	6.88543772448974	8.13707383335964	9.76326471939391	7.34309835923915	13.8948334496382	8.76374755241051	6.56314124223163	0.29888123002275	3.12355788470345	0.295570732370147	1	0.266396031279555	3.12355788470345	0.352354845406603	1	0.0324785497411713	3.12355788470345	0.921880458461943	1	No	No	No	No	7.74737678775129	8.41447897066423	9.74057408142679	Unchanged
ENSMUSG00000001761.7	ENSMUSG00000001761.7	Smo	17.6011990949334	13.0429186463537	19.7787573850539	16.4901761755695	25.9661295728561	23.3084154370688	30.5211298851028	31.7603482726456	21.0743067411108	0.691885592655436	4.47648040274463	0.0055257481732716	0.122312524829281	0.38192059280583	4.47648040274463	0.122883185273879	0.864513668225148	0.309957234186952	4.47648040274463	0.217464941477992	1	No	No	No	No	16.8076250421137	21.9215737284982	27.785261632953	Unchanged
ENSMUSG00000001763.14	ENSMUSG00000001763.14	Tspan33	6.35762375335387	8.08024716139963	7.7629935129051	6.26482675665742	10.4903163474339	6.72722559362555	10.3320556420387	12.4537465218465	6.44271663228243	0.365200906263104	3.05689774765348	0.165436331856953	1	0.368056271203308	3.05689774765348	0.169808095072408	1	-0.00286300960373532	3.05689774765348	1	1	No	No	No	No	7.40028814255287	7.82745623257228	9.74283959872254	Unchanged
ENSMUSG00000001767.5	ENSMUSG00000001767.5	Crnkl1	55.8058085016617	75.6489281488517	60.4838451092432	62.5762580636241	48.8163235969695	46.4747063897652	74.4620561788305	65.9587315786685	52.5051299378531	0.0107758921221154	5.91485327706039	0.957052455620223	1	0.347070387665037	5.91485327706039	0.076078413211072	0.680060035076235	-0.336293790998953	5.91485327706039	0.0858415920335467	1	No	No	No	No	63.9795272532522	52.6224293501196	64.3086392317841	Unchanged
ENSMUSG00000001768.16	ENSMUSG00000001768.16	Rin2	29.4334433025642	23.8589975238178	23.2214762472987	21.3148128732253	26.900910237479	24.4927861401719	46.0192133481608	42.7644523422137	32.6350692962344	0.642735241057433	4.92232963186803	0.00328874779695292	0.0823106671220239	0.791239316065181	4.92232963186803	0.000307846571305881	0.0139326938842165	-0.148506882447046	4.92232963186803	0.499960933238507	1	No	No	No	No	25.5046390245602	24.236169750292	40.472911662203	Unchanged
ENSMUSG00000001773.14	ENSMUSG00000001773.14	Folh1	20.3090758787693	10.1162149500987	28.3518023949578	22.6829934292769	27.0047747557704	17.5286864059257	27.4333891185165	21.3492797517369	14.0896793640569	0.0467810652827556	4.38870860702083	0.888377878229517	1	-0.0368229049845873	4.38870860702083	0.907960273976279	1	0.0836030342978394	4.38870860702083	0.794748716838266	1	No	No	No	No	19.5923644079419	22.4054848636577	20.9574494114368	Unchanged
ENSMUSG00000001774.8	ENSMUSG00000001774.8	Chordc1	46.1516390984207	64.1966093374191	48.1305597800116	58.6157354013694	60.2414206090262	41.2161004679875	51.0071022788002	68.4626594507858	44.7377425961294	0.0467690030289465	5.73426052042942	0.804156464822777	1	0.106654190927246	5.73426052042942	0.573370824143457	1	-0.0598851939529417	5.73426052042942	0.754738984566988	1	No	No	No	No	52.8262694052838	53.3577521594611	54.7358347752385	Unchanged
ENSMUSG00000001783.3	ENSMUSG00000001783.3	Rtcb	63.7528381933541	62.0333935619263	62.6439824345733	54.871241247965	47.9854074506381	64.3823914206839	81.6469914241563	68.0014095796063	48.8321793344023	0.0512824345980206	5.95285085432052	0.819993020393104	1	0.264835989309671	5.95285085432052	0.233700858138517	1	-0.21355325096297	5.95285085432052	0.33637410723939	1	No	No	No	No	62.8100713966179	55.746346706429	66.160193446055	Unchanged
ENSMUSG00000001785.13	ENSMUSG00000001785.13	Pwp1	15.0110560843077	17.2421022105457	13.230841117647	15.4820431342683	16.4105938900451	14.8283212028507	20.9610094347107	14.8917815552239	14.5713778038537	0.156154231552476	4.00112857009563	0.506974296472966	1	0.178900057434498	4.00112857009563	0.449812898821738	1	-0.0227473567235575	4.00112857009563	0.922504265547565	1	No	No	No	No	15.1613331375001	15.573652742388	16.8080562645961	Unchanged
ENSMUSG00000001786.14	ENSMUSG00000001786.14	Fbxo7	23.9588228482873	29.8396529031215	24.2340406185472	25.7073925531805	32.8211877800901	27.4774003119917	48.1568800327206	43.2257022133932	26.794475713698	0.57419566838875	4.96370388222493	0.00436479479166601	0.102650256040343	0.496121832505172	4.96370388222493	0.0137644947617121	0.241037882490474	0.078070250772187	4.96370388222493	0.704574666778962	1	No	No	No	No	26.0108387899853	28.6686602150874	39.3923526532706	Unchanged
ENSMUSG00000001794.13	ENSMUSG00000001794.13	Capns1	46.2693728716309	38.365268018299	46.0379267460981	44.7899108349531	39.6762459873242	58.4605379051685	47.9193615122139	44.8071303431515	31.4910355017169	-0.101561988020875	5.4798098063901	0.676213572666417	1	-0.190970047753703	5.4798098063901	0.435087605093014	1	0.0894082274675791	5.4798098063901	0.7187591770622	1	No	No	No	No	43.5575225453427	47.6422315758152	41.4058424523608	Unchanged
ENSMUSG00000001802.16	ENSMUSG00000001802.16	Lrp3	26.136897652677	20.041557920007	20.9938346305521	20.5227083407743	24.8236198716505	21.5081719683521	33.2525928709291	28.9269562068287	16.2573223431426	0.168180944242957	4.56111915103017	0.480296538402981	1	0.25671686619461	4.56111915103017	0.278486910054351	1	-0.088536684319455	4.56111915103017	0.709053881167613	1	No	No	No	No	22.3907634010787	22.2848333935923	26.1456238069668	Unchanged
ENSMUSG00000001804.9	ENSMUSG00000001804.9	Dsg4	0	0	0	0	0	0	0	0	0	0	-2.9574915607629	1	1	0	-2.9574915607629	1	1	0	-2.9574915607629	1	1	No	No	No	No	0	0	0	Unchanged
ENSMUSG00000001815.15	ENSMUSG00000001815.15	Evx2	0	0.0636239933968475	0.0675042914165661	0.144019005900171	0	0.0473748281241236	0	0	0.0602123049746022	-0.783757172837204	-2.54110356970957	1	1	-1.33263674344365	-2.54110356970957	0.667254756405771	1	0.551592231136897	-2.54110356970957	1	1	No	No	No	No	0.0437094282711378	0.0637979446747647	0.0200707683248674	Unchanged
ENSMUSG00000001819.4	ENSMUSG00000001819.4	Hoxd13	0	0.0636239933968475	0.0675042914165661	0	0.103864518291425	0.0473748281241236	0	0	0	-2.67735588510172	-2.66694087757571	0.542971356136485	1	-2.72583471611401	-2.66694087757571	0.542971356136485	1	0.0755712631178233	-2.66694087757571	1	1	No	No	No	No	0.0437094282711378	0.0504131154718494	0	Unchanged
ENSMUSG00000001823.5	ENSMUSG00000001823.5	Hoxd12	0	0	0	0.144019005900171	0	0	0	0.0658928387399286	0	1.84304998266357	-2.73472877302961	1	1	-0.907612650567097	-2.73472877302961	0.999999999999999	1	2.70847898099721	-2.73472877302961	0.542971356136485	1	No	No	No	No	0	0.0480063353000569	0.0219642795799762	Unchanged
ENSMUSG00000001827.12	ENSMUSG00000001827.12	Folr1	4.65048404180514	3.94468759060454	5.94037764465781	4.8966462006058	5.40095495115408	6.6324759373773	4.39409262937277	4.94196290549465	2.7095537238571	-0.309757761616847	2.31254311750463	0.349457621909606	1	-0.492099995925119	2.31254311750463	0.145653464311572	0.936340997958166	0.18234991981535	2.31254311750463	0.603266117264622	1	No	No	No	No	4.84518309235583	5.64335902971239	4.01520308624151	Unchanged
ENSMUSG00000001829.17	ENSMUSG00000001829.17	Clpb	39.2642133656206	41.4828436947446	36.249804490696	31.7561908009876	43.311504127524	35.4363714368444	46.7317689096807	46.8498083440892	33.7791030907518	0.107895477533164	5.30257710018809	0.577744832472436	1	0.261424637697465	5.30257710018809	0.176947798334177	1	-0.153529117795806	5.30257710018809	0.42917416937209	1	No	No	No	No	38.9989538503537	36.834688788452	42.4535601148406	Unchanged
ENSMUSG00000001833.17	ENSMUSG00000001833.17	Septin7	461.751858530627	372.900225298923	507.834784326827	409.374024271235	373.704536812545	590.669357051573	449.14752227805	420.593989676964	357.299817719289	-0.13847339198385	8.79371924291156	0.5922371586094	1	-0.134957958500505	8.79371924291156	0.602117524859936	1	-0.00351537588316878	8.79371924291156	0.988851893461381	1	No	No	No	No	447.495622718792	457.915972711784	409.013776558101	Unchanged
ENSMUSG00000001844.10	ENSMUSG00000001844.10	Zdhhc4	9.35983497021541	11.7704387784168	11.8132509978991	11.3054919631634	11.1135034571824	7.86422146860451	9.50074082026546	11.9266038119271	7.58675042679987	-0.195617048324246	3.36194252850505	0.413046007138915	1	0.00234057420407238	3.36194252850505	1	1	-0.197951840482482	3.36194252850505	0.408832649533487	1	No	No	No	No	10.9811749155104	10.0944056296501	9.67136501966414	Unchanged
ENSMUSG00000001847.14	ENSMUSG00000001847.14	Rac1	42.0898239226668	42.3099556089036	41.6501478040213	35.0686279366915	29.0820651215989	36.6681169680716	51.5415189499401	43.6869520845727	35.5854722399899	0.0445081208179021	5.3266000551164	0.839433872250754	1	0.411064743432407	5.3266000551164	0.057882595619781	0.582359508153812	-0.366555595516197	5.3266000551164	0.0907947981542505	1	No	No	No	No	42.0166424451972	33.6062700087874	43.6046477581676	Unchanged
ENSMUSG00000001855.15	ENSMUSG00000001855.15	Nup214	41.2068206235899	58.0887059713217	45.2953795405158	53.6470796978136	57.1254850602835	40.8844766711186	49.997648566647	48.4971293125875	29.9857278773519	-0.187392321133062	5.54479899323478	0.312578441671814	1	-0.185931014446383	5.54479899323478	0.316092495676339	1	-0.00146056680343215	5.54479899323478	0.998187606605977	1	No	No	No	No	48.1969687118092	50.5523471430719	42.8268352521954	Unchanged
ENSMUSG00000001864.13	ENSMUSG00000001864.13	Aif1l	8.00589657829746	6.04427937270051	6.54791626740691	9.43324488646118	10.0748582742682	7.62734732798389	11.9353056554585	5.46910561541408	6.08144280243482	0.173745181192595	3.00495758899424	0.595222087717057	1	-0.130042135143436	3.00495758899424	0.687586022351353	1	0.303778245814081	3.00495758899424	0.351008409424914	1	No	No	No	No	6.86603073946829	9.04515016290442	7.82861802443579	Unchanged
ENSMUSG00000001865.2	ENSMUSG00000001865.2	Cpa3	0.117733773210257	0.0636239933968475	0	0.0720095029500853	0.103864518291425	0	0.0593796301266591	0	0	-1.34190409639005	-2.54011456574583	0.666044092434376	1	-0.936816530248208	-2.54011456574583	1	1	-0.398783343137279	-2.54011456574583	1	1	No	No	No	No	0.0604525888690348	0.0586246737471699	0.0197932100422197	Unchanged
ENSMUSG00000001870.16	ENSMUSG00000001870.16	Ltbp1	6.35762375335387	6.04427937270051	7.62798493007197	12.3856345074147	12.0482841218052	17.1970626090569	16.8638149559712	23.8532076238542	12.8854332645649	1.38296064814326	3.69110994551764	1.00838642686249e-06	8.96672078001906e-05	0.356066640114027	3.69110994551764	0.192840393840237	1	1.02685694696596	3.69110994551764	0.000297274324226579	0.207310960595584	Yes	No	No	No	6.67662935204211	13.8769937460923	17.8674852814634	Up
ENSMUSG00000001891.16	ENSMUSG00000001891.16	Ugp2	25.0772936937847	22.8410136294682	20.2512874249698	18.2904137493217	19.1110713656221	16.5811898434432	31.8274817478893	29.7176702717078	22.5194020605012	0.283396379249341	4.530218604259	0.173855931369065	1	0.695191710169086	4.530218604259	0.000952211171103599	0.0343243705703038	-0.411794751635225	4.530218604259	0.0509757449884829	1	No	No	No	No	22.7231982494076	17.994224986129	28.0215180266994	Unchanged
ENSMUSG00000001901.15	ENSMUSG00000001901.15	Kcnh6	13.1273157129436	21.3776617813408	16.6735599798918	18.1463947434215	23.0579230606962	9.28546631232822	29.7491946934562	26.0276713022718	19.1475129819235	0.552558004493078	4.28151834475413	0.0275471875472351	0.387750074945063	0.676754787203276	4.28151834475413	0.00761294318454194	0.161167256192552	-0.124200566092178	4.28151834475413	0.638897552813852	1	No	No	No	No	17.0595124913921	16.8299280388153	24.9747929925505	Unchanged
ENSMUSG00000001909.16	ENSMUSG00000001909.16	Trmt1	12.1265786406565	14.6971424746718	11.5432338322328	17.6423282227709	18.3840197375821	10.9909601247967	20.723490914204	21.2833869129969	13.3069193993871	0.505915323173125	3.95808582497912	0.0230404398030036	0.342712678755007	0.304982321915559	3.95808582497912	0.173721922783902	1	0.200925326408422	3.95808582497912	0.365635569246948	1	No	No	No	No	12.7889849825203	15.6724360283832	18.4379324088627	Unchanged
ENSMUSG00000001910.5	ENSMUSG00000001910.5	Nacc1	126.563806201026	88.8190947819991	115.567346905161	87.8515935991041	129.726783345989	109.862226419843	143.698704906515	127.107285929322	70.6290337352083	-0.0151226508627116	6.78991654829796	0.948810874209689	1	0.0853583017786499	6.78991654829796	0.719584922296061	1	-0.100480815110555	6.78991654829796	0.6713858433445	1	No	No	No	No	110.316749296062	109.146867788312	113.811674857015	Unchanged
ENSMUSG00000001911.16	ENSMUSG00000001911.16	Nfix	95.1877556404926	76.6669120432012	100.176368462184	95.1965629000128	100.125395632933	115.452456138489	161.512593944513	140.615317871008	93.9311957603794	0.505378415546718	6.76741523651565	0.0237145905439888	0.350053600828493	0.371379567509508	6.76741523651565	0.0956181909417982	0.768588521047017	0.133997851989674	6.76741523651565	0.550788346193488	1	No	No	No	No	90.677012048626	103.591471557145	132.0197025253	Unchanged
ENSMUSG00000001918.17	ENSMUSG00000001918.17	Slc1a5	3.29654564988719	6.36239933968475	3.9827531935774	2.88038011800341	5.9202775426112	3.12673865619216	3.08774076658627	2.50392787211729	2.8901906387809	-0.637497810308816	1.94873707537913	0.0876142365530604	0.783672191835848	-0.357452866792358	1.94873707537913	0.353887449704582	1	-0.280004093905506	1.94873707537913	0.468337075220468	1	No	No	No	No	4.54723272771645	3.97579877226892	2.82728642582815	Unchanged
ENSMUSG00000001924.15	ENSMUSG00000001924.15	Uba1	189.433641095303	142.963113162716	147.564381036613	131.345333380956	174.076932656428	134.402387388139	195.655881267342	168.224417303038	103.083466116519	-0.0904428072870825	7.26246527509958	0.677847813781692	1	0.12754628067228	7.26246527509958	0.559424044432665	1	-0.217988807521716	7.26246527509958	0.31758025811719	1	No	No	No	No	159.987045098211	146.608217808507	155.654588228966	Unchanged
ENSMUSG00000001930.17	ENSMUSG00000001930.17	Vwf	3.59088008291283	4.64455151796987	4.05025748499397	2.73636111210324	2.28501940241134	1.8002434687167	5.64106486203262	5.13964142171443	4.81698439796817	0.359490685547891	2.00636109455319	0.242346589589348	1	1.27354502178447	2.00636109455319	9.80165727876071e-05	0.00536355579316169	-0.914029344883659	2.00636109455319	0.00552871901105672	1	No	Yes	No	No	4.09522969529222	2.27387466107709	5.19923022723841	Unchanged
ENSMUSG00000001942.8	ENSMUSG00000001942.8	Siae	4.82708470162053	4.89904749155726	5.40034331332529	4.10454166815486	8.10143242673111	5.87447868739132	8.72880562861889	11.2017825857879	4.99762131289198	0.668197749028053	2.69798471393664	0.0296620482145734	0.405983736872727	0.490821139948779	2.69798471393664	0.111551186144278	0.828156364140697	0.177353799419064	2.69798471393664	0.584239182627831	1	No	No	No	No	5.04215850216769	6.02681759409243	8.30940317576625	Unchanged
ENSMUSG00000001943.8	ENSMUSG00000001943.8	Vsig2	0.412068206235899	1.84509580850858	1.14757295408162	1.9442565796523	1.76569681095422	0.994871390606595	1.00945371215321	1.91089232345793	1.44509531939045	0.403502126171435	0.568639038109415	0.447071786928314	1	-0.00235477499858688	0.568639038109415	1	1	0.4057645006608	0.568639038109415	0.427277024688335	1	No	No	No	No	1.13491232294203	1.56827492707104	1.45514711833386	Unchanged
ENSMUSG00000001946.14	ENSMUSG00000001946.14	Esam	5.53348734088207	6.61689531327214	6.48041197599034	6.84090278025811	7.16665176210829	5.96922834363957	3.80029632810618	7.379997938872	4.51592287309516	-0.259118108751458	2.61346696336737	0.383061000100863	1	-0.295420860092674	2.61346696336737	0.326309428952192	1	0.0363101503435221	2.61346696336737	0.917431910435081	1	No	No	No	No	6.21026487671485	6.65892762866866	5.23207238002445	Unchanged
ENSMUSG00000001948.10	ENSMUSG00000001948.10	Spa17	2.11920791778462	4.39005554438248	3.10519740516204	4.60860818880546	3.42752910361701	4.87960729678473	6.41300005367918	7.18231942265222	5.90080588751101	1.04585676099862	2.2726568117545	0.00205507637054942	0.057359166284042	0.619226634355777	2.2726568117545	0.0608553574873951	0.598278033469718	0.42657418772318	2.2726568117545	0.219457964146381	1	No	No	No	No	3.20482028910971	4.3052481964024	6.49870845461414	Unchanged
ENSMUSG00000001962.8	ENSMUSG00000001962.8	Fam50a	31.8469856533745	33.4662205267418	45.1603709576827	37.8049890487948	34.4830200727529	48.1328253741095	51.2446207993068	49.2878433774666	40.2218197230342	0.349154442336421	5.3831308354771	0.143516104442186	1	0.255948531990848	5.3831308354771	0.280031885110933	1	0.0932041125863459	5.3831308354771	0.704047248973906	1	No	No	No	No	36.8245257125997	40.1402781652191	46.9180946332692	Unchanged
ENSMUSG00000001964.14	ENSMUSG00000001964.14	Emd	6.0044224337231	5.34441544533519	5.33283902190872	4.60860818880546	4.36230976823983	5.49548006239833	6.47237968380584	5.00785574423457	5.35889514273959	0.0215009451556796	2.4706076137292	0.946062136058545	1	0.26562226972559	2.4706076137292	0.396562670105856	1	-0.244116306597568	2.4706076137292	0.44343133230139	1	No	No	No	No	5.560558966989	4.82213267314787	5.61304352359334	Unchanged
ENSMUSG00000001983.7	ENSMUSG00000001983.7	Taco1	6.18102309353848	7.31675924063746	7.155454890156	8.20908333630973	7.27051628039972	6.53772628112905	9.32260192988548	10.7405327146084	5.41910744771419	0.266599407968263	2.92984409630618	0.307475450370378	1	0.233543422176128	2.92984409630618	0.377054632152615	1	0.0330490217221877	2.92984409630618	0.917033928241947	1	No	No	No	No	6.88441240811065	7.33910863261283	8.49408069740268	Unchanged
ENSMUSG00000001985.9	ENSMUSG00000001985.9	Grik3	18.4842023940103	18.4509580850858	16.0660213571427	14.6179290988673	22.4347359509477	17.0075632965604	36.399713267642	29.4540989167481	17.100294612787	0.603212446553426	4.39466134041344	0.0109693159295893	0.202412515126412	0.654255120442015	4.39466134041344	0.00599844696725424	0.13557467489696	-0.0510472176489755	4.39466134041344	0.838053447423462	1	No	No	No	No	17.6670606120796	18.0200761154585	27.6513689323924	Unchanged
ENSMUSG00000001986.16	ENSMUSG00000001986.16	Gria3	63.8705719665643	64.9600972581813	69.7319330333128	62.0721915429735	89.7389438037908	82.7164499047198	103.023658269754	108.130148372223	53.5287391224213	0.36448614754226	6.26359949367742	0.0909114788440228	0.800318138444914	0.186330272667989	6.26359949367742	0.386919651199205	1	0.178154704256497	6.26359949367742	0.409928375493887	1	No	No	No	No	66.1875340860195	78.1758617504947	88.2275152547992	Unchanged
ENSMUSG00000001988.9	ENSMUSG00000001988.9	Npas1	0.235467546420514	0.25449597358739	0.135008582833132	0.360047514750427	0.103864518291425	0.521123109365359	0.771935191646569	1.05428541983886	0.722547659695226	1.96421432848091	-0.715671083961767	0.00249039775601842	0.0661170814776048	1.21455945794439	-0.715671083961767	0.0383107379473068	0.457839310032784	0.748446958707419	-0.715671083961767	0.430060358705058	1	No	No	No	No	0.208324034280345	0.32834504746907	0.849589423726884	Unchanged
ENSMUSG00000001995.9	ENSMUSG00000001995.9	Sipa1l2	67.3437182762669	72.2132325054219	61.9014352289911	59.2638209279202	76.4442854624885	59.1237854989062	60.8047412496989	59.8306975758552	34.6220753603962	-0.411337533595567	5.92694291507438	0.0295582455369041	0.405162640836511	-0.287427918323025	5.92694291507438	0.128833758522637	0.883961760745094	-0.123908134112195	5.92694291507438	0.512963730423394	1	No	No	No	No	67.1527953368933	64.943963963105	51.7525047286501	Unchanged
ENSMUSG00000001998.15	ENSMUSG00000001998.15	Ap4e1	20.6622771984001	37.9199000645211	24.5715620756301	35.428675451442	32.4057297069245	16.6285646715674	23.6330927904103	33.6053477573636	20.5323959963393	-0.0943725068969136	4.7482609039033	0.70913977386374	1	-0.0360993650587989	4.7482609039033	0.885286003024058	1	-0.0582722237944502	4.7482609039033	0.823439457771761	1	No	No	No	No	27.7179131128504	28.1543232766446	25.9236121813711	Unchanged
ENSMUSG00000001999.15	ENSMUSG00000001999.15	Blvra	8.65343233095387	8.90735907555865	10.733182335234	9.64927339531143	8.20529694502254	9.66446493732121	9.91639823115207	8.50017619745079	8.18887347654589	-0.0785497095253633	3.22631763202927	0.778756510043917	1	0.00312827245087488	3.22631763202927	0.989664665521303	1	-0.0816754442262492	3.22631763202927	0.759246935950363	1	No	No	No	No	9.43132458058218	9.17301175921839	8.86848263504959	Unchanged
ENSMUSG00000002006.12	ENSMUSG00000002006.12	Pdzd4	46.6814410778668	43.9005554438248	56.163570458583	39.7492456284471	38.4298717678271	60.2607813738852	74.5214358089572	60.2260546082948	45.5205025607992	0.277338143699149	5.70719718204881	0.280198785629875	1	0.388065006087221	5.70719718204881	0.129386909125979	0.885894795986328	-0.110727487450341	5.70719718204881	0.663328921168338	1	No	No	No	No	48.9151889934249	46.1466329233864	60.0893309926837	Unchanged
ENSMUSG00000002007.5	ENSMUSG00000002007.5	Srpk3	4.94481847483079	7.31675924063746	7.22295918157257	7.92104532450939	11.9444196035138	6.82197524987379	3.32525928709291	6.19392684155329	4.57613517806976	-0.451721666722104	2.74394755273687	0.147625843702473	1	-0.819298304628507	2.74394755273687	0.00839820384604506	0.172681935249761	0.367585189797721	2.74394755273687	0.222560250197989	1	No	No	No	No	6.49484563234694	8.89581339263233	4.69844043557199	Unchanged
ENSMUSG00000002010.17	ENSMUSG00000002010.17	Idh3g	43.5026292011899	33.0208525729638	36.249804490696	31.5401622921374	36.7680394751643	38.6104849211607	55.401194908173	41.9737382773345	28.901906387809	0.121254710613784	5.27171470558193	0.614395059631153	1	0.265397597513929	5.27171470558193	0.266302805846221	1	-0.144142945456519	5.27171470558193	0.545214748820575	1	No	No	No	No	37.5910954216166	35.6395622294875	42.0922798577722	Unchanged
ENSMUSG00000002012.13	ENSMUSG00000002012.13	Pnck	8.24136412471798	8.14387115479648	9.78812225540208	7.3449693009087	8.41302598160539	9.38021596857647	13.063518627865	11.3335682632677	9.39311957603794	0.362775441197153	3.26976781493291	0.171122916627855	1	0.463472316958359	3.26976781493291	0.0781562137585019	0.689232967707882	-0.100701985201798	3.26976781493291	0.705797624277324	1	No	No	No	No	8.72445251163884	8.37940375036352	11.2634021557236	Unchanged
ENSMUSG00000002014.12	ENSMUSG00000002014.12	Ssr4	7.47609459885131	9.67084699632082	9.92313083823521	10.6574064366126	7.47824531698257	8.19584526547338	10.5695741625453	9.35678310106986	8.61035961136811	0.0915424107696731	3.21192385680865	0.73075311682814	1	0.173800827960961	3.21192385680865	0.5066284920227	1	-0.0822590367248089	3.21192385680865	0.755207709453723	1	No	No	No	No	9.02335747780245	8.77716567302286	9.51223895832777	Unchanged
ENSMUSG00000002015.5	ENSMUSG00000002015.5	Bcap31	36.3208690353642	26.9765732002633	32.7395813370346	26.7155255944817	32.0941361520502	32.8307558900176	35.2121206651089	35.054990209642	23.6634358550186	-0.0676436334991026	4.97757150786506	0.766612940608577	1	0.0682562049431433	4.97757150786506	0.763646013875333	1	-0.135898934523414	4.97757150786506	0.547623877489124	1	No	No	No	No	32.0123411908874	30.5468058788498	31.3101822432565	Unchanged
ENSMUSG00000002017.10	ENSMUSG00000002017.10	Fam98a	18.0132673011693	25.2587253785484	19.2387230537213	24.4112215000789	20.2535810668278	20.2764264371249	19.8327964623041	23.3260649139347	19.5689991167457	0.0229104693752368	4.41094771624817	0.9159016347786	1	0.0150604315328267	4.41094771624817	0.9400853796617	1	0.00784980786308834	4.41094771624817	0.981507487111514	1	No	No	No	No	20.8369052444797	21.6470763346772	20.9092868309949	Unchanged
ENSMUSG00000002020.15	ENSMUSG00000002020.15	Ltbp2	1.2362046187077	0.50899194717478	0.675042914165661	6.69688377435793	5.71254850602835	7.67472215610802	1.12821297240652	5.73267697037379	1.62573223431426	1.67917809192298	1.81784262008284	0.00239583912957715	0.0643299560284025	-1.28759304555063	1.81784262008284	0.0109376427398245	0.206427545137634	2.96637474950251	1.81784262008284	8.35798487397883e-08	0.000289849691689039	No	No	No	Yes	0.806746493349379	6.6947181454981	2.82887405903152	Unchanged
ENSMUSG00000002028.13	ENSMUSG00000002028.13	Kmt2a	265.430791702524	542.330919714728	387.744649896756	564.122446110968	566.269353724846	367.86554038382	342.798604721203	513.964142171443	290.644796112405	-0.0590898295805349	8.70865811004789	0.790017025579797	1	-0.324795590838059	8.70865811004789	0.142962684253547	0.929743373321207	0.265705711795558	8.70865811004789	0.230563037225793	1	No	No	No	No	398.502120438002	499.419113406545	382.469181001684	Unchanged
ENSMUSG00000002031.13	ENSMUSG00000002031.13	Ift46	20.191342105559	28.8852930021688	23.6940062872147	26.2114590738311	24.2004327619019	22.6925426714552	25.0582039134501	28.9928490455686	19.5689991167457	0.0130219497053285	4.60758480126454	0.950675723085964	1	0.0560824308965391	4.60758480126454	0.775798714276485	1	-0.0430603562571208	4.60758480126454	0.828507313073615	1	No	No	No	No	24.2568804649808	24.3681448357294	24.5400173585881	Unchanged
ENSMUSG00000002032.17	ENSMUSG00000002032.17	Tmem25	9.5364356300308	9.73447098971766	8.37053213565419	8.49712134811007	6.85505820723402	7.39047318736328	5.64106486203262	9.15910458485008	5.29868283776499	-0.487217066875256	2.99295648414482	0.0779531762052735	0.734111997301767	-0.153087509369483	2.99295648414482	0.605001833737818	1	-0.334113579178243	2.99295648414482	0.225596349258271	1	No	No	No	No	9.21381291846755	7.58088424756912	6.69961742821589	Unchanged
ENSMUSG00000002033.14	ENSMUSG00000002033.14	Cd3g	0.0588668866051284	0.0636239933968475	0.0675042914165661	0	0	0.0473748281241236	0.118759260253318	0	0	-0.567537513785326	-2.54572211066742	1	1	0.70991845081026	-2.54572211066742	1	1	-1.27235737093623	-2.54572211066742	0.660949342223841	1	No	No	No	No	0.0633317238061807	0.0157916093747079	0.0395864200844394	Unchanged
ENSMUSG00000002043.17	ENSMUSG00000002043.17	Trappc6a	6.12215620693335	6.61689531327214	8.10051496998793	8.42511184515998	6.43960013406832	6.01660317176369	5.10664819089268	4.54660587305507	4.69655978801897	-0.519026436248151	2.67066282415193	0.0824885557827751	0.757848349392301	-0.46146252597634	2.67066282415193	0.125293944464726	0.87233030356455	-0.0575469424678753	2.67066282415193	0.848561746131137	1	No	No	No	No	6.94652216339781	6.960438383664	4.78327128398891	Unchanged
ENSMUSG00000002052.6	ENSMUSG00000002052.6	Supt6	190.375511280985	219.18465725214	217.566331235592	209.043587064098	203.470591332901	217.071462464734	236.984103835497	243.276360627816	180.937976448679	0.0706510568955221	7.73671758903943	0.706141412816098	1	0.115770313332742	7.73671758903943	0.535555166883754	1	-0.0451192877989783	7.73671758903943	0.808913452661222	1	No	No	No	No	209.042166589572	209.861880287244	220.399480303997	Unchanged
ENSMUSG00000002055.9	ENSMUSG00000002055.9	Spag5	23.6056215286565	34.2933324409008	40.907600598439	37.7329795458447	42.8960460543583	37.3313645618094	12.5884815868517	24.4462431725135	15.2337131585743	-0.917977456444984	4.89311284579726	0.000195894923035991	0.00837413065831899	-1.12067306331991	4.89311284579726	5.76480435026498e-06	0.000469708809079519	0.20270182462828	4.89311284579726	0.404719466310294	1	No	Yes	No	No	32.9355181893321	39.3201300540041	17.4228126393132	Unchanged
ENSMUSG00000002057.4	ENSMUSG00000002057.4	Foxn1	0.176600659815385	0	0	0.144019005900171	0	0.189499312496494	0.0593796301266591	0.395357032439572	0.240849219898409	1.72885928128778	-1.8830863727515	0.202967580336451	1	0.854452420451705	-1.8830863727515	0.424344707177256	1	0.87073587429096	-1.8830863727515	0.792331623978385	1	No	No	No	No	0.0588668866051284	0.111172772798888	0.231861960821546	Unchanged
ENSMUSG00000002058.13	ENSMUSG00000002058.13	Unc119	738.367358688125	712.01611010412	660.664500093932	695.323760486024	558.375650334698	589.579736004718	408.413096011161	425.140595550019	294.980082070576	-0.925058607473559	9.14204841507871	3.46674237037438e-06	0.000263867124698167	-0.665473361306165	9.14204841507871	0.000806468678683217	0.030012426273706	-0.259584873440937	9.14204841507871	0.189148522153868	1	No	No	No	No	703.682656295393	614.426382275147	376.177924543919	Unchanged
ENSMUSG00000002059.18	ENSMUSG00000002059.18	Rab34	4.82708470162053	4.83542349816041	4.79280469057619	5.61674123010665	7.27051628039972	4.69010798428823	5.99734264279257	6.457498196513	4.69655978801897	0.232702548668235	2.47122918434991	0.417700458394724	1	0.04558871173484	2.47122918434991	0.887636939450717	1	0.18710159980011	2.47122918434991	0.51129019598378	1	No	No	No	No	4.81843763011904	5.8591218315982	5.71713354244151	Unchanged
ENSMUSG00000002064.10	ENSMUSG00000002064.10	Sdf2	22.6048844563693	19.4689419794353	17.8211329339734	15.2660146254181	16.5144584083365	17.3865619215533	34.2620465830823	25.4346357536124	12.5843717396918	0.206343738523375	4.3332315939353	0.44948546395927	1	0.553023236882879	4.3332315939353	0.0419756920068952	0.483016429362628	-0.346678820814875	4.3332315939353	0.202211115574139	1	No	No	No	No	19.9649864565927	16.3890116517693	24.0936846921289	Unchanged
ENSMUSG00000002068.16	ENSMUSG00000002068.16	Ccne1	4.12068206235899	2.73583171606444	3.44271886224487	3.16841812980375	1.66183229266279	4.45323384366761	4.75037041013273	4.01946316313565	2.22785528406028	0.0359332383981281	1.84344524729811	0.95171877681133	1	0.183273832343364	1.84344524729811	0.677529332986667	1	-0.147337960394299	1.84344524729811	0.720661453757039	1	No	No	No	No	3.43307754688943	3.09449475537805	3.66589628577622	Unchanged
ENSMUSG00000002076.12	ENSMUSG00000002076.12	Hsf2bp	0.176600659815385	1.08160788774641	0.810051496998793	0.504066520650597	0.727051628039972	0.568497937489483	0.118759260253318	0.593035548659357	0.240849219898409	-1.09827697950697	-0.620844278661786	0.134487994909485	0.984175232792956	-0.879420334987459	-0.620844278661786	0.246248710888482	1	-0.218380352318398	-0.620844278661786	0.811132306705705	1	No	No	No	No	0.689420014853528	0.599872028726684	0.317548009603695	Unchanged
ENSMUSG00000002083.13	ENSMUSG00000002083.13	Bbc3	1.58940593833847	1.52697584152434	1.95762445108042	1.9442565796523	0.830916146331396	2.08449243746144	5.40354634152598	4.21714167935543	2.8299783338063	1.26540502517501	1.40632044518036	0.0020796899024821	0.0578424830170549	1.30310835008535	1.40632044518036	0.00139165049724352	0.0462258063947609	-0.0377901427811104	1.40632044518036	0.930091988373495	1	No	No	No	No	1.69133541031441	1.61988838781505	4.15022211822924	Unchanged
ENSMUSG00000002100.15	ENSMUSG00000002100.15	Mybpc3	1.00073707228718	3.56294363022346	2.16013732533011	5.04066520650597	3.21980006703416	1.6107441562202	1.84076853392643	2.50392787211729	1.98700606416187	-0.0404348438072334	1.38122606204338	0.975919946987067	1	-0.529648491708552	1.38122606204338	0.255492057788113	1	0.489194567154459	1.38122606204338	0.302977655468263	1	No	No	No	No	2.24127267594692	3.29040314325344	2.11056749006853	Unchanged
ENSMUSG00000002102.15	ENSMUSG00000002102.15	Psmc3	60.2796918836515	53.8895224071298	62.1714523946574	61.640134525273	35.8332588105415	74.0468563580051	66.1489079610983	53.4390922180821	59.7306065348053	0.0435112671280092	5.90464993433043	0.882801800502233	1	0.106015438089136	5.90464993433043	0.715415567471927	1	-0.0625041688908241	5.90464993433043	0.829437739898559	1	No	No	No	No	58.7802222284796	57.1734165646065	59.7728689046619	Unchanged
ENSMUSG00000002103.16	ENSMUSG00000002103.16	Acp2	45.386369572554	46.9545071268734	54.610971756002	51.1987565975107	37.7028201397871	56.2339209833347	64.8425560983118	62.9935538353718	42.6905242269929	0.193734689958408	5.69203090298789	0.398567591241453	1	0.244342562579775	5.69203090298789	0.283584760219688	1	-0.0506084036241152	5.69203090298789	0.821463938610464	1	No	No	No	No	48.9839494851431	48.3784992402108	56.8422113868921	Unchanged
ENSMUSG00000002104.11	ENSMUSG00000002104.11	Rapsn	0.470935092841027	0.636239933968475	0.607538622749095	1.22416155015145	1.55796777437137	1.6107441562202	0.890694451899887	1.71321380723814	0.782759964669828	0.941448042291122	0.229734280652705	0.051436033718497	0.575873931182051	-0.37510802057022	0.229734280652705	0.42426571591794	1	1.31615817417229	0.229734280652705	0.00657054062994037	1	No	No	No	No	0.571571216519532	1.46429116024767	1.12888940793595	Unchanged
ENSMUSG00000002105.15	ENSMUSG00000002105.15	Slc39a13	12.4209130736821	12.4703027057821	11.4082252493997	11.5935299749637	15.2680841888394	9.8539642498177	13.4791760387516	15.3530314264034	8.85120883126652	0.0198469248849095	3.61952142965926	0.939761756017846	1	0.0975784323540319	3.61952142965926	0.681368552741127	1	-0.077730979506606	3.61952142965926	0.754348576731935	1	No	No	No	No	12.099813676288	12.2385261378736	12.5611387654738	Unchanged
ENSMUSG00000002107.18	ENSMUSG00000002107.18	Celf2	166.887623525539	207.350594480326	173.958558980491	205.875168934294	246.262772868968	126.159167294541	214.657362907873	252.830822245106	147.399722577826	0.141433850175161	7.57310380281792	0.468356027834691	1	0.160945699439425	7.57310380281792	0.410435501789883	1	-0.0195119658765764	7.57310380281792	0.922342441279441	1	No	No	No	No	182.732258995452	192.765703032601	204.962635910268	Unchanged
ENSMUSG00000002108.10	ENSMUSG00000002108.10	Nr1h3	1.2362046187077	2.35408775568336	1.21507724549819	2.59234210620307	2.38888392070276	2.4161162343303	4.98788893063937	4.41482019557522	2.34827989400948	1.2646942083154	1.46773553793038	0.000765387072674189	0.02607061540913	0.675694448669955	1.46773553793038	0.0616522567611737	0.602695343711636	0.588869311366626	1.46773553793038	0.130211428112943	1	No	No	No	No	1.60178987329641	2.46578075374538	3.91699634007469	Unchanged
ENSMUSG00000002109.14	ENSMUSG00000002109.14	Ddb2	4.41501649538463	7.25313524724061	4.52278752490993	4.8966462006058	9.14007760964536	3.45836245306102	5.93796301266591	7.44589077761193	4.69655978801897	0.155129922119227	2.52166578840992	0.644548303687438	1	0.162959632030992	2.52166578840992	0.646804507222195	1	-0.00783396651188941	2.52166578840992	1	1	No	No	No	No	5.39697975584506	5.83169542110406	6.02680452609894	Unchanged
ENSMUSG00000002111.8	ENSMUSG00000002111.8	Spi1	0.35320131963077	0	0.135008582833132	0.216028508850256	0.103864518291425	0.236874140620618	0.65317593139325	0.263571354959714	0.662335354720624	1.63827752344338	-1.19426252100874	0.0607366607770286	0.635627140048093	1.47994042696051	-1.19426252100874	0.0870449695899312	0.730027845773355	0.157238993949645	-1.19426252100874	1	1	No	No	No	No	0.162736634154634	0.185589055920766	0.526360880357863	Unchanged
ENSMUSG00000002129.11	ENSMUSG00000002129.11	Sf3a1	106.666798528493	114.523188114325	116.782424150659	116.295347264388	121.00216380951	119.905689982157	152.546269795387	142.064960323286	97.3632971439317	0.19362632695954	6.91368525396965	0.297160362871315	1	0.171913196925035	6.91368525396965	0.35363573871671	1	0.0217128220520657	6.91368525396965	0.909838778093699	1	No	No	No	No	112.657470264492	119.067733685351	130.658175754202	Unchanged
ENSMUSG00000002147.18	ENSMUSG00000002147.18	Stat6	11.1847084549744	8.39836712838387	10.8681909180671	11.1614729572632	13.9178454510509	10.6119614998037	12.7072408471051	11.7948181344472	6.02123049746022	-0.0543986215687168	3.42671519717332	0.839638231222014	1	-0.193489838470874	3.42671519717332	0.464609288787495	1	0.13909046096603	3.42671519717332	0.613180935591646	1	No	No	No	No	10.1504221671418	11.8970933027059	10.1744298263375	Unchanged
ENSMUSG00000002190.13	ENSMUSG00000002190.13	Clgn	9.47756874342567	7.12588726044692	11.0707037923168	8.85716886286049	10.5941808657253	14.4966974059818	9.79763897089876	10.6087470371285	7.94802425664748	0.0161717999064714	3.35370921891375	0.966263652174505	1	-0.242152946051187	3.35370921891375	0.440988201267563	1	0.258321197084527	3.35370921891375	0.404693013604332	1	No	No	No	No	9.22471993206314	11.3160157115225	9.45147008822492	Unchanged
ENSMUSG00000002204.9	ENSMUSG00000002204.9	Napsa	1.2362046187077	1.46335184812749	1.08006866266506	1.29617105310154	1.86956132924564	0.757997249985977	0.593796301266591	1.31785677479857	0.782759964669828	-0.506365032617898	0.323172347306786	0.321751408363495	1	-0.416927351622496	0.323172347306786	0.394937198391465	1	-0.0893413095021697	0.323172347306786	0.908859293305943	1	No	No	No	No	1.25987504316675	1.30790987744438	0.898137680244997	Unchanged
ENSMUSG00000002205.16	ENSMUSG00000002205.16	Vrk3	13.7159845789949	22.6501416492777	17.6186200597237	26.4274875826813	20.5651746217021	14.2598232653612	17.6951297777444	21.8105296229164	13.7886178391839	-0.0211097601681577	4.21548291471098	0.936003411129757	1	-0.135416151859088	4.21548291471098	0.567042807880204	1	0.114305854244221	4.21548291471098	0.626234373044545	1	No	No	No	No	17.9949154293321	20.4174951565815	17.7647590799482	Unchanged
ENSMUSG00000002210.11	ENSMUSG00000002210.11	Smg9	20.3679427653744	19.6598139596259	21.5338689618846	24.2672024941788	30.6400328959702	22.0292950777175	30.0460928440895	28.4657063356492	17.3411438326854	0.267014133560016	4.56569406787241	0.193574230746906	1	0.0302798537498747	4.56569406787241	0.890998363974086	1	0.236730869419577	4.56569406787241	0.248827154078722	1	No	No	No	No	20.5205418956283	25.6455101559555	25.2843143374747	Unchanged
ENSMUSG00000002221.11	ENSMUSG00000002221.11	Paxip1	47.2701099439181	55.2256262684636	51.9783043907559	52.0628706329117	58.0602657249063	50.1699429834469	50.9477226486735	56.8655198325584	34.5618630554216	-0.140984652574382	5.65909297832814	0.427691733972413	1	-0.130789055182005	5.65909297832814	0.464066517703653	1	-0.0101950695558424	5.65909297832814	0.954859707294489	1	No	No	No	No	51.4913468677125	53.4310264470883	47.4583685122179	Unchanged
ENSMUSG00000002222.14	ENSMUSG00000002222.14	Rmnd5a	117.262838117416	112.296348345436	94.5060079831925	94.6924963793622	143.229170723874	70.8727428736888	144.589399358415	128.491035542861	84.0563777445446	0.107165208090748	6.7659437801575	0.618203792418518	1	0.289120481171067	6.7659437801575	0.179510153206559	1	-0.181955218797663	6.7659437801575	0.398928138519727	1	No	No	No	No	108.021731482015	102.931469992308	119.045604215273	Unchanged
ENSMUSG00000002227.15	ENSMUSG00000002227.15	Mov10	1.11847084549744	1.01798389434956	1.62010299399759	1.65621856785196	2.70047747557704	1.70549381246845	2.37518520506636	3.82178464691586	1.32467070944125	0.935564219364755	1.00494243344593	0.0269915416783738	0.383234307345939	0.34205504271903	1.00494243344593	0.427398969650552	1	0.593363943779859	1.00494243344593	0.183708669525706	1	No	No	No	No	1.25218591128153	2.02072995196582	2.50721352047449	Unchanged
ENSMUSG00000002228.7	ENSMUSG00000002228.7	Ppm1j	10.0073707228718	13.6155345869254	12.4207896206482	10.2253494189121	8.51689049989681	11.4173335779138	29.4522965428229	21.4151725904768	20.4119713863901	0.998171011297911	3.96031147142546	0.000100897490572937	0.00481287519784372	1.275484615984	3.96031147142546	8.18277593128013e-07	8.37707911621662e-05	-0.27732115697951	3.96031147142546	0.28603520000013	1	No	Yes	No	No	12.0145649768151	10.0531911655742	23.7598135065633	Unchanged
ENSMUSG00000002233.13	ENSMUSG00000002233.13	Rhoc	8.59456544434875	8.65286310197126	7.9655063871548	10.153339915962	7.16665176210829	10.9435852966725	12.0540649157118	10.4769613596486	9.27269496608873	0.334115555585755	3.27940688747678	0.239824635300379	1	0.196754341832744	3.27940688747678	0.485084779001768	1	0.137352965189234	3.27940688747678	0.652863884477069	1	No	No	No	No	8.4043116444916	9.42119232491429	10.6012404138164	Unchanged
ENSMUSG00000002240.12	ENSMUSG00000002240.12	Prr27	0	0.0636239933968475	0	0	0	0	0	0	0	-1.8728985117894	-2.88010024529643	1	1	0	-2.88010024529643	1	1	-1.83327584779133	-2.88010024529643	1	1	No	No	No	No	0.0212079977989492	0	0	Unchanged
ENSMUSG00000002249.21	ENSMUSG00000002249.21	Tead3	6.18102309353848	11.261446831242	9.99063512965178	14.8339576077176	10.0748582742682	11.9858315154033	7.12555561519909	7.97303348753136	8.79099652629191	-0.143553400359638	3.31597029680404	0.649692418334279	1	-0.544802753789143	3.31597029680404	0.0736545446400978	0.667244035664507	0.401247602256699	3.31597029680404	0.184301225322033	1	No	No	No	No	9.14436835147742	12.2982157991297	7.96319520967412	Unchanged
ENSMUSG00000002250.16	ENSMUSG00000002250.16	Ppard	25.7836963330462	26.9765732002633	29.9044010975388	39.3891981136967	41.8574008714441	31.1726369056733	21.1391483250906	28.9269562068287	18.9066637620251	-0.276838167351941	4.86602460582907	0.159927771211504	1	-0.64097017068172	4.86602460582907	0.00108507236282946	0.0381784465417364	0.364132511256457	4.86602460582907	0.062231925723092	1	No	No	No	No	27.5548902102828	37.4730786302714	22.9909227646481	Unchanged
ENSMUSG00000002257.8	ENSMUSG00000002257.8	Def6	0.529801979446156	0.76348792076217	0.675042914165661	0.504066520650597	0.623187109748547	0.615872765613606	0.415657410886614	0.395357032439572	0.301061524873011	-0.811689410530606	-0.590239949781246	0.166952575347274	1	-0.61438499197594	-0.590239949781246	0.316326214590886	1	-0.196974853391389	-0.590239949781246	0.754183937918463	1	No	No	No	No	0.656110938124662	0.58104213200425	0.370691989399732	Unchanged
ENSMUSG00000002265.17	ENSMUSG00000002265.17	Peg3	275.084961105765	411.010997343635	422.779377141953	436.089549865717	410.160982732835	361.89631204018	431.749290650938	506.188787200132	295.401568205398	0.137751499290227	8.60814823141587	0.471411068754173	1	0.067803437171139	8.60814823141587	0.722920401217448	1	0.0699479757948199	8.60814823141587	0.714969174696928	1	No	No	No	No	369.625111863784	402.715614879577	411.113215352156	Unchanged
ENSMUSG00000002266.17	ENSMUSG00000002266.17	Zim1	3.35541253649232	4.64455151796987	3.71273602791113	3.67248465045435	3.21980006703416	3.45836245306102	5.34416671139932	5.60089129289393	3.61273829847613	0.301146131198756	2.0682765152322	0.330787129168135	1	0.513029258989606	2.0682765152322	0.0948412624815357	0.765438349088031	-0.211888445289823	2.0682765152322	0.498303712832074	1	No	No	No	No	3.90423336079111	3.45021572351651	4.85259876758979	Unchanged
ENSMUSG00000002274.13	ENSMUSG00000002274.13	Metrn	6.29875686674874	4.83542349816041	4.92781327340932	5.47272222420648	5.81641302431977	6.91672490612204	12.2915834362184	9.55446161728965	7.82759964669828	0.861162731607717	2.86732162890911	0.00438193186561915	0.102807718151209	0.731128615716687	2.86732162890911	0.0143332195049404	0.24675895066113	0.130009985557975	2.86732162890911	0.70249461793976	1	No	No	No	No	5.35399787943949	6.06862005154943	9.89121490006879	Unchanged
ENSMUSG00000002279.19	ENSMUSG00000002279.19	Lmf1	6.53422441316925	10.2434629368924	7.5604806386554	10.0813304130119	11.3212324937653	10.7067111560519	5.93796301266591	13.1126749092458	6.86420276710465	0.0760390362853815	3.19899578905042	0.801531625441637	1	-0.280562443024771	3.19899578905042	0.339224481404471	1	0.356595022459568	3.19899578905042	0.219657979080635	1	No	No	No	No	8.1127226629057	10.7030913542764	8.63828022967212	Unchanged
ENSMUSG00000002280.11	ENSMUSG00000002280.11	Ciao3	11.7733773210257	13.0429186463537	14.5134226545617	15.5540526372184	15.9951358168794	12.8385784216375	14.8449075316648	13.0467820705059	11.3199133352252	-0.000938403626230371	3.78095948000357	1	1	-0.104899946375296	3.78095948000357	0.644374343172486	1	0.103960607773772	3.78095948000357	0.648591145673402	1	No	No	No	No	13.1099062073137	14.7959222919118	13.0705343124653	Unchanged
ENSMUSG00000002289.16	ENSMUSG00000002289.16	Angptl4	1.29507150531282	0.318119966984237	1.95762445108042	0.504066520650597	0.934780664622821	0.568497937489483	1.72200927367311	0.4612498711795	0.361273829847613	-0.546714749428983	0.0446408768403692	0.423706725743672	1	0.402465740504874	0.0446408768403692	0.623006464686396	1	-0.948951737724954	0.0446408768403692	0.187814207316633	1	No	No	No	No	1.19027197445916	0.669115040920967	0.848177658233409	Unchanged
ENSMUSG00000002297.16	ENSMUSG00000002297.16	Dbf4	3.64974696951796	2.73583171606444	2.90268453091234	3.31243713570392	4.57003880482268	3.17411348431628	3.32525928709291	2.37214219463743	2.58912911390789	-0.166501710056632	1.72454070985768	0.662704309035604	1	-0.317260996082622	1.72454070985768	0.392450040479844	1	0.15076375519758	1.72454070985768	0.681265631084092	1	No	No	No	No	3.09608773883158	3.68552980828096	2.76217686521274	Unchanged
ENSMUSG00000002307.16	ENSMUSG00000002307.16	Daxx	36.1442683755488	34.611452407885	45.2953795405158	41.5494832021992	43.1037750909412	40.1264794211327	55.5793337985529	40.8535600187557	39.499272063339	0.231498264971747	5.3972920227948	0.285706047794417	1	0.1924548853185	5.3972920227948	0.372963984759094	1	0.0390422804197925	5.3972920227948	0.863118463041489	1	No	No	No	No	38.6837001079832	41.5932459047577	45.3107219602159	Unchanged
ENSMUSG00000002308.16	ENSMUSG00000002308.16	Cd320	3.76748074272822	6.48964732647844	2.83518023949578	6.19281725370734	4.77776784140553	3.64786176555751	7.18493524532575	6.457498196513	5.599744362638	0.573722261697295	2.41264747403815	0.0838480721095989	0.765062442123763	0.476563875342504	2.41264747403815	0.155040810397448	0.963113580909015	0.0971366976986456	2.41264747403815	0.785933323112956	1	No	No	No	No	4.36410276956748	4.87281562022346	6.41405926815892	Unchanged
ENSMUSG00000002319.16	ENSMUSG00000002319.16	Ipo4	7.24062705243079	6.04427937270051	5.73786477040812	7.8490358215593	7.37438079869114	7.10622421861853	11.3415093541919	9.94981864972922	6.68356585218084	0.521328340952897	2.96747098871051	0.0570652682833572	0.612926934037678	0.359523680455903	2.96747098871051	0.187501333285286	1	0.16178953792129	2.96747098871051	0.576013860992587	1	No	No	No	No	6.34092373184647	7.44321361295632	9.32496461870065	Unchanged
ENSMUSG00000002320.15	ENSMUSG00000002320.15	Tm9sf1	17.2479977753026	15.3333824086402	13.1633368262304	12.8897010280653	17.7608326278336	12.270080484148	20.5453520238241	15.5507099426232	11.6811871650728	0.0354420706983613	3.92858615077436	0.892274814148986	1	0.221545824453143	3.92858615077436	0.368955258694705	1	-0.186102559297183	3.92858615077436	0.448398227190068	1	No	No	No	No	15.2482390033911	14.3068713800156	15.9257497105067	Unchanged
ENSMUSG00000002324.8	ENSMUSG00000002324.8	Rec8	0.824136412471798	0.25449597358739	1.14757295408162	1.22416155015145	0.207729036582849	1.27912035935134	0.118759260253318	0.922499742359001	0.301061524873011	-0.8110104128344	-0.233933430222394	0.314059751019283	1	-1.10960875611584	-0.233933430222394	0.17828664517199	1	0.298798942185906	-0.233933430222394	0.764449511051982	1	No	No	No	No	0.742068446713604	0.903670315361879	0.447440175828443	Unchanged
ENSMUSG00000002325.15	ENSMUSG00000002325.15	Irf9	9.30096808361029	9.98896696330505	7.89800209573823	8.3531023422099	11.009638938891	7.91159629672864	13.063518627865	9.62035445602958	8.97163344121572	0.21985657810572	3.27644499638281	0.395291472976355	1	0.298025238700038	3.27644499638281	0.250215242296571	1	-0.0781714770646287	3.27644499638281	0.773150567009884	1	No	No	No	No	9.06264571421786	9.09144585927651	10.5518355083701	Unchanged
ENSMUSG00000002326.6	ENSMUSG00000002326.6	Gmpr2	3.29654564988719	5.0899194717478	3.91524890216083	3.67248465045435	4.57003880482268	2.08449243746144	3.68153706785287	4.54660587305507	3.37188907857772	-0.07710721736766	1.95582442921491	0.832190343572993	1	0.284705670678664	1.95582442921491	0.418922135798389	1	-0.361796290071597	1.95582442921491	0.299305943891879	1	No	No	No	No	4.10057134126527	3.44233863091282	3.86667733982855	Unchanged
ENSMUSG00000002329.7	ENSMUSG00000002329.7	Mdp1	13.3627832593641	12.5975506925758	10.6656780438174	10.5853969336625	11.009638938891	9.2380914842041	14.6667686412848	12.1242823281469	8.00823656162209	-0.106598463381785	3.51803226618128	0.66273407580121	1	0.218003915672339	3.51803226618128	0.385921266923501	1	-0.324597185130795	3.51803226618128	0.19118188253832	1	No	No	No	No	12.2086706652525	10.2777091189192	11.5997625103513	Unchanged
ENSMUSG00000002332.16	ENSMUSG00000002332.16	Dhrs1	13.1273157129436	11.8976867652105	13.838379740396	13.3937675487159	16.2028648534622	15.1599449997195	15.7949816136913	14.4964245227843	10.2360918456824	0.0371334038868097	3.7965746954711	0.883423255651866	1	-0.102063315439022	3.7965746954711	0.678672033607929	1	0.139194911154384	3.7965746954711	0.567970408070234	1	No	No	No	No	12.9544607395167	14.9188591339659	13.5091659940527	Unchanged
ENSMUSG00000002341.8	ENSMUSG00000002341.8	Ncan	15.1876567441231	12.1521827387979	15.7284999000599	12.0255869926642	19.2149358839135	15.1599449997195	35.9840558567554	28.3339206581693	16.7390207829394	0.862927407905056	4.2422733831968	0.000855630587600526	0.0283949607740373	0.838011925712225	4.2422733831968	0.00118884762228876	0.0409469820098924	0.0249073396011677	4.2422733831968	0.933847636107952	1	No	No	No	No	14.3561131276603	15.4668226254324	27.018999099288	Unchanged
ENSMUSG00000002342.17	ENSMUSG00000002342.17	Tmem161a	10.3605720425026	12.4066787123853	12.5557982034813	13.2497485428157	16.9299164815022	11.133084609169	12.1728241759651	14.1010674903447	10.9586395053776	0.0786935238037711	3.6646650214388	0.730213010464759	1	-0.0636629244069228	3.6646650214388	0.784318770516015	1	0.14235391883164	3.6646650214388	0.532603023627002	1	No	No	No	No	11.7743496527897	13.7709165444956	12.4108437238958	Unchanged
ENSMUSG00000002343.11	ENSMUSG00000002343.11	Armc6	3.64974696951796	5.28079145193834	4.86030898199276	6.04879824780717	6.12800657919405	4.12161004679875	4.39409262937277	3.88767748565579	4.21486134822215	-0.109325650412424	2.27170074841045	0.738701164720922	1	-0.274360345404169	2.27170074841045	0.397029306165941	1	0.165035203949337	2.27170074841045	0.595153343256776	1	No	No	No	No	4.59694913448302	5.43280495793332	4.16554382108357	Unchanged
ENSMUSG00000002345.18	ENSMUSG00000002345.18	Borcs8	9.1243674237949	17.7510941577204	14.7159355288114	16.6341951814697	20.5651746217021	12.0332063435274	14.1917316002715	14.1669603290847	10.7780025904538	-0.071065902287487	3.84053961522403	0.779766063531513	1	-0.24172417255253	3.84053961522403	0.317935300054439	1	0.170657807339785	3.84053961522403	0.484202550967699	1	No	No	No	No	13.8637990367756	16.4108587155664	13.0455648399367	Unchanged
ENSMUSG00000002346.16	ENSMUSG00000002346.16	Slc25a42	7.59382837206156	17.3693501973394	13.0958325348138	20.8107463525747	17.4492390729593	9.75921459356945	11.0446112035586	13.7057104579052	12.5241594347172	0.0192457017864305	3.77009455625933	0.948269571565774	1	-0.247836760970554	3.77009455625933	0.409658171378959	1	0.26707984936273	3.77009455625933	0.367711087786696	1	No	No	No	No	12.6863370347382	16.0064000063678	12.4248270320603	Unchanged
ENSMUSG00000002365.10	ENSMUSG00000002365.10	Snx9	18.0132673011693	18.1328381181015	15.1884655687274	15.8420906490188	21.3960907680335	16.7706891559397	23.6330927904103	23.5896362688944	17.6422053575584	0.323539194812211	4.24821929679173	0.128800407059395	0.958793972467094	0.327685077650539	4.24821929679173	0.127694364674127	0.87973394743895	-0.00414882222349388	4.24821929679173	0.99318377120388	1	No	No	No	No	17.1115236626661	18.002956857664	21.6216448056211	Unchanged
ENSMUSG00000002372.9	ENSMUSG00000002372.9	Ranbp3	63.3407699871182	66.0417051459277	68.7193686620643	67.3288852583298	63.5650851943518	58.271038592672	78.1435932466834	69.187480676925	49.494514689123	-0.0278490917520273	6.01875044416521	0.88156999998083	1	0.104645847633199	6.01875044416521	0.573093021832771	1	-0.132494608669838	6.01875044416521	0.474825172327655	1	No	No	No	No	66.0339479317034	63.0550030151179	65.6085295375771	Unchanged
ENSMUSG00000002379.7	ENSMUSG00000002379.7	Ndufa11	6.59309129977438	8.8437350821618	7.42547205582227	6.91291228320819	4.57003880482268	5.96922834363957	7.838111176719	7.57767645509179	5.41910744771419	-0.139378203950652	2.79495227262148	0.633532340262641	1	0.274998291936212	2.79495227262148	0.335538527305609	1	-0.414365468331859	2.79495227262148	0.142273110915777	1	No	No	No	No	7.62076614591948	5.81739314389015	6.94496502650833	Unchanged
ENSMUSG00000002384.2	ENSMUSG00000002384.2	Bmp8b	0.647535752656412	1.65422382831803	0.607538622749095	1.51219956195179	1.86956132924564	0.473748281241236	0.890694451899887	1.844999484718	0.84297226964443	0.284151194232578	0.293184156263073	0.596208828229515	1	0.0175530788306539	0.293184156263073	1	1	0.266523957422178	0.293184156263073	0.618555800219319	1	No	No	No	No	0.969766067907847	1.28516972414622	1.19288873542077	Unchanged
ENSMUSG00000002393.14	ENSMUSG00000002393.14	Nr2f6	4.53275026859489	2.48133574247705	2.83518023949578	3.81650365635452	3.42752910361701	3.31623796868865	5.225407451146	2.767499227077	2.22785528406028	0.00276955358613148	1.82693802609236	1	1	-0.00965958973896712	1.82693802609236	1	1	0.0124280156794313	1.82693802609236	1	1	No	No	No	No	3.28308875018924	3.52009024288673	3.40692065409443	Unchanged
ENSMUSG00000002395.14	ENSMUSG00000002395.14	Use1	41.4422881700104	33.6570925069323	39.2199933130249	24.2672024941788	21.3960907680335	29.2776437807084	33.6682502818157	24.0508861400739	17.0400823078124	-0.649383732610299	4.89166049661089	0.0115656060879964	0.210890826488549	0.0052877311017431	4.89166049661089	0.982708520283223	1	-0.65466507578351	4.89166049661089	0.0107815052818994	1	No	No	No	No	38.1064579966559	24.9803123476402	24.9197395765674	Unchanged
ENSMUSG00000002396.8	ENSMUSG00000002396.8	Ocel1	6.12215620693335	10.3070869302893	6.88543772448974	6.26482675665742	5.81641302431977	6.4429766248808	8.78818525874555	9.02731890737022	6.08144280243482	0.0349418078596927	2.8905242693157	0.909086157298807	1	0.391452772711263	2.8905242693157	0.15293266267777	0.956466935753091	-0.356505343550339	2.8905242693157	0.195823404309407	1	No	No	No	No	7.77156028723746	6.17473880195267	7.96564898951686	Unchanged
ENSMUSG00000002409.18	ENSMUSG00000002409.18	Dyrk1b	25.3127612402052	35.5021883154409	23.964023452881	34.2765234042406	37.91054917637	20.1816767808766	35.7465373362488	33.0123122087042	24.1451342948155	0.129039126014045	4.89320662740275	0.551216419350761	1	0.0970790115040548	4.89320662740275	0.661112646335842	1	0.0319592186731296	4.89320662740275	0.879939479641515	1	No	No	No	No	28.259657669509	30.7895831204957	30.9679946132562	Unchanged
ENSMUSG00000002413.15	ENSMUSG00000002413.15	Braf	147.755885378872	190.935604183939	168.220694210083	176.711320239509	235.772456521534	127.201413513272	197.318510910888	220.279759907581	128.854332645649	0.0852267104134505	7.44442143336723	0.651813739372552	1	0.0863630853088558	7.44442143336723	0.649021412584776	1	-0.00113646038445135	7.44442143336723	0.997497874323857	1	No	No	No	No	168.970727924298	179.895063424772	182.150867821373	Unchanged
ENSMUSG00000002416.13	ENSMUSG00000002416.13	Ndufb2	22.7814851161847	32.957228579567	23.3564848301319	35.5726944573421	38.3260072495356	20.6554250621179	27.0771113377566	33.209990724924	21.0743067411108	0.0325817660923554	4.8058618859437	0.88132624754906	1	-0.135517723887829	4.8058618859437	0.52394259800275	1	0.168098541607821	4.8058618859437	0.428759642307062	1	No	No	No	No	26.3650661752945	31.5180422563319	27.1204696012638	Unchanged
ENSMUSG00000002428.12	ENSMUSG00000002428.12	Hltf	69.0508579878156	83.856423297045	71.4870446101435	85.9073370194518	77.8983887185684	64.7140152175528	56.4700282504528	66.2881957723682	53.3481022074975	-0.341090119574844	6.12505453288859	0.0671068427360496	0.674557496901302	-0.299832105060453	6.12505453288859	0.108162956399483	0.816872238507649	-0.0412570341683817	6.12505453288859	0.824825998697945	1	No	No	No	No	74.798108631668	76.173246985191	58.7021087434395	Unchanged
ENSMUSG00000002455.14	ENSMUSG00000002455.14	Prpf6	88.8889987737439	96.3903499962239	107.33182335234	94.3324488646118	96.0746794195677	90.485921717076	127.903723292824	116.828003085893	94.292469590227	0.209368178156695	6.66702386552014	0.259851670501034	1	0.329443831276611	6.66702386552014	0.0761398509169207	0.680098504157627	-0.120075847662052	6.66702386552014	0.517816857263783	1	No	No	No	No	97.5370573741026	93.6310166670851	113.008065322981	Unchanged
ENSMUSG00000002458.13	ENSMUSG00000002458.13	Rgs19	2.59014301062565	2.73583171606444	3.10519740516204	2.30430409440273	3.42752910361701	3.45836245306102	4.51285188962609	3.36053477573636	2.58912911390789	0.298130000297839	1.7027837558128	0.405814681862883	1	0.21619705006893	1.7027837558128	0.55754421864993	1	0.0819121027273516	1.7027837558128	0.852765054350611	1	No	No	No	No	2.81039071061738	3.06339855036025	3.48750525975678	Unchanged
ENSMUSG00000002459.17	ENSMUSG00000002459.17	Rgs20	62.340032914831	103.261741283083	81.7476969054615	141.210635285117	132.738854376441	70.8253680455647	67.0396024129981	92.3817599133799	63.3433448332815	-0.141335622069257	6.47449589698868	0.524806963479381	1	-0.538961644176728	6.47449589698868	0.0150315949370189	0.254518800204567	0.397625818046719	6.47449589698868	0.0721540232741771	1	No	No	No	No	82.4498237011253	114.924952569041	74.2549023865532	Unchanged
ENSMUSG00000002475.16	ENSMUSG00000002475.16	Abhd3	8.59456544434875	12.533926699179	7.08795059873944	7.48898830680887	8.10143242673111	7.24834870299091	12.2322038060918	11.2676754245278	7.04483968202845	0.0979409766076591	3.19164323206178	0.713847135484919	1	0.453706210438981	3.19164323206178	0.089350948148863	0.739641363558998	-0.355761706123588	3.19164323206178	0.191374869868808	1	No	No	No	No	9.40548091408905	7.6129231455103	10.1815729708827	Unchanged
ENSMUSG00000002477.5	ENSMUSG00000002477.5	Snrpd1	17.8366666413539	16.3513663029898	18.5636801395557	17.3542902109706	13.6062518961766	17.1496877809327	19.4171390514175	20.6903513643376	16.0766854282188	0.0808651830713816	4.14610091217028	0.735759694057306	1	0.259368144453999	4.14610091217028	0.271585739121883	1	-0.178502463568163	4.14610091217028	0.44798001400948	1	No	No	No	No	17.5839043612998	16.0367432960266	18.728058614658	Unchanged
ENSMUSG00000002486.15	ENSMUSG00000002486.15	Tchp	20.2502089921642	36.9655401635684	35.0347272451978	47.0222054264057	33.6521039264215	38.3736107805401	21.4360464757239	26.4230283347114	26.7342634087234	-0.253109761453747	4.99623204618037	0.333518859609551	1	-0.590492565197484	4.99623204618037	0.0234918169806973	0.336819237418075	0.337383198643502	4.99623204618037	0.193542767148925	1	No	No	No	No	30.7501588003101	39.6826400444558	24.8644460730529	Unchanged
ENSMUSG00000002489.16	ENSMUSG00000002489.16	Tiam1	54.5107369963489	50.6446987438906	44.6878409177667	43.4937397818515	47.6738138957639	45.6693343116551	65.5551116598317	57.9198052523973	32.695281601209	0.0121851077713891	5.61703374398613	0.958678663586784	1	0.210525637975026	5.61703374398613	0.322820142368543	1	-0.198340057827154	5.61703374398613	0.350440709535516	1	No	No	No	No	49.9477588860021	45.6122959964235	52.0567328378126	Unchanged
ENSMUSG00000002496.10	ENSMUSG00000002496.10	Tsc2	54.4518701097438	58.5340739250997	46.0379267460981	52.7109561594625	63.5650851943518	46.0957077647722	71.1961765218643	70.109980419284	44.797954901104	0.200102348646282	5.80863974468131	0.28252876851881	1	0.251524555326118	5.80863974468131	0.177696994948855	1	-0.0514227044908848	5.80863974468131	0.785860070964411	1	No	No	No	No	53.0079569269805	54.1239163728622	62.0347039474174	Unchanged
ENSMUSG00000002500.15	ENSMUSG00000002500.15	Rpl3l	0.235467546420514	0.190871980190542	0.135008582833132	0.432057017700512	0.415458073165698	0.284248968744741	1.00945371215321	0.658928387399286	0.481698439796817	1.86345070000665	-0.848084506899695	0.00305324031396738	0.0774646297673105	0.988145277624903	-0.848084506899695	0.10690537893901	0.812457113787533	0.873960492185423	-0.848084506899695	0.306773164287415	1	No	No	No	No	0.187116036481396	0.377254686536984	0.716693513116436	Unchanged
ENSMUSG00000002504.15	ENSMUSG00000002504.15	Slc9a3r2	21.8396149305026	14.8243904614655	19.1037144708882	17.4983092168707	17.137645518085	21.1765481714832	29.9273335838362	27.2796352383304	17.100294612787	0.365529340050656	4.38213059760012	0.157926044564972	1	0.422427595373149	4.38213059760012	0.101160165040891	0.793255239912936	-0.0569009415860403	4.38213059760012	0.823039537147167	1	No	No	No	No	18.5892399542854	18.6041676354797	24.7690878116512	Unchanged
ENSMUSG00000002524.17	ENSMUSG00000002524.17	Puf60	111.022948137272	101.162149500987	106.386763272508	111.398701063782	95.8669503829848	113.320588872904	138.770195606002	105.362649145146	92.4861004409889	0.0699232338321606	6.77050718774453	0.748179121434406	1	0.116414564185656	6.77050718774453	0.590715421274614	1	-0.0464913896261474	6.77050718774453	0.829361122569085	1	No	No	No	No	106.190620303589	106.862080106557	112.206315064046	Unchanged
ENSMUSG00000002546.17	ENSMUSG00000002546.17	Golga2	114.142893127344	99.3170536924789	117.727484230491	106.718083372026	88.4925695842937	136.155256028731	150.230464220448	128.82049973656	105.552170620478	0.202168310078064	6.87812920269156	0.404672838667534	1	0.238945281616447	6.87812920269156	0.323262800667436	1	-0.036777230729564	6.87812920269156	0.877982789448989	1	No	No	No	No	110.395810350105	110.455302995017	128.201044859162	Unchanged
ENSMUSG00000002550.16	ENSMUSG00000002550.16	Uck1	15.4231242905436	12.7247986793695	10.3956608781512	12.4576440103648	13.2946583413023	12.0332063435274	18.4076853392643	13.1785677479857	10.7177902854792	0.108194850172446	3.73753513144553	0.688054442331023	1	0.214229477696552	3.73753513144553	0.416546134532996	1	-0.106035027253792	3.73753513144553	0.687928590281011	1	No	No	No	No	12.8478612826881	12.5951695650648	14.1013477909097	Unchanged
ENSMUSG00000002565.16	ENSMUSG00000002565.16	Scin	0.706402639261541	0.318119966984237	0.33752145708283	0.216028508850256	0	0.236874140620618	0.237518520506636	0.0658928387399286	0.120424609949204	-1.65284535461808	-1.34912024541152	0.0673508663747135	0.67643036162182	-0.22314277515095	-1.34912024541152	1	1	-1.42794845249844	-1.34912024541152	0.082097017248204	1	No	No	No	No	0.454014687776203	0.150967549823625	0.14127865639859	Unchanged
ENSMUSG00000002578.18	ENSMUSG00000002578.18	Ikzf4	9.83077006305644	9.73447098971766	9.85562654681865	8.85716886286049	10.4903163474339	7.86422146860451	17.2200927367311	17.3957094273412	8.2490857815205	0.490099747546639	3.46511990110726	0.0493689482977676	0.562528412718452	0.683832968578193	3.46511990110726	0.00626591136137421	0.139797596987765	-0.193738112506683	3.46511990110726	0.447213805253745	1	No	No	No	No	9.80695586653092	9.07056889296629	14.2882959818643	Unchanged
ENSMUSG00000002580.7	ENSMUSG00000002580.7	Mien1	1.29507150531282	1.52697584152434	0.945060079831925	0.576076023600683	0.727051628039972	0.994871390606595	1.06883334227986	0.988392581098929	0.602123049746021	-0.523190343335387	0.153292045965039	0.284817689344903	1	0.17710086594966	0.153292045965039	0.750151304400326	1	-0.700118821511529	0.153292045965039	0.134680213536964	1	No	No	No	No	1.25570247555636	0.765999680749083	0.886449657708272	Unchanged
ENSMUSG00000002588.13	ENSMUSG00000002588.13	Pon1	3.47314630970258	0.50899194717478	1.41759011974789	3.02439912390358	4.6739033231141	3.69523659368164	1.42511112303982	0.856606903619072	0.301061524873011	-1.19130780903992	1.17434084962581	0.0535104443240535	0.589640919439431	-2.12007278986698	1.17434084962581	0.000633412565636134	0.0247508190348255	0.928887976410718	1.17434084962581	0.11666198162937	1	No	No	No	No	1.79990945887508	3.79784634689977	0.860926517177301	Unchanged
ENSMUSG00000002602.16	ENSMUSG00000002602.16	Axl	9.59530251663593	7.18951125384377	7.22295918157257	8.56913085106015	11.009638938891	9.38021596857647	17.7545094078711	15.7483884588429	12.7650086546157	0.923956407880521	3.48522415805318	0.000409098920318043	0.0155690478680983	0.736172527267887	3.48522415805318	0.0044802601136701	0.110047008821254	0.18776632051079	3.48522415805318	0.490042534928932	1	No	No	No	No	8.00259098401742	9.65299525284254	15.4226355071099	Unchanged
ENSMUSG00000002603.15	ENSMUSG00000002603.15	Tgfb1	0.470935092841027	0.76348792076217	0.607538622749095	0.936123538351109	0.830916146331396	0.994871390606595	2.25642594481305	1.77910664597807	1.08382148954284	1.44897978482428	0.278830274473815	0.0014480443650979	0.0436434751147133	0.877731321709267	0.278830274473815	0.043366535065843	0.491880402943261	0.570891355677462	0.278830274473815	0.293791326559311	1	No	No	No	No	0.613987212117431	0.920637025096367	1.70645136011132	Unchanged
ENSMUSG00000002608.8	ENSMUSG00000002608.8	Ccdc97	38.9110120459899	38.6833879852833	38.1399246503598	41.9815402198997	47.9854074506381	39.7001059680155	48.0381207724672	43.8187377620525	32.5748569912598	0.0881946961492902	5.3599481744187	0.641015761281716	1	-0.00179039648155442	5.3599481744187	0.996876642983351	1	0.089984421057839	5.3599481744187	0.635931457354249	1	No	No	No	No	38.578108227211	43.2223512128511	41.4772385085932	Unchanged
ENSMUSG00000002617.14	ENSMUSG00000002617.14	Zfp40	28.6093068900924	42.8189475560783	37.5323860276107	36.7968560074936	46.3235751579753	26.2456547807645	31.8274817478893	36.89998969436	27.99872181319	-0.161060586623643	5.11789229294895	0.424665863107856	1	-0.0824907081730721	5.11789229294895	0.681320594953383	1	-0.0785687512302548	5.11789229294895	0.702859673251936	1	No	No	No	No	36.3202134912605	36.4553619820778	32.2420644184798	Unchanged
ENSMUSG00000002625.10	ENSMUSG00000002625.10	Akap8l	97.3069635582772	134.81924200792	153.572262972688	189.312983255774	154.342674181057	170.975754699962	110.386732405459	155.968349297411	123.495437502909	0.0350135405553043	7.16437087509745	0.874377645696715	1	-0.338628879861299	7.16437087509745	0.126648969599341	0.876790873777699	0.373642053941898	7.16437087509745	0.091782098734001	1	No	No	No	No	128.566156179628	171.543804045598	129.950173068593	Unchanged
ENSMUSG00000002633.4	ENSMUSG00000002633.4	Shh	6.82855884619489	7.12588726044692	6.95294201590631	6.48085526550768	4.88163235969695	8.81171803108698	12.0540649157118	9.15910458485008	6.92441507207925	0.410606765115549	2.9815446125236	0.197723254280377	1	0.468956835884189	2.9815446125236	0.132277908714723	0.894284415811583	-0.0583582792448305	2.9815446125236	0.85080225019098	1	No	No	No	No	6.96912937418271	6.72473521876387	9.37919485754704	Unchanged
ENSMUSG00000002635.11	ENSMUSG00000002635.11	Pdcd2l	5.06255224804104	4.45367953777932	4.72530039915963	3.74449415340444	4.77776784140553	3.74261142180576	5.04726856076603	5.534998454154	3.85358751837454	-0.0028911578245875	2.22510108149208	1	1	0.293195066202427	2.22510108149208	0.346068237276748	1	-0.296077706718067	2.22510108149208	0.341795601822772	1	No	No	No	No	4.74717739499333	4.08829113887191	4.81195151109819	Unchanged
ENSMUSG00000002658.9	ENSMUSG00000002658.9	Gtf2f1	53.5099999240617	58.4704499317028	64.0615725543212	55.2312887627154	42.1689944263184	85.9853130452843	65.1394542489451	65.7610530624488	61.7176125989672	0.147343816994592	5.96647027437671	0.602777237524814	1	0.0950475587522034	5.96647027437671	0.733993148423491	1	0.0522957258741769	5.96647027437671	0.858033561798833	1	No	No	No	No	58.6806741366953	61.128532078106	64.2060399701203	Unchanged
ENSMUSG00000002660.8	ENSMUSG00000002660.8	Clpp	21.2509460644514	20.9322938275628	22.2089118760502	23.619116967628	19.5265294387878	20.4659257496214	24.2862687218036	19.7678516219786	15.594986988422	-0.124067839083027	4.39209329040759	0.575507038998895	1	-0.0484963521409403	4.39209329040759	0.837508251341379	1	-0.0755700094388065	4.39209329040759	0.728621801888971	1	No	No	No	No	21.4640505893548	21.2038573853457	19.8830357774014	Unchanged
ENSMUSG00000002661.14	ENSMUSG00000002661.14	Alkbh7	7.82929591848208	8.52561511517756	7.29046347298914	8.42511184515998	4.98549687798838	7.91159629672864	9.26322229975882	5.73267697037379	7.82759964669828	-0.0176391213822963	2.963083909626	0.972204718581237	1	0.157242916774946	2.963083909626	0.629489280553811	1	-0.174878800035282	2.963083909626	0.601142323603812	1	No	No	No	No	7.88179150221626	7.10740167329233	7.60783297227696	Unchanged
ENSMUSG00000002664.2	ENSMUSG00000002664.2	Pspn	1.35393839191795	1.01798389434956	1.01256437124849	1.00813304130119	0.830916146331396	0.568497937489483	0.831314821773228	0.593035548659357	0.361273829847613	-0.9496724570439	-0.0478703504838653	0.0509874538671344	0.573048582686994	-0.356941200827364	-0.0478703504838653	0.518619997202283	1	-0.592448510873892	-0.0478703504838653	0.25167437319633	1	No	No	No	No	1.128162219172	0.802515708374024	0.595208066760066	Unchanged
ENSMUSG00000002668.8	ENSMUSG00000002668.8	Dennd1c	0.470935092841027	0.25449597358739	0.877555788415359	0.432057017700512	1.03864518291425	0.757997249985977	1.6032500134198	1.44964245227843	0.602123049746021	1.12866785832898	-0.0723051174955226	0.05279563436791	0.585660008830913	0.735083647073497	-0.0723051174955226	0.209336143446019	1	0.393244422609368	-0.0723051174955226	0.599481834854629	1	No	No	No	No	0.534328951614592	0.742899816866911	1.21833850514808	Unchanged
ENSMUSG00000002679.14	ENSMUSG00000002679.14	Med6	31.3171836739283	35.1840683484567	32.8745899198677	34.7085804219411	25.7584005362733	28.9933948119636	30.2242317344695	29.9153487879276	20.3517590814155	-0.321165218849731	4.90767448881013	0.122334934513445	0.932411293081898	-0.119801657424595	4.90767448881013	0.573442483236596	1	-0.201360858129878	4.90767448881013	0.329091236101085	1	No	No	No	No	33.1252806474175	29.820125256726	26.8304465346042	Unchanged
ENSMUSG00000002688.8	ENSMUSG00000002688.8	Prkd1	28.6681737766975	38.8742599654738	32.8745899198677	40.8293881726984	47.8815429323467	28.9933948119636	14.0729723400182	25.4346357536124	13.1262824844633	-0.955470987209639	4.88857106989403	1.53815185379331e-05	0.000964722960852077	-1.1012577297217	4.88857106989403	6.41969330838226e-07	6.72093438872087e-05	0.145793405090768	4.88857106989403	0.500685177946056	1	No	Yes	No	No	33.4723412206797	39.2347753056696	17.544630192698	Unchanged
ENSMUSG00000002699.13	ENSMUSG00000002699.13	Lcp2	0.529801979446156	0.572615940571627	0.202512874249698	0.936123538351109	1.03864518291425	0.947496562482471	2.612703725573	0.922499742359001	1.14403379451744	1.81137827046559	0.172242735922007	0.00131179513399871	0.0403926618203034	0.731074036741056	0.172242735922007	0.165996465295556	0.991428390094768	1.07968971636493	0.172242735922007	0.0707364905516414	1	No	No	No	No	0.434976931422494	0.974088427915942	1.55974575414981	Unchanged
ENSMUSG00000002718.14	ENSMUSG00000002718.14	Cse1l	106.195863435652	98.9989337254947	83.6378170651254	85.7633180135516	102.202685998762	68.7882504362274	88.6537877791021	89.0871179763835	61.3563387691196	-0.298246580317273	6.44066301993671	0.116977719245901	0.912509227938318	-0.0348640022187641	6.44066301993671	0.855047335314545	1	-0.263381606760947	6.44066301993671	0.167018283667552	1	No	No	No	No	96.2775380754239	85.5847514828469	79.6990815082017	Unchanged
ENSMUSG00000002728.14	ENSMUSG00000002728.14	Naa20	26.9021671785437	29.3942849493435	27.0017165666264	30.9640862685367	30.1207103045131	19.18680539027	28.9772595018097	26.8842782058909	19.0873006769489	-0.168510699153694	4.72203096126301	0.40533191019832	1	-0.0244082452974403	4.72203096126301	0.904788438236312	1	-0.144100642220572	4.72203096126301	0.481358171429129	1	No	No	No	No	27.7660562315045	26.7572006544399	24.9829461282165	Unchanged
ENSMUSG00000002731.6	ENSMUSG00000002731.6	Prkra	10.7726402487385	11.0069508576546	9.78812225540208	8.3531023422099	9.86712923768533	7.01147456237029	12.7072408471051	11.069996908308	8.00823656162209	-0.00924357097156045	3.31291487632288	0.980859261641326	1	0.399655427335862	3.31291487632288	0.10366085042479	0.802493119494991	-0.408893306001946	3.31291487632288	0.093179155825977	1	No	No	No	No	10.5225711205984	8.41056871408851	10.5951581056784	Unchanged
ENSMUSG00000002732.14	ENSMUSG00000002732.14	Fkbp7	3.06107810346668	4.83542349816041	5.60285618757498	5.47272222420648	4.05071621336556	3.26886314056453	2.612703725573	3.62410613069607	2.22785528406028	-0.67604484950393	1.9788656693834	0.0473753150113733	0.549021324986648	-0.541127567709621	1.9788656693834	0.117021388960357	0.846072889210792	-0.1348793161657	1.9788656693834	0.704443906225261	1	No	No	No	No	4.49978592973402	4.26410052604552	2.82155504677645	Unchanged
ENSMUSG00000002733.8	ENSMUSG00000002733.8	Plekha3	26.5489658589129	23.2227575898493	24.0315277442975	19.2985467906229	23.2656520972791	20.5133005777455	26.6020742967433	27.67499227077	15.8358362083204	-0.117071612686082	4.52620197921496	0.581606842405795	1	0.182781601970413	4.52620197921496	0.39551315428347	1	-0.299850713446367	4.52620197921496	0.160201668016346	1	No	No	No	No	24.6010837310199	21.0258331552158	23.3709675919446	Unchanged
ENSMUSG00000002741.9	ENSMUSG00000002741.9	Ykt6	15.6585918369642	15.2697584152434	19.7112530936373	17.2102712050704	20.4613101034106	11.6068328904103	26.2457965159833	23.984993301334	18.003479187406	0.41646693498508	4.22417599795004	0.0620248120579467	0.643024809924686	0.557796017398561	4.22417599795004	0.0130615997845345	0.232738916905738	-0.141331751981846	4.22417599795004	0.537519134369541	1	No	No	No	No	16.8798677819483	16.4261380662971	22.7447563349078	Unchanged
ENSMUSG00000002748.7	ENSMUSG00000002748.7	Baz1b	276.438899497683	406.748189786046	342.314261773407	425.648171937954	371.8349754833	371.181778352508	311.980576685467	408.206135993858	296.304752780017	-0.00292604303754626	8.47370211949353	0.988708143121555	1	-0.144730756813578	8.47370211949353	0.458726919089423	1	0.141804666050064	8.47370211949353	0.467621573932827	1	No	No	No	No	341.833783685712	389.554975257921	338.830488486447	Unchanged
ENSMUSG00000002763.16	ENSMUSG00000002763.16	Pex6	17.6011990949334	20.3596778869912	16.0660213571427	19.2985467906229	23.7849746887362	15.728442937209	23.6330927904103	21.8105296229164	14.6315901088283	0.133297028723056	4.25828824892039	0.528458162682189	1	0.0968409321779335	4.25828824892039	0.655073183868669	1	0.0364546136680764	4.25828824892039	0.862155832937022	1	No	No	No	No	18.0089661130224	19.603988138856	20.0250708407183	Unchanged
ENSMUSG00000002767.13	ENSMUSG00000002767.13	Mrpl2	9.65416940324106	10.1162149500987	9.92313083823521	8.64114035401024	4.88163235969695	7.29572353111503	13.7760741893849	10.8723183920882	9.75439340588555	0.212243286264693	3.27344246435048	0.456944537165914	1	0.754062011729084	3.27344246435048	0.00859588974761665	0.175288546279311	-0.541814211502207	3.27344246435048	0.0600832749977842	1	No	No	No	No	9.89783839719167	6.93949874827407	11.4675953291196	Unchanged
ENSMUSG00000002768.8	ENSMUSG00000002768.8	Mea1	21.6041473840821	19.596189966229	22.6139376245496	25.2033260325299	14.3333035242166	38.705234577409	29.2147780223163	24.7098145274732	34.2608015305486	0.513820082891205	4.73156071306906	0.151717907351574	1	0.220414825934866	4.73156071306906	0.53341078110539	1	0.293400150675394	4.73156071306906	0.417690695879683	1	No	No	No	No	21.2714249916203	26.0806213780518	29.3951313601127	Unchanged
ENSMUSG00000002769.9	ENSMUSG00000002769.9	Gnmt	0.765269525866669	0.699863927365322	0.270017165666264	0.720095029500853	1.14250970120567	0.236874140620618	0.356277780759955	0.527142709919429	0.120424609949204	-0.858928813805112	-0.655085122153748	0.226344166689332	1	-0.91520007655752	-0.655085122153748	0.19726220756033	1	0.0566068663286515	-0.655085122153748	0.935724024315746	1	No	No	No	No	0.578383539632752	0.69982629044238	0.334615033542863	Unchanged
ENSMUSG00000002771.12	ENSMUSG00000002771.12	Grin2d	6.94629261940515	9.41635102273343	8.37053213565419	6.19281725370734	7.16665176210829	9.19071665607997	16.6856760655912	12.3878536831066	6.86420276710465	0.505491678438502	3.22250117824824	0.0956406463629554	0.821075480861549	0.656978728948092	3.22250117824824	0.0295567659743832	0.391038691850406	-0.151493971236486	3.22250117824824	0.612692843364148	1	No	No	No	No	8.24439192593092	7.51672855729853	11.9792441719341	Unchanged
ENSMUSG00000002778.14	ENSMUSG00000002778.14	Kdelr1	9.24210119700516	7.6348792076217	6.41290768457378	6.55286476845776	6.54346465235975	4.40585901554349	7.95687043697232	5.79856980911372	3.79337521339994	-0.450187827630571	2.71899818581585	0.140368732980158	1	0.0637298518413406	2.71899818581585	0.857026429606133	1	-0.513896189682433	2.71899818581585	0.0979670128130197	1	No	No	No	No	7.76329602973354	5.83406281212033	5.84960515316199	Unchanged
ENSMUSG00000002781.19	ENSMUSG00000002781.19	Tmem143	6.71082507298464	9.60722300292397	5.94037764465781	6.26482675665742	6.43960013406832	7.01147456237029	6.35362042355253	7.70946213257165	3.91379982334914	-0.336581731545841	2.75459454555571	0.244329128525014	1	-0.128180512532849	2.75459454555571	0.67223204189724	1	-0.208388566547341	2.75459454555571	0.472444348019634	1	No	No	No	No	7.41947524018881	6.57196715103201	5.9922941264911	Unchanged
ENSMUSG00000002791.17	ENSMUSG00000002791.17	Pdxk-ps	0.117733773210257	0.572615940571627	0.135008582833132	0.432057017700512	0.415458073165698	0.189499312496494	0.178138890379977	0.329464193699643	0.481698439796817	0.335155231107436	-1.1884796897381	0.706867664259992	1	0.107318733664445	-1.1884796897381	1	1	0.227586006177093	-1.1884796897381	0.786269096329111	1	No	No	No	No	0.275119432205005	0.345671467787568	0.329767174625479	Unchanged
ENSMUSG00000002797.9	ENSMUSG00000002797.9	Ggct	6.53422441316925	13.4882866001317	8.57304500990389	9.86530190416169	7.99756790843969	6.86935007799792	5.93796301266591	9.29089026232993	6.62335354720624	-0.365031192410098	3.07247262507604	0.221728565560778	1	-0.11326652353327	3.07247262507604	0.715567505189747	1	-0.251753130365231	3.07247262507604	0.400422288600552	1	No	No	No	No	9.53185200773494	8.24407329686643	7.28406894073403	Unchanged
ENSMUSG00000002799.6	ENSMUSG00000002799.6	Jag2	15.5408580637539	13.9972785473064	23.8965191614644	15.194005122468	22.3308714326563	18.2393088277876	18.1701668187577	16.9344595561617	12.3435225197934	-0.188251217292872	4.12674173149425	0.458019350011498	1	-0.177774810294394	4.12674173149425	0.491123172911057	1	-0.0104743792697187	4.12674173149425	0.97226754179042	1	No	No	No	No	17.8115519241749	18.588061794304	15.8160496315709	Unchanged
ENSMUSG00000002803.14	ENSMUSG00000002803.14	Btbd6	12.6563806201026	17.4329741907362	11.9482595807322	18.1463947434215	14.6448970790909	13.2649518747546	15.9137408739446	17.3957094273412	9.33290727106333	-0.00752251905485668	3.85613378038614	0.977917213709655	1	-0.0827971410397991	3.85613378038614	0.730934115444599	1	0.0752740409088586	3.85613378038614	0.757398231729183	1	No	No	No	No	14.0125381305237	15.3520812324223	14.214119190783	Unchanged
ENSMUSG00000002804.4	ENSMUSG00000002804.4	Nudt14	5.12141913464617	4.39005554438248	4.92781327340932	5.47272222420648	4.05071621336556	4.16898487492287	2.67208335569966	2.56982071085722	4.27507365319675	-0.541474438701302	2.13038885981169	0.170266255869616	1	-0.400161376103484	2.13038885981169	0.317198888381232	1	-0.14128490717505	2.13038885981169	0.703200532377762	1	No	No	No	No	4.81309598414599	4.56414110416497	3.17232590658454	Unchanged
ENSMUSG00000002808.7	ENSMUSG00000002808.7	Epdr1	9.30096808361029	7.31675924063746	5.80536906182468	7.8490358215593	8.10143242673111	7.34309835923915	8.96632414912553	10.4110685209087	7.10505198700305	0.20770124016862	3.02937976391665	0.463001406058088	1	0.232028683547832	3.02937976391665	0.405665837303835	1	-0.0243315918492291	3.02937976391665	0.940180910609616	1	No	No	No	No	7.47436546202414	7.76452220250986	8.82748155234577	Unchanged
ENSMUSG00000002812.4	ENSMUSG00000002812.4	Flii	83.1789107730464	87.8647348810464	93.7634607776103	86.4834130430525	81.5336468587683	92.5230393264133	90.0788989021419	88.0987253952846	64.1863171029259	-0.140751899445086	6.41827953548103	0.471910088002787	1	-0.0679358060578576	6.41827953548103	0.732307966065997	1	-0.0728156966161549	6.41827953548103	0.707502229814519	1	No	No	No	No	88.2690354772344	86.8466997427447	80.7879804667841	Unchanged
ENSMUSG00000002814.15	ENSMUSG00000002814.15	Top3a	9.41870185682054	10.1798389434956	9.45060079831925	13.7538150634663	13.5023873778852	6.72722559362555	10.3914352721653	11.1358897470479	8.2490857815205	0.026695806125617	3.36497245993766	0.93381972835305	1	-0.0902792787920917	3.36497245993766	0.732824373985876	1	0.116973243969201	3.36497245993766	0.657413060710588	1	No	No	No	No	9.68304719954513	11.3278093449923	9.92547026691126	Unchanged
ENSMUSG00000002820.6	ENSMUSG00000002820.6	Atg4d	13.7159845789949	19.4053179860385	16.2685342313924	20.0186418201237	18.9033423290393	10.3277125310589	15.6168427233113	15.9460669750627	11.0790641153268	-0.216207808604906	3.96297430800933	0.359110682795083	1	-0.121673560713361	3.96297430800933	0.600190846308513	1	-0.0945309621972685	3.96297430800933	0.702116867247475	1	No	No	No	No	16.4632789321419	16.416565560074	14.2139912712336	Unchanged
ENSMUSG00000002825.8	ENSMUSG00000002825.8	Qtrt1	2.88447744365129	5.66253541231942	3.64523173649457	6.12080775075725	4.77776784140553	4.07423521867463	6.65051857418582	5.534998454154	4.15464904324755	0.431206315247891	2.2977913870065	0.179310104798862	1	0.181785517593884	2.2977913870065	0.585306381359892	1	0.24939749764071	2.2977913870065	0.443158513435532	1	No	No	No	No	4.06408153082176	4.9909369369458	5.44672202386246	Unchanged
ENSMUSG00000002831.14	ENSMUSG00000002831.14	Plin4	1.05960395889231	1.59059983492119	3.9827531935774	3.74449415340444	3.94685169507413	2.65299037495092	1.24697223265984	2.17446367841764	0.963396879593634	-0.619419913154022	1.28230777305939	0.194257480630787	1	-1.1913440211563	1.28230777305939	0.0106404392574517	0.202690305057003	0.57195870128607	1.28230777305939	0.213200939975161	1	No	No	No	No	2.21098566246363	3.4481120744765	1.46161093022371	Unchanged
ENSMUSG00000002833.11	ENSMUSG00000002833.11	Hdgfl2	54.5107369963489	62.16064154872	73.8496948097233	77.1941871624915	57.0216205419921	92.0966658732962	63.9518616464119	74.6565862923391	73.699861288913	0.187289287389933	6.15059249018026	0.47048867855976	1	-0.0374583139595947	6.15059249018026	0.890246313356162	1	0.224746706163408	6.15059249018026	0.389115796055655	1	No	No	No	No	63.5070244515974	75.4374911925932	70.7694364092213	Unchanged
ENSMUSG00000002835.9	ENSMUSG00000002835.9	Chaf1a	13.8337183522052	14.8243904614655	20.7238174648858	19.1545277847227	15.7874067802965	22.3609188745863	21.1985279552173	16.2096383300224	15.4143500734982	0.105679930103604	4.16993167440215	0.6992939617635	1	-0.0802700728738613	4.16993167440215	0.779517491705734	1	0.18594756299827	4.16993167440215	0.501619681455846	1	No	No	No	No	16.4606420928521	19.1009511465352	17.6075054529126	Unchanged
ENSMUSG00000002844.9	ENSMUSG00000002844.9	Adprh	23.2524202090257	23.7317495370241	20.0487745507201	20.3066798319241	21.0844972131592	21.1765481714832	32.0650002683959	26.6207068509312	15.8358362083204	0.113777209374978	4.50473891766321	0.618734580603356	1	0.271528990347899	4.50473891766321	0.228743812066169	1	-0.1577517524509	4.50473891766321	0.483652051819761	1	No	No	No	No	22.34431476559	20.8559084055222	24.8405144425491	Unchanged
ENSMUSG00000002845.14	ENSMUSG00000002845.14	Tmem39a	5.82782177390771	9.98896696330505	5.33283902190872	9.50525438941126	9.14007760964536	4.31110935929524	6.23486116329921	9.42267593980979	6.20186741238402	0.0535390403981853	2.87255090216895	0.872419192120297	1	0.0290124141616924	2.87255090216895	0.945377478767035	1	0.0245250934711714	2.87255090216895	0.932673371721031	1	No	No	No	No	7.04987591970716	7.65214711945062	7.28646817183101	Unchanged
ENSMUSG00000002846.9	ENSMUSG00000002846.9	Timmdc1	14.8344554244924	17.5602221775299	14.8509441116445	18.4344327552218	11.736690566931	15.6810681090849	15.854361243818	16.5391025237221	13.6079809242601	-0.0336017753453516	3.96981805917481	0.900591444783244	1	0.0454153664992715	3.96981805917481	0.848980560220697	1	-0.079016150165954	3.96981805917481	0.746754385615493	1	No	No	No	No	15.7485405712223	15.2840638104126	15.3338148972667	Unchanged
ENSMUSG00000002847.7	ENSMUSG00000002847.7	Pla1a	0.176600659815385	0	0.135008582833132	0.144019005900171	0.207729036582849	0.378998624992989	0.118759260253318	0.263571354959714	0	0.139560126894155	-1.77840541750499	1	1	-1.03904313199361	-1.77840541750499	0.293524461456028	1	1.17744632990979	-1.77840541750499	0.362258664440194	1	No	No	No	No	0.103869747549506	0.243582222492003	0.127443538404344	Unchanged
ENSMUSG00000002870.8	ENSMUSG00000002870.8	Mcm2	7.59382837206156	7.31675924063746	6.21039481032408	5.68875073305674	5.40095495115408	12.0332063435274	9.1444630395055	10.4110685209087	6.44271663228243	0.268481034025464	3.00892247784865	0.457003282675334	1	0.129366444810775	3.00892247784865	0.716819116415171	1	0.139105990850202	3.00892247784865	0.723973135961815	1	No	No	No	No	7.04032747434103	7.7076373425794	8.66608273089889	Unchanged
ENSMUSG00000002871.14	ENSMUSG00000002871.14	Tpra1	6.82855884619489	6.74414330006583	6.48041197599034	9.14520687466084	8.82848405477108	5.77972903114308	7.18493524532575	8.302497681231	6.80399046213004	0.150691106742793	2.89441899210638	0.586153320562518	1	0.000866148773169909	2.89441899210638	1	1	0.149818676877436	2.89441899210638	0.582422201516343	1	No	No	No	No	6.68437137408369	7.917806653525	7.4304744628956	Unchanged
ENSMUSG00000002881.14	ENSMUSG00000002881.14	Nab1	96.5416940324106	83.411055343267	87.6205702587028	73.6657215179373	98.4635633402705	85.7958137327878	210.79768694964	195.042802670189	128.914544950623	0.96449520570157	6.87886408302483	1.99464703346666e-06	0.000161808450213398	1.09287916853825	6.87886408302483	7.81077730607644e-08	1.05964938968769e-05	-0.128385157817894	6.87886408302483	0.525272570383519	1	No	Yes	No	No	89.1911065447935	85.9750328636652	178.251678190151	Unchanged
ENSMUSG00000002885.14	ENSMUSG00000002885.14	Adgre5	0.883003299076926	0.76348792076217	0.945060079831925	0.648085526550768	0.623187109748547	0.378998624992989	1.18759260253318	0.856606903619072	0.782759964669828	0.118466119475045	-0.125457083393699	0.882502709982824	1	0.872019224283747	-0.125457083393699	0.0880978705479831	0.733096362191952	-0.753435357793541	-0.125457083393699	0.160892037369162	1	No	No	No	No	0.863850433223674	0.550090420430768	0.942319823607361	Unchanged
ENSMUSG00000002897.5	ENSMUSG00000002897.5	Il17ra	2.47240923741539	2.99032768965183	2.16013732533011	2.16028508850256	2.70047747557704	2.08449243746144	5.75982412228594	3.88767748565579	2.10743067411108	0.584090342963415	1.5982936881379	0.115904154906193	0.908182939905841	0.789691005416578	1.5982936881379	0.0340506185226531	0.424657160335226	-0.205623366726887	1.5982936881379	0.618406307793394	1	No	No	No	No	2.54095808413245	2.31508500051368	3.91831076068427	Unchanged
ENSMUSG00000002900.17	ENSMUSG00000002900.17	Lamb1	20.6034103117949	22.4592696690872	20.2512874249698	20.7387368496246	28.147284456976	28.9933948119636	33.6088706516891	29.3882060780082	17.5217807476092	0.312543670095085	4.62185370401728	0.178961872237206	1	0.0635683780332019	4.62185370401728	0.784985177368054	1	0.248971588502756	4.62185370401728	0.287204340020153	1	No	No	No	No	21.1046558019506	25.9598053728547	26.8396191591021	Unchanged
ENSMUSG00000002908.17	ENSMUSG00000002908.17	Kcnn1	12.2443124138667	11.5159428048294	9.78812225540208	9.43324488646118	7.37438079869114	9.47496562482471	14.8449075316648	11.8607109731871	8.2490857815205	0.0295050865307852	3.42073423293896	0.921885862515709	1	0.424452867737558	3.42073423293896	0.11954170317912	0.853779184489613	-0.394943384880363	3.42073423293896	0.14685431770455	1	No	No	No	No	11.1827924913661	8.76086376999234	11.6515680954575	Unchanged
ENSMUSG00000002910.11	ENSMUSG00000002910.11	Arrdc2	15.8351924967795	4.89904749155726	20.5888088820527	17.2822807080205	13.710116414468	23.403165093317	4.2159537389928	4.67839155053493	2.95040294375551	-1.85741142285547	3.61685535752126	2.39491442323458e-05	0.00139880649054755	-2.2002016011787	3.61685535752126	7.17184475048123e-07	7.4243311505588e-05	0.342834659455142	3.61685535752126	0.41787490044856	1	Yes	Yes	Yes	No	13.7743496234631	18.1318540719352	3.94824941109441	Down
ENSMUSG00000002930.6	ENSMUSG00000002930.6	Ppp1r17	17.1891308886975	20.6777978539754	19.6437488022207	17.0662521991702	15.5796777437137	19.6605536715113	14.4886297509048	18.2523163309602	11.1392764203014	-0.408752691843575	4.10492650297774	0.0783484701761637	0.736275072203075	-0.24048799425412	4.10492650297774	0.312087752377849	1	-0.168259237359827	4.10492650297774	0.458380976842845	1	No	No	No	No	19.1702258482979	17.4354945381317	14.6267408340555	Unchanged
ENSMUSG00000002944.15	ENSMUSG00000002944.15	Cd36	2.53127612402052	1.08160788774641	1.21507724549819	2.80837061505333	4.15458073165698	2.98461417181978	8.72880562861889	3.29464193699643	3.67295060345073	1.64631523353727	1.81505473309631	0.000463694521879515	0.0172446500908369	0.729346874862873	1.81505473309631	0.10817627928261	0.816872238507649	0.916813647965825	1.81505473309631	0.0533904389953111	1	No	No	No	No	1.60932041908837	3.31585517284336	5.23213272302202	Unchanged
ENSMUSG00000002948.19	ENSMUSG00000002948.19	Map2k7	45.9161715520002	64.260233330816	59.8763064864941	75.3219400857892	67.3042078528431	62.0610248426019	69.1178894674312	62.795875319152	45.2194410359262	0.0546437673598129	5.93044118113332	0.772084315548521	1	-0.159399373907572	5.93044118113332	0.395688259399723	1	0.214042534623591	5.93044118113332	0.253821640394072	1	No	No	No	No	56.6842371231034	68.2290575937447	59.0444019408365	Unchanged
ENSMUSG00000002949.15	ENSMUSG00000002949.15	Timm44	67.8146533691079	78.8937518120909	79.0475252487989	93.684363338061	86.4152792184652	64.0507676238151	49.641370785887	65.3656960300092	49.8557885189706	-0.448907081135816	6.13352220191039	0.0189319395385857	0.30005042250143	-0.485257115469492	6.13352220191039	0.0112384093680301	0.210438633294223	0.0363512129568395	6.13352220191039	0.850162898785019	1	No	No	No	No	75.2519768099992	81.3834700601138	54.9542851116223	Unchanged
ENSMUSG00000002957.11	ENSMUSG00000002957.11	Ap2a2	206.799372643816	204.296642797277	173.553533231991	175.343139683458	214.480230271792	143.024606106729	141.026621550815	136.002819159213	89.0539990574366	-0.704281411541403	7.35412489626068	0.000175371696015457	0.00765605766861498	-0.479620341412248	7.35412489626068	0.0104870114360051	0.200999241295204	-0.224660099580648	7.35412489626068	0.229626210098958	1	No	No	No	No	194.883182891028	177.615992020659	122.027813255822	Unchanged
ENSMUSG00000002963.17	ENSMUSG00000002963.17	Pnkp	7.71156214527182	11.6431907916231	9.92313083823521	11.5935299749637	11.2173679754738	9.52234045294884	10.0351574914054	11.0041040695681	8.4297226964443	0.0180978217317829	3.3488596094936	0.9375469795315	1	-0.0707177242220715	3.3488596094936	0.78367377666989	1	0.0888141509677633	3.3488596094936	0.719845046492145	1	No	No	No	No	9.75929459171004	10.7777461344621	9.82299475247259	Unchanged
ENSMUSG00000002968.9	ENSMUSG00000002968.9	Med25	25.665962559836	24.8769814181674	23.7615105786313	28.4437536652837	29.0820651215989	19.7079284996354	33.0150743504225	34.3301689835028	22.2183405356282	0.241838193623669	4.73894308192652	0.223034618662776	1	0.277657974964721	4.73894308192652	0.163433693842791	0.986447557729332	-0.0358211785766449	4.73894308192652	0.863656048150795	1	No	No	No	No	24.7681515188782	25.7445824288393	29.8545279565178	Unchanged
ENSMUSG00000002980.14	ENSMUSG00000002980.14	Bcam	6.88742573280002	5.21716745854149	5.67036047899155	5.4007127212564	8.30916146331396	6.77460042174967	9.08508340937885	7.77535497131158	4.63634748304437	0.225981477775042	2.75077545636306	0.457846780744867	1	0.104985997204726	2.75077545636306	0.735428347827546	1	0.120986786903655	2.75077545636306	0.701496423273878	1	No	No	No	No	5.92498455677769	6.82815820210668	7.1655952879116	Unchanged
ENSMUSG00000002981.10	ENSMUSG00000002981.10	Clptm1	113.318756714872	100.653157553813	101.391445707682	94.6204868764121	89.6350792854994	90.4385468889519	112.049362049006	107.537112823564	65.6314124223163	-0.184899331671453	6.60291057433157	0.351764482250257	1	0.0815374903143831	6.60291057433157	0.681932862460058	1	-0.266436154608251	6.60291057433157	0.179751420008204	1	No	No	No	No	105.121119992122	91.5647043502878	95.0726290982952	Unchanged
ENSMUSG00000002983.17	ENSMUSG00000002983.17	Relb	0.470935092841027	1.01798389434956	1.01256437124849	1.00813304130119	1.35023873778852	1.42124484372371	2.13766668455973	2.50392787211729	1.38488301441585	1.25585816611582	0.57684930496144	0.00375434199313617	0.0910079397873073	0.67201802103746	0.57684930496144	0.112194004106192	0.830021358855356	0.583588920676403	0.57684930496144	0.209732886667899	1	No	No	No	No	0.833827786146359	1.25987220760447	2.00882585703095	Unchanged
ENSMUSG00000002984.17	ENSMUSG00000002984.17	Tomm40	15.0699229709129	15.842374355815	16.4710471056421	16.5621856785196	15.2680841888394	16.9601884684362	20.3672131334441	19.2407089120592	15.594986988422	0.216584526977946	4.08871990322329	0.333325618422111	1	0.221608251624082	4.08871990322329	0.317346832519822	1	-0.00502596246177939	4.08871990322329	0.978688843314447	1	No	No	No	No	15.7944481441233	16.2634861119318	18.4009696779751	Unchanged
ENSMUSG00000002985.16	ENSMUSG00000002985.16	Apoe	208.859713674996	204.04214682369	235.522472752399	212.356024199802	148.214667601863	319.543215697213	485.962892956578	428.435237487016	549.497495198219	1.21922083624091	8.32450953762866	0.000123006189921818	0.00568296791023475	1.16199812821794	8.32450953762866	0.000246764619985277	0.0116927655586021	0.0572220072206146	8.32450953762866	0.856105487660288	1	Yes	No	No	No	216.141444417028	226.704635832959	487.965208547271	Up
ENSMUSG00000002992.17	ENSMUSG00000002992.17	Apoc2	0	0	0	0	0	0	0.118759260253318	0	0	2.61166527008023	-2.80762437544764	0.542971356136485	1	2.58458589176903	-2.80762437544764	0.542971356136485	1	0	-2.80762437544764	1	1	No	No	No	No	0	0	0.0395864200844394	Unchanged
ENSMUSG00000002996.17	ENSMUSG00000002996.17	Hbp1	23.8999559616821	33.4025965333449	25.4491178640454	32.6923143393387	39.4685169507413	19.4236795308907	27.1364909678832	31.4967769176859	20.9538821311615	-0.0623795980587095	4.80030330184432	0.774420929045609	1	-0.111589691589669	4.80030330184432	0.598181181515858	1	0.0492103061624918	4.80030330184432	0.813487968236921	1	No	No	No	No	27.5838901196908	30.5281702736569	26.5290500055769	Unchanged
ENSMUSG00000002997.15	ENSMUSG00000002997.15	Prkar2b	28.0206380240411	22.522893662484	27.069220858043	19.5145752994731	24.6158908350676	22.9767916401999	31.4712039671293	31.1673127239862	19.8098483366441	0.0496697584606541	4.66485223209268	0.827964423666954	1	0.330251687608282	4.66485223209268	0.135671818858993	0.906353412151552	-0.280580817338602	4.66485223209268	0.204262432906855	1	No	No	No	No	25.870917514856	22.3690859249136	27.4827883425866	Unchanged
ENSMUSG00000003031.14	ENSMUSG00000003031.14	Cdkn1b	74.1134102358566	83.7927993036481	78.8450123745492	83.8910709368494	59.0989109078206	74.7101039517429	78.3217321370634	87.5715826853651	67.9796923163258	-0.0172527970288611	6.26565430036622	0.936396256641891	1	0.147771556172515	6.26565430036622	0.47780178906257	1	-0.165024042776468	6.26565430036622	0.428712476953014	1	No	No	No	No	78.9170739713513	72.5666952654709	77.9576690462514	Unchanged
ENSMUSG00000003032.8	ENSMUSG00000003032.8	Klf4	2.64900989723078	1.14523188114325	2.97018882232891	1.9442565796523	0.934780664622821	3.50573728118514	1.6032500134198	2.10857083967772	1.50530762436505	-0.408086890769464	1.16692305091259	0.460186878183911	1	-0.346056770738954	1.16692305091259	0.547268947837437	1	-0.0619922083709166	1.16692305091259	0.894015681242979	1	No	No	No	No	2.25481020023431	2.12825817515342	1.73904282582086	Unchanged
ENSMUSG00000003033.15	ENSMUSG00000003033.15	Ap1m1	51.1553244598566	51.0264427042717	50.2231928139252	53.2870321830631	57.9564012066149	46.7115805303858	69.7116857686978	64.57498196513	42.9915857518659	0.191473744670337	5.75469416403481	0.29622136031499	1	0.216332385334719	5.75469416403481	0.23770320309852	1	-0.0248592030108659	5.75469416403481	0.893360249544046	1	No	No	No	No	50.8016533260178	52.651671306688	59.0927511618979	Unchanged
ENSMUSG00000003037.16	ENSMUSG00000003037.16	Rab8a	46.3871066448412	47.7816190410325	47.2530039915963	45.3659868585538	45.1810654567697	52.3965599052807	56.4106486203262	47.7064152477083	38.5358751837454	0.00377393521557585	5.57728978184703	0.987925077319589	1	0.0357526081470842	5.57728978184703	0.861137452332969	1	-0.0319786090059767	5.57728978184703	0.875506183557739	1	No	No	No	No	47.1405765591566	47.6478707402014	47.5509796839266	Unchanged
ENSMUSG00000003038.15	ENSMUSG00000003038.15	Hmgn2	81.1774366284721	103.261741283083	107.264319060923	120.687926944343	113.627783010818	79.8265853891482	103.142417530007	113.138004116457	122.170766793468	0.258271725584267	6.72072375933539	0.233401038949601	1	0.227261400689483	6.72072375933539	0.294556412216705	1	0.0310098566047901	6.72072375933539	0.887310759428521	1	No	No	No	No	97.2344989908263	104.714098448103	112.817062813311	Unchanged
ENSMUSG00000003039.9	ENSMUSG00000003039.9	Fam32a	66.5784487504002	61.2062816477673	64.0615725543212	58.255687886619	59.4105044626948	77.836842607935	92.5728433674616	65.4315888687491	68.100116926275	0.243032100850484	6.11134106593013	0.316956446248371	1	0.2593583682461	6.11134106593013	0.283930831827755	1	-0.0163268514158869	6.11134106593013	0.94495421664296	1	No	No	No	No	63.9487676508296	65.167678319083	75.3681830541619	Unchanged
ENSMUSG00000003051.13	ENSMUSG00000003051.13	Elf3	0.117733773210257	0.190871980190542	0.135008582833132	0.216028508850256	0.103864518291425	0.0947496562482471	0.118759260253318	0.131785677479857	0	-0.804493275451184	-2.00040284332681	0.581664754585289	1	-0.658554695967618	-2.00040284332681	0.537095159354868	1	-0.144613301393402	-2.00040284332681	0.999999999999999	1	No	No	No	No	0.14787144541131	0.138214227796643	0.0835149792443918	Unchanged
ENSMUSG00000003053.17	ENSMUSG00000003053.17	Cyp2c29	0	0	0	0	0	0	0	0	0	0	-2.9574915607629	1	1	0	-2.9574915607629	1	1	0	-2.9574915607629	1	1	No	No	No	No	0	0	0	Unchanged
ENSMUSG00000003062.13	ENSMUSG00000003062.13	Stard3nl	7.12289327922054	9.86171897651136	8.97807075840329	8.78515935991041	11.9444196035138	5.92185351551545	9.50074082026546	10.8064255533483	8.85120883126652	0.180554216856357	3.18919617454128	0.484468779888421	1	0.244674446180279	3.18919617454128	0.363869424372339	1	-0.0641225940622068	3.18919617454128	0.841112818543733	1	No	No	No	No	8.6542276713784	8.88381082631322	9.71945840162676	Unchanged
ENSMUSG00000003068.17	ENSMUSG00000003068.17	Stk11	39.0876127058053	36.5201722097905	37.1948645705279	41.6214927051493	35.6255297739586	38.2788611242918	35.8652965965021	40.589988663796	32.6350692962344	-0.0528119966387245	5.24007573403363	0.802925492044618	1	-0.0272798455916393	5.24007573403363	0.905348741543265	1	-0.0255318209584531	5.24007573403363	0.89950616598972	1	No	No	No	No	37.6008831620412	38.5086278677999	36.3634515188442	Unchanged
ENSMUSG00000003070.6	ENSMUSG00000003070.6	Efna2	5.12141913464617	4.00831158400139	4.52278752490993	3.52846564455418	5.40095495115408	3.93211073430226	7.95687043697232	7.90714064879143	5.5395320576634	0.619321489315465	2.44669962924787	0.0376431232736078	0.477637214125487	0.797566119717362	2.44669962924787	0.00799939424700992	0.167107598339784	-0.178258890301129	2.44669962924787	0.581755576410039	1	No	No	No	No	4.55083941451916	4.2871771100035	7.13451438114238	Unchanged
ENSMUSG00000003072.15	ENSMUSG00000003072.15	Atp5d	47.5055774903386	33.7207165003292	35.2372401194475	31.7561908009876	28.874336085016	34.5836245306102	43.5846485129678	34.9890973709021	22.5796143654758	-0.253346739373906	5.13115435726698	0.310329398462843	1	0.101668767381809	5.13115435726698	0.684644406808395	1	-0.355013023800354	5.13115435726698	0.154885306880846	1	No	No	No	No	38.8211780367051	31.7380504722046	33.7177867497819	Unchanged
ENSMUSG00000003099.11	ENSMUSG00000003099.11	Ppp5c	42.0309570360617	37.0927881503621	37.1948645705279	40.6133596638481	31.9902716337588	40.268603905505	55.6980930588063	44.0823091170122	33.1167677360312	0.166613156792792	5.34054696489995	0.467840454388846	1	0.26249245407334	5.34054696489995	0.249427972319114	1	-0.0958797057872821	5.34054696489995	0.67237982951105	1	No	No	No	No	38.7728699189839	37.6240784010373	44.2990566372832	Unchanged
ENSMUSG00000003119.14	ENSMUSG00000003119.14	Cdk12	82.4136412471798	137.618697717381	111.112063671668	134.009684990109	133.154312449606	97.4500214513222	103.023658269754	135.409783610553	85.4412607589605	-0.0321479554400958	6.80663420772392	0.867237723011507	1	-0.109762983435309	6.80663420772392	0.564366729344576	1	0.0776149955144337	6.80663420772392	0.683386024551717	1	No	No	No	No	110.38146754541	121.538006297012	107.958234213089	Unchanged
ENSMUSG00000003123.15	ENSMUSG00000003123.15	Lipe	3.9440814025436	6.36239933968475	6.07538622749095	6.26482675665742	5.60868398773692	3.26886314056453	4.2159537389928	5.33731993793422	3.25146446862852	-0.36100745168602	2.3133052245577	0.24501027286902	1	-0.16485969667869	2.3133052245577	0.606929172200755	1	-0.196129468508358	2.3133052245577	0.545501635418444	1	No	No	No	No	5.46062232323977	5.04745796165296	4.26824604851851	Unchanged
ENSMUSG00000003131.7	ENSMUSG00000003131.7	Pafah1b2	228.756721347529	183.491596956508	194.952393611043	178.151510298511	200.770113857324	179.45584893418	262.992381830973	225.419401329296	142.642950484832	0.0110180051998432	7.63823667150949	0.958944869506216	1	0.211228399356093	7.63823667150949	0.311695062858137	1	-0.200210274281239	7.63823667150949	0.337324058925869	1	No	No	No	No	202.400237305027	186.125824363338	210.351577881701	Unchanged
ENSMUSG00000003134.10	ENSMUSG00000003134.10	Tbc1d8	99.955973455508	138.191313657953	122.655297503901	149.419718621427	159.63976461392	91.5755427639309	44.5347225949943	74.8542648085589	52.2040684129801	-1.06368739277814	6.67443360949431	9.74743957419756e-07	8.70943928588567e-05	-1.12992026379033	6.67443360949431	2.04345160163571e-07	2.48107218862058e-05	0.0662351270981414	6.67443360949431	0.75696872721303	1	Yes	Yes	Yes	No	120.267528205787	133.545008666426	57.1976852721778	Down
ENSMUSG00000003135.15	ENSMUSG00000003135.15	Cnot11	31.8469856533745	26.4039572596917	26.7316994009602	23.4030884587777	27.8356909021018	21.2712978277315	32.4212780491559	29.9812416266675	20.7130329112631	-0.0636581862253698	4.74504646023395	0.76136567167679	1	0.253813436502898	4.74504646023395	0.227563169181691	1	-0.317469695103247	4.74504646023395	0.130053430754854	1	No	No	No	No	28.3275474380088	24.170025729537	27.7051841956955	Unchanged
ENSMUSG00000003153.10	ENSMUSG00000003153.10	Slc2a3	58.3959515122874	53.1260344863676	50.7632271452577	42.2695782317001	53.2824978835008	43.8690908429384	63.6549634957786	71.954979904002	36.6090814245581	0.0336766229568183	5.71095446998948	0.870797856892206	1	0.331027043250834	5.71095446998948	0.100097845442639	0.788602747419522	-0.297349783785012	5.71095446998948	0.139162892196007	1	No	No	No	No	54.0950710479709	46.4737223193798	57.4063416081129	Unchanged
ENSMUSG00000003154.15	ENSMUSG00000003154.15	Foxj2	43.2671616547694	42.5008275890941	43.6077722551017	40.3973311549979	49.0240526335524	45.621959483531	51.0071022788002	51.725878410844	29.3836048276059	-0.00931901653589717	5.45649856683924	0.96262807935301	1	-0.00682675864679311	5.45649856683924	0.975878401657398	1	-0.00249222231728232	5.45649856683924	0.989788586520073	1	No	No	No	No	43.1252538329884	45.0144477573604	44.0388618390833	Unchanged
ENSMUSG00000003161.15	ENSMUSG00000003161.15	Sri	39.2642133656206	22.9046376228651	33.0095985027008	25.6353830502304	26.3815876460218	37.6629883586782	44.2972040744877	33.4076692411438	24.5064081246631	0.0568085889454341	5.01611038007214	0.84860095815901	1	0.196745566074713	5.01611038007214	0.497512215290998	1	-0.139936738533909	5.01611038007214	0.628198242074903	1	No	No	No	No	31.7261498303955	29.8933196849768	34.0704271467649	Unchanged
ENSMUSG00000003166.20	ENSMUSG00000003166.20	Dgcr2	24.4886248277334	28.5035490417877	27.2717337322927	22.827012435177	31.6786780788845	26.5772785776333	30.6992687754828	33.209990724924	25.1085311744091	0.146760437953047	4.80208275381531	0.462518746865083	1	0.195637058116461	4.80208275381531	0.326888426521715	1	-0.0488773108846281	4.80208275381531	0.809352832840173	1	No	No	No	No	26.7546358672713	27.0276563638983	29.6725968916053	Unchanged
ENSMUSG00000003184.15	ENSMUSG00000003184.15	Irf3	13.303916372759	19.5325659728322	17.1460900198078	19.8746228142235	18.3840197375821	12.3648301403963	18.110787188631	20.9539227192973	14.6315901088283	0.104146677662829	4.09597348180284	0.636968825238416	1	0.160144102496135	4.09597348180284	0.468002692559158	1	-0.0559980449780642	4.09597348180284	0.809426193050186	1	No	No	No	No	16.660857455133	16.8744908974006	17.8987666722522	Unchanged
ENSMUSG00000003190.12	ENSMUSG00000003190.12	Bcl2l12	0.0588668866051284	0.445367953777932	0.0675042914165661	0.288038011800341	0.519322591457123	0.426373453117112	0.534416671139932	0.593035548659357	0.421486134822215	1.41919339821894	-1.00408633611281	0.0484520463860427	0.556087078892327	0.369495797412236	-1.00408633611281	0.582673770210847	1	1.04842774688919	-1.00408633611281	0.158378022836372	1	No	No	No	No	0.190579710599876	0.411244685458192	0.516312784873835	Unchanged
ENSMUSG00000003198.10	ENSMUSG00000003198.10	Zfp959	3.82634762933335	5.66253541231942	4.3877789420768	4.46458918290529	6.02414206090262	3.03198899994391	2.96898150633296	5.00785574423457	3.07082755370471	-0.334776569422367	2.11105033125955	0.317589758591609	1	-0.196197820403313	2.11105033125955	0.557227785066916	1	-0.138559968924551	2.11105033125955	0.688639411641548	1	No	No	No	No	4.62555399457652	4.50690674791727	3.68255493475741	Unchanged
ENSMUSG00000003199.16	ENSMUSG00000003199.16	Mpnd	35.5555995094976	24.8133574247705	33.5496328340333	30.8200672626365	29.4975231947646	32.6412565775211	34.321426213209	31.7603482726456	20.1711221664917	-0.167929583100187	4.9323070815022	0.47715634796118	1	-0.0859449874336287	4.9323070815022	0.722075436128895	1	-0.0819833001595942	4.9323070815022	0.726113337468456	1	No	No	No	No	31.3061965894338	30.9862823449741	28.7509655507821	Unchanged
ENSMUSG00000003200.10	ENSMUSG00000003200.10	Sh3gl1	20.5445434251898	22.9046376228651	24.3690492013804	26.139449570881	28.5627425301417	22.5504181870828	27.0771113377566	25.6982071085722	19.8098483366441	0.0923147033647609	4.59645796512049	0.637490003049138	1	-0.0237538300613492	4.59645796512049	0.90949065771576	1	0.11606722201124	4.59645796512049	0.555062300073837	1	No	No	No	No	22.6060767498118	25.7508700960352	24.1950555943243	Unchanged
ENSMUSG00000003206.7	ENSMUSG00000003206.7	Ebi3	0.117733773210257	0.190871980190542	0.135008582833132	0.0720095029500853	0.311593554874274	0.0947496562482471	0.178138890379977	0.131785677479857	0	-0.518586411695206	-1.95700211688973	0.8043077602862	1	-0.403071790263813	-1.95700211688973	0.781973878816548	1	-0.114717753287804	-1.95700211688973	0.999999999999999	1	No	No	No	No	0.14787144541131	0.159450904690869	0.103308189286612	Unchanged
ENSMUSG00000003208.9	ENSMUSG00000003208.9	Yju2	13.1273157129436	14.8880144548623	15.1884655687274	15.3380241283682	12.2560131583881	13.0754525622581	11.9353056554585	12.6514250380663	12.1628856048696	-0.213281177745322	3.76699765280704	0.389053343442175	1	-0.0763828106673108	3.76699765280704	0.771426451529695	1	-0.136894312756319	3.76699765280704	0.571006257151385	1	No	No	No	No	14.4012652455111	13.5564966163381	12.2498720994648	Unchanged
ENSMUSG00000003226.7	ENSMUSG00000003226.7	Ranbp2	587.962463412022	639.866501592095	602.543305184269	544.463851805595	686.85605946119	470.147794303802	527.291115524733	579.593409556412	353.084956371067	-0.353617310214059	9.10167642921021	0.0473047435313982	0.548547190036926	-0.164934858083703	9.10167642921021	0.354502573725485	1	-0.18868229569709	9.10167642921021	0.289670767075504	1	No	No	No	No	610.124090062795	567.155901856863	486.656493817404	Unchanged
ENSMUSG00000003227.4	ENSMUSG00000003227.4	Edar	0.117733773210257	0.0636239933968475	0.270017165666264	0	0	0.236874140620618	0.475037041013273	0.856606903619072	0.602123049746021	2.05035796493783	-1.20429052543719	0.0110834415395934	0.203727876261813	2.54008512934435	-1.20429052543719	0.00178376802309377	0.0559103455376244	-0.490576593953346	-1.20429052543719	0.615887705511576	1	No	No	No	No	0.15045831075779	0.0789580468735393	0.644588998126122	Unchanged
ENSMUSG00000003228.9	ENSMUSG00000003228.9	Grk5	23.2524202090257	18.2600861048952	20.5213045906361	17.4983092168707	24.719755353359	20.9396740308626	37.112268829162	29.1905275617884	17.2207192227362	0.377133556402576	4.53494619214388	0.125337218832355	0.943762554125511	0.431432062861372	4.53494619214388	0.0794271527718031	0.694861215209496	-0.0543010013155596	4.53494619214388	0.827598599150802	1	No	No	No	No	20.6779369681857	21.0525795336975	27.8411718712288	Unchanged
ENSMUSG00000003233.12	ENSMUSG00000003233.12	Dvl3	44.3856325002668	52.2989225722086	49.4806456083429	53.5750701948635	57.9564012066149	46.4747063897652	59.9140467977991	59.8965904145951	39.6196966732882	0.10784302643756	5.67904474280625	0.540078855440755	1	0.0646862703035612	5.67904474280625	0.713948103630545	1	0.0431562692302532	5.67904474280625	0.809013927524328	1	No	No	No	No	48.7217335602728	52.6687259304145	53.1434446285608	Unchanged
ENSMUSG00000003234.16	ENSMUSG00000003234.16	Abcf3	31.7292518801642	37.4109081173463	32.1320427142855	36.7968560074936	37.8066846580785	27.9511485932329	39.8437318149883	37.2294538880597	28.600844862936	0.0562442301418604	5.10135921368519	0.764660307545573	1	0.114346278116718	5.10135921368519	0.542293676498404	1	-0.0581021155084213	5.10135921368519	0.759871365104595	1	No	No	No	No	33.757400903932	34.1848964196017	35.224676855328	Unchanged
ENSMUSG00000003235.13	ENSMUSG00000003235.13	Eif2b5	44.3856325002668	46.0637712193176	47.7930383229288	42.5576162435004	45.3887944933525	45.7640839679034	57.0044449215928	49.880878926126	34.7424999703454	0.0133224086927774	5.52370963605569	0.949863950399505	1	0.118075892409245	5.52370963605569	0.547529312811325	1	-0.104753251880591	5.52370963605569	0.592568748183713	1	No	No	No	No	46.0808140141711	44.5701649015854	47.2092746060214	Unchanged
ENSMUSG00000003269.17	ENSMUSG00000003269.17	Cyth2	63.7528381933541	73.6765843535494	72.6346175642251	73.449693009087	63.6689497126432	66.4195090300212	38.8936577329617	48.892486345027	40.5228812479073	-0.699220885372209	5.91687935575751	0.000509206892267616	0.0186374425008267	-0.600554518802506	5.91687935575751	0.0028764938243554	0.0798838903063103	-0.0986639162425272	5.91687935575751	0.619513430006975	1	No	No	No	No	70.0213467037095	67.8460505839172	42.769675108632	Unchanged
ENSMUSG00000003271.17	ENSMUSG00000003271.17	Sult2b1	0.883003299076926	0.636239933968475	0.810051496998793	0.360047514750427	0.311593554874274	0.378998624992989	0.356277780759955	0.658928387399286	0.84297226964443	-0.300352096348441	-0.46094974692873	0.644048107906412	1	0.855234709457943	-0.46094974692873	0.167293273295496	0.995539531385616	-1.15523524681805	-0.46094974692873	0.063218354217504	1	No	No	No	No	0.776431576681398	0.35021323153923	0.619392812601224	Unchanged
ENSMUSG00000003273.14	ENSMUSG00000003273.14	Car11	12.7741143933129	13.8064065671159	17.4161071854741	15.7700811460687	10.4903163474339	19.4710543590148	13.5979352990049	16.8026738786818	10.7177902854792	-0.115420360912307	3.88468786940378	0.694410219012885	1	-0.160003425762149	3.88468786940378	0.597186023657429	1	0.0445840672056667	3.88468786940378	0.894854283376626	1	No	No	No	No	14.6655427153009	15.2438172841724	13.7061331543886	Unchanged
ENSMUSG00000003279.17	ENSMUSG00000003279.17	Dlgap1	116.203234158523	104.979589104798	103.619087324429	85.8353275165017	120.171247663178	98.6343921544253	96.4325193256944	117.948181344472	53.0470406826245	-0.342777109198386	6.62657838997966	0.10662538808465	0.872320176098787	-0.172261722422703	6.62657838997966	0.417740832398359	1	-0.170514558202334	6.62657838997966	0.422499950590057	1	No	No	No	No	108.26730352925	101.546989111368	89.1425804509304	Unchanged
ENSMUSG00000003282.9	ENSMUSG00000003282.9	Plag1	11.7733773210257	22.4592696690872	18.4286715567225	18.6504612640721	19.7342584753707	11.2752090935414	14.9636667919181	17.0003523949016	9.27269496608873	-0.36427627776994	3.97648181282472	0.138465869003923	0.996634540591604	-0.204973493792982	3.97648181282472	0.404400408388465	1	-0.159297343714526	3.97648181282472	0.524325348851029	1	No	No	No	No	17.5537728489451	16.5533096109947	13.7455713843028	Unchanged
ENSMUSG00000003283.15	ENSMUSG00000003283.15	Hck	0.176600659815385	0.0636239933968475	0.202512874249698	0.216028508850256	0.830916146331396	0.284248968744741	0.71255556151991	0.4612498711795	0.541910744771419	1.90510112599309	-0.988588999833845	0.00970124462531628	0.185554278016175	0.564524761946771	-0.988588999833845	0.412654277485729	1	1.3386913463296	-0.988588999833845	0.111064167782912	1	No	No	No	No	0.147579175820644	0.443731207975465	0.571905392490276	Unchanged
ENSMUSG00000003299.10	ENSMUSG00000003299.10	Mrpl4	8.00589657829746	6.36239933968475	7.42547205582227	7.70501681565913	6.85505820723402	5.40073040615009	7.00679635494578	7.97303348753136	4.63634748304437	-0.192844426262054	2.78961001081214	0.48174491281474	1	0.0211654445750008	2.78961001081214	0.957728276913281	1	-0.214001158305489	2.78961001081214	0.441391073374461	1	No	No	No	No	7.26458932460149	6.65360180968108	6.53872577517383	Unchanged
ENSMUSG00000003308.15	ENSMUSG00000003308.15	Keap1	28.432706230277	26.4675812530886	27.069220858043	28.2997346593835	22.6424649875305	30.8410131088044	34.2620465830823	28.597492013129	20.5323959963393	-0.000430626115457261	4.79185691062437	1	1	0.0448405120439741	4.79185691062437	0.84622983744694	1	-0.0452709543971687	4.79185691062437	0.843493495708585	1	No	No	No	No	27.3231694471362	27.2610709185728	27.7973115308502	Unchanged
ENSMUSG00000003309.14	ENSMUSG00000003309.14	Ap1m2	0.0588668866051284	0.0636239933968475	0.270017165666264	0.216028508850256	0	0	0.178138890379977	0.395357032439572	0.0602123049746022	0.597963212465759	-1.92074883663352	0.725605468342981	1	1.45683377943819	-1.92074883663352	0.289764565872186	1	-0.858463842582588	-1.92074883663352	0.610803454923422	1	No	No	No	No	0.130836015222747	0.0720095029500853	0.211236075931384	Unchanged
ENSMUSG00000003316.14	ENSMUSG00000003316.14	Glg1	162.237139483734	153.206576099609	156.137426046517	129.041029286553	173.453745546679	135.349883950621	191.499307158476	192.341196281852	104.769410655808	0.00452080473460512	7.26776645552158	0.983269954420566	1	0.191489853967518	7.26776645552158	0.329031262268336	1	-0.18696889867392	7.26776645552158	0.340083272821014	1	No	No	No	No	157.19371387662	145.948219594618	162.869971365378	Unchanged
ENSMUSG00000003341.9	ENSMUSG00000003341.9	Atp8b3	0.412068206235899	0.445367953777932	0.540034331332529	0.720095029500853	1.03864518291425	0.426373453117112	0.356277780759955	0.4612498711795	0.421486134822215	-0.167724504959591	-0.636569046564882	0.902758867126514	1	-0.655737371476582	-0.636569046564882	0.230615295059665	1	0.487976637676163	-0.636569046564882	0.391418500869519	1	No	No	No	No	0.465823497115453	0.72837122184407	0.413004595587223	Unchanged
ENSMUSG00000003344.14	ENSMUSG00000003344.14	Btbd2	29.7277777355898	24.62248544458	25.044092115546	22.9710314410772	26.2777231277304	23.5452895776894	33.0744539805491	27.2137423995905	19.2679375918727	-0.0296529579457616	4.69328099988227	0.894014500829902	1	0.171375193792949	4.69328099988227	0.43758024515687	1	-0.201026974585558	4.69328099988227	0.360714389002548	1	No	No	No	No	26.4647850985719	24.2646813821657	26.5187113240041	Unchanged
ENSMUSG00000003345.16	ENSMUSG00000003345.16	Csnk1g2	57.1597468935797	50.3265787769064	49.4131413169264	50.9107185857103	39.883975023907	55.4759237333487	72.6806672750308	58.4469479623167	43.894770326485	0.132137227318521	5.74341968089053	0.573670308358934	1	0.279294370588425	5.74341968089053	0.231370666570158	1	-0.147157210034914	5.74341968089053	0.527209015176236	1	No	No	No	No	52.2998223291375	48.7568724476553	58.3407951879441	Unchanged
ENSMUSG00000003346.14	ENSMUSG00000003346.14	Abhd17a	20.7800109716103	14.6971424746718	16.808568562725	14.9779766136177	15.2680841888394	15.6810681090849	28.5022224607964	16.6708882012019	13.5477686192855	0.129757007881008	4.14088738684687	0.646805494499509	1	0.389272492496292	4.14088738684687	0.162048720332865	0.983480154553343	-0.259514778455105	4.14088738684687	0.35350050442032	1	No	No	No	No	17.4285740030023	15.309042970514	19.5736264270946	Unchanged
ENSMUSG00000003348.10	ENSMUSG00000003348.10	Mob3a	4.12068206235899	4.64455151796987	4.3877789420768	3.24042763275384	4.05071621336556	3.26886314056453	4.15657410886614	6.06214116407343	4.21486134822215	0.126388390567384	2.12690092064494	0.677995034735854	1	0.510196578416026	2.12690092064494	0.102171653689058	0.797008467989494	-0.383800626175302	2.12690092064494	0.222810778480937	1	No	No	No	No	4.38433750746855	3.52000232889464	4.81119220705391	Unchanged
ENSMUSG00000003352.14	ENSMUSG00000003352.14	Cacnb3	41.265687510195	25.6404693389295	28.4193066863743	27.2916016180823	36.0409878471243	33.9203769368725	62.6455097836254	39.733381760177	30.0459401823265	0.424783842845982	5.18291512406822	0.123029425049746	0.934906054253875	0.481064068415609	5.18291512406822	0.0805654512698442	0.69936407925686	-0.0562820177854171	5.18291512406822	0.838689819005979	1	No	No	No	No	31.775154511833	32.4176554673597	44.1416105753763	Unchanged
ENSMUSG00000003354.6	ENSMUSG00000003354.6	Ccdc65	4.53275026859489	6.17152735949421	4.11776177641053	7.56099780975896	4.77776784140553	5.68497937489483	3.74091669797952	4.67839155053493	4.69655978801897	-0.143773273919122	2.3959308466136	0.685754888192437	1	-0.387483180063685	2.3959308466136	0.26285292123554	1	0.243709927597546	2.3959308466136	0.476438769230831	1	No	No	No	No	4.94067980149987	6.00791500868644	4.37195601217781	Unchanged
ENSMUSG00000003355.7	ENSMUSG00000003355.7	Fkbp11	0.765269525866669	1.2088558745401	1.55259870258102	1.36818055605162	1.45410325607994	0.805372078110101	0.415657410886614	1.12017825857879	0.602123049746021	-0.72722289653108	0.179859935184293	0.156639994688661	1	-0.676293260783219	0.179859935184293	0.176183205048628	1	-0.0507801693570051	0.179859935184293	1	1	No	No	No	No	1.17557470099593	1.20921863008055	0.712652906403807	Unchanged
ENSMUSG00000003360.15	ENSMUSG00000003360.15	Ddx23	88.3003299076926	94.9269981480964	105.914233232592	102.037465680271	74.8863176881171	118.67394445093	85.8629451631491	88.2964039115043	94.1118326753032	-0.0755613524188062	6.5904688166818	0.768365533105293	1	-0.0788391393467521	6.5904688166818	0.760732237159962	1	0.00327792384447306	6.5904688166818	0.992992658879373	1	No	No	No	No	96.3805204294604	98.5325759397725	89.4237272499855	Unchanged
ENSMUSG00000003363.15	ENSMUSG00000003363.15	Pld3	44.9743013663181	33.6570925069323	38.0049160675267	32.6923143393387	35.9371233288329	35.3416217805962	37.112268829162	36.89998969436	21.3753682659838	-0.340698981479617	5.1382999747407	0.125212990116465	0.943595434278455	-0.101408215240028	5.1382999747407	0.652803069289635	1	-0.239288245212245	5.1382999747407	0.28087082142318	1	No	No	No	No	38.878769980259	34.6570198162559	31.7958755965019	Unchanged
ENSMUSG00000003378.9	ENSMUSG00000003378.9	Grik5	43.1494278815591	40.9102277541729	42.7977207581029	39.1011601018963	44.6617428653125	37.7103631868024	69.2960283578112	65.563374546229	44.3162564613072	0.471577065372779	5.56955790581149	0.0118975473587124	0.215175753028969	0.60829295118075	5.56955790581149	0.00120672449418615	0.0414084860908514	-0.136717142382911	5.56955790581149	0.468069362811414	1	No	No	No	No	42.2857921312783	40.4910887180037	59.7252197884491	Unchanged
ENSMUSG00000003379.7	ENSMUSG00000003379.7	Cd79a	0.176600659815385	0.25449597358739	0.135008582833132	0.144019005900171	0.415458073165698	0.0947496562482471	0.0593796301266591	0.395357032439572	0.120424609949204	-0.0405649520643737	-1.66328289288466	1	1	-0.000424293457820712	-1.66328289288466	1	1	-0.0400531445573735	-1.66328289288466	1	1	No	No	No	No	0.188701738745302	0.218075578438039	0.191720424171812	Unchanged
ENSMUSG00000003380.11	ENSMUSG00000003380.11	Rabac1	9.06550053718977	8.01662316800278	7.22295918157257	6.98492178615828	6.02414206090262	6.67985076550142	8.90694451899887	6.98464090643243	5.6599566676126	-0.19211637160287	2.89898267085042	0.509935374120826	1	0.166681482436858	2.89898267085042	0.55834991643357	1	-0.358787408928859	2.89898267085042	0.201881091287578	1	No	No	No	No	8.10169429558838	6.56297153752077	7.18384736434797	Unchanged
ENSMUSG00000003382.18	ENSMUSG00000003382.18	Etv3	38.7932782727796	47.145379107064	46.0379267460981	43.6377587877517	43.7269622006897	33.7782524525001	43.7034077732211	40.5240958250561	30.4072140121741	-0.20881421237975	5.34894367679188	0.252838619404426	1	-0.0141993448364447	5.34894367679188	0.942249336878168	1	-0.194613378624377	5.34894367679188	0.287046867643649	1	No	No	No	No	43.9921947086472	40.3809911469805	38.2115725368171	Unchanged
ENSMUSG00000003402.14	ENSMUSG00000003402.14	Prkcsh	77.0567545661131	78.1302638913287	94.4385036917759	81.5867668424467	74.9901822064085	99.9135125137766	94.769889682148	100.881936110831	78.7576949067796	0.132469597302313	6.44999636650283	0.546997893650462	1	0.131995939124261	6.44999636650283	0.545739175638794	1	0.000473387523104573	6.44999636650283	0.999785129315103	1	No	No	No	No	83.2085073830726	85.4968205208773	91.4698402332528	Unchanged
ENSMUSG00000003410.8	ENSMUSG00000003410.8	Elavl3	207.211440850052	141.181641347605	197.045026644956	162.957505176043	210.637243095009	220.056076636554	296.601252482662	236.159934043904	152.758617720566	0.279873885169488	7.66415574174916	0.257490434575089	1	0.228543125349246	7.66415574174916	0.354672236124005	1	0.0513304824566065	7.66415574174916	0.836494005206177	1	No	No	No	No	181.812702947538	197.883608302535	228.506601415711	Unchanged
ENSMUSG00000003411.10	ENSMUSG00000003411.10	Rab3b	2.70787678383591	2.29046376228651	2.36265019957981	1.51219956195179	2.07729036582849	2.32136657808205	14.0729723400182	6.52339103525293	4.93740900791738	1.74937623330273	2.15674953508913	1.57777272500257e-05	0.000984767999912459	2.10714428932242	2.15674953508913	2.97322701155936e-07	3.40858361963624e-05	-0.357820643672373	2.15674953508913	0.392511972109009	1	Yes	Yes	Yes	No	2.45366358190074	1.97028550195411	8.51125746106284	Up
ENSMUSG00000003418.11	ENSMUSG00000003418.11	St8sia6	4.65048404180514	2.5449597358739	3.03769311374547	3.67248465045435	3.63525814019986	2.46349106245443	6.41300005367918	6.52339103525293	3.13103985867931	0.57325407927972	2.03827034790234	0.11498708371894	0.90487708329497	0.757145271862504	2.03827034790234	0.0406470437145118	0.474544884369812	-0.183908381198303	2.03827034790234	0.637383499719474	1	No	No	No	No	3.41104563047484	3.25707795103621	5.35581031587048	Unchanged
ENSMUSG00000003420.8	ENSMUSG00000003420.8	Fcgrt	2.59014301062565	1.78147181511173	3.30771027941174	3.02439912390358	2.49274843899419	3.31623796868865	2.49394446531968	3.55821329195615	3.13103985867931	0.260142656932241	1.59708191596339	0.511560796367678	1	0.0953298457761021	1.59708191596339	0.808899780878066	1	0.164788601811553	1.59708191596339	0.723781789732351	1	No	No	No	No	2.55977503504971	2.94446184386214	3.06106587198505	Unchanged
ENSMUSG00000003421.13	ENSMUSG00000003421.13	Nosip	28.9625082097232	25.9585893059138	31.2544869258701	28.5877726711839	26.173858609439	32.7833810618935	37.7654447605552	30.5742771753269	24.6268327346123	0.0939713107260866	4.90344155705512	0.688387681172246	1	0.117905352881167	4.90344155705512	0.60756768614948	1	-0.0239345144188511	4.90344155705512	0.913945641872741	1	No	No	No	No	28.7251948138357	29.1816707808388	30.9888515568315	Unchanged
ENSMUSG00000003423.15	ENSMUSG00000003423.15	Pih1d1	6.47535752656412	6.23515135289105	6.41290768457378	5.904779241907	3.84298717678271	5.44810523427421	8.07562969722564	7.77535497131158	6.08144280243482	0.186558995587482	2.6871039529388	0.537358653214401	1	0.548815609147559	2.6871039529388	0.0642501974672518	0.618523535369604	-0.362253772087583	2.6871039529388	0.218759141681643	1	No	No	No	No	6.37447218800965	5.06529055098797	7.31080915699068	Unchanged
ENSMUSG00000003429.11	ENSMUSG00000003429.11	Rps11	12.362046187077	10.9433268642578	10.3281565867346	9.93731140711177	6.02414206090262	9.8539642498177	8.61004636836557	9.48856877854972	8.67057191634271	-0.325337094540094	3.3024155136694	0.282979848309319	1	0.0879466532247219	3.3024155136694	0.758868402036508	1	-0.413272907072046	3.3024155136694	0.165488165439766	1	No	No	No	No	11.2111765460231	8.60513923927737	8.92306235441933	Unchanged
ENSMUSG00000003435.9	ENSMUSG00000003435.9	Supt5	112.553487189005	108.160788774641	142.569063471788	141.066616279217	126.403118760664	162.922033918861	135.563695579163	128.95228541404	104.468349130935	0.016840438704088	7.02214228840024	0.940105253321315	1	-0.183406142795444	7.02214228840024	0.408059738858405	1	0.200246366024477	7.02214228840024	0.366301191859931	1	No	No	No	No	121.094446478478	143.463922986247	122.994776708046	Unchanged
ENSMUSG00000003436.11	ENSMUSG00000003436.11	Dll3	0.117733773210257	0.127247986793695	0.202512874249698	0	0.727051628039972	0.521123109365359	0.296898150633296	0.197678516219786	0	0.0672497908020978	-1.45944490270069	1	1	-1.29984958574469	-1.45944490270069	0.235433261710455	1	1.36628516548211	-1.45944490270069	0.235433261710455	1	No	No	No	No	0.14916487808455	0.416058245801777	0.164858888951027	Unchanged
ENSMUSG00000003437.14	ENSMUSG00000003437.14	Paf1	80.4121671026054	86.337759039522	112.462149499999	106.502054863176	77.4829306454027	140.655864700523	107.53651015938	112.347290051578	108.502573564233	0.256493681091637	6.71893661496874	0.345742325723145	1	0.0568158576538669	6.71893661496874	0.832714216909036	1	0.199677129719146	6.71893661496874	0.464820612451204	1	No	No	No	No	93.0706918807088	108.213616736367	109.46212459173	Unchanged
ENSMUSG00000003438.17	ENSMUSG00000003438.17	Timm50	9.18323431040003	6.80776729346268	6.88543772448974	6.55286476845776	8.20529694502254	6.53772628112905	11.6384075048252	11.4653539407476	5.599744362638	0.262838855420391	3.02961993925305	0.361203908507034	1	0.455379319524464	3.02961993925305	0.11645849575038	0.845360093367523	-0.192542770140507	3.02961993925305	0.50689334072806	1	No	No	No	No	7.62547977611748	7.09862933153645	9.56783526940359	Unchanged
ENSMUSG00000003444.8	ENSMUSG00000003444.8	Med29	1.6482728249436	1.90871980190542	1.55259870258102	1.58420906490188	0.415458073165698	1.13699587497897	1.78138890379977	1.58142812975829	1.98700606416187	0.100828100691158	0.750565706922627	0.851843931857847	1	0.783181474071897	0.750565706922627	0.0915637083875671	0.749727017001281	-0.682302013654853	0.750565706922627	0.156315585499313	1	No	No	No	No	1.70319710981001	1.04555433768218	1.78327436590664	Unchanged
ENSMUSG00000003452.15	ENSMUSG00000003452.15	Bicd1	150.699229709129	163.895406990279	166.533086924669	153.236222277782	200.043062229284	139.755742966165	239.95308534183	225.024044296856	130.901551014785	0.273155809560213	7.43060164178684	0.143550109774812	1	0.319349028674661	7.43060164178684	0.0875275051891289	0.731149801716412	-0.0461934564056889	7.43060164178684	0.805676613781942	1	No	No	No	No	160.375907874692	164.345009157743	198.62622688449	Unchanged
ENSMUSG00000003458.12	ENSMUSG00000003458.12	Ncstn	24.0176897348924	21.8866537285155	22.9514590816325	20.8107463525747	28.0434199386846	20.3711760933731	25.2363428038301	25.7640999473121	16.5583838680156	-0.0580593297894987	4.51279958030702	0.778567322395573	1	0.021087347961497	4.51279958030702	0.926748407320041	1	-0.0791457994578102	4.51279958030702	0.704776906373472	1	No	No	No	No	22.9519341816801	23.0751141282108	22.5196088730526	Unchanged
ENSMUSG00000003464.13	ENSMUSG00000003464.13	Pex19	47.8587788099694	50.9628187108748	45.9704224546815	46.8781864205055	47.7776784140553	40.9318514992428	61.9329542221055	51.2646285396645	41.8475519573485	0.0913118830666916	5.59925285709526	0.629834713843281	1	0.255810138616712	5.59925285709526	0.175908309683971	1	-0.164498134639065	5.59925285709526	0.38483962698076	1	No	No	No	No	48.2640066585086	45.1959054446012	51.6817115730395	Unchanged
ENSMUSG00000003469.9	ENSMUSG00000003469.9	Phyhip	25.4893619000206	14.8243904614655	19.9812702593036	12.0255869926642	12.6714712315538	15.1599449997195	18.3483057091377	18.44999484718	8.85120883126652	-0.477796431990831	4.03645986211579	0.101590649994061	0.84976137825717	0.185671646320105	4.03645986211579	0.529129377563209	1	-0.663458213560847	4.03645986211579	0.0236128181793043	1	No	No	No	No	20.0983408735965	13.2856677413125	15.2165031291947	Unchanged
ENSMUSG00000003476.16	ENSMUSG00000003476.16	Crhr2	0.883003299076926	1.14523188114325	0.472530039915963	0.576076023600683	0.934780664622821	0.66324759373773	0.771935191646569	1.18607109731871	1.08382148954284	0.287689794516414	-0.0158059256399898	0.591601854433518	1	0.572742822559338	-0.0158059256399898	0.271662282018066	1	-0.285057321397426	-0.0158059256399898	0.6234594962822	1	No	No	No	No	0.833588406712048	0.724701427320411	1.01394259283604	Unchanged
ENSMUSG00000003477.5	ENSMUSG00000003477.5	Inmt	0.0588668866051284	0	0	0	0	0.236874140620618	0.0593796301266591	0	0	-0.0768073246426769	-2.49198011184577	1	1	-1.89386093723646	-2.49198011184577	0.545057643599268	1	1.81287334814298	-2.49198011184577	0.545057643599268	1	No	No	No	No	0.0196222955350428	0.0789580468735393	0.0197932100422197	Unchanged
ENSMUSG00000003484.4	ENSMUSG00000003484.4	Cyp4f18	0.883003299076926	1.52697584152434	1.28258153691476	0.864114035401024	1.86956132924564	0.66324759373773	0.65317593139325	0.922499742359001	0.361273829847613	-0.949621851183527	0.123272982120872	0.060836150339291	0.635757064835551	-0.68160623268383	0.123272982120872	0.188950113698814	1	-0.267791584706172	0.123272982120872	0.629410982728403	1	No	No	No	No	1.23085355917201	1.1323076527948	0.645649834533288	Unchanged
ENSMUSG00000003500.13	ENSMUSG00000003500.13	Impdh1	531.214784724679	460.637712193176	473.812621452877	479.367261138718	550.274217907967	449.871367866677	485.487855915565	433.311307553771	260.779492845002	-0.357967506179336	8.83124733644816	0.0740787968820166	0.714729647468693	-0.289411931887004	8.83124733644816	0.148657283828197	0.944987471737536	-0.0685554114246216	8.83124733644816	0.732085129031542	1	No	No	No	No	488.555039456911	493.170948971121	393.192885438113	Unchanged
ENSMUSG00000003505.15	ENSMUSG00000003505.15	Psg18	0	0	0	0	0.103864518291425	0	0	0	0	0	-2.87683084732523	1	1	-1.97958061598875	-2.87683084732523	1	1	1.96320449254829	-2.87683084732523	1	1	No	No	No	No	0	0.0346215060971415	0	Unchanged
ENSMUSG00000003518.13	ENSMUSG00000003518.13	Dusp3	103.487986651816	73.422088379962	87.6205702587028	70.4252938851834	69.2776337003802	83.2375730140851	72.2056302340175	83.1567624897899	53.1072529875991	-0.38398644674684	6.28415533558827	0.0928388345454873	0.810357907941512	-0.0743978265884777	6.28415533558827	0.748256106340301	1	-0.309587279396564	6.28415533558827	0.174352945267487	1	No	No	No	No	88.1768817634935	74.3135001998829	69.4898819038022	Unchanged
ENSMUSG00000003526.12	ENSMUSG00000003526.12	Prodh	14.7755885378872	15.2061344218465	23.5589977043816	20.5227083407743	21.3960907680335	22.5030433589587	8.61004636836557	10.147497165949	9.15227035613953	-0.924571201446703	4.0311158858067	0.000470235237590695	0.0174528044335752	-1.1412455629291	4.0311158858067	1.69447863563922e-05	0.00121632000072075	0.216685799382075	4.0311158858067	0.405662222029068	1	No	Yes	No	No	17.8469068880384	21.4739474892555	9.30327129681804	Unchanged
ENSMUSG00000003527.9	ENSMUSG00000003527.9	Ess2	14.0103190120206	16.1604943227993	15.5259870258102	15.6980716431186	16.4105938900451	12.9333280778857	23.870611310917	18.3182091697002	15.1132885486251	0.321711109979327	4.04719893689025	0.140017367447831	1	0.413769390820754	4.04719893689025	0.058286307503071	0.583714998258926	-0.092060855067799	4.04719893689025	0.682297462503052	1	No	No	No	No	15.2322667868767	15.0139978703498	19.1007030097474	Unchanged
ENSMUSG00000003528.15	ENSMUSG00000003528.15	Slc25a1	6.0044224337231	3.05395168304868	3.91524890216083	4.17655117110495	3.21980006703416	5.30598074990184	6.23486116329921	5.93035548659357	4.39549826314596	0.307080818335078	2.29447251786844	0.416164613041933	1	0.382172046988842	2.29447251786844	0.310192044137363	1	-0.0751005556281633	2.29447251786844	0.847225591312233	1	No	No	No	No	4.32454100631087	4.23411066268032	5.52023830434625	Unchanged
ENSMUSG00000003531.15	ENSMUSG00000003531.15	Dgcr6	14.3635203316513	13.9336545539096	14.3784140717286	15.194005122468	12.4637421949709	15.7758177653331	21.3172872154706	19.1089232345793	12.102673299895	0.267399627038013	3.95765158662592	0.276307680911469	1	0.28424352668487	3.95765158662592	0.241149820611575	1	-0.0168468401864358	3.95765158662592	0.942188865005079	1	No	No	No	No	14.2251963190965	14.4778550275907	17.5096279166483	Unchanged
ENSMUSG00000003534.17	ENSMUSG00000003534.17	Ddr1	48.2708470162053	44.7276673579838	51.1682528937571	43.1336922671011	62.630304529729	47.3748281241236	87.8818525874555	77.2264070031963	61.3563387691196	0.63845709099286	5.86532663239601	0.00135334162929682	0.0413962883047369	0.632927536681084	5.86532663239601	0.00150089677816231	0.0487874982600422	0.00552765688014882	5.86532663239601	0.98089090774751	1	No	No	No	No	48.0555890893154	51.0462749736512	75.4881994532571	Unchanged
ENSMUSG00000003541.6	ENSMUSG00000003541.6	Ier3	8.83003299076926	9.47997501613027	5.80536906182468	7.56099780975896	5.71254850602835	5.49548006239833	6.59113894405916	6.72106955147272	5.7201689725872	-0.341883195044187	2.81560430628125	0.25131611823304	1	0.0831000716311644	2.81560430628125	0.785642833466162	1	-0.42496725177662	2.81560430628125	0.150095075608542	1	No	No	No	No	8.03845902290807	6.25634212606188	6.34412582270636	Unchanged
ENSMUSG00000003545.3	ENSMUSG00000003545.3	Fosb	0.883003299076926	1.01798389434956	1.28258153691476	1.08014254425128	1.45410325607994	1.89499312496494	1.36573149291316	2.3062493558975	1.20424609949204	0.586575494391316	0.606085920581317	0.210407031646084	1	0.11499497879678	0.606085920581317	0.813199996742097	1	0.471451964127634	0.606085920581317	0.309139414928705	1	No	No	No	No	1.06118957678041	1.47641297509872	1.62540898276757	Unchanged
ENSMUSG00000003546.10	ENSMUSG00000003546.10	Klc4	30.9639823542975	33.3389725399481	31.9970341314523	36.0047514750427	32.9250522983816	29.893516546322	32.4806576792825	34.7255260159424	26.3729895788757	-0.0473999107483965	5.00735182368375	0.80844164118207	1	-0.0196273593378694	5.00735182368375	0.927691161343995	1	-0.0277721828499241	5.00735182368375	0.883951521120244	1	No	No	No	No	32.0999963418993	32.9411067732487	31.1930577580336	Unchanged
ENSMUSG00000003549.9	ENSMUSG00000003549.9	Ercc1	4.06181517575386	5.34441544533519	5.13032614765902	7.41697880385879	4.46617428653125	4.50060867179174	5.75982412228594	5.534998454154	3.73316290842533	0.0372381067037436	2.37929881199978	0.920184186042346	1	-0.0846083105227863	2.37929881199978	0.795976246562468	1	0.121841934986538	2.37929881199978	0.714525254185746	1	No	No	No	No	4.84551892291602	5.46125392072726	5.00932849495509	Unchanged
ENSMUSG00000003555.8	ENSMUSG00000003555.8	Cyp17a1	0.117733773210257	0.25449597358739	0.405025748499396	0.360047514750427	0.103864518291425	0.189499312496494	0.0593796301266591	0.197678516219786	0.0602123049746022	-1.2543632265577	-1.63626378975187	0.228849966717251	1	-1.04093714437566	-1.63626378975187	0.387575823742964	1	-0.211988188482773	-1.63626378975187	0.868008524482032	1	No	No	No	No	0.259085165099014	0.217803781846115	0.105756817107016	Unchanged
ENSMUSG00000003559.8	ENSMUSG00000003559.8	As3mt	16.8947964556719	17.4329741907362	12.6233024948979	18.0023757375213	20.2535810668278	11.3225839216655	19.9515557225575	21.2833869129969	14.6315901088283	0.230538645216577	4.07886485435597	0.317926403983759	1	0.257011317566896	4.07886485435597	0.273886324370448	1	-0.0264748151087612	4.07886485435597	0.923572396831118	1	No	No	No	No	15.6503577137686	16.5261802420049	18.6221775814609	Unchanged
ENSMUSG00000003573.15	ENSMUSG00000003573.15	Homer3	11.7145104344206	12.91567065956	12.8258153691476	17.2822807080205	14.5410325607994	13.4544511872511	13.063518627865	10.7405327146084	8.97163344121572	-0.195801714956902	3.69126662737732	0.413543310889008	1	-0.407090235645421	3.69126662737732	0.0834834076660652	0.712258675351254	0.211289514628298	3.69126662737732	0.369273902286432	1	No	No	No	No	12.485332154376	15.0925881520237	10.9252282612297	Unchanged
ENSMUSG00000003575.13	ENSMUSG00000003575.13	Crtc1	46.7991748510771	54.7166343212888	54.5434674645854	55.3753077686156	55.9829753590778	54.433677514618	78.6186302876967	75.7767645509179	52.3244930229293	0.391095114585536	5.87432400177528	0.0325623075111066	0.432001620880305	0.358981294122802	5.87432400177528	0.0493272891860836	0.531977316825699	0.0321125780241311	5.87432400177528	0.867012882775317	1	No	No	No	No	52.0197588789838	55.2639868807705	68.9066292871813	Unchanged
ENSMUSG00000003581.14	ENSMUSG00000003581.14	Rnf215	7.06402639261541	8.78011108876495	10.1931480039015	12.2416155015145	11.009638938891	9.71183976544533	8.66942599849223	9.88392581098929	6.56314124223163	-0.0616906155912476	3.23200875324975	0.816902436640888	1	-0.343590562963562	3.23200875324975	0.165623820865813	0.991045934258747	0.281897516477755	3.23200875324975	0.257022512314271	1	No	No	No	No	8.67909516176061	10.9876980686169	8.37216435057105	Unchanged
ENSMUSG00000003585.13	ENSMUSG00000003585.13	Sec14l2	27.0787678383591	29.9032768965183	26.1916650696276	35.5726944573421	29.3936586764731	22.0766699058416	15.2605649425514	14.8917815552239	11.9220363849712	-0.98621384477223	4.55634276476059	3.61072350115482e-06	0.000271580808197418	-0.972128164541048	4.55634276476059	4.91611280184201e-06	0.000410196016595199	-0.0140766136258047	4.55634276476059	0.950045248737442	1	No	No	No	No	27.724569934835	29.014341013219	14.0247942942488	Unchanged
ENSMUSG00000003604.14	ENSMUSG00000003604.14	Aven	4.65048404180514	9.41635102273343	6.27789910174065	11.0894634543131	7.99756790843969	6.4429766248808	8.49128710811225	10.0816043272091	10.2360918456824	0.554851941198704	3.07513125258035	0.0703276714557273	0.693860509613076	0.277726941678191	3.07513125258035	0.366485968425618	1	0.277108321713294	3.07513125258035	0.375578098482282	1	No	No	No	No	6.78157805542641	8.51000266254454	9.60299442700123	Unchanged
ENSMUSG00000003617.16	ENSMUSG00000003617.16	Cp	245.29831648357	200.60645118026	263.874275147357	216.316546862056	293.209535136691	302.440902744405	494.513559694817	505.068608941553	372.533530877863	0.930063102662509	8.33519330944233	3.26427869167389e-05	0.00182585717504949	0.799146062740138	8.33519330944233	0.000346108233328768	0.0153145993163583	0.130916468720809	8.33519330944233	0.556745888942831	1	No	No	No	No	236.593014270396	270.655661581051	457.371899838078	Unchanged
ENSMUSG00000003623.4	ENSMUSG00000003623.4	Crot	88.8301318871387	71.9587365318345	78.0349608775504	66.8968282406293	109.057744205996	64.8561397019252	197.377890541015	177.119950532928	116.932296260677	1.00264802862368	6.74559652482982	3.2460101788035e-06	0.000250502596371724	1.09698904583629	6.74559652482982	3.83028189506794e-07	4.26768778135812e-05	-0.0943424499930476	6.74559652482982	0.662474827263951	1	Yes	Yes	Yes	No	79.6079430988412	80.2702373828501	163.810045778207	Up
ENSMUSG00000003644.17	ENSMUSG00000003644.17	Rps6ka1	4.88595158822566	3.30844765663607	3.24020598799517	2.16028508850256	1.97342584753707	5.25860592177772	6.05672227291923	4.612498711795	2.58912911390789	0.149436394854578	1.99873500208769	0.756793640501768	1	0.418526148286868	1.99873500208769	0.358498927158468	1	-0.269087687736068	1.99873500208769	0.544780022025606	1	No	No	No	No	3.81153507761897	3.13077228593911	4.41945003287404	Unchanged
ENSMUSG00000003657.9	ENSMUSG00000003657.9	Calb2	382.987964252965	215.685337615313	273.527388819926	271.763864133622	277.422128356395	374.498016321197	189.064742323283	175.47262956443	92.1850389161159	-1.00914808977385	7.97852090686012	0.000413155769522172	0.0156697021076396	-1.02637121489627	7.97852090686012	0.000330593193728408	0.0148171442168079	0.0172239838501943	7.97852090686012	0.952209743618568	1	No	No	No	No	290.733563562735	307.894669603738	152.240803601276	Unchanged
ENSMUSG00000003660.10	ENSMUSG00000003660.10	Snrnp200	232.524202090257	220.902505073854	228.02949640516	182.400070972566	215.207281899832	214.465846917907	274.036993034532	245.582609983714	171.183583042794	-0.00596097640815638	7.78533771105016	0.97634413362679	1	0.211199552913301	7.78533771105016	0.288522241017933	1	-0.217160398188753	7.78533771105016	0.275022155553373	1	No	No	No	No	227.152067856424	204.024399930102	230.267728687013	Unchanged
ENSMUSG00000003662.10	ENSMUSG00000003662.10	Ciao1	24.6652254875488	30.857636797471	25.7191350297117	29.3078677006847	25.6545360179819	20.8922992027385	30.9367872959894	34.7914188546823	22.4591897555266	0.103620563173479	4.76516245818513	0.594570127567525	1	0.270051728254096	4.76516245818513	0.164408221753457	0.988890948556541	-0.166431012842744	4.76516245818513	0.393334066391445	1	No	No	No	No	27.0806657715772	25.2849009738017	29.3957986353994	Unchanged
ENSMUSG00000003665.7	ENSMUSG00000003665.7	Has1	5.29801979446156	7.31675924063746	9.45060079831925	10.6574064366126	10.8019099023082	10.4698370154313	4.2159537389928	8.17071200375115	4.75677209299357	-0.372630214756739	2.99200926645131	0.217064258652668	1	-0.860326385267696	2.99200926645131	0.00408614028960333	0.102857101012295	0.487699401230096	2.99200926645131	0.10199776845974	1	No	No	No	No	7.35512661113942	10.6430511181174	5.71447927857917	Unchanged
ENSMUSG00000003680.16	ENSMUSG00000003680.16	Taf6l	8.77116610416413	12.8520466661632	10.1931480039015	14.329891087067	11.9444196035138	7.34309835923915	21.1985279552173	15.2871385876634	14.0294670590823	0.679787892470243	3.69452359678792	0.00928259108818724	0.179339530539779	0.682002842750001	3.69452359678792	0.00947063437325897	0.18769351657434	-0.00222394438919762	3.69452359678792	0.999999999999999	1	No	No	No	No	10.6054535914096	11.2058030166067	16.838377867321	Unchanged
ENSMUSG00000003721.14	ENSMUSG00000003721.14	Insig2	43.2082947681642	38.1107720447116	42.0551735525207	37.8049890487948	42.5844524994841	37.6156135305541	46.3161114987941	44.7412375044115	28.6610571679106	-0.0774043018504276	5.32635438789192	0.694525970437016	1	0.0605593269537542	5.32635438789192	0.7610002562038	1	-0.137962867981812	5.32635438789192	0.483920150884531	1	No	No	No	No	41.1247467884655	39.335018359611	39.9061353903721	Unchanged
ENSMUSG00000003731.13	ENSMUSG00000003731.13	Kpna6	75.8205499474054	77.4303999639634	72.9046347298914	73.0896454943366	78.0022532368598	64.0033927956909	77.3122784249102	75.0519433247787	52.0234314980563	-0.166594851664068	6.1610567599198	0.350232892993293	1	-0.0196694358844134	6.1610567599198	0.914724920222805	1	-0.146924752834343	6.1610567599198	0.410169414138794	1	No	No	No	No	75.38519488042	71.6984305089624	68.1292177492484	Unchanged
ENSMUSG00000003746.16	ENSMUSG00000003746.16	Man1a	23.2524202090257	16.9876062369583	21.3988603790514	15.6980716431186	18.1762907009993	16.865438812188	24.5237872423102	20.8221370418174	13.7284055342093	-0.103112147841742	4.26297716055358	0.666796280557223	1	0.253584006179346	4.26297716055358	0.293948979477595	1	-0.356692884992636	4.26297716055358	0.137867447180807	1	No	No	No	No	20.5462956083451	16.913267052102	19.691443272779	Unchanged
ENSMUSG00000003752.9	ENSMUSG00000003752.9	Itpkc	5.76895488730258	6.10790336609736	5.46784760474185	5.904779241907	4.6739033231141	6.6324759373773	6.94741672481912	5.79856980911372	3.07082755370471	-0.175487406250954	2.51821789864483	0.580031762776369	1	-0.138285441614288	2.51821789864483	0.677485860916501	1	-0.0371958919750524	2.51821789864483	0.903898540810654	1	No	No	No	No	5.7815686193806	5.7370528341328	5.27227136254585	Unchanged
ENSMUSG00000003762.13	ENSMUSG00000003762.13	Coq8b	6.29875686674874	15.2061344218465	14.310909780312	18.1463947434215	22.1231423960734	10.2329628748107	12.0540649157118	14.8258887164839	14.4509531939045	0.264283310181342	3.81708971797436	0.393300952337382	1	-0.151791232098773	3.81708971797436	0.626898435029759	1	0.416067159859691	3.81708971797436	0.177592089788465	1	No	No	No	No	11.9386003563024	16.8341666714352	13.7769689420334	Unchanged
ENSMUSG00000003778.14	ENSMUSG00000003778.14	Brd8	157.115720349088	209.132066295438	217.903852692675	215.812480341406	204.197642960941	212.807727933563	220.120288879525	215.799046873266	166.968721694572	0.0492788458310342	7.6581551903629	0.797093449090711	1	-0.0198477573268749	7.6581551903629	0.919197536736104	1	0.0691265157137349	7.6581551903629	0.719387882386329	1	No	No	No	No	194.7172131124	210.939283745303	200.962685815788	Unchanged
ENSMUSG00000003779.16	ENSMUSG00000003779.16	Kif20a	1.00073707228718	2.67220772266759	0.607538622749095	1.87224707670222	1.86956132924564	1.89499312496494	0.831314821773228	1.97678516219786	1.02360918456824	-0.156350631693957	0.712679495092789	0.790034535229028	1	-0.534978333471786	0.712679495092789	0.311735444056477	1	0.378620799318238	0.712679495092789	0.481350802524652	1	No	No	No	No	1.42682780590129	1.8789338436376	1.27723638951311	Unchanged
ENSMUSG00000003808.18	ENSMUSG00000003808.18	Farsa	32.082453199795	45.872899239127	46.8479782430969	51.4147851063609	43.9346912372726	44.3428391241797	41.5657410886614	45.4001658918108	37.0305675593803	0.00598382799139153	5.4338694084679	0.977183990742172	1	-0.110814371325639	5.4338694084679	0.589798134045356	1	0.116797837119022	5.4338694084679	0.56779716793118	1	No	No	No	No	41.6011102273396	46.5641051559377	41.3321581799508	Unchanged
ENSMUSG00000003809.14	ENSMUSG00000003809.14	Gcdh	5.47462045427694	6.99863927365322	5.40034331332529	8.64114035401024	4.98549687798838	5.96922834363957	6.76927783443914	8.03892632627129	5.90080588751101	0.210909720466157	2.7223525215878	0.472308478019691	1	0.118909553421767	2.7223525215878	0.689024709773469	1	0.0919924466685605	2.7223525215878	0.781497730142564	1	No	No	No	No	5.95786768041848	6.53195519187939	6.90300334940715	Unchanged
ENSMUSG00000003810.13	ENSMUSG00000003810.13	Mast2	98.8963694966157	131.447170357887	107.264319060923	125.368544636099	139.905506138549	97.0710228263292	78.8561488082033	112.479075729058	63.5841940531799	-0.425169262494808	6.7107367512292	0.0201785907497214	0.313276291250641	-0.45280236374335	6.7107367512292	0.013383520979345	0.23627471478871	0.0276338496226936	6.7107367512292	0.87991181848439	1	No	No	No	No	112.535952971809	120.781691200326	84.9731395301471	Unchanged
ENSMUSG00000003812.13	ENSMUSG00000003812.13	Dnase2a	2.23694169099488	5.47166343212888	3.91524890216083	5.18468421240614	4.98549687798838	4.12161004679875	3.62215743772621	5.40321277667415	3.31167677360312	0.0968618029394015	2.11001120633046	0.784668394683731	1	-0.161826601635133	2.11001120633046	0.648766891763568	1	0.258676574907214	2.11001120633046	0.457169092489113	1	No	No	No	No	3.8746180084282	4.76393037906442	4.11234899600116	Unchanged
ENSMUSG00000003813.15	ENSMUSG00000003813.15	Rad23a	61.8690978219899	55.7346182156384	56.2985790414161	57.6796118630183	49.9588332981752	50.217317811571	63.8331023861586	67.4742668696869	40.402456637958	-0.0566182142851507	5.80549670579961	0.774014029090169	1	0.150339282934502	5.80549670579961	0.445904479388253	1	-0.206956858222694	5.80549670579961	0.293076739871688	1	No	No	No	No	57.9674316930148	52.6185876575882	57.2366086312678	Unchanged
ENSMUSG00000003814.8	ENSMUSG00000003814.8	Calr	1095.15955840181	860.387262705568	1067.24284729591	1076.97412612148	1085.38421614539	1570.23867817408	1122.51252791436	1239.04893966562	822.078599818243	0.0424052116561482	10.1180850687783	0.863931567209853	1	-0.21785746736827	10.1180850687783	0.378549152135204	1	0.260262642862948	10.1180850687783	0.29290906306676	1	No	No	No	No	1007.59655613443	1244.19900681365	1061.21335579941	Unchanged
ENSMUSG00000003824.12	ENSMUSG00000003824.12	Syce2	2.00147414457437	2.5449597358739	2.76767594807921	2.23229459145265	1.55796777437137	2.4161162343303	1.72200927367311	2.56982071085722	2.22785528406028	-0.147189346058784	1.25481249289509	0.734957548407242	1	0.0892256967193524	1.25481249289509	0.822478726027091	1	-0.236391177335781	1.25481249289509	0.562827345634417	1	No	No	No	No	2.43803660950916	2.06879286671811	2.17322842286354	Unchanged
ENSMUSG00000003847.16	ENSMUSG00000003847.16	Nfat5	164.532948061334	270.783715896983	223.236691714584	263.914828312063	319.902716337588	181.492966543517	204.503446156214	310.223484787584	165.704263290105	0.0321648540982243	7.84072134192898	0.876583622914593	1	-0.10715328002389	7.84072134192898	0.603218628055683	1	0.13931803279337	7.84072134192898	0.49929479311749	1	No	No	No	No	219.5177852243	255.103503731056	226.810398077968	Unchanged
ENSMUSG00000003848.14	ENSMUSG00000003848.14	Nob1	11.4201760013949	11.3886948180357	12.8933196605641	12.7456820221651	9.76326471939391	11.8437070310309	13.9542130797649	12.4537465218465	12.2833102148188	0.128520273839694	3.62482589474135	0.619173928373824	1	0.228373404342323	3.62482589474135	0.373280777341218	1	-0.0998539245870655	3.62482589474135	0.696457466631408	1	No	No	No	No	11.9007301599982	11.4508845908633	12.8970899388101	Unchanged
ENSMUSG00000003849.8	ENSMUSG00000003849.8	Nqo1	4.53275026859489	1.71784782171488	1.75511157683072	3.09640862685367	3.01207103045131	3.26886314056453	5.28478708127266	3.36053477573636	2.7697660288317	0.445906313613926	1.75266633944619	0.324647556424037	1	0.315589463574155	1.75266633944619	0.478490315287394	1	0.130286394626079	1.75266633944619	0.789030023462324	1	No	No	No	No	2.66856988904683	3.12578093262317	3.80502929528024	Unchanged
ENSMUSG00000003863.18	ENSMUSG00000003863.18	Ppfia3	84.5917160515695	80.5479756404089	89.915716166866	81.9468143571971	78.8331693831912	100.482010451266	114.008889843186	90.0096177187425	62.500372563637	0.0343785900375663	6.44699118085548	0.88056885069528	1	0.0446044568305079	6.44699118085548	0.842197515621117	1	-0.0102259251793696	6.44699118085548	0.962312594583406	1	No	No	No	No	85.0184692862815	87.0873313972181	88.8396267085217	Unchanged
ENSMUSG00000003865.16	ENSMUSG00000003865.16	Gys1	6.82855884619489	10.4979589104798	7.83049780432167	11.7375489808639	10.4903163474339	6.58510110925318	6.70989820431248	9.88392581098929	6.68356585218084	-0.108560781238906	3.10281756479774	0.70783288422473	1	-0.225516767969089	3.10281756479774	0.416842039408069	1	0.116956825276219	3.10281756479774	0.667045012201087	1	No	No	No	No	8.38567185366546	9.60432214585032	7.75912995582754	Unchanged
ENSMUSG00000003868.14	ENSMUSG00000003868.14	Ruvbl2	14.8344554244924	20.2324299001975	15.4584827343936	15.4100336313183	12.6714712315538	18.0971843434152	18.8233427501509	18.7135662021397	17.7626299675076	0.155319082803531	4.10436571797966	0.543453889025796	1	0.30369213107079	4.10436571797966	0.230267749327241	1	-0.1483734675294	4.10436571797966	0.557708100065884	1	No	No	No	No	16.8417893530278	15.3928964020958	18.4331796399328	Unchanged
ENSMUSG00000003872.9	ENSMUSG00000003872.9	Lin7b	1.94260725796924	1.2088558745401	1.28258153691476	0.936123538351109	2.49274843899419	1.70549381246845	1.84076853392643	1.25196393605864	0.722547659695226	-0.272450227561535	0.679576624511661	0.57738245362268	1	-0.373824820544766	0.679576624511661	0.432183659038591	1	0.101400153776125	0.679576624511661	0.863453526226412	1	No	No	No	No	1.47801488980803	1.71145526327125	1.27176004322677	Unchanged
ENSMUSG00000003873.11	ENSMUSG00000003873.11	Bax	2.88447744365129	3.49931963682661	3.17270169657861	3.67248465045435	2.49274843899419	2.84248968744741	3.62215743772621	3.29464193699643	2.46870450395869	-0.0329326249881051	1.69606923935034	0.953268875926305	1	0.0893821776103876	1.69606923935034	0.802295929893528	1	-0.122308369428819	1.69606923935034	0.707186172232106	1	No	No	No	No	3.18549959235217	3.00257425896532	3.12850129289377	Unchanged
ENSMUSG00000003882.5	ENSMUSG00000003882.5	Il7r	0.0588668866051284	0.127247986793695	0.0675042914165661	0.0720095029500853	0	0.0947496562482471	0	0.131785677479857	0.0602123049746022	-0.403497194095307	-2.3229104916329	1	1	-0.0658741441083637	-2.3229104916329	1	1	-0.336234860035505	-2.3229104916329	1	1	No	No	No	No	0.0845397216051298	0.0555863863994442	0.0639993274848198	Unchanged
ENSMUSG00000003923.14	ENSMUSG00000003923.14	Tfam	30.9639823542975	33.2117245531544	33.0771027941174	30.0999722331357	28.5627425301417	30.4146396556873	32.1837595286492	29.8494559491877	27.8180848982662	-0.103127496787918	4.95465516918119	0.626845894696747	1	0.0754147930808991	4.95465516918119	0.71384494165599	1	-0.178540990599468	4.95465516918119	0.391378427523353	1	No	No	No	No	32.4176032338564	29.6924514729882	29.950433458701	Unchanged
ENSMUSG00000003929.11	ENSMUSG00000003929.11	Zfp81	65.4011110182977	78.5756318451066	72.7021218556417	67.8329517789804	73.0167563588714	67.461755248752	70.6617598507244	71.8231942265222	47.3870840150119	-0.207072495626458	6.08944176022262	0.24557045874712	1	-0.0925422560117381	6.08944176022262	0.607081939229771	1	-0.114529493274757	6.08944176022262	0.519842627502274	1	No	No	No	No	72.226288239682	69.4371544622013	63.2906793640861	Unchanged
ENSMUSG00000003934.5	ENSMUSG00000003934.5	Efnb3	9.5364356300308	6.04427937270051	8.37053213565419	5.61674123010665	7.78983887185684	6.86935007799792	26.8989724473766	13.9692818128649	14.0896793640569	1.17273721253182	3.4934321190764	0.000232334024246847	0.0096565677927976	1.49583590689192	3.4934321190764	3.60961191171337e-06	0.000312459494766364	-0.323110706408989	3.4934321190764	0.320462773630918	1	Yes	Yes	Yes	No	7.9837490461285	6.75864339332047	18.3193112080994	Up
ENSMUSG00000003948.17	ENSMUSG00000003948.17	Mmd	51.8617270991181	48.4178589750009	40.5700791413562	39.1011601018963	37.8066846580785	31.5990103587904	31.2336854466227	29.6517774329679	20.6528206062885	-0.814312332639308	5.2034303259305	5.31861358119614e-05	0.00278409350735689	-0.358827671159255	5.2034303259305	0.0763377464505325	0.680973080245317	-0.455479186943277	5.2034303259305	0.0229927367990887	1	No	No	No	No	46.9498884051584	36.1689517062551	27.1794278286264	Unchanged
ENSMUSG00000003949.16	ENSMUSG00000003949.16	Hlf	216.159207614031	185.591188738604	189.822067463384	140.562549758567	166.910280894319	145.298597856687	215.963714770659	210.922976806511	124.880320517325	-0.144751258483203	7.46751260936169	0.464309292564858	1	0.318512394668319	7.46751260936169	0.108291066639479	0.817294126037102	-0.463263179266882	7.46751260936169	0.0195407444842263	1	No	No	No	No	197.190821272006	150.923809503191	183.922337364832	Unchanged
ENSMUSG00000003955.8	ENSMUSG00000003955.8	Fam162a	22.3694169099488	21.6321577549281	24.7740749498798	18.2904137493217	11.009638938891	24.2559119995513	18.5264445995176	16.8685667174217	16.9798700028378	-0.377719391112673	4.31641787211859	0.220751845478142	1	-0.00878622757921776	4.31641787211859	0.995457988477232	1	-0.368927632976291	4.31641787211859	0.226050822778033	1	No	No	No	No	22.9252165382522	17.8519882292546	17.4582937732591	Unchanged
ENSMUSG00000003970.9	ENSMUSG00000003970.9	Rpl8	119.794114241436	94.7361261679059	91.5358191608636	95.1245533970627	56.5022979505349	99.5818887169077	93.4041581892348	75.9085502283978	71.4117936998781	-0.35381310683838	6.49468281705691	0.197160808928411	1	-0.0267576160300889	6.49468281705691	0.925888191371069	1	-0.327054368718411	6.49468281705691	0.231861576911278	1	No	No	No	No	102.022019856735	83.7362466881685	80.2415007058369	Unchanged
ENSMUSG00000003974.6	ENSMUSG00000003974.6	Grm3	5.29801979446156	3.81743960381085	5.80536906182468	3.88851315930461	6.23187109748547	4.12161004679875	10.0945371215321	9.42267593980979	3.31167677360312	0.528352935723248	2.53649316157376	0.13692309272795	0.992093450795997	0.6965465449033	2.53649316157376	0.0517504383689538	0.548096311085731	-0.168204913005258	2.53649316157376	0.641852500674709	1	No	No	No	No	4.97360948669903	4.74733143452961	7.60962994498165	Unchanged
ENSMUSG00000003992.15	ENSMUSG00000003992.15	Ssbp2	41.6188888298258	50.8355707240811	44.5528323349336	54.6552127391148	49.6472397433009	36.3364931712028	39.9624910752416	55.0864131865803	33.4780415658788	-0.109157023416965	5.48560104591768	0.568078289781281	1	-0.0709047984468169	5.48560104591768	0.71196255149876	1	-0.0382516799885036	5.48560104591768	0.843757841678907	1	No	No	No	No	45.6690972962802	46.8796485512062	42.8423152759002	Unchanged
ENSMUSG00000004018.9	ENSMUSG00000004018.9	Fancl	7.82929591848208	11.7068147850199	9.04557504981985	9.36123538351109	8.82848405477108	7.81684664048039	12.885379737485	13.1785677479857	7.82759964669828	0.229262695275847	3.30347914477167	0.345836787490259	1	0.416556721715228	3.30347914477167	0.0875345239930456	0.731149801716412	-0.187295400263937	3.30347914477167	0.448158079946517	1	No	No	No	No	9.52722858444062	8.66885535958752	11.2971823773897	Unchanged
ENSMUSG00000004031.13	ENSMUSG00000004031.13	Brinp2	30.7873816944822	25.3223493719453	27.9467766464584	24.6272500089292	29.0820651215989	29.3723934369566	50.1164078269003	34.5937403384625	24.6268327346123	0.341875463806678	4.94684084925653	0.156929770853489	1	0.424371671729795	4.94684084925653	0.0783344256412314	0.68998109231588	-0.082497751273192	4.94684084925653	0.732048660909017	1	No	No	No	No	28.0188359042953	27.6939028558282	36.4456602999917	Unchanged
ENSMUSG00000004032.10	ENSMUSG00000004032.10	Gstm5	17.3657315485129	13.9336545539096	16.2685342313924	16.058119157869	11.9444196035138	16.6759394996915	21.6735649962306	13.7716032966451	12.0424609949204	-0.0237847152960645	3.98091697460116	0.935455438662988	1	0.112724318385001	3.98091697460116	0.687989161274166	1	-0.136507727872258	3.98091697460116	0.624161589371684	1	No	No	No	No	15.855973444605	14.8928260870248	15.8292097625987	Unchanged
ENSMUSG00000004035.12	ENSMUSG00000004035.12	Gstm7	3.11994499007181	1.78147181511173	1.82261586824728	2.08827558555247	1.14250970120567	2.55824071870267	5.93796301266591	3.62410613069607	2.7697660288317	0.821644621316532	1.55896883800142	0.0661248544826407	0.668318725078011	1.0519248552505	1.55896883800142	0.0167768010969061	0.272510059269328	-0.230316466189625	1.55896883800142	0.62234837718537	1	No	No	No	No	2.24134422447694	1.92967533515361	4.11061172406456	Unchanged
ENSMUSG00000004038.9	ENSMUSG00000004038.9	Gstm3	0	0	0	0	0	0	0	0	0	0	-2.9574915607629	1	1	0	-2.9574915607629	1	1	0	-2.9574915607629	1	1	No	No	No	No	0	0	0	Unchanged
ENSMUSG00000004040.16	ENSMUSG00000004040.16	Stat3	48.4474476760207	45.4275312853491	51.8432958079228	46.7341674146054	62.5264400114376	48.2275750303578	84.2596951497293	70.3076589355038	46.7849609652659	0.434914163739656	5.80264087240974	0.0297733134955978	0.406704048727286	0.402921598680227	5.80264087240974	0.0441312953910478	0.496897968214909	0.0319911258532435	5.80264087240974	0.876207554162156	1	No	No	No	No	48.5727582564308	52.4960608188002	67.1174383501663	Unchanged
ENSMUSG00000004043.14	ENSMUSG00000004043.14	Stat5a	2.70787678383591	2.4177117490802	3.10519740516204	3.4564561416041	3.94685169507413	1.98974278121319	5.28478708127266	5.60089129289393	2.34827989400948	0.624701650310674	1.80024957892814	0.0800013271991417	0.745054320627522	0.553297641268421	1.80024957892814	0.124842196639545	0.870241075997292	0.0713684119023369	1.80024957892814	0.876722379983966	1	No	No	No	No	2.74359531269272	3.13101687263047	4.41131942272536	Unchanged
ENSMUSG00000004044.9	ENSMUSG00000004044.9	Cavin1	15.9529262699898	9.92534296990821	13.7033711575629	8.20908333630973	9.14007760964536	18.4761829684082	23.5737131602837	18.44999484718	13.4273440093363	0.443560717559084	3.89797879759844	0.214922758873799	1	0.60437724093719	3.89797879759844	0.0897513824448273	0.741407616155446	-0.160820064566368	3.89797879759844	0.648062467859581	1	No	No	No	No	13.193880132487	11.9417813047878	18.4836840056	Unchanged
ENSMUSG00000004054.9	ENSMUSG00000004054.9	Map3k11	8.24136412471798	7.82575118781224	6.21039481032408	7.48898830680887	6.95892272552544	5.21123109365359	9.56012045039212	5.73267697037379	6.02123049746022	-0.0655111926958886	2.8423810395137	0.835439258104837	1	0.201829774032258	2.8423810395137	0.514009170386699	1	-0.267334506100528	2.8423810395137	0.381782673145649	1	No	No	No	No	7.4258367076181	6.5530473753293	7.10467597274204	Unchanged
ENSMUSG00000004056.15	ENSMUSG00000004056.15	Akt2	25.0772936937847	29.5851569295341	28.0142809378749	30.6760482567363	33.028916816673	29.893516546322	34.143287322829	29.1905275617884	26.6138387987742	0.131464166306236	4.89353278683981	0.510907283494858	1	0.0117963787895336	4.89353278683981	0.951039975140839	1	0.119666466732805	4.89353278683981	0.555309218176196	1	No	No	No	No	27.5589105203979	31.1994938732438	29.9825512277972	Unchanged
ENSMUSG00000004069.17	ENSMUSG00000004069.17	Dnaja3	36.203135262154	33.4662205267418	31.4569998001198	32.7643238422888	31.3670845240102	27.4300254838675	37.5279262400486	31.8921339501254	25.4095926992821	-0.108352296608935	5.00431850825093	0.596047193391158	1	0.11014420871547	5.00431850825093	0.589134748509768	1	-0.218495067752504	5.00431850825093	0.28296151224395	1	No	No	No	No	33.7087851963385	30.5204779500555	31.6098842964854	Unchanged
ENSMUSG00000004070.15	ENSMUSG00000004070.15	Hmox2	27.7851704776206	27.9945570946129	32.3345555885352	33.0523618540892	24.5120263167762	33.0676300306382	36.8747503086553	27.9385636257297	28.1191464231392	0.0868773844504522	4.93586913543701	0.721831942032055	1	0.0866173790975437	4.93586913543701	0.716298469954717	1	0.000259486458774858	4.93586913543701	0.997466582141956	1	No	No	No	No	29.3714277202562	30.2106727338345	30.9774867858414	Unchanged
ENSMUSG00000004071.13	ENSMUSG00000004071.13	Cdip1	53.627733697272	62.7968814826885	55.3535189615842	68.1209897907807	71.1471950296258	45.4324601710345	70.2461024398377	71.6914085490423	45.099016425977	0.100220457209115	5.90145588971242	0.584692587844944	1	0.0820868963228891	5.90145588971242	0.657290552131164	1	0.0181332244329491	5.90145588971242	0.921019329851169	1	No	No	No	No	57.2593780471815	61.5668816638137	62.3455091382857	Unchanged
ENSMUSG00000004085.14	ENSMUSG00000004085.14	Map3k20	12.6563806201026	8.7164870953681	8.43803642707076	10.5853969336625	9.55553568281106	12.1753308278998	11.8759260253318	15.1553529101836	6.86420276710465	0.11270360205178	3.43192211639365	0.713659824672254	1	0.0544775963361237	3.43192211639365	0.860210838172225	1	0.0582232870831292	3.43192211639365	0.861729979736755	1	No	No	No	No	9.93696804751382	10.7720878147911	11.2984939008733	Unchanged
ENSMUSG00000004096.9	ENSMUSG00000004096.9	Cwc15	132.744829294565	118.658747685121	133.793505587634	118.23960384404	90.6737244684136	146.530343387914	157.177880945267	137.913711482671	117.3537823955	0.090810480692341	7.01948847153607	0.712008258887332	1	0.241594967594799	7.01948847153607	0.324398966450739	1	-0.150784456199545	7.01948847153607	0.538095455981911	1	No	No	No	No	128.39902752244	118.481223900123	137.481791607812	Unchanged
ENSMUSG00000004098.7	ENSMUSG00000004098.7	Col5a3	4.47388338198976	3.30844765663607	4.52278752490993	11.3775014661135	15.5796777437137	7.01147456237029	6.70989820431248	5.33731993793422	8.3092980864951	0.771273183505419	2.89550444286792	0.0293465573022654	0.4032871731265	-0.564174922400366	2.89550444286792	0.102996492775014	0.800225779107961	1.33539687558319	2.89550444286792	0.000159707114037583	0.129264411046387	No	No	No	No	4.10170618784525	11.3228845907325	6.7855054095806	Unchanged
ENSMUSG00000004099.16	ENSMUSG00000004099.16	Dnmt1	68.3444553485541	73.8038323403431	76.4823621749694	72.2255314589356	60.3452851273177	79.7792105610241	84.6159729304892	90.6026532674018	69.2441507207925	0.156828412702491	6.24008311809036	0.456335468651392	1	0.237576917594387	6.24008311809036	0.257046436825753	1	-0.0807487265670446	6.24008311809036	0.698766439360558	1	No	No	No	No	72.8768832879555	70.7833423824258	81.4875923062279	Unchanged
ENSMUSG00000004100.12	ENSMUSG00000004100.12	Ppan	11.479042888	14.5698944878781	13.7033711575629	14.1858720811668	7.89370339014826	11.9384566872791	8.90694451899887	10.8064255533483	9.93503032080936	-0.398405912392706	3.55177038499308	0.172008677055993	1	-0.148520863479693	3.55177038499308	0.629669355759962	1	-0.249876382488695	3.55177038499308	0.378696638298607	1	No	No	No	No	13.250769511147	11.3393440528647	9.88280013105217	Unchanged
ENSMUSG00000004105.8	ENSMUSG00000004105.8	Angptl2	2.76674367044103	10.9433268642578	8.23552355282106	17.7863472286711	20.3574455851192	11.9858315154033	9.4413611901388	14.4305316840444	8.00823656162209	0.556309078502031	3.50169156979857	0.102060036306505	0.851846333996964	-0.586755144194955	3.50169156979857	0.081640185134517	0.704067291352027	1.14303908361981	3.50169156979857	0.000847407368395864	0.398475361442215	No	No	No	No	7.31519802917329	16.7098747763978	10.6267098119351	Unchanged
ENSMUSG00000004110.17	ENSMUSG00000004110.17	Cacna1e	25.4893619000206	29.8396529031215	32.4020598799517	23.7631359735282	49.7511042615923	35.1994972962238	66.9802227828715	69.7146233868445	34.501650750447	0.920780690367191	5.33271473012164	0.00016072442308309	0.00714020501490104	0.686053055978176	5.33271473012164	0.00480407470581223	0.115245868223694	0.234722605887143	5.33271473012164	0.33656675555149	1	No	No	No	No	29.2436915610313	36.2379125104481	57.0654989733877	Unchanged
ENSMUSG00000004113.18	ENSMUSG00000004113.18	Cacna1b	50.6255224804104	54.7166343212888	50.4257056881749	50.8387090827602	76.4442854624885	59.2185351551545	77.6685562056701	72.020872742742	36.4886568146089	0.209059372314251	5.85833826088369	0.326827479031883	1	0.0228986555349313	5.85833826088369	0.918254764792594	1	0.186159638287254	5.85833826088369	0.381916882206016	1	No	No	No	No	51.922620829958	62.167176566801	62.059361921007	Unchanged
ENSMUSG00000004127.12	ENSMUSG00000004127.12	Trmt10a	8.88889987737439	20.2960538935943	15.2559698601439	20.3786893348741	17.5531035912507	18.8078067652771	15.6168427233113	16.3414240075023	15.8358362083204	0.155191632490892	4.05892993815521	0.562798100876951	1	-0.17524107378269	4.05892993815521	0.524339317128749	1	0.330428438070161	4.05892993815521	0.221182796175537	1	No	No	No	No	14.8136412103709	18.913199897134	15.931367646378	Unchanged
ENSMUSG00000004151.17	ENSMUSG00000004151.17	Etv1	15.2465236307283	11.8976867652105	12.3532853292316	10.5853969336625	15.164219670548	10.1382132185624	25.2363428038301	28.5315991743891	19.6292114217203	0.864423057540919	4.05810766628311	0.000194210328744414	0.00832135020157629	1.10443653505319	4.05810766628311	2.42306155445561e-06	0.000218260416350777	-0.240019648575254	4.05810766628311	0.316093601286352	1	No	Yes	No	No	13.1658319083901	11.9626099409243	24.4657177999798	Unchanged
ENSMUSG00000004187.11	ENSMUSG00000004187.11	Kifc2	40.6770186441437	36.4565482163936	40.4350705585231	42.8456542553008	40.2994330970727	44.8165874054209	42.159537389928	40.3264173088363	25.8912911390789	-0.150696549875631	5.30068083430234	0.471548077360461	1	-0.215625240453067	5.30068083430234	0.305973750437515	1	0.0649291879368911	5.30068083430234	0.763812692730784	1	No	No	No	No	39.1895458063535	42.6538915859315	36.1257486126144	Unchanged
ENSMUSG00000004207.14	ENSMUSG00000004207.14	Psap	199.028943611939	154.479055967546	139.396361775209	127.384810718701	135.958654443475	137.008002934965	202.603297992161	163.018883042583	107.41875207469	-0.1050904182147	7.24941209983865	0.644789181962948	1	0.269006946157496	7.24941209983865	0.23857744815091	1	-0.374096932567564	7.24941209983865	0.101241594478664	1	No	No	No	No	164.301453784898	133.450489365714	157.680311036478	Unchanged
ENSMUSG00000004221.16	ENSMUSG00000004221.16	Ikbkg	41.6777557164309	56.7526021099879	50.2906971053417	53.6470796978136	59.8259625358605	44.5797132648003	60.3297042086857	55.9430200901994	38.6562997936946	0.0500345414592261	5.67015766626711	0.782402156092713	1	0.0304955240769109	5.67015766626711	0.868458059615912	1	0.0195387928946915	5.67015766626711	0.915130780879338	1	No	No	No	No	49.5736849772535	52.6842518328248	51.6430080308599	Unchanged
ENSMUSG00000004231.15	ENSMUSG00000004231.15	Pax2	0.941870185682054	0.50899194717478	0.607538622749095	1.00813304130119	0.519322591457123	1.27912035935134	1.84076853392643	2.10857083967772	1.32467070944125	1.29970234074497	0.35958637749827	0.00992255144129997	0.188370258848724	0.840725405182777	0.35958637749827	0.0783936027203615	0.690229424650063	0.45868933281039	0.35958637749827	0.414328465358978	1	No	No	No	No	0.686133585201976	0.935525330703218	1.75800336101513	Unchanged
ENSMUSG00000004233.14	ENSMUSG00000004233.14	Wars2	15.5408580637539	15.5242543888308	17.0785857283912	18.7224707670222	21.292226249742	10.754085984176	15.1418056822981	16.6708882012019	13.6681932292347	-0.082228584582168	4.00319873899927	0.736963132134111	1	-0.0486235541387689	4.00319873899927	0.837550989456565	1	-0.0336037968321298	4.00319873899927	0.906403845135664	1	No	No	No	No	16.0478993936586	16.9229276669801	15.1602957042449	Unchanged
ENSMUSG00000004263.15	ENSMUSG00000004263.15	Atn1	4.59161715520001	3.11757567644553	4.99531756482589	5.18468421240614	3.01207103045131	3.93211073430226	5.34416671139932	6.39160535777308	4.63634748304437	0.34243999997826	2.24748385947243	0.334342327547995	1	0.461386828806447	2.24748385947243	0.178496430074981	1	-0.118956212967509	2.24748385947243	0.724096718596771	1	No	No	No	No	4.23483679882381	4.0429553257199	5.45737318407225	Unchanged
ENSMUSG00000004264.17	ENSMUSG00000004264.17	Phb2	23.9588228482873	23.2227575898493	19.7787573850539	23.1150504469774	20.6690391399935	19.6605536715113	36.8747503086553	24.907493043693	21.7366420958314	0.305737820544635	4.5820622299003	0.184962893239916	1	0.45107244509629	4.5820622299003	0.0504754614885118	0.539536107033916	-0.1453359603375	4.5820622299003	0.530246964309814	1	No	No	No	No	22.3201126077301	21.148214419494	27.8396284827266	Unchanged
ENSMUSG00000004266.15	ENSMUSG00000004266.15	Ptpn6	1.29507150531282	1.59059983492119	1.14757295408162	1.65621856785196	1.55796777437137	2.03711760933731	2.96898150633296	1.71321380723814	1.68594453928886	0.657445678194825	0.916907292585182	0.114812980046601	0.904306880345039	0.294468706800046	0.916907292585182	0.475219253190437	1	0.362878060723742	0.916907292585182	0.437199075714501	1	No	No	No	No	1.34441476477188	1.75043465052021	2.12271328428665	Unchanged
ENSMUSG00000004267.16	ENSMUSG00000004267.16	Eno2	356.144663961027	249.024310155261	258.473931834032	242.888053450638	289.678141514783	264.398915760734	374.329188318459	301.327951557694	164.740866410511	-0.106296108202448	8.11351970283793	0.662337068810534	1	0.0941500044679854	8.11351970283793	0.699515345186289	1	-0.200445955563432	8.11351970283793	0.410634735401778	1	No	No	No	No	287.880968650106	265.655036908718	280.132668762221	Unchanged
ENSMUSG00000004268.11	ENSMUSG00000004268.11	Emg1	15.3642574039385	19.9143099332133	17.8211329339734	16.5621856785196	19.6303939570792	15.2073198278437	16.032500134198	16.6708882012019	12.6445840446665	-0.226998354622579	4.06030513006797	0.27523852335489	1	-0.113098697502765	4.06030513006797	0.588492194203896	1	-0.113896353414518	4.06030513006797	0.586389739716016	1	No	No	No	No	17.6999000903751	17.1332998211475	15.1159907933555	Unchanged
ENSMUSG00000004270.13	ENSMUSG00000004270.13	Lpcat3	4.29728272217437	8.52561511517756	5.46784760474185	7.70501681565913	9.14007760964536	6.06397799988782	8.37252784785894	7.97303348753136	5.29868283776499	0.245510003542325	2.80574748979482	0.382999954522284	1	-0.014573854082486	2.80574748979482	0.9626327662835	1	0.260072482644493	2.80574748979482	0.357669845355831	1	No	No	No	No	6.0969151473646	7.6363574750641	7.21474805771843	Unchanged
ENSMUSG00000004285.12	ENSMUSG00000004285.12	Atp6v1f	38.2046094067283	37.0291641569652	45.430388123349	44.1418253084023	19.318800402205	69.4988728580893	39.1311762534684	38.3496321466385	48.3504808946055	0.107090106104296	5.44833839081609	0.782054552719583	1	-0.0459140533753219	5.44833839081609	0.910116700721626	1	0.153003260409905	5.44833839081609	0.695499845073128	1	No	No	No	No	40.2213872290142	44.3198328562322	41.9437630982374	Unchanged
ENSMUSG00000004296.14	ENSMUSG00000004296.14	Il12b	0	0	0.0675042914165661	0.144019005900171	0	0	0.118759260253318	0	0.0602123049746022	1.25483710867516	-2.54103122327653	0.688344987894007	1	0.402358847292886	-2.54103122327653	0.999999999999999	1	0.844650704652466	-2.54103122327653	0.999999999999999	1	No	No	No	No	0.0225014304721887	0.0480063353000569	0.0596571884093068	Unchanged
ENSMUSG00000004317.14	ENSMUSG00000004317.14	Clcn5	22.8403520027898	20.3596778869912	21.1963475048018	18.578451761122	29.3936586764731	20.6554250621179	25.7707594749701	31.364991240206	17.2207192227362	0.164479864943744	4.52030323109756	0.457315037223849	1	0.162628634143397	4.52030323109756	0.464419497991697	1	0.00184994467074259	4.52030323109756	0.997310214727961	1	No	No	No	No	21.4654591315276	22.875845166571	24.7854899793041	Unchanged
ENSMUSG00000004319.15	ENSMUSG00000004319.15	Clcn3	253.834015041314	275.173771441365	252.871075646457	248.432785177794	340.675619995872	209.823113761743	449.32566116843	399.640066957667	291.668405296973	0.529343281959363	8.23052670344943	0.00463234337369009	0.106388591380771	0.588855367666061	8.23052670344943	0.00165527282598774	0.0527851283307942	-0.0595123560367506	8.23052670344943	0.750928733516342	1	No	No	No	No	260.626287376379	266.310506311803	380.21137780769	Unchanged
ENSMUSG00000004328.15	ENSMUSG00000004328.15	Hif3a	6.71082507298464	4.32643155098563	7.5604806386554	8.42511184515998	10.3864518291425	8.57484389046637	7.18493524532575	5.46910561541408	6.26207971735862	0.0314920540210483	2.8796267850444	0.928061919438073	1	-0.4410016269552	2.8796267850444	0.164439255338887	0.988970405483289	0.472484849931902	2.8796267850444	0.136913246666546	1	No	No	No	No	6.19924575420856	9.1288025215896	6.30537352603282	Unchanged
ENSMUSG00000004341.8	ENSMUSG00000004341.8	Gpx6	0	0	0	0	0	0.0947496562482471	0	0	0	0	-2.80869475664353	1	1	-2.6307041207564	-2.80869475664353	0.542971356136485	1	2.61192639727987	-2.80869475664353	0.542971356136485	1	No	No	No	No	0	0.0315832187494157	0	Unchanged
ENSMUSG00000004344.12	ENSMUSG00000004344.12	Gpx5	0	0	0	0	0	0	0	0	0	0	-2.9574915607629	1	1	0	-2.9574915607629	1	1	0	-2.9574915607629	1	1	No	No	No	No	0	0	0	Unchanged
ENSMUSG00000004347.17	ENSMUSG00000004347.17	Pde1c	93.2451483825234	101.862013428353	110.167003591836	106.142007348426	117.263041151018	115.026082685372	172.497825517945	213.426904678629	140.655944420671	0.771320753959593	7.02191987329413	3.71321376149748e-05	0.00203793364969546	0.679498219690565	7.02191987329413	0.000272287039241422	0.012664200290351	0.0918213907475864	7.02191987329413	0.625242851480111	1	No	No	No	No	101.758055134237	112.810377061605	175.526891539081	Unchanged
ENSMUSG00000004356.8	ENSMUSG00000004356.8	Utp20	31.5526512203488	40.8466037607761	31.7945212572026	34.4925519130909	42.1689944263184	27.0510268588746	53.9167041550065	51.5940927333641	37.8133275240502	0.454830509359966	5.28026520278535	0.015019227137106	0.254931739417743	0.543681308300804	5.28026520278535	0.00384371433840843	0.0983622400714548	-0.088852449027383	5.28026520278535	0.644409431428686	1	No	No	No	No	34.7312587461092	34.5708577327613	47.7747081374736	Unchanged
ENSMUSG00000004359.16	ENSMUSG00000004359.16	Spic	0	0	0	0	0	0	0.118759260253318	0	0	2.61166527008023	-2.80762437544764	0.542971356136485	1	2.58458589176903	-2.80762437544764	0.542971356136485	1	0	-2.80762437544764	1	1	No	No	No	No	0	0	0.0395864200844394	Unchanged
ENSMUSG00000004360.9	ENSMUSG00000004360.9	9330159F19Rik	20.2502089921642	20.8050458407691	17.2135943112244	23.619116967628	23.8888392070276	15.4441939684643	28.9772595018097	31.364991240206	17.1605069177616	0.37100236841867	4.45395779815666	0.0825466482958677	0.758071147632044	0.352989276154388	4.45395779815666	0.100345048079358	0.790056943269898	0.0180100222571584	4.45395779815666	0.934318351794007	1	No	No	No	No	19.4229497147192	20.9840500477066	25.8342525532591	Unchanged
ENSMUSG00000004364.14	ENSMUSG00000004364.14	Cul3	458.278712220925	501.038948000174	455.181437021905	459.276609815644	514.960281688883	379.70924741485	519.096726567254	458.614157629903	357.058968499391	-0.0923138529918156	8.82646725004038	0.608586595025047	1	0.0497218207059603	8.82646725004038	0.782895890272471	1	-0.14203559898508	8.82646725004038	0.430801637968907	1	No	No	No	No	471.499699081001	451.315379639792	444.923284232183	Unchanged
ENSMUSG00000004366.4	ENSMUSG00000004366.4	Sst	1.00073707228718	0.954359900952712	1.01256437124849	0.648085526550768	0.415458073165698	0.852746906234224	0.831314821773228	1.12017825857879	1.44509531939045	0.230640983770983	0.112364364375766	0.692572912175615	1	0.820484087180328	0.112364364375766	0.105167130435709	0.807333780642804	-0.58979331379849	0.112364364375766	0.271422283282152	1	No	No	No	No	0.989220448162795	0.638763501983563	1.13219613324749	Unchanged
ENSMUSG00000004371.15	ENSMUSG00000004371.15	Il11	0	0.318119966984237	0.202512874249698	0.432057017700512	0.103864518291425	0.0947496562482471	0.593796301266591	0.4612498711795	0.481698439796817	1.58602512134239	-1.22204014479981	0.0505525728919989	0.569776683335028	1.33665475068931	-1.22204014479981	0.0901581659411336	0.742329030999303	0.248255760312044	-1.22204014479981	1	1	No	No	No	No	0.173544280411312	0.210223730746728	0.51224820408097	Unchanged
ENSMUSG00000004383.18	ENSMUSG00000004383.18	Large1	47.3289768305232	64.3874813176096	53.7334159675866	69.3451513409322	69.485362736963	38.9894835461537	54.5698800863997	66.0246244174085	41.1250042976533	-0.0454730093534673	5.7911033258902	0.819100238325182	1	-0.0613989917555551	5.7911033258902	0.753871665366209	1	0.0159260987274762	5.7911033258902	0.93440569347492	1	No	No	No	No	55.1499580385732	59.2733325413496	53.9065029338205	Unchanged
ENSMUSG00000004393.10	ENSMUSG00000004393.10	Ddx56	12.7152475067077	14.9516384482592	12.4207896206482	12.7456820221651	16.0990003351708	8.10109560922513	19.2390001610376	15.682495620103	8.85120883126652	0.0905718159701999	3.73535405581645	0.736533793439217	1	0.314281065077038	3.73535405581645	0.225638714946848	1	-0.223708139698101	3.73535405581645	0.398213677516939	1	No	No	No	No	13.362558525205	12.315259322187	14.590901537469	Unchanged
ENSMUSG00000004394.12	ENSMUSG00000004394.12	Tmed4	53.2745323776412	46.318267192905	54.5434674645854	41.9815402198997	35.6255297739586	51.4964381709223	74.4026765487039	60.884982995694	42.2690380921707	0.17234957448216	5.68914239785571	0.473829072565856	1	0.467976661294928	5.68914239785571	0.0510085171416026	0.543037143253282	-0.295626867420463	5.68914239785571	0.216820780642812	1	No	No	No	No	51.3787556783772	43.0345027215936	59.1855658788562	Unchanged
ENSMUSG00000004415.15	ENSMUSG00000004415.15	Col26a1	2.23694169099488	2.4177117490802	2.76767594807921	3.4564561416041	2.28501940241134	1.27912035935134	0.475037041013273	0.724821226139215	0.602123049746021	-2.03012131812733	0.923769496477813	1.71031181412681e-05	0.00105915258516132	-1.84892693026845	0.923769496477813	0.000106585803277134	0.00575304130976489	-0.18086587593239	0.923769496477813	0.669926091713212	1	Yes	Yes	Yes	No	2.47410979605143	2.34019863445559	0.60066043896617	Down
ENSMUSG00000004446.12	ENSMUSG00000004446.12	Bid	1.35393839191795	1.46335184812749	2.36265019957981	1.58420906490188	4.05071621336556	2.17924209370968	4.51285188962609	1.77910664597807	2.34827989400948	0.751078634677368	1.32495537993744	0.111125199880018	0.889883672354247	0.262478686213232	1.32495537993744	0.586745411719559	1	0.488510527799148	1.32495537993744	0.305111332667373	1	No	No	No	No	1.72664681320842	2.60472245732571	2.88007947653788	Unchanged
ENSMUSG00000004451.14	ENSMUSG00000004451.14	Ralb	14.3635203316513	10.0525909567019	15.5934913172268	11.6655394779138	10.6980453840167	14.5440722341059	14.7855279015381	17.527495104821	9.69418110091095	0.020754597359935	3.74364290278336	0.949689815258346	1	0.182544236095461	3.74364290278336	0.513858890120146	1	-0.161788450294777	3.74364290278336	0.563941920956542	1	No	No	No	No	13.33653420186	12.3025523653455	14.00240136909	Unchanged
ENSMUSG00000004455.16	ENSMUSG00000004455.16	Ppp1cc	88.8889987737439	92.6365343858099	84.4478685621242	90.3719262023571	95.7630858646934	83.7113212953263	93.5822970796148	86.3196187493065	61.5369756840434	-0.158155574467934	6.42896957559276	0.382848566719494	1	-0.109750904232313	6.42896957559276	0.54656062931717	1	-0.0484042715985842	6.42896957559276	0.789276196925947	1	No	No	No	No	88.6578005738927	89.9487777874589	80.4796305043215	Unchanged
ENSMUSG00000004460.17	ENSMUSG00000004460.17	Dnajb11	38.7344113861745	46.5091391730955	35.4397529936972	43.4217302789014	30.4323038593874	40.5054780461257	43.2877503623345	49.4855218936864	35.8865337648629	0.0877469828501208	5.34585373740011	0.691841451869863	1	0.202298915958083	5.34585373740011	0.356549983001162	1	-0.114551947076388	5.34585373740011	0.601300668024667	1	No	No	No	No	40.2277678509891	38.1198373948048	42.8866020069613	Unchanged
ENSMUSG00000004462.7	ENSMUSG00000004462.7	Tbccd1	13.1861825995488	12.0249347520042	10.5306694609843	12.5296535133148	14.7487615973823	9.42759079670059	14.3104908605248	15.4848171038832	8.97163344121572	0.0772569512199294	3.6272013415608	0.756177863041547	1	0.138989924665671	3.6272013415608	0.571881034917092	1	-0.0617334307355441	3.6272013415608	0.804340350958647	1	No	No	No	No	11.9139289375124	12.2353353024659	12.9223138018746	Unchanged
ENSMUSG00000004473.10	ENSMUSG00000004473.10	Clec11a	5.06255224804104	5.02629547835095	5.06282185624246	3.96052266225469	4.77776784140553	2.13186726558556	4.51285188962609	4.41482019557522	2.7095537238571	-0.409712614448055	2.09105878863618	0.196863520457907	1	0.196896771403623	2.09105878863618	0.574734611624332	1	-0.606574284576307	2.09105878863618	0.0668623844828871	1	No	No	No	No	5.05055652754482	3.62338592308193	3.87907526968614	Unchanged
ENSMUSG00000004500.9	ENSMUSG00000004500.9	Zfp324	12.5975137334975	17.6238461709268	11.8132509978991	16.85022369032	13.2946583413023	9.56971528107296	21.1391483250906	18.9771375570994	19.3281498968473	0.529444847475877	3.98823942931537	0.0345152727745109	0.449249106366241	0.6844197793566	3.98823942931537	0.00663121631124865	0.145605975252178	-0.154979042717803	3.98823942931537	0.547303741306894	1	No	No	No	No	14.0115369674411	13.2381991042318	19.8148119263458	Unchanged
ENSMUSG00000004508.6	ENSMUSG00000004508.6	Gab2	22.7814851161847	14.188150527497	22.0739032932171	18.3624232522718	19.4226649204964	21.460797140228	31.0555465562427	21.6787439454365	15.2337131585743	0.155816043764702	4.3846200775202	0.578684579303631	1	0.219617193397601	4.3846200775202	0.426304707688257	1	-0.0638020901950606	4.3846200775202	0.816335442152707	1	No	No	No	No	19.6811796456329	19.7486284376654	22.6560012200845	Unchanged
ENSMUSG00000004530.12	ENSMUSG00000004530.12	Coro1c	59.8676236774156	46.1273952127144	61.0913837319923	46.3021103969049	58.0602657249063	61.8715255301054	66.8614635226182	58.7105193172764	38.2348136588724	-0.0689023680141905	5.79225833254248	0.764698925563194	1	0.00143838846309505	5.79225833254248	0.995536433439777	1	-0.0703403840169413	5.79225833254248	0.758719836739707	1	No	No	No	No	55.6954675407074	55.4113005506388	54.602265499589	Unchanged
ENSMUSG00000004535.12	ENSMUSG00000004535.12	Tax1bp1	1196.46947024923	1008.88566329381	1460.52284908882	1370.41285064307	1269.74373611266	1455.4020948012	869.13964616391	810.877273533561	675.642274120011	-0.64645790050973	10.1402014111612	0.00404220760154582	0.0965518610361486	-0.747687371007592	10.1402014111612	0.000899051783954068	0.0327979528837997	0.10122957744553	10.1402014111612	0.651430610508869	1	No	No	No	No	1221.95932754396	1365.18622718565	785.219731272494	Unchanged
ENSMUSG00000004540.7	ENSMUSG00000004540.7	Psg17	0	0	0	0	0	0	0	0	0.0602123049746022	1.90724677864308	-2.87781094941697	1	1	1.88384285746427	-2.87781094941697	1	1	0	-2.87781094941697	1	1	No	No	No	No	0	0	0.0200707683248674	Unchanged
ENSMUSG00000004542.15	ENSMUSG00000004542.15	Psg19	0	0.0636239933968475	0	0	0	0	0	0	0	-1.8728985117894	-2.88010024529643	1	1	0	-2.88010024529643	1	1	-1.83327584779133	-2.88010024529643	1	1	No	No	No	No	0.0212079977989492	0	0	Unchanged
ENSMUSG00000004552.16	ENSMUSG00000004552.16	Ctse	0	0	0	0.0720095029500853	0.103864518291425	0	0.0593796301266591	0	0.0602123049746022	2.67046432101216	-2.66412322550718	0.542971356136485	1	-0.131712079453165	-2.66412322550718	1	1	2.75615147754184	-2.66412322550718	0.542971356136485	1	No	No	No	No	0	0.0586246737471699	0.0398639783670871	Unchanged
ENSMUSG00000004558.15	ENSMUSG00000004558.15	Ndrg2	53.1567986044309	30.3486448502962	44.8903537920164	43.6377587877517	39.9878395421984	50.3120674678192	75.6496487813637	53.9662349280015	41.0045796877041	0.36472191126938	5.60217018261151	0.181802029090249	1	0.371869155254032	5.60217018261151	0.172102507216974	1	-0.00714853391391685	5.60217018261151	0.977732402944	1	No	No	No	No	42.7985990822479	44.6458885992565	56.8734877990231	Unchanged
ENSMUSG00000004561.14	ENSMUSG00000004561.14	Mettl17	5.82782177390771	11.0705748510515	9.65311367256895	12.2416155015145	14.5410325607994	8.29059492172162	9.4413611901388	10.2792828434289	6.98462737705385	0.0151215063874587	3.2844694808214	0.968505929569762	1	-0.30966905328495	3.2844694808214	0.232409441110739	1	0.324786211659126	3.2844694808214	0.212200827678787	1	No	No	No	No	8.85050343250937	11.6910809946785	8.90175713687384	Unchanged
ENSMUSG00000004562.16	ENSMUSG00000004562.16	Arhgef40	13.8337183522052	16.287742309593	16.6060556884753	17.9303662345712	19.7342584753707	24.2085371714271	35.5090188157422	26.6865996896711	24.3859835147139	0.895570270975578	4.45703240801608	0.000227796384314241	0.00950159903037879	0.523173668037584	4.45703240801608	0.0290884864859402	0.387615958128089	0.372386404336558	4.45703240801608	0.129067686928233	1	No	No	No	No	15.5758387834245	20.6243872937897	28.860534006709	Unchanged
ENSMUSG00000004565.15	ENSMUSG00000004565.15	Pnpla6	17.1891308886975	24.5588614511831	20.3187917163864	24.1951929912287	25.8622650545647	15.9179422497055	23.7518520506637	31.8262411113855	17.9432668824314	0.226172302035815	4.47101461078276	0.276913279904337	1	0.21962307158208	4.47101461078276	0.295921147379906	1	0.00654741162202657	4.47101461078276	0.974825824248852	1	No	No	No	No	20.6889280187557	21.9918000984996	24.5071200148269	Unchanged
ENSMUSG00000004567.16	ENSMUSG00000004567.16	Mcoln1	31.0228492409027	33.0208525729638	31.7945212572026	40.541350160898	39.3646524324499	28.8986451557154	30.1054724742162	41.8419525998547	27.0353249335964	0.0300097926509435	5.07047107961522	0.879990343606267	1	-0.0717382135325088	5.07047107961522	0.715830669914714	1	0.10174746492729	5.07047107961522	0.603479940244817	1	No	No	No	No	31.946074357023	36.2682159163544	32.9942500025557	Unchanged
ENSMUSG00000004568.13	ENSMUSG00000004568.13	Arhgef18	29.9632452820104	39.192379932458	31.3894955087032	37.5169510369944	38.2221427312442	35.1047476399756	59.4390097567858	52.9778423469026	40.2218197230342	0.599048442093787	5.33851264828304	0.00155403115263388	0.0460622470973269	0.513271566524523	5.33851264828304	0.00661411065277204	0.145402994370191	0.0857739757829453	5.33851264828304	0.657551581405576	1	No	No	No	No	33.5150402410572	36.9479471360714	50.8795572755742	Unchanged
ENSMUSG00000004591.16	ENSMUSG00000004591.16	Pkn2	86.4165895363285	106.824684913307	97.1386753484386	94.7645058823123	122.871725138755	71.299116326806	96.6106582160744	108.459612565922	70.9903075650559	-0.0864976608489103	6.55468409635702	0.631525948901117	1	0.0100206675369277	6.55468409635702	0.959673532202966	1	-0.0965180362553753	6.55468409635702	0.595098783267032	1	No	No	No	No	96.793316599358	96.3117824492912	92.0201927823509	Unchanged
ENSMUSG00000004609.11	ENSMUSG00000004609.11	Cd33	1.05960395889231	0.699863927365322	1.01256437124849	1.15215204720137	1.76569681095422	1.32649518747546	5.81920375241259	2.56982071085722	1.50530762436505	1.7658807560522	0.997125677577167	0.000377480508315195	0.0146206358879413	1.24567383322418	0.997125677577167	0.0107361405127009	0.203942563720725	0.519957440999393	0.997125677577167	0.327300020077465	1	No	No	No	No	0.924010752502042	1.41478134854368	3.29811069587829	Unchanged
ENSMUSG00000004610.4	ENSMUSG00000004610.4	Etfb	0.588668866051284	0.699863927365322	1.08006866266506	1.22416155015145	0.207729036582849	0.426373453117112	0.65317593139325	0.790714064879143	0.662335354720624	-0.156852340352395	-0.255397697161514	0.834442856236007	1	0.205896876009524	-0.255397697161514	0.749732474934262	1	-0.362650236997609	-0.255397697161514	0.5907457469983	1	No	No	No	No	0.789533818693888	0.619421346617137	0.702075116997672	Unchanged
ENSMUSG00000004612.9	ENSMUSG00000004612.9	Nkg7	0	0	0	0	0	0	0	0	0	0	-2.9574915607629	1	1	0	-2.9574915607629	1	1	0	-2.9574915607629	1	1	No	No	No	No	0	0	0	Unchanged
ENSMUSG00000004626.14	ENSMUSG00000004626.14	Stxbp2	10.9492409085539	16.9239822435614	16.4035428142256	17.9303662345712	18.6956132924564	12.5069546247686	18.0514075585044	15.2212457489235	12.4639471297426	0.056890195025295	3.94752138583418	0.8035762472665	1	-0.0213851355301456	3.94752138583418	0.928848175602146	1	0.0782740351571498	3.94752138583418	0.733746511533762	1	No	No	No	No	14.7589219887803	16.3776447172654	15.2455334790568	Unchanged
ENSMUSG00000004630.18	ENSMUSG00000004630.18	Pcp2	6.29875686674874	7.06226326705007	6.88543772448974	8.3531023422099	4.46617428653125	9.00121734358348	1.06883334227986	4.08535600187557	1.50530762436505	-1.65752913990936	2.4793002554485	0.000125207149701791	0.00576087252427983	-1.754672341314	2.4793002554485	5.41937589785811e-05	0.00330708742305455	0.0972222748034599	2.4793002554485	0.833761402832956	1	Yes	Yes	Yes	No	6.74881928609618	7.27349799077488	2.21983232284016	Down
ENSMUSG00000004631.15	ENSMUSG00000004631.15	Sgce	12.4797799602872	20.1688059068006	18.7661930138054	16.92223319327	22.3308714326563	15.0651953434713	31.6493428575093	31.6944554339057	24.0247096848663	0.774205457396311	4.42273366967679	0.00021968502288628	0.00924159428725626	0.763642174772499	4.42273366967679	0.000286192474068595	0.0131577263603246	0.0105570014822534	4.42273366967679	0.965190106009651	1	No	No	No	No	17.1382596269644	18.1060999897992	29.1228359920937	Unchanged
ENSMUSG00000004633.17	ENSMUSG00000004633.17	Chn2	26.136897652677	21.4412857747376	24.9090835327129	18.1463947434215	18.3840197375821	21.081798515235	34.4995651035889	24.1826718175538	16.3777469530918	0.00973976432000992	4.52189899974114	0.976098729329906	1	0.396901412389049	4.52189899974114	0.114344254549629	0.837240546715961	-0.387159508265259	4.52189899974114	0.123100524621188	1	No	No	No	No	24.1624223200425	19.2040709987462	25.0199946247448	Unchanged
ENSMUSG00000004637.15	ENSMUSG00000004637.15	Wwox	34.2605280041847	55.480122242051	42.5277035924366	63.4403720990252	49.0240526335524	41.405599780484	28.6803613511764	34.1983833060229	23.8440727699424	-0.602802249906247	5.35992236375017	0.00363450207962427	0.0888403598643665	-0.765850667327756	5.35992236375017	0.000222596076772557	0.0106936697072544	0.163051008978364	5.35992236375017	0.428760221384776	1	No	No	No	No	44.0894512795575	51.2900081710205	28.9076058090473	Unchanged
ENSMUSG00000004642.13	ENSMUSG00000004642.13	Slbp	14.0103190120206	16.7331102633709	18.8336973052219	16.7782141873699	14.3333035242166	16.486440187195	23.3955742699037	21.0198155580372	14.2101039740061	0.225623012147835	4.12199817446172	0.328699710853764	1	0.323843029776711	4.12199817446172	0.155839714813691	0.965227073663788	-0.0982215455688045	4.12199817446172	0.667301908933095	1	No	No	No	No	16.5257088602045	15.8659859662605	19.5418312673157	Unchanged
ENSMUSG00000004651.6	ENSMUSG00000004651.6	Tyr	6.76969195958977	1.46335184812749	6.27789910174065	11.4495109690636	8.20529694502254	17.5286864059257	3.9190555883595	1.77910664597807	3.07082755370471	-0.730515305667859	2.81409845345789	0.173322130820822	1	-2.03437467601186	2.81409845345789	0.000164375710595614	0.00825404077268671	1.30387167458932	2.81409845345789	0.0131618537491052	1	No	Yes	No	No	4.8369809698193	12.3944981066706	2.92299659601409	Unchanged
ENSMUSG00000004654.6	ENSMUSG00000004654.6	Ghrhr	0.0588668866051284	0.25449597358739	0.405025748499396	0.0720095029500853	0.103864518291425	0.189499312496494	0.0593796301266591	0.131785677479857	0.120424609949204	-1.11053642401126	-1.80646532627208	0.320771884448729	1	-0.296261070739102	-1.80646532627208	1	1	-0.812493105305445	-1.80646532627208	0.448433348022388	1	No	No	No	No	0.239462869563972	0.121791111246001	0.103863305851907	Unchanged
ENSMUSG00000004655.5	ENSMUSG00000004655.5	Aqp1	51.1553244598566	49.2449708891599	44.6203366263502	36.5808274986433	43.6230976823983	20.0395522965043	0.890694451899887	12.3878536831066	5.23847053279039	-3.01481151879255	4.86102308463425	1.09794422296579e-08	1.6074308997283e-06	-2.36702167621197	4.86102308463425	4.48520915738858e-06	0.000379955420635145	-0.647750679322027	4.86102308463425	0.184859729984602	1	Yes	Yes	Yes	No	48.3402106584556	33.4144924925153	6.17233955593228	Down
ENSMUSG00000004661.15	ENSMUSG00000004661.15	Arid3b	22.487150683159	48.7359789419852	37.4648817361942	70.6413223940337	71.7703821393743	28.8986451557154	52.6697319223466	66.2223029336283	46.6645363553167	0.628061886100146	5.60106859118074	0.0193178662883285	0.304472007194751	0.0580390134534794	5.60106859118074	0.831593968917218	1	0.570018717098998	5.60106859118074	0.0336441820087637	1	No	No	No	No	36.2293371204461	57.1034498963745	55.1855237370972	Unchanged
ENSMUSG00000004665.10	ENSMUSG00000004665.10	Cnn2	0.765269525866669	0.699863927365322	1.68760728541415	1.72822807080205	0.519322591457123	1.8002434687167	1.42511112303982	1.64732096849822	0.963396879593634	0.333509063278512	0.488828970825398	0.5643187594786	1	-0.0640138237203585	0.488828970825398	0.964743687223269	1	0.397428219895003	0.488828970825398	0.494222807499236	1	No	No	No	No	1.05091357954871	1.34926471032529	1.34527632371056	Unchanged
ENSMUSG00000004667.18	ENSMUSG00000004667.18	Polr2e	8.94776676397952	8.01662316800278	8.10051496998793	7.77702631860921	6.12800657919405	8.05372078110101	11.2227500939386	8.10481916501122	8.4297226964443	0.151081435709242	3.09649373987966	0.60639479165422	1	0.382853836337392	3.09649373987966	0.185368808295552	1	-0.231771837563293	3.09649373987966	0.422402868761216	1	No	No	No	No	8.35496830065674	7.31958455963476	9.25243065179803	Unchanged
ENSMUSG00000004668.14	ENSMUSG00000004668.14	Abca13	10.066237609477	12.3430547189884	10.8006866266506	12.5296535133148	14.437168042508	9.61709010919708	2.49394446531968	5.13964142171443	2.95040294375551	-1.66601336931928	3.1556849952356	2.88221259937085e-09	4.84622213640273e-07	-1.72323107798901	3.1556849952356	8.46178777809364e-10	1.86317150175826e-07	0.0572672504375724	3.1556849952356	0.830526758746161	1	Yes	Yes	Yes	No	11.0699929850386	12.1946372216733	3.52799627692987	Down
ENSMUSG00000004677.17	ENSMUSG00000004677.17	Myo9b	34.0250604577642	62.8605054760853	51.7757915165062	69.4171608438822	83.5070727063053	46.9958294991306	53.5604263742465	66.8812313210275	44.1356195463834	0.153948827842124	5.80936630348408	0.459133260208277	1	-0.19903663257802	5.80936630348408	0.337021975156669	1	0.352984145496492	5.80936630348408	0.0889760929216139	1	No	No	No	No	49.5537858167852	66.6400210164394	54.8590924138858	Unchanged
ENSMUSG00000004698.11	ENSMUSG00000004698.11	Hdac9	140.574125213047	173.75712596679	152.829715767106	156.836697425286	162.236377571205	139.897867450537	85.9223247932757	116.300860375974	75.8675042679987	-0.75758199977274	7.05562252721602	2.47807585946534e-05	0.00143829492901834	-0.669341631136131	7.05562252721602	0.000194402193320515	0.00952897040704541	-0.0882391649379983	7.05562252721602	0.62090119161944	1	No	No	No	No	155.720322315648	152.990314149009	92.6968964790828	Unchanged
ENSMUSG00000004707.14	ENSMUSG00000004707.14	Ly9	0.0588668866051284	0.127247986793695	0.135008582833132	0.0720095029500853	0.103864518291425	0.142124484372371	0.118759260253318	0.0658928387399286	0.0602123049746022	-0.337398772717592	-2.1297479830362	1	1	-0.389595276107768	-2.1297479830362	1	1	0.0527221903099181	-2.1297479830362	1	1	No	No	No	No	0.107041152077318	0.105999501871294	0.081621467989283	Unchanged
ENSMUSG00000004709.14	ENSMUSG00000004709.14	Cd244a	0	0.0636239933968475	0.202512874249698	0	0	0.0473748281241236	0.178138890379977	0	0	-0.492669464002268	-2.43041998233187	1	1	1.21442831215259	-2.43041998233187	0.711297897878379	1	-1.70198817863233	-2.43041998233187	0.518829829797299	1	No	No	No	No	0.0887122892155152	0.0157916093747079	0.0593796301266591	Unchanged
ENSMUSG00000004730.15	ENSMUSG00000004730.15	Adgre1	0.235467546420514	0.381743960381085	0.540034331332529	0.360047514750427	0.415458073165698	0.947496562482471	1.72200927367311	0.790714064879143	0.421486134822215	1.30309247123356	-0.336482311491564	0.0538183123637715	0.592061390166073	0.656373893624578	-0.336482311491564	0.294010548303351	1	0.646152570755202	-0.336482311491564	0.383457921122675	1	No	No	No	No	0.385748612711376	0.574334050132865	0.978069824458158	Unchanged
ENSMUSG00000004748.5	ENSMUSG00000004748.5	Mtfp1	16.7181957958565	16.1604943227993	15.9985170657262	15.8420906490188	16.4105938900451	16.486440187195	22.5642594481305	15.2212457489235	13.3069193993871	0.0523105760778938	4.06106520014676	0.83311310219606	1	0.115699099298032	4.06106520014676	0.628550901524381	1	-0.0633886208576742	4.06106520014676	0.794265222659827	1	No	No	No	No	16.292402394794	16.2463749087529	17.0308081988137	Unchanged
ENSMUSG00000004768.14	ENSMUSG00000004768.14	Rab23	22.487150683159	30.7303888106773	27.069220858043	30.5320292508362	27.9395554203932	24.7296602807925	30.1648521043428	30.6401700140668	22.5194020605012	0.0531954770351908	4.77665091988523	0.784871589172247	1	0.0581271703853334	4.77665091988523	0.762664009535609	1	-0.00493201872653947	4.77665091988523	0.981255360642289	1	No	No	No	No	26.7622534506265	27.7337483173406	27.7748080596369	Unchanged
ENSMUSG00000004771.12	ENSMUSG00000004771.12	Rab11a	78.410692958031	68.0140489412299	78.5074909174664	62.0001820400235	58.3718592797806	73.5731080767639	94.591750791768	80.6528346176726	57.9844496905419	0.0248485042363591	6.18827289064696	0.912821743978058	1	0.288520440736578	6.18827289064696	0.193014796878254	1	-0.263671525387884	6.18827289064696	0.233865606501724	1	No	No	No	No	74.9774109389091	64.6483831321893	77.7430116999942	Unchanged
ENSMUSG00000004788.11	ENSMUSG00000004788.11	Eif2b2	15.1876567441231	11.0705748510515	12.8258153691476	11.809558483814	11.8405550852224	13.8808246403682	20.0109353526841	14.2987460065645	11.0188518103522	0.180138763952021	3.7824918985849	0.520445515418661	1	0.297070161868177	3.7824918985849	0.278254348681458	1	-0.11693259829469	3.7824918985849	0.664808654196352	1	No	No	No	No	13.028015654774	12.5103127364682	15.1095110565336	Unchanged
ENSMUSG00000004789.10	ENSMUSG00000004789.10	Dlst	59.7498899042053	64.7692252779907	61.5639137719083	68.8410848202816	74.1592660600771	52.8229333583978	63.239306084892	67.2106955147272	43.9549826314596	-0.114428126448581	5.93984582956678	0.51390994355619	1	-0.106052785890069	5.93984582956678	0.545263602468195	1	-0.00837498629131414	5.93984582956678	0.964766943353109	1	No	No	No	No	62.0276763180348	65.2744280795855	58.1349947436929	Unchanged
ENSMUSG00000004791.7	ENSMUSG00000004791.7	Pgf	1.35393839191795	0.572615940571627	1.75511157683072	0.792104532450938	0.623187109748547	3.74261142180576	3.62215743772621	2.56982071085722	1.38488301441585	0.968049728755986	1.02139451275443	0.148919092463432	1	0.41119176774475	1.02139451275443	0.522049206343718	1	0.556710461192802	1.02139451275443	0.414388880993563	1	No	No	No	No	1.22722196977343	1.71930102133508	2.52562038766642	Unchanged
ENSMUSG00000004798.14	ENSMUSG00000004798.14	Ulk2	71.4055334520207	72.2132325054219	65.1416412169863	65.9607047022782	79.6640855295226	60.4976555145058	91.979047066195	85.4630118456874	48.1096316747071	0.0692598632505564	6.14083890197929	0.722485922226193	1	0.167746697970133	6.14083890197929	0.386955563332561	1	-0.098486827063141	6.14083890197929	0.611438816993314	1	No	No	No	No	69.5868023914763	68.7074819154355	75.1838968621965	Unchanged
ENSMUSG00000004814.10	ENSMUSG00000004814.10	Ccl24	0.0588668866051284	0.0636239933968475	0	0	0	0.0473748281241236	0.0593796301266591	0	0	-0.832260100855575	-2.67084502028778	0.999999999999999	1	-0.052654678354654	-2.67084502028778	1	1	-0.773287923252175	-2.67084502028778	0.999999999999999	1	No	No	No	No	0.040830293333992	0.0157916093747079	0.0197932100422197	Unchanged
ENSMUSG00000004815.12	ENSMUSG00000004815.12	Dgkq	8.94776676397952	10.1162149500987	9.18058363265299	12.2416155015145	13.0869293047195	7.67472215610802	8.72880562861889	14.3646388453044	10.1156672357332	0.231019073322936	3.39653344567286	0.374587233618846	1	0.102606878834364	3.39653344567286	0.701759932241006	1	0.128406670701917	3.39653344567286	0.623788628432762	1	No	No	No	No	9.41485511557708	11.0010889874473	11.0697039032188	Unchanged
ENSMUSG00000004821.1	ENSMUSG00000004821.1	Tmed11	0	0	0	0	0	0	0	0	0	0	-2.9574915607629	1	1	0	-2.9574915607629	1	1	0	-2.9574915607629	1	1	No	No	No	No	0	0	0	Unchanged
ENSMUSG00000004837.2	ENSMUSG00000004837.2	Grap	0.765269525866669	0.381743960381085	0.540034331332529	0.720095029500853	0.519322591457123	0.331623796868865	1.66262964354646	1.51553529101836	0.481698439796817	1.01801473666104	-0.164993434805105	0.0742863607163742	0.71586094079011	1.24182022212845	-0.164993434805105	0.0317981102987338	0.408421700496722	-0.223978887842326	-0.164993434805105	0.842625599652247	1	No	No	No	No	0.562349272526761	0.523680472608947	1.21995445812054	Unchanged
ENSMUSG00000004842.18	ENSMUSG00000004842.18	Pou1f1	0.647535752656412	1.46335184812749	1.01256437124849	1.00813304130119	1.66183229266279	0.947496562482471	0.415657410886614	1.05428541983886	1.08382148954284	-0.236441377320266	0.191759182058171	0.708847189089964	1	-0.365619322445816	0.191759182058171	0.540487243084754	1	0.12921303763125	0.191759182058171	0.816471788423709	1	No	No	No	No	1.04115065734413	1.20582063214882	0.85125477342277	Unchanged
ENSMUSG00000004843.7	ENSMUSG00000004843.7	Chmp2b	44.2678987270566	38.4288920116959	39.5575147701077	35.2846564455418	39.2607879141585	32.6886314056453	60.626602359319	51.3305213784044	45.2194410359262	0.354749516928431	5.43678070180997	0.0785296152997042	0.737275166967671	0.623869730548035	5.43678070180997	0.00206288650851995	0.062788471584337	-0.269120675385421	5.43678070180997	0.184594671703646	1	No	No	No	No	40.7514351696201	35.7446919217818	52.3921882578832	Unchanged
ENSMUSG00000004846.10	ENSMUSG00000004846.10	Plod3	4.41501649538463	5.98065537930366	5.67036047899155	6.91291228320819	7.47824531698257	6.53772628112905	6.47237968380584	8.50017619745079	4.75677209299357	0.275892271067453	2.66968700343934	0.308938866558428	1	-0.0511940723860704	2.66968700343934	0.871928137552052	1	0.327071175140693	2.66968700343934	0.230721328034264	1	No	No	No	No	5.35534411789328	6.9762946271066	6.5764426580834	Unchanged
ENSMUSG00000004849.14	ENSMUSG00000004849.14	Ap1s1	16.1295269298052	12.088558745401	16.1335256485593	14.4739100929671	11.8405550852224	16.7233143278156	16.5075371752112	17.2639237498613	10.8382148954284	-0.0307812190005407	3.8953187676994	0.909071446231493	1	0.0562721383629292	3.8953187676994	0.8331584070631	1	-0.0870523345841629	3.8953187676994	0.739898937721094	1	No	No	No	No	14.7838704412552	14.3459265020017	14.869891940167	Unchanged
ENSMUSG00000004864.13	ENSMUSG00000004864.13	Mapk13	0.235467546420514	0	0.135008582833132	0.216028508850256	0	0.378998624992989	0.356277780759955	0.395357032439572	0.240849219898409	1.2934484177313	-1.46635071137375	0.175681241264649	1	0.518829959285313	-1.46635071137375	0.593273882654875	1	0.772913105630541	-1.46635071137375	0.576854204337725	1	No	No	No	No	0.123492043084549	0.198342377947748	0.330828011032645	Unchanged
ENSMUSG00000004865.16	ENSMUSG00000004865.16	Srpk1	51.331925119672	59.5520578194492	50.6282185624246	58.6877449043195	62.4225754931461	42.3057215148423	57.0044449215928	69.253373515665	48.8321793344023	0.109329267664962	5.78972210239568	0.544949758904616	1	0.175444632633411	5.78972210239568	0.333131904208063	1	-0.0661155508766793	5.78972210239568	0.718628841696967	1	No	No	No	No	53.8374005005153	54.4720139707693	58.3633325905534	Unchanged
ENSMUSG00000004872.15	ENSMUSG00000004872.15	Pax3	0	0.0636239933968475	0	0.216028508850256	0.103864518291425	0.142124484372371	0	0	0.0602123049746022	-0.00724494464612808	-2.37168587608425	1	1	-2.48512486062646	-2.37168587608425	0.103416346825687	0.801321440625175	2.4730239707532	-2.37168587608425	0.103416346825687	1	No	No	No	No	0.0212079977989492	0.15400583717135	0.0200707683248674	Unchanged
ENSMUSG00000004880.11	ENSMUSG00000004880.11	Lbr	20.6034103117949	23.0955096030556	21.3988603790514	19.8746228142235	20.7729036582849	16.486440187195	16.6856760655912	20.6903513643376	14.3907408889299	-0.340412035656856	4.27689179341393	0.0905246829839135	0.798052603229808	-0.0799156712778319	4.27689179341393	0.698967992423632	1	-0.260491615174642	4.27689179341393	0.193359048963773	1	No	No	No	No	21.6992600979673	19.0446555532345	17.2555894396196	Unchanged
ENSMUSG00000004885.5	ENSMUSG00000004885.5	Crabp2	1.76600659815385	1.27247986793695	1.41759011974789	1.15215204720137	1.03864518291425	1.04224621873072	0.237518520506636	1.18607109731871	0.541910744771419	-1.22935104196365	0.268092412328295	0.0199458140406089	0.311142362572749	-0.705224052044857	0.268092412328295	0.223710703871927	1	-0.523849502801603	0.268092412328295	0.30668249239046	1	No	No	No	No	1.48535886194623	1.07768114961544	0.655166787532257	Unchanged
ENSMUSG00000004891.16	ENSMUSG00000004891.16	Nes	14.5989878780718	11.1978228378452	13.0958325348138	9.86530190416169	9.03621309135393	20.7501747183661	28.4428428306697	22.0082081391362	14.0294670590823	0.682047629712814	4.01782893638397	0.054100600789126	0.594279783974603	0.657378298389553	4.01782893638397	0.0611951823449946	0.599934323749236	0.0246617128196439	4.01782893638397	0.962349990669722	1	No	No	No	No	12.9642144169103	13.2172299046272	21.4935060096294	Unchanged
ENSMUSG00000004892.13	ENSMUSG00000004892.13	Bcan	3.76748074272822	2.79945570946129	3.91524890216083	2.37631359735282	3.73912265849128	3.4109876249369	9.7382593407721	8.03892632627129	4.99762131289198	1.07536009594888	2.28786418443389	0.00129122224096809	0.0398033602692203	1.27921800059534	2.28786418443389	0.000152921869536439	0.00776319833025469	-0.203888510150078	2.28786418443389	0.559736951970118	1	No	Yes	No	No	3.49406178478345	3.175474626927	7.59160232664512	Unchanged
ENSMUSG00000004894.10	ENSMUSG00000004894.10	Hapln2	0.117733773210257	0.190871980190542	0.202512874249698	0.144019005900171	0.103864518291425	0.0947496562482471	0.415657410886614	0.263571354959714	0.180636914923806	0.730685676467986	-1.63969194857544	0.350064683490117	1	1.30902612847917	-1.63969194857544	0.135738055763783	0.90645053558371	-0.578418846121924	-1.63969194857544	0.611686041088067	1	No	No	No	No	0.170372875883499	0.114211060146614	0.286621893590045	Unchanged
ENSMUSG00000004895.9	ENSMUSG00000004895.9	Prcc	32.553388292636	30.857636797471	28.8243324348737	29.3078677006847	21.292226249742	28.9460199838395	35.4496391856155	33.4076692411438	22.1581282306536	-0.0484870960540336	4.87896137049346	0.835529170003989	1	0.208829777147351	4.87896137049346	0.364297765536243	1	-0.257315491283674	4.87896137049346	0.263383553551727	1	No	No	No	No	30.7451191749936	26.5153713114221	30.3384788858043	Unchanged
ENSMUSG00000004896.16	ENSMUSG00000004896.16	Rrnad1	14.7755885378872	30.9848847842647	23.6940062872147	27.6516491328328	31.2632200057188	17.5286864059257	19.2983797911642	31.8921339501254	22.2785528406028	0.105759072135904	4.59333536614638	0.676364084577352	1	0.0380993104569768	4.59333536614638	0.885612039953941	1	0.0676586412188501	4.59333536614638	0.789098252079523	1	No	No	No	No	23.1514932031222	25.4811851814924	24.4896888606308	Unchanged
ENSMUSG00000004897.16	ENSMUSG00000004897.16	Hdgf	157.527788555324	116.177411942643	184.894254189975	154.100336313183	123.391047730212	243.364492073623	232.055594534984	175.73620091939	145.111654988791	0.24757247828096	7.4323446491977	0.4131898614835	1	0.0886638057449361	7.4323446491977	0.768646875770843	1	0.158908291973007	7.4323446491977	0.600356615874561	1	No	No	No	No	152.866484895981	173.618625372339	184.301150147722	Unchanged
ENSMUSG00000004902.7	ENSMUSG00000004902.7	Slc25a18	2.35467546420514	7.06226326705007	4.92781327340932	10.2973589218622	9.14007760964536	4.73748281241236	7.06617598507244	7.18231942265222	5.84059358253641	0.523555176582136	2.6995982113072	0.135473087612903	0.987648825696642	-0.162641074089036	2.6995982113072	0.645796835315707	1	0.686165461413821	2.6995982113072	0.0491678605018535	1	No	No	No	No	4.78158400155484	8.0583064479733	6.69636299675369	Unchanged
ENSMUSG00000004929.12	ENSMUSG00000004929.12	Thop1	12.8918481665231	12.7247986793695	14.0408926146457	13.7538150634663	9.34780664622821	13.6439504997476	17.1013334764778	16.2096383300224	10.1156672357332	0.100168728555745	3.75211442362585	0.711739466323461	1	0.242787111843023	3.75211442362585	0.349270815739466	1	-0.142618378502837	3.75211442362585	0.575383100198086	1	No	No	No	No	13.2191798201795	12.248524069814	14.4755463474111	Unchanged
ENSMUSG00000004931.11	ENSMUSG00000004931.11	Apba3	5.88668866051284	8.20749514819332	6.41290768457378	10.0813304130119	7.89370339014826	4.87960729678473	5.10664819089268	6.85285522895258	4.03422443329834	-0.37338671658756	2.72449372033318	0.208834173075565	1	-0.445272324075665	2.72449372033318	0.132379278679145	0.894541419486206	0.0718954379641836	2.72449372033318	0.815251282914169	1	No	No	No	No	6.83569716442665	7.61821369998164	5.33124261771454	Unchanged
ENSMUSG00000004933.17	ENSMUSG00000004933.17	Matk	12.0677117540513	13.0429186463537	13.9058840318126	15.8420906490188	13.0869293047195	17.0075632965604	14.4292501207782	16.2096383300224	10.1156672357332	0.0399737327066534	3.81720162059911	0.880188815905747	1	-0.160839475296403	3.81720162059911	0.517884928989932	1	0.200810822602783	3.81720162059911	0.422902368329127	1	No	No	No	No	13.0055048107392	15.3121944167662	13.5848518955113	Unchanged
ENSMUSG00000004934.14	ENSMUSG00000004934.14	Pias4	34.849196870236	42.3735796023004	39.6925233529409	35.9327419720926	36.45644592029	31.5516355306663	43.3471299924612	40.7876671800158	28.2395710330884	-0.0703169556962483	5.20829092985388	0.703710127233199	1	0.161533897241647	5.20829092985388	0.381669992792639	1	-0.231849732745238	5.20829092985388	0.208286820864017	1	No	No	No	No	38.9717666084924	34.6469411410163	37.4581227351885	Unchanged
ENSMUSG00000004936.8	ENSMUSG00000004936.8	Map2k1	38.9110120459899	36.2020522428062	32.7395813370346	29.7399247183852	30.5361683776788	30.3198899994391	30.2836113645962	30.6401700140668	19.1475129819235	-0.463643463509632	4.95655048061057	0.0243544161326043	0.356745904949793	-0.148043916598242	4.95655048061057	0.478896675212302	1	-0.315595695782103	4.95655048061057	0.124184175790243	1	No	No	No	No	35.9508818752769	30.1986610318344	26.6904314535288	Unchanged
ENSMUSG00000004937.6	ENSMUSG00000004937.6	Sgta	47.4467106037335	41.0374757409666	46.98298682593	39.6052266225469	37.18349754833	44.484963608552	54.6886393466531	49.6832004099062	33.1167677360312	-0.011417721191153	5.46068529793103	0.958953578233813	1	0.201217286813155	5.46068529793103	0.354645071093972	1	-0.212634353703742	5.46068529793103	0.327217395781105	1	No	No	No	No	45.15572439021	40.424562593143	45.8295358308635	Unchanged
ENSMUSG00000004939.7	ENSMUSG00000004939.7	Nmrk2	0.176600659815385	0.127247986793695	0.270017165666264	0.216028508850256	0.311593554874274	0.284248968744741	0.0593796301266591	0.131785677479857	0.240849219898409	-0.363421870871244	-1.59817974186788	0.831624027948827	1	-0.80959551723106	-1.59817974186788	0.443552511839069	1	0.446318454733674	-1.59817974186788	0.720691887429175	1	No	No	No	No	0.191288604091782	0.270623677489757	0.144004842501642	Unchanged
ENSMUSG00000004945.15	ENSMUSG00000004945.15	Tmem242	14.9521891977026	11.9613107586073	12.0832681635653	12.0975964956143	8.30916146331396	14.9230708590989	19.1202409007842	14.5623173615242	10.6575779805046	0.151552719490556	3.7502333672069	0.625195405619663	1	0.32198851970566	3.7502333672069	0.286424900061863	1	-0.170436131892654	3.7502333672069	0.570155950185376	1	No	No	No	No	12.9989227066251	11.7766096060091	14.780045414271	Unchanged
ENSMUSG00000004947.15	ENSMUSG00000004947.15	Dtx2	4.3561496087795	6.68051930666898	3.9827531935774	5.904779241907	4.6739033231141	3.26886314056453	5.34416671139932	6.12803400281336	3.85358751837454	0.0197256292932194	2.31737251539179	0.968884803182641	1	0.209750825947726	2.31737251539179	0.522810744943696	1	-0.190020691801186	2.31737251539179	0.55956716720497	1	No	No	No	No	5.00647403634196	4.61584856852854	5.10859607752907	Unchanged
ENSMUSG00000004948.12	ENSMUSG00000004948.12	Zp3	0.117733773210257	0	0	0	0	0	0	0	0	-2.69345059824498	-2.80471531001246	0.542971356136485	1	0	-2.80471531001246	1	1	-2.64748381735838	-2.80471531001246	0.542971356136485	1	No	No	No	No	0.0392445910700856	0	0	Unchanged
ENSMUSG00000004951.10	ENSMUSG00000004951.10	Hspb1	2.17807480438975	1.71784782171488	2.09263303391355	1.58420906490188	1.03864518291425	2.51086589057855	3.62215743772621	3.49232045321622	2.46870450395869	0.649849723183663	1.31030248250216	0.121344180195529	0.928970871339191	0.844796186112786	1.31030248250216	0.0382039016760893	0.457509957383098	-0.194981516036334	1.31030248250216	0.664641497366055	1	No	No	No	No	1.99618522000606	1.71124004613156	3.1943941316337	Unchanged
ENSMUSG00000004952.13	ENSMUSG00000004952.13	Rasa4	14.7167216512821	21.5049097681344	22.6139376245496	24.6272500089292	22.5386004692391	19.9921774683801	18.3483057091377	27.67499227077	17.702417662533	0.113556051187087	4.39569257350314	0.609619628500056	1	-0.024412906923271	4.39569257350314	0.921919544718527	1	0.137967128894694	4.39569257350314	0.538651690350756	1	No	No	No	No	19.6118563479887	22.3860093155161	21.2419052141469	Unchanged
ENSMUSG00000004961.7	ENSMUSG00000004961.7	Syt5	13.7159845789949	7.6348792076217	11.7457467064825	6.33683625960751	8.20529694502254	11.9384566872791	24.1081298314236	16.2096383300224	12.2230979098442	0.618794410375475	3.67086285672629	0.0731488443651563	0.70896243271431	0.984634089340469	3.67086285672629	0.00448285124773641	0.110061932381925	-0.365843120568624	3.67086285672629	0.288390918447262	1	No	No	No	No	11.0322034976997	8.82686329730306	17.5136220237634	Unchanged
ENSMUSG00000004980.16	ENSMUSG00000004980.16	Hnrnpa2b1	371.391187591755	561.799861694163	449.443572251497	496.001456320188	436.127112305692	418.035483367266	463.458013138574	590.33394227102	558.52934094441	0.263111994180856	8.92338860396001	0.22373484736968	1	0.345715256729712	8.92338860396001	0.110083531826664	0.822810466228428	-0.0826033323292773	8.92338860396001	0.702483898589341	1	No	No	No	No	460.878207179138	450.054683997715	537.440432118001	Unchanged
ENSMUSG00000004988.9	ENSMUSG00000004988.9	Fxyd4	0.647535752656412	1.65422382831803	1.08006866266506	1.36818055605162	1.97342584753707	0.947496562482471	0.771935191646569	2.17446367841764	0.541910744771419	-0.00668725159318352	0.396287810450377	1	1	-0.256533904519902	0.396287810450377	0.645791942225066	1	0.249822798496875	0.396287810450377	0.645791942225066	1	No	No	No	No	1.12727608121317	1.42970098869039	1.16276987161188	Unchanged
ENSMUSG00000004994.12	ENSMUSG00000004994.12	Ccdc130	8.35909789792823	12.0249347520042	12.4882939120647	11.4495109690636	11.2173679754738	7.86422146860451	11.5196482445719	11.7948181344472	8.00823656162209	-0.0744517666230332	3.39843548514714	0.765465760749802	1	0.103550234049979	3.39843548514714	0.677049355009697	1	-0.177998604044538	3.39843548514714	0.464568767011949	1	No	No	No	No	10.9574421873324	10.1770334710473	10.4409009802137	Unchanged
ENSMUSG00000004996.9	ENSMUSG00000004996.9	Mri1	5.94555554711797	9.35272702933658	7.5604806386554	9.86530190416169	8.62075501818824	6.06397799988782	9.38198156001214	9.42267593980979	8.06844886659669	0.252029431058561	3.05878285470461	0.334909051070189	1	0.218446735963104	3.05878285470461	0.408480883276059	1	0.0335768629149598	3.05878285470461	0.912887343291742	1	No	No	No	No	7.61958773836998	8.18334497407925	8.95770212213954	Unchanged
ENSMUSG00000005034.15	ENSMUSG00000005034.15	Prkacb	255.070219660021	219.948145172902	229.717103690574	182.616099481416	230.267637052088	207.975495464902	357.821651143248	288.083490970968	205.926083013139	0.242238408740801	7.91891885083011	0.245397274704562	1	0.498833859159426	7.91891885083011	0.0169423452631027	0.273975817655749	-0.256595469996786	7.91891885083011	0.218654268366861	1	No	No	No	No	234.911822841166	206.953077332802	283.943741709118	Unchanged
ENSMUSG00000005043.13	ENSMUSG00000005043.13	Sgsh	4.23841583556924	4.77179950476356	3.51022315366144	3.31243713570392	4.88163235969695	3.78998624992989	3.85967595823284	4.21714167935543	2.34827989400948	-0.295844099400191	1.9912726817358	0.362420746619147	1	-0.15949092359064	1.9912726817358	0.623703451497808	1	-0.136335262019074	1.9912726817358	0.669875994085625	1	No	No	No	No	4.17347949799808	3.99468524844359	3.47503251053259	Unchanged
ENSMUSG00000005045.16	ENSMUSG00000005045.16	Chd5	104.783058157129	87.8011108876495	120.630168761404	88.9317361433554	82.7800210782653	128.954282153864	163.531501368819	142.855674388165	97.4837217538809	0.33461231818383	6.83150992557222	0.190238831351369	1	0.428042939703018	6.83150992557222	0.0934412888514907	0.759229286059842	-0.0934310105814928	6.83150992557222	0.712937746607822	1	No	No	No	No	104.404779268727	100.222013125162	134.623632503622	Unchanged
ENSMUSG00000005054.7	ENSMUSG00000005054.7	Cstb	4.94481847483079	4.13555957079509	3.7802403193277	3.81650365635452	1.97342584753707	3.93211073430226	3.9190555883595	4.48071303431515	3.79337521339994	-0.0841483398715772	2.02568504662282	0.830642369990994	1	0.33283304304576	2.02568504662282	0.359664153274412	1	-0.416964592353336	2.02568504662282	0.250864548308858	1	No	No	No	No	4.28687278831786	3.24068007939795	4.06438127869153	Unchanged
ENSMUSG00000005057.13	ENSMUSG00000005057.13	Sh2b2	1.6482728249436	2.29046376228651	2.76767594807921	1.72822807080205	3.01207103045131	2.70036520307504	2.13766668455973	3.82178464691586	2.10743067411108	0.251094040078933	1.36720575616555	0.515279433463289	1	0.143659321216715	1.36720575616555	0.745202986761653	1	0.107410371703185	1.36720575616555	0.831686038372514	1	No	No	No	No	2.2354708451031	2.48022143477613	2.68896066852889	Unchanged
ENSMUSG00000005069.12	ENSMUSG00000005069.12	Pex5	22.8403520027898	19.7870619464196	21.5338689618846	19.9466323171736	24.3042972801933	19.1394305621459	29.1553983921896	26.4889211734513	16.799233087914	0.138306953726037	4.4744730891022	0.520589258639905	1	0.238548424177576	4.4744730891022	0.265202757197356	1	-0.100241973810543	4.4744730891022	0.641043632615384	1	No	No	No	No	21.387094303698	21.130120053171	24.1478508845183	Unchanged
ENSMUSG00000005078.16	ENSMUSG00000005078.16	Jkamp	16.6004620226462	13.9336545539096	13.0958325348138	11.809558483814	11.5289615303481	12.4122049685204	17.5169908873644	14.8917815552239	9.99524262578396	-0.0772015892690423	3.77583787349103	0.761125070800128	1	0.270555026247557	3.77583787349103	0.283016086554759	1	-0.347752431491317	3.77583787349103	0.164100431524564	1	No	No	No	No	14.5433163704565	11.9169083275608	14.1346716894574	Unchanged
ENSMUSG00000005087.17	ENSMUSG00000005087.17	Cd44	10.6549064755282	11.5159428048294	9.31559221548612	8.78515935991041	10.9057744205996	12.270080484148	20.0109353526841	20.6244585255977	13.0660701794887	0.744066973275489	3.7166569525657	0.0029131275352063	0.0747298694156228	0.763232266478866	3.7166569525657	0.00219149131939714	0.0655318563349451	-0.0191748751161753	3.7166569525657	0.942867014807761	1	No	No	No	No	10.4954804986146	10.6536714215527	17.9004880192568	Unchanged
ENSMUSG00000005089.15	ENSMUSG00000005089.15	Slc1a2	621.928656983182	679.058881524553	643.045880034208	577.732242168535	911.307283488959	465.031312866397	892.59460006394	882.700467760084	535.106754309289	0.218567857931266	9.40919890270532	0.28281129525409	1	0.313352554446365	9.40919890270532	0.12394668726869	0.86741535343195	-0.0947847329199184	9.40919890270532	0.641774368504814	1	No	No	No	No	648.011139513981	651.35694617463	770.133940711104	Unchanged
ENSMUSG00000005102.13	ENSMUSG00000005102.13	Eif2ak4	34.4371286640001	52.1080505920181	46.7804739516803	43.4937397818515	55.2559237310378	36.9523659368164	40.9125651572681	53.8344492505217	34.6822876653708	-0.0452121026628507	5.45532249990379	0.815622504270752	1	0.000358745557222989	5.45532249990379	1	1	-0.0455705291495936	5.45532249990379	0.81614335512233	1	No	No	No	No	44.4418844025662	45.2340098165686	43.1431006910535	Unchanged
ENSMUSG00000005103.12	ENSMUSG00000005103.12	Wdr1	156.703652142852	121.585451381376	143.446619260203	117.159461299789	164.936855046782	140.371615731778	153.199445726781	154.386921167653	85.5014730639351	-0.154957087448894	7.09673607033257	0.472941895934697	1	-0.0761753701506193	7.09673607033257	0.724834274355284	1	-0.078781445071459	7.09673607033257	0.715500213123476	1	No	No	No	No	140.578574261477	140.822644026116	131.029279986123	Unchanged
ENSMUSG00000005107.13	ENSMUSG00000005107.13	Slc2a9	0.647535752656412	0.572615940571627	0.675042914165661	0.720095029500853	0.727051628039972	0.852746906234224	0.237518520506636	0.593035548659357	0.0602123049746022	-1.15579921834814	-0.534232943276593	0.0657274990219655	0.666573139767242	-1.40494439821757	-0.534232943276593	0.0162405085972589	0.266845454704206	0.249572136577545	-0.534232943276593	0.73426489093632	1	No	No	No	No	0.6317315357979	0.766631187925016	0.296922124713532	Unchanged
ENSMUSG00000005124.10	ENSMUSG00000005124.10	Ccn4	32.6711220658463	31.303004751249	28.0142809378749	37.7329795458447	46.0119816031011	22.2661692183381	0.415657410886614	9.02731890737022	2.34827989400948	-3.05937172496142	4.51618045813804	9.55406468257822e-08	1.12077460262625e-05	-3.15161539363879	4.51618045813804	4.35098971003148e-08	6.30348214205004e-06	0.0923037033063102	4.51618045813804	0.861456153633767	1	Yes	Yes	Yes	No	30.66280258499	35.3370434557613	3.93041873742211	Down
ENSMUSG00000005125.13	ENSMUSG00000005125.13	Ndrg1	167.829493711221	159.696223426087	159.580144908762	195.217762497681	266.412489417504	179.550598590428	75.3527506307304	87.4397970078853	63.7648309681037	-1.11766789006552	7.21895535174333	2.92195730460329e-09	4.89820679639042e-07	-1.42386722332226	7.21895535174333	5.57885132243193e-14	2.62333663837102e-11	0.306200947467894	7.21895535174333	0.0988885533322009	1	Yes	Yes	Yes	No	162.368620682023	213.726950168538	75.5191262022398	Down
ENSMUSG00000005131.4	ENSMUSG00000005131.4	4930550C14Rik	0.235467546420514	0.699863927365322	0.472530039915963	0.648085526550768	0.934780664622821	0.568497937489483	0.65317593139325	0.922499742359001	0.361273829847613	0.43838322737975	-0.472316733042131	0.467723201370609	1	-0.0891914204865865	-0.472316733042131	0.925688432075604	1	0.527317876057681	-0.472316733042131	0.349689226931651	1	No	No	No	No	0.469287171233933	0.717121376221024	0.645649834533288	Unchanged
ENSMUSG00000005142.10	ENSMUSG00000005142.10	Man2b1	14.4223872182565	19.3416939926416	17.0785857283912	20.9547653584748	19.5265294387878	15.2546946559678	23.1580557493971	23.3919577526747	15.1132885486251	0.264656060570598	4.22004368680117	0.198429538197113	1	0.198838330365982	4.22004368680117	0.332759503482226	1	0.0658147262938239	4.22004368680117	0.755427477961294	1	No	No	No	No	16.9475556464298	18.5786631510768	20.554434016899	Unchanged
ENSMUSG00000005148.8	ENSMUSG00000005148.8	Klf5	0.35320131963077	0.25449597358739	0.270017165666264	0.432057017700512	0.311593554874274	0.331623796868865	0.356277780759955	0.395357032439572	0.481698439796817	0.479794058128471	-1.03660155090751	0.486609249121763	1	0.239664889144593	-1.03660155090751	0.688393777692328	1	0.239803348868788	-1.03660155090751	0.880182727508625	1	No	No	No	No	0.292571486294808	0.35842478981455	0.411111084332115	Unchanged
ENSMUSG00000005150.16	ENSMUSG00000005150.16	Wdr83	5.1802860212513	6.74414330006583	7.29046347298914	6.33683625960751	5.5048194694455	5.0217317811571	7.00679635494578	6.78696239021265	6.32229202233323	0.0851771548753531	2.676406772321	0.764909832556302	1	0.325996325324973	2.676406772321	0.24666261482811	1	-0.240816382030018	2.676406772321	0.399846317186287	1	No	No	No	No	6.40496426476876	5.62112917007004	6.70535025583055	Unchanged
ENSMUSG00000005161.15	ENSMUSG00000005161.15	Prdx2	51.9205939857233	41.9918356419193	43.877789420768	41.9815402198997	37.4950911032043	45.621959483531	62.1704727426121	53.570877895562	40.6433058578565	0.156679830449579	5.55469764221526	0.486037196785468	1	0.353054586724184	5.55469764221526	0.114878797121223	0.839234862058132	-0.196374769346681	5.55469764221526	0.379753946215327	1	No	No	No	No	45.9300730161368	41.6995302688783	52.1282188320102	Unchanged
ENSMUSG00000005198.15	ENSMUSG00000005198.15	Polr2a	210.037051407098	215.685337615313	208.993286225689	196.225895538982	264.750657124841	189.357188012122	212.282177702806	213.558690356109	113.078708742303	-0.281519777365142	7.64590516938082	0.143588304203282	1	-0.234053638690725	7.64590516938082	0.22397306220445	1	-0.0474658527135954	7.64590516938082	0.805899397912545	1	No	No	No	No	211.571891749367	216.777913558648	179.639858933739	Unchanged
ENSMUSG00000005202.2	ENSMUSG00000005202.2	Shbg	0	0	0	0.288038011800341	0.103864518291425	0	0.0593796301266591	0.0658928387399286	0	2.61281648528753	-2.48039363922223	0.545646277431688	1	-1.37038370667277	-2.48039363922223	0.572080714398599	1	3.93533096712295	-2.48039363922223	0.126164927200463	1	No	No	No	No	0	0.130634176697255	0.0417574896221959	Unchanged
ENSMUSG00000005204.12	ENSMUSG00000005204.12	Senp3	42.6784927887181	54.8438823080825	42.7977207581029	68.5530468084812	57.5409431334492	53.3914312958873	55.6980930588063	61.807482738053	44.6775302911548	0.206402719119891	5.7387535085266	0.270294762891961	1	-0.0906960561805912	5.7387535085266	0.632136419862556	1	0.297097336033304	5.7387535085266	0.113536050614613	1	No	No	No	No	46.7733652849678	59.8284737459392	54.0610353626714	Unchanged
ENSMUSG00000005220.10	ENSMUSG00000005220.10	Corin	0	0.0636239933968475	0	0.0720095029500853	0	0.521123109365359	0.0593796301266591	0.263571354959714	0.120424609949204	2.41435972143724	-1.89655598150745	0.188118170911227	1	-0.643792411981164	-1.89655598150745	0.781928730252463	1	3.04557374940404	-1.89655598150745	0.0848832710040421	1	No	No	No	No	0.0212079977989492	0.197710870771815	0.147791865011859	Unchanged
ENSMUSG00000005225.15	ENSMUSG00000005225.15	Plekha8	91.8323431040003	104.406973164227	93.8309650690269	81.4427478365465	109.888660352327	49.5066953897091	39.6062132944816	57.0631983487782	33.4178292609042	-1.17988575902817	6.17779912419216	4.25048929119882e-08	5.42176780001721e-06	-0.802163483641608	6.17779912419216	0.000182499902932456	0.00901725032414354	-0.377718391618048	6.17779912419216	0.0761952941220984	1	Yes	No	No	No	96.6900937790846	80.2793678595276	43.3624136347213	Down
ENSMUSG00000005232.11	ENSMUSG00000005232.11	G6pc2	0	0	0.0675042914165661	0	0	0	0.118759260253318	0	0	0.708418574163629	-2.73660648500357	0.999999999999999	1	2.58458589176903	-2.73660648500357	0.542971356136485	1	-1.86355846360655	-2.73660648500357	1	1	No	No	No	No	0.0225014304721887	0	0.0395864200844394	Unchanged
ENSMUSG00000005233.16	ENSMUSG00000005233.16	Spc25	296.924576036268	152.061344218465	338.264004288413	27.6516491328328	170.753268071102	391.268705477137	12.7666204772317	46.12498711795	24.8676819545107	-3.27723492200151	7.3913485746888	1.56453420647902e-06	0.000131134908632782	-2.86519302044206	7.3913485746888	1.93024868268462e-05	0.00135574314754584	-0.412033415978098	7.3913485746888	0.510594641939943	1	Yes	Yes	Yes	No	262.416641514382	196.557874227024	27.9197631832308	Down
ENSMUSG00000005237.14	ENSMUSG00000005237.14	Dnah2	1.29507150531282	1.65422382831803	1.14757295408162	1.87224707670222	2.38888392070276	2.22661692183381	3.26587965696625	2.96517774329679	1.74615684426346	0.931337589179501	1.12330953099167	0.0129124347781827	0.228904878126844	0.319876689117401	1.12330953099167	0.395474563352993	1	0.611327612765747	1.12330953099167	0.118331498862862	1	No	No	No	No	1.36562276257083	2.16258263974626	2.65907141484217	Unchanged
ENSMUSG00000005251.15	ENSMUSG00000005251.15	Ripk4	1.76600659815385	2.35408775568336	1.01256437124849	1.65621856785196	1.55796777437137	1.08962104685484	0.890694451899887	0.790714064879143	0.301061524873011	-1.40185859221394	0.462842789691984	0.00289859287270388	0.0744602882998705	-1.06564108359065	0.462842789691984	0.0262004181912034	0.361196710885214	-0.335949905025347	0.462842789691984	0.482971406324324	1	No	No	No	No	1.71088624169523	1.43460246302606	0.660823347217347	Unchanged
ENSMUSG00000005262.13	ENSMUSG00000005262.13	Ufd1	90.9493398049234	87.9283588744432	97.7462139711877	84.4671469604501	84.3379888526367	102.187504263735	116.087176897619	89.6142606863029	65.5109878123671	-0.0526124085369293	6.51223992610035	0.811474622859696	1	0.0246151519013455	6.51223992610035	0.910347033959589	1	-0.0772273552333336	6.51223992610035	0.724436963560595	1	No	No	No	No	92.2079708835181	90.3308800256071	90.4041417987629	Unchanged
ENSMUSG00000005267.13	ENSMUSG00000005267.13	Zfp287	20.7211440850052	35.9475562692188	24.0315277442975	33.2683903629394	33.2366458532559	19.7553033277595	31.4712039671293	37.888382275459	23.0613128052726	0.191047128087772	4.83111949692919	0.381198538315099	1	0.169778543391788	4.83111949692919	0.441560346222096	1	0.0212673156139347	4.83111949692919	0.921297549903466	1	No	No	No	No	26.9000760328405	28.7534465146516	30.806966349287	Unchanged
ENSMUSG00000005268.20	ENSMUSG00000005268.20	Prlr	2.35467546420514	2.5449597358739	2.83518023949578	2.37631359735282	3.01207103045131	2.6056155468268	12.7072408471051	8.23660484249108	6.44271663228243	1.80564985905921	2.30209121527631	3.93294205136022e-08	5.03988812018071e-06	1.81732732343079	2.30209121527631	3.60332163906077e-08	5.38915115327668e-06	-0.0117474865879044	2.30209121527631	1	1	Yes	Yes	Yes	No	2.5782718131916	2.66466672487697	9.12885410729285	Up
ENSMUSG00000005299.6	ENSMUSG00000005299.6	Letm1	44.9743013663181	57.3888420439564	50.8982357280908	56.3834408099168	48.0892719689296	59.029035842658	50.6508244980402	48.3653436351076	37.9337521339994	-0.160624892380417	5.66109867220128	0.432461133118714	1	-0.217579905539941	5.66109867220128	0.289761676917019	1	0.0569554621400165	5.66109867220128	0.786208304324594	1	No	No	No	No	51.0871263794551	54.5005828738348	45.6499734223824	Unchanged
ENSMUSG00000005312.15	ENSMUSG00000005312.15	Ubqln1	95.4820900735183	77.8757679177413	74.2547205582227	69.0571133291318	85.7920921087167	68.4092518112344	86.219222943909	85.5947975231673	53.4083145124721	-0.178378577152285	6.27088954613138	0.376295875607176	1	0.0576861048827434	6.27088954613138	0.777111561064495	1	-0.23606390269734	6.27088954613138	0.242497708143742	1	No	No	No	No	82.5375261831608	74.4194857496943	75.0741116598495	Unchanged
ENSMUSG00000005320.9	ENSMUSG00000005320.9	Fgfr4	1.2362046187077	2.35408775568336	2.16013732533011	0.576076023600683	1.45410325607994	1.98974278121319	0.415657410886614	1.31785677479857	0.662335354720624	-1.26480046680421	0.573849383322785	0.0253454215442138	0.366903575586693	-0.77372396803868	0.573849383322785	0.175514476830974	1	-0.490850875847716	0.573849383322785	0.34850527808941	1	No	No	No	No	1.91680989990706	1.33997402029794	0.798616513468603	Unchanged
ENSMUSG00000005338.13	ENSMUSG00000005338.13	Cadm3	228.933322007344	227.710272367317	227.691974948077	213.796214258803	267.451134600418	216.029216246003	347.133317720449	331.375086023101	227.963786633844	0.382554773769047	7.98482993145866	0.0364662899316907	0.467731167230634	0.431062475689164	7.98482993145866	0.0184880228336862	0.289187317980106	-0.048507934041655	7.98482993145866	0.791020806583249	1	No	No	No	No	228.111856440913	232.425521701742	302.157396792465	Unchanged
ENSMUSG00000005339.10	ENSMUSG00000005339.10	Fcer1a	0	0	0	0	0	0	0.0593796301266591	0	0	1.83996646831468	-2.88056361830284	1	1	1.81664307338699	-2.88056361830284	1	1	0	-2.88056361830284	1	1	No	No	No	No	0	0	0.0197932100422197	Unchanged
ENSMUSG00000005354.16	ENSMUSG00000005354.16	Txn2	44.5033662734771	39.8286198664265	38.3424375246095	31.252124280337	26.7970457191875	31.2673865619216	43.7034077732211	39.0085605340377	26.5536264937995	-0.197936265414168	5.16790620035149	0.362658433827579	1	0.315335385831526	5.16790620035149	0.147798151364255	0.942629428132001	-0.513268912247778	5.16790620035149	0.0184345648765762	1	No	No	No	No	40.8914745548377	29.772185520482	36.4218649336861	Unchanged
ENSMUSG00000005355.9	ENSMUSG00000005355.9	Casp14	0	0	0	0	0	0	0	0	0	0	-2.9574915607629	1	1	0	-2.9574915607629	1	1	0	-2.9574915607629	1	1	No	No	No	No	0	0	0	Unchanged
ENSMUSG00000005357.9	ENSMUSG00000005357.9	Slc1a6	3.59088008291283	3.62656762362031	3.03769311374547	3.31243713570392	4.25844524994841	4.35848418741937	5.28478708127266	4.01946316313565	3.25146446862852	0.277573997570801	2.00016558186595	0.409077382318597	1	0.109139050849647	2.00016558186595	0.739232767274732	1	0.168416066890814	2.00016558186595	0.637416363755379	1	No	No	No	No	3.4183802734262	3.97645552435723	4.18523823767894	Unchanged
ENSMUSG00000005360.14	ENSMUSG00000005360.14	Slc1a3	195.908998621867	164.340774944057	182.936629738894	133.721646978308	146.760564345783	153.399693465912	217.388825893699	223.244937650878	154.986473004626	0.105535161506027	7.45549984990923	0.603286854175852	1	0.494550663218797	7.45549984990923	0.0149720628333131	0.254053471080136	-0.389015298434469	7.45549984990923	0.0554479145969712	1	No	No	No	No	181.062134434939	144.627301596668	198.540078849734	Unchanged
ENSMUSG00000005362.14	ENSMUSG00000005362.14	Crbn	55.7469416150566	60.7609136939893	68.9893858277305	64.5925241462265	56.7100269871178	73.2888591080192	57.8951393734926	55.6135558964997	45.5205025607992	-0.221677111105354	5.91442483601569	0.301903806967389	1	-0.252305039135248	5.91442483601569	0.242089225737749	1	0.0306285467235797	5.91442483601569	0.892226175850005	1	No	No	No	No	61.8324137122588	64.8638034137878	53.0097326102639	Unchanged
ENSMUSG00000005364.11	ENSMUSG00000005364.11	Il5ra	0.412068206235899	1.59059983492119	0.945060079831925	0.864114035401024	2.28501940241134	0.521123109365359	0	0.395357032439572	0.180636914923806	-2.31144995225055	-0.215683545680412	0.00273363395256611	0.070954488623593	-2.48628132624818	-0.215683545680412	0.00152911185957337	0.0495016509639134	0.175870763977897	-0.215683545680412	0.810661213431584	1	No	No	No	No	0.98257604032967	1.22341884905924	0.191997982454459	Unchanged
ENSMUSG00000005370.4	ENSMUSG00000005370.4	Msh6	44.3856325002668	49.626714849541	44.1478065864342	41.6935022080994	42.8960460543583	45.3377105147863	54.1542226755131	52.1871282820235	43.2324349717643	0.116011556511771	5.54585888178215	0.554163897721002	1	0.255310156791504	5.54585888178215	0.19145875480756	1	-0.139298638467075	5.54585888178215	0.476307891554012	1	No	No	No	No	46.053384645414	43.3090862590813	49.8579286431003	Unchanged
ENSMUSG00000005371.15	ENSMUSG00000005371.15	Fbxo11	211.390989799016	205.950866625595	218.376382732591	166.485970820597	195.992346015918	164.438028418833	224.098724098012	222.190652231039	145.894414953461	-0.12952307729562	7.60359486858863	0.475829625432756	1	0.215131611236067	7.60359486858863	0.237053664427058	1	-0.344654350452202	7.60359486858863	0.0581708657354595	1	No	No	No	No	211.906079719068	175.638781751783	197.394597094171	Unchanged
ENSMUSG00000005373.13	ENSMUSG00000005373.13	Mlxipl	0.117733773210257	0.127247986793695	0.0675042914165661	0.288038011800341	0.207729036582849	0.473748281241236	0.65317593139325	0.527142709919429	0.301061524873011	2.12791415312415	-1.16496264476052	0.00706167206130493	0.147030033556092	0.499705831750078	-1.16496264476052	0.4548331833572	1	1.62539839896027	-1.16496264476052	0.0834572082167741	1	No	No	No	No	0.104162017140173	0.323171776541475	0.493793388728563	Unchanged
ENSMUSG00000005374.13	ENSMUSG00000005374.13	Tbl2	22.1928162501334	29.3942849493435	21.938894710384	22.5389744233767	25.6545360179819	18.0498095152911	24.8206853929435	24.5121360112534	17.8228422724822	-0.135019364861352	4.5201810192594	0.496245479523291	1	0.0903961593379006	4.5201810192594	0.653605981609097	1	-0.225413251192508	4.5201810192594	0.256890589737342	1	No	No	No	No	24.508665303287	22.0811066522165	22.3852212255597	Unchanged
ENSMUSG00000005378.17	ENSMUSG00000005378.17	Bud23	10.6549064755282	14.5698944878781	10.260652295318	12.2416155015145	12.0482841218052	8.90646768733523	13.3604167784983	12.1901751668868	9.99524262578396	0.00810975173099185	3.54263757453827	0.982589024125809	1	0.175310697854063	3.54263757453827	0.462188834830474	1	-0.167199157121138	3.54263757453827	0.48612058001015	1	No	No	No	No	11.8284844195748	11.0654557702183	11.848611523723	Unchanged
ENSMUSG00000005397.8	ENSMUSG00000005397.8	Nid1	2.94334433025642	2.86307970285814	2.76767594807921	3.81650365635452	6.3357356157769	3.74261142180576	10.272676011912	8.56606903619072	5.11804592284118	1.44240601836253	2.38159608410862	5.44385237483608e-06	0.00039127336363022	0.851747951940348	2.38159608410862	0.00630718975210709	0.140403799519468	0.590581403608263	2.38159608410862	0.0698106704914989	1	Yes	No	No	No	2.85803332706459	4.63161689797906	7.98559699031464	Up
ENSMUSG00000005410.6	ENSMUSG00000005410.6	Mcm5	1.76600659815385	2.4177117490802	2.36265019957981	2.9523896209535	2.80434199386846	0.994871390606595	4.51285188962609	2.3062493558975	2.16764297908568	0.457561501269381	1.35874214082255	0.287300436376101	1	0.539179038495675	1.35874214082255	0.227400288987828	1	-0.0816438089326006	1.35874214082255	0.91738511044065	1	No	No	No	No	2.18212284893796	2.25053433514285	2.99558140820309	Unchanged
ENSMUSG00000005413.8	ENSMUSG00000005413.8	Hmox1	1.2362046187077	1.3361038613338	1.82261586824728	1.65621856785196	0.934780664622821	2.51086589057855	0.890694451899887	1.12017825857879	0.722547659695226	-0.694689699634318	0.60593448012144	0.168429709864031	1	-0.950522851971805	0.60593448012144	0.0641697504073245	0.618523535369604	0.25591828657312	0.60593448012144	0.642692365813743	1	No	No	No	No	1.46497478276293	1.70062170768444	0.9111401233913	Unchanged
ENSMUSG00000005417.17	ENSMUSG00000005417.17	Mprip	286.38740333395	274.283035533809	283.450519658161	274.356206239825	287.185393075789	274.821377948041	318.5123359994	330.518479119482	196.292114217203	-0.0349639007633918	8.12656516700937	0.85328937700584	1	0.0449260001573387	8.12656516700937	0.812363236189979	1	-0.0798898432119682	8.12656516700937	0.672440763363791	1	No	No	No	No	281.373652841973	278.787659087885	281.774309778695	Unchanged
ENSMUSG00000005442.13	ENSMUSG00000005442.13	Cic	117.380571890626	109.051524682197	117.187449899159	110.894634543131	137.10116414468	120.095189294653	175.229288503771	152.871385876634	103.444739946366	0.298652518037815	6.98479486431499	0.125300591167452	0.943724838615883	0.271586684736383	6.98479486431499	0.163060522508875	0.985699881517591	0.0270653908689636	6.98479486431499	0.891483900716123	1	No	No	No	No	114.539848823994	122.696995994155	143.848471442257	Unchanged
ENSMUSG00000005447.12	ENSMUSG00000005447.12	Pafah1b3	8.3002310113231	7.57125521422485	8.70805359273703	7.05693128910836	8.20529694502254	8.52746906234224	13.7166945592583	7.84124781005151	8.3092980864951	0.279985977896968	3.15260765966851	0.349118613698672	1	0.381426963413584	3.15260765966851	0.194385096321637	1	-0.101444949412469	3.15260765966851	0.73882268357214	1	No	No	No	No	8.19317993942833	7.92989909882438	9.95574681860162	Unchanged
ENSMUSG00000005465.9	ENSMUSG00000005465.9	Il27ra	0.0588668866051284	0	0	0	0.207729036582849	0	0.0593796301266591	0	0	-0.0574028234567096	-2.66341980707973	1	1	-1.00685606184502	-2.66341980707973	0.999999999999999	1	0.946889095364877	-2.66341980707973	0.999999999999999	1	No	No	No	No	0.0196222955350428	0.069243012194283	0.0197932100422197	Unchanged
ENSMUSG00000005469.10	ENSMUSG00000005469.10	Prkaca	118.145841416493	93.9726382471437	95.1135466059416	79.9305482745947	70.212414365003	94.0390338263853	112.583778720146	96.6647944314753	76.2889904028209	-0.128965728313465	6.55476664345116	0.581664917291597	1	0.254932117327921	6.55476664345116	0.27514010100459	1	-0.383897093753626	6.55476664345116	0.100599591504266	1	No	No	No	No	102.410675423193	81.3939988219943	95.1791878514806	Unchanged
ENSMUSG00000005470.8	ENSMUSG00000005470.8	Asf1b	0.883003299076926	0.76348792076217	0.540034331332529	0.720095029500853	0.311593554874274	0.236874140620618	0.415657410886614	0.593035548659357	0.421486134822215	-0.632200319364145	-0.569710361325588	0.31462127643443	1	0.239458645971606	-0.569710361325588	0.814444544979369	1	-0.871269945041857	-0.569710361325588	0.13401248865982	1	No	No	No	No	0.728841850390541	0.422854241665248	0.476726364789395	Unchanged
ENSMUSG00000005474.9	ENSMUSG00000005474.9	Myl10	0	0	0	0	0	0	0	0	0	0	-2.9574915607629	1	1	0	-2.9574915607629	1	1	0	-2.9574915607629	1	1	No	No	No	No	0	0	0	Unchanged
ENSMUSG00000005481.18	ENSMUSG00000005481.18	Ddx39	8.94776676397952	9.98896696330505	9.85562654681865	11.3054919631634	10.6980453840167	11.2278342654173	11.6977871349518	12.3219608443667	8.73078422131731	0.174163453318266	3.41266189318213	0.469022731037683	1	0.0152605061071424	3.41266189318213	0.951140186797821	1	0.158897934208823	3.41266189318213	0.521351338314984	1	No	No	No	No	9.59745342470107	11.0771238708658	10.9168440668786	Unchanged
ENSMUSG00000005483.10	ENSMUSG00000005483.10	Dnajb1	43.9735642940309	38.8742599654738	43.0677379237692	40.6133596638481	34.6907491093358	38.9421087180296	48.9288152243671	45.268380214331	35.3446230200915	0.0252287010143078	5.37174913764701	0.906763074838065	1	0.224082776172805	5.37174913764701	0.282917192101912	1	-0.198853566120902	5.37174913764701	0.340465701704827	1	No	No	No	No	41.9718540610913	38.0820724970712	43.1806061529298	Unchanged
ENSMUSG00000005493.15	ENSMUSG00000005493.15	Msh4	0.412068206235899	0.190871980190542	0.270017165666264	0.504066520650597	0.727051628039972	0.189499312496494	0.118759260253318	0.395357032439572	0.120424609949204	-0.531273530640953	-1.20773732571414	0.637464773147604	1	-1.00140334840061	-1.20773732571414	0.199212916150118	1	0.470336678635277	-1.20773732571414	0.616916831677501	1	No	No	No	No	0.290985784030902	0.473539153729021	0.211513634214031	Unchanged
ENSMUSG00000005501.14	ENSMUSG00000005501.14	Usp40	29.4923101891693	62.0333935619263	50.8307314366743	71.2173984176344	76.340420944197	42.542595655463	52.3134541415867	75.7767645509179	48.1698439796817	0.320150463625053	5.79642422826174	0.167255449422345	1	-0.0272448908549265	5.79642422826174	0.906649345714187	1	0.34739345400796	5.79642422826174	0.13388406059619	1	No	No	No	No	47.45214506259	63.3668050057648	58.7533542240621	Unchanged
ENSMUSG00000005503.8	ENSMUSG00000005503.8	Evx1	0	0	0	0	0	0.0473748281241236	0	0.131785677479857	0	2.61692610883305	-2.73855626701109	0.542971356136485	1	0.720542562833808	-2.73855626701109	0.999999999999999	1	1.85301261456127	-2.73855626701109	1	1	No	No	No	No	0	0.0157916093747079	0.0439285591599524	Unchanged
ENSMUSG00000005505.12	ENSMUSG00000005505.12	Kbtbd4	5.06255224804104	6.74414330006583	5.33283902190872	4.3925796799552	5.9202775426112	5.35335557802596	7.838111176719	6.65517671273279	5.5395320576634	0.228611633967191	2.58610379925927	0.414060282519577	1	0.407718075858365	2.58610379925927	0.156861659521877	0.968162725460555	-0.17910886499916	2.58610379925927	0.537255815198633	1	No	No	No	No	5.7131781900052	5.22207093353079	6.6776066490384	Unchanged
ENSMUSG00000005506.16	ENSMUSG00000005506.16	Celf1	136.806644470318	140.290905440049	161.605273651259	152.08407023058	206.378797845061	139.660993309916	227.720881535738	206.244585255977	140.716156725645	0.366510023867142	7.38005479193745	0.0510290089999992	0.573318086327883	0.2687975973745	7.38005479193745	0.152482692991617	0.955052171354087	0.0977119574243146	7.38005479193745	0.603100997291194	1	No	No	No	No	146.234274520542	166.041287128519	191.560541172453	Unchanged
ENSMUSG00000005510.9	ENSMUSG00000005510.9	Ndufs3	22.8992188893949	24.62248544458	24.6390663670466	21.7468698909258	22.3308714326563	24.5875357964201	22.5642594481305	23.5896362688944	16.4379592580664	-0.220195425455393	4.50753257169352	0.294294773991912	1	-0.101978140247212	4.50753257169352	0.638617344823942	1	-0.118214936953564	4.50753257169352	0.567890293002124	1	No	No	No	No	24.0535902336738	22.8884257066674	20.8639516583638	Unchanged
ENSMUSG00000005514.14	ENSMUSG00000005514.14	Por	68.0501209155284	62.2878895355137	55.2185103787511	51.8468421240614	61.3839303102319	52.7281837021495	80.4000191914965	66.1564100948883	46.4838994403929	0.0269614756942522	5.91933088832633	0.896781793122819	1	0.26392680414468	5.91933088832633	0.19391522737805	1	-0.236964895818248	5.91933088832633	0.243212372578961	1	No	No	No	No	61.8521736099311	55.319652045481	64.3467762422592	Unchanged
ENSMUSG00000005533.10	ENSMUSG00000005533.10	Igf1r	222.045896274544	228.282888307889	218.038861275508	213.580185749953	272.436631478407	163.395782200102	213.410390675213	233.326541978087	135.718535412753	-0.233214924700961	7.70494834520095	0.207256565841926	1	-0.0966054851062146	7.70494834520095	0.600865618369499	1	-0.136609160633895	7.70494834520095	0.461080638569939	1	No	No	No	No	222.789215285981	216.470866476154	194.151822688684	Unchanged
ENSMUSG00000005534.10	ENSMUSG00000005534.10	Insr	122.207656592247	157.02401570342	134.941078541716	150.067804147978	186.64453936969	108.061982951126	159.79058467084	203.608871706379	120.725671474077	0.20617384699257	7.20180980011386	0.261436415711411	1	0.190842840957713	7.20180980011386	0.299789076096093	1	0.0153307466646175	7.20180980011386	0.932827553567448	1	No	No	No	No	138.057583612461	148.258108822931	161.375042617099	Unchanged
ENSMUSG00000005540.10	ENSMUSG00000005540.10	Fcer2a	2.29580857760001	3.62656762362031	2.56516307382951	3.88851315930461	5.40095495115408	2.79511485932329	1.6032500134198	3.49232045321622	2.58912911390789	-0.126887383771386	1.67771534087016	0.764811815024693	1	-0.539675271991406	1.67771534087016	0.154320196826351	0.960812922049345	0.412781396911568	1.67771534087016	0.260516998940646	1	No	No	No	No	2.82917975834994	4.02819432326066	2.56156652684797	Unchanged
ENSMUSG00000005547.14	ENSMUSG00000005547.14	Cyp2a5	0	0	0.135008582833132	0	0	0.0947496562482471	0	0	0	-2.70377570182875	-2.66992722878562	0.542971356136485	1	-2.6307041207564	-2.66992722878562	0.542971356136485	1	-0.0458641828815433	-2.66992722878562	1	1	No	No	No	No	0.0450028609443774	0.0315832187494157	0	Unchanged
ENSMUSG00000005553.14	ENSMUSG00000005553.14	Atp4a	0.647535752656412	0.827111914159017	0.33752145708283	1.08014254425128	1.66183229266279	0.710622421861854	0.890694451899887	1.12017825857879	0.84297226964443	0.635058991782006	0.00370245746485223	0.228569189944235	1	-0.13956309672298	0.00370245746485223	0.789228081307739	1	0.774359422815123	0.00370245746485223	0.133750615299126	1	No	No	No	No	0.604056374632753	1.15086575292531	0.951281660041034	Unchanged
ENSMUSG00000005566.14	ENSMUSG00000005566.14	Trim28	67.1671176164515	60.4427937270051	57.1086305384149	50.3346425621096	65.6423755601803	50.2646926396951	107.00209348824	80.7187274564126	59.9714557547037	0.395254086345573	6.05512494532021	0.0563727996889616	0.608653618910078	0.63172107450633	6.05512494532021	0.00237542334873598	0.0694442125138637	-0.236467459374813	6.05512494532021	0.255595026296808	1	No	No	No	No	61.5728472939572	55.4139035873283	82.5640922331187	Unchanged
ENSMUSG00000005575.16	ENSMUSG00000005575.16	Ube2m	47.3878437171284	37.53815610414	48.6705941113441	42.6296257464505	33.2366458532559	62.108399670726	69.3554079879379	52.2530211207634	45.9419886956214	0.31212935413839	5.63316975916605	0.272931167893039	1	0.291709691741508	5.63316975916605	0.302862325920721	1	0.020418497849195	5.63316975916605	0.949066268348937	1	No	No	No	No	44.5321979775375	45.9915570901441	55.8501392681076	Unchanged
ENSMUSG00000005580.11	ENSMUSG00000005580.11	Adcy9	34.0250604577642	35.6930602956314	37.4648817361942	31.3961432862372	38.5337362861185	35.2942469524721	37.7060651304285	46.3885584729097	28.3599956430376	0.0443687373039897	5.17307222443881	0.823463410168334	1	0.132722053688091	5.17307222443881	0.495289590404561	1	-0.088353225994569	5.17307222443881	0.649402686811909	1	No	No	No	No	35.7276674965299	35.0747088416093	37.4848730821253	Unchanged
ENSMUSG00000005583.16	ENSMUSG00000005583.16	Mef2c	169.65436719598	260.476628966694	217.498826944176	255.057659449202	250.10576004575	177.087107527974	106.11139903634	146.150316325162	82.6112824251541	-0.96556644314762	7.5084302547562	4.45475277457421e-07	4.4377175440359e-05	-0.973589586237465	7.5084302547562	3.60505991221778e-07	4.02482815592008e-05	0.00802427159617865	7.5084302547562	0.966467497890165	1	No	No	No	No	215.876607702283	227.416842340975	111.624332595552	Unchanged
ENSMUSG00000005609.16	ENSMUSG00000005609.16	Ctr9	112.4946203024	145.762568872178	137.236224449879	149.275699615527	123.287183211921	134.639261528759	151.002399412094	135.607462126773	127.349025021284	0.0861593669917097	7.08553230419325	0.668875435623419	1	0.0903042702682524	7.08553230419325	0.652636157430738	1	-0.00414501193046024	7.08553230419325	0.982975822529981	1	No	No	No	No	131.831137874819	135.734048118736	137.98629552005	Unchanged
ENSMUSG00000005610.17	ENSMUSG00000005610.17	Eif4g2	861.281417919634	768.068848286743	774.746752587929	719.590962980203	822.399255831499	657.515239534711	973.944693337463	825.044233862646	547.390064524108	-0.0707040211534202	9.58662349638418	0.721352604698036	1	0.140139116708585	9.58662349638418	0.479903545690068	1	-0.210843087298435	9.58662349638418	0.287806153827069	1	No	No	No	No	801.365672931435	733.168486115471	782.126330574739	Unchanged
ENSMUSG00000005611.15	ENSMUSG00000005611.15	Mrvi1	2.00147414457437	2.67220772266759	2.76767594807921	1.9442565796523	2.38888392070276	1.32649518747546	3.02836113645962	4.21714167935543	3.01061524873011	0.463438568754202	1.43900649390308	0.174162297709747	1	0.958101555232044	1.43900649390308	0.00716621983575052	0.154420209718947	-0.494660967410545	1.43900649390308	0.190119156634648	1	No	No	No	No	2.48045260510706	1.88654522927684	3.41870602151505	Unchanged
ENSMUSG00000005615.15	ENSMUSG00000005615.15	Pcyt1a	52.4503959651694	59.2975618458618	60.6863579834929	64.8085526550768	62.7341690480204	67.2248811081313	61.3985375509655	60.8190901569541	46.3634748304437	-0.0376172905704971	5.89841521646066	0.845779969805963	1	-0.163381292676989	5.89841521646066	0.394833650853105	1	0.125763856722893	5.89841521646066	0.513288088869336	1	No	No	No	No	57.4781052648414	64.9225342704095	56.1937008461211	Unchanged
ENSMUSG00000005621.11	ENSMUSG00000005621.11	Zfp592	38.3223431799386	47.145379107064	45.0253623748496	48.8944525031079	58.1641302431977	32.0253838119075	44.8910003757543	52.7142709919429	33.3576169559296	-0.0106192873042297	5.45934443399689	0.957961806660275	1	-0.00862270481758644	5.45934443399689	0.961728779836141	1	-0.00199652815986898	5.45934443399689	0.999451996469772	1	No	No	No	No	43.497694887284	46.3613221860711	43.6542961078756	Unchanged
ENSMUSG00000005625.15	ENSMUSG00000005625.15	Psmd4	108.020736920411	97.8537018443514	109.154439220587	87.7075745932039	81.222053303894	98.2553935294323	126.241093649277	100.420686239651	82.0091593754081	-0.0445469837900612	6.63981554601218	0.837892513367348	1	0.245158304291642	6.63981554601218	0.257841113480379	1	-0.289704839487679	6.63981554601218	0.181257954486247	1	No	No	No	No	105.009625995116	89.0616738088434	102.890313088112	Unchanged
ENSMUSG00000005628.12	ENSMUSG00000005628.12	Tmod4	0.470935092841027	1.3361038613338	0.877555788415359	1.44019005900171	1.35023873778852	0.757997249985977	0.65317593139325	0.790714064879143	0.722547659695226	-0.272398188554255	0.0526695481543049	0.647616994438721	1	-0.59467724200805	0.0526695481543049	0.256896529531104	1	0.322303296224639	0.0526695481543049	0.503558360150749	1	No	No	No	No	0.894864914196728	1.18280868225873	0.72214588532254	Unchanged
ENSMUSG00000005640.11	ENSMUSG00000005640.11	Insrr	0.824136412471798	1.2088558745401	1.75511157683072	1.80023757375213	2.07729036582849	1.46861967184783	0.356277780759955	1.12017825857879	1.26445840446665	-0.40686653075195	0.516175858894168	0.487130808274204	1	-0.834687828176456	0.516175858894168	0.113636749463607	0.83377365731388	0.427854620231341	0.516175858894168	0.405834908321311	1	No	No	No	No	1.26270128794754	1.78204920380948	0.913638147935129	Unchanged
ENSMUSG00000005649.17	ENSMUSG00000005649.17	Cabp5	204.385830293006	139.018425572112	227.354453490995	124.432421097747	116.951447596144	102.850751857472	818.845099446629	686.735165347536	445.029146067285	1.7265777004925	8.31315582300342	3.9721703501562e-13	1.38618752339067e-10	2.54178757479872	8.31315582300342	3.16624339096747e-25	6.27447667980756e-22	-0.815210092425305	8.31315582300342	0.000486606986594615	0.272730927931065	Yes	Yes	Yes	No	190.252903118704	114.744873517121	650.203136953817	Up
ENSMUSG00000005656.9	ENSMUSG00000005656.9	Snx6	25.7248294464411	29.203412969153	24.8415792412963	23.2590694528776	28.0434199386846	21.9345454214692	27.3740094883899	31.1673127239862	21.495792875933	-0.00762240591216713	4.69556503248265	0.973932706721668	1	0.188074265580782	4.69556503248265	0.327548276462446	1	-0.195695644040492	4.69556503248265	0.308978442568345	1	No	No	No	No	26.5899405522968	24.4123449376771	26.6790383627697	Unchanged
ENSMUSG00000005667.8	ENSMUSG00000005667.8	Mthfd2	5.47462045427694	4.13555957079509	6.88543772448974	6.33683625960751	5.9202775426112	5.59022971864658	5.70044449215928	5.33731993793422	5.05783361786658	-0.0341009687787712	2.52684282111732	0.929353293098487	1	-0.0792438512333217	2.52684282111732	0.81449698692244	1	0.0451428815324506	2.52684282111732	0.899473469030111	1	No	No	No	No	5.49853924985392	5.9491145069551	5.36519934932002	Unchanged
ENSMUSG00000005672.12	ENSMUSG00000005672.12	Kit	6.65195818637951	7.38038323403431	6.61542055882348	3.67248465045435	7.06278724381687	4.8322324686606	8.25376858760562	7.84124781005151	4.87719670294277	-0.00360499365622564	2.68729016176762	1	1	0.487629758569865	2.68729016176762	0.102745663625315	0.799302598507651	-0.491224144936252	2.68729016176762	0.0960640322955446	1	No	No	No	No	6.88258732641243	5.18916812097727	6.99073770019997	Unchanged
ENSMUSG00000005674.9	ENSMUSG00000005674.9	Tomm40l	3.35541253649232	4.13555957079509	4.25277035924366	5.904779241907	3.63525814019986	4.54798349991586	3.14712039671293	3.95357032439572	2.58912911390789	-0.287486238744232	2.02496156169173	0.393026503399254	1	-0.516328655594055	2.02496156169173	0.124676730089997	0.869217699458626	0.228849845680648	2.02496156169173	0.504931809404234	1	No	No	No	No	3.91458082217702	4.69600696067424	3.22993994500551	Unchanged
ENSMUSG00000005677.14	ENSMUSG00000005677.14	Nr1i3	0.176600659815385	0.445367953777932	0.540034331332529	0.504066520650597	0.103864518291425	0.378998624992989	0.178138890379977	0.4612498711795	0.421486134822215	-0.0897522017943335	-1.02056598695088	1	1	0.0607108592518661	-1.02056598695088	0.900153996442094	1	-0.150371599799732	-1.02056598695088	0.900153996442094	1	No	No	No	No	0.387334314975282	0.328976554645003	0.353624965460564	Unchanged
ENSMUSG00000005681.12	ENSMUSG00000005681.12	Apoa2	0.35320131963077	0.25449597358739	0.607538622749095	0.216028508850256	0.207729036582849	0.426373453117112	0.296898150633296	0.263571354959714	0.361273829847613	-0.36608115952026	-1.08374378227762	0.703793441137836	1	0.0626430518941475	-1.08374378227762	0.884468395713796	1	-0.428405089590871	-1.08374378227762	0.507122253994046	1	No	No	No	No	0.405078638655752	0.283376999516739	0.307247778480208	Unchanged
ENSMUSG00000005682.9	ENSMUSG00000005682.9	Pan2	31.611518106954	58.5976979184965	43.0002336323526	65.3126191757274	72.4974337674143	41.8319732336011	50.4133059775336	58.3810551235768	43.7743457165358	0.214758561441538	5.67347435759528	0.304404203154025	1	-0.143985955847941	5.67347435759528	0.491040183959424	1	0.358742823633289	5.67347435759528	0.0861386725316072	1	No	No	No	No	44.4031498859344	59.8806753922476	50.856235605882	Unchanged
ENSMUSG00000005683.8	ENSMUSG00000005683.8	Cs	78.8816280508721	70.6862566638975	60.0788193607438	69.9932368674829	79.1447629380655	56.9919182333207	86.397361834289	77.4240855194161	51.3610961433356	0.00303768291932093	6.1253319862663	0.990434370009019	1	0.118506075034167	6.1253319862663	0.55394166326511	1	-0.115468189548006	6.1253319862663	0.563523393828248	1	No	No	No	No	69.8822346918378	68.709972679623	71.7275144990136	Unchanged
ENSMUSG00000005686.17	ENSMUSG00000005686.17	Ampd3	8.12363035150772	11.5795667982262	8.77555788415359	9.28922588056101	9.65940020110248	7.01147456237029	8.43190747798559	10.2133900046889	4.57613517806976	-0.33194284337125	3.10650552674987	0.197447105015919	1	-0.128322016034305	3.10650552674987	0.613895130526748	1	-0.203611062364435	3.10650552674987	0.438001000424153	1	No	No	No	No	9.49291834462918	8.65336688134459	7.74047755358143	Unchanged
ENSMUSG00000005687.14	ENSMUSG00000005687.14	Bcas2	27.0787678383591	29.0761649823593	25.5841264468785	24.6992595118793	29.1859296398903	19.0446809058977	28.2647039402897	29.1246347230484	22.8204635853742	-0.0319926152604462	4.7076578572237	0.875977949963441	1	0.222223675386496	4.7076578572237	0.26003513397145	1	-0.254214806750902	4.7076578572237	0.197934643191757	1	No	No	No	No	27.246353089199	24.3099566858891	26.7366007495708	Unchanged
ENSMUSG00000005696.11	ENSMUSG00000005696.11	Sh2d1a	2.59014301062565	5.91703138590682	4.65779610774306	5.76076023600683	6.02414206090262	1.89499312496494	0.534416671139932	0.856606903619072	0.722547659695226	-2.59501005098945	1.68148369346604	5.75658888420129e-08	7.09812994261505e-06	-2.54392778002	1.68148369346604	1.28350209173702e-07	1.63718805894741e-05	-0.0507803955493053	1.68148369346604	0.928768481102306	1	Yes	Yes	Yes	No	4.38832350142517	4.5599651406248	0.704523744818077	Down
ENSMUSG00000005698.15	ENSMUSG00000005698.15	Ctcf	80.1766995561849	104.915965111401	93.0884178634446	94.4764678705119	92.8548793525335	76.8419712173284	91.1477322444218	100.750150433351	88.4518760076906	0.0314880012336641	6.51688463383078	0.864791009639787	1	0.169453343325385	6.51688463383078	0.361098477052956	1	-0.137965206477724	6.51688463383078	0.458392659560548	1	No	No	No	No	92.7270275103437	88.057772813458	93.4499195618211	Unchanged
ENSMUSG00000005699.16	ENSMUSG00000005699.16	Pard6a	5.82782177390771	3.94468759060454	4.1852660678271	4.32057017700512	4.57003880482268	4.12161004679875	5.16602782101934	5.20553426045436	3.97401212832374	0.0105942126978238	2.24638895328194	1	1	0.193369504448258	2.24638895328194	0.554416074728287	1	-0.182770758720217	2.24638895328194	0.579204932895754	1	No	No	No	No	4.65259181077978	4.33740634287552	4.78185806993248	Unchanged
ENSMUSG00000005705.10	ENSMUSG00000005705.10	Agrp	1.29507150531282	2.86307970285814	2.02512874249698	2.16028508850256	2.59661295728561	0.852746906234224	1.6032500134198	2.50392787211729	0.903184574619032	-0.33375678062478	0.945128592033533	0.476397343948074	1	-0.0728716022718575	0.945128592033533	0.867118144702377	1	-0.260834346147566	0.945128592033533	0.594570661814314	1	No	No	No	No	2.06109331688931	1.86988165067413	1.67012082005204	Unchanged
ENSMUSG00000005716.16	ENSMUSG00000005716.16	Pvalb	6.82855884619489	4.19918356419193	5.33283902190872	5.61674123010665	2.18115488411991	6.34822696863256	0.415657410886614	2.10857083967772	0.541910744771419	-2.51588223999262	1.97956713235863	5.44300664801657e-06	0.00039127336363022	-2.28701979709695	1.97956713235863	3.28934221696277e-05	0.00215484925138858	-0.22864284118376	1.97956713235863	0.643282905583782	1	Yes	Yes	Yes	No	5.45352714409852	4.71537436095304	1.02204633177858	Down
ENSMUSG00000005718.8	ENSMUSG00000005718.8	Tfap4	5.1802860212513	5.40803943873204	6.14289051890751	3.16841812980375	4.98549687798838	4.40585901554349	5.75982412228594	4.94196290549465	4.63634748304437	-0.118209744730652	2.35574337707151	0.713737874510757	1	0.353074518494215	2.35574337707151	0.255061509430002	1	-0.471268106335104	2.35574337707151	0.131110505414521	1	No	No	No	No	5.57707199296362	4.18659134111187	5.11271150360832	Unchanged
ENSMUSG00000005732.14	ENSMUSG00000005732.14	Ranbp1	17.3068646619077	15.6515023756245	13.230841117647	11.7375489808639	9.24394212793678	14.1176987809888	24.2862687218036	17.1980309111214	14.5713778038537	0.261484840207329	3.95991355897006	0.355836098088084	1	0.690095225142955	3.95991355897006	0.014253094583318	0.245881059316127	-0.428609209217677	3.95991355897006	0.127340599566605	1	No	No	No	No	15.3964027183931	11.6997299632632	18.6852258122596	Unchanged
ENSMUSG00000005763.15	ENSMUSG00000005763.15	Cd247	1.17733773210257	2.35408775568336	2.16013732533011	2.66435160915316	3.21980006703416	1.42124484372371	2.67208335569966	2.63571354959714	1.44509531939045	0.236393244455831	1.17432082677899	0.565533500209639	1	-0.0193524702579314	1.17432082677899	0.971009339345432	1	0.255710303959362	1.17432082677899	0.530704826795332	1	No	No	No	No	1.89718760437201	2.43513217330367	2.25096407489575	Unchanged
ENSMUSG00000005774.12	ENSMUSG00000005774.12	Rfx5	16.8947964556719	17.8147181511173	19.441235927971	20.8827558555247	19.6303939570792	17.5286864059257	17.3982316271111	22.9966007202351	19.2077252868981	0.147955602556804	4.26822370674545	0.505206563099722	1	0.113429599618871	4.26822370674545	0.608770921335797	1	0.0345244016645158	4.26822370674545	0.882781420306165	1	No	No	No	No	18.0502501782534	19.3472787395099	19.8675192114148	Unchanged
ENSMUSG00000005779.12	ENSMUSG00000005779.12	Psmb4	36.203135262154	26.4675812530886	32.4695641713683	26.8595446003818	27.2125037923532	25.5824071870267	39.012416993215	32.5510623375247	22.8204635853742	-0.0490579447763637	4.91148819163038	0.82794989434602	1	0.285038556612244	4.91148819163038	0.207116476987962	1	-0.334094798759469	4.91148819163038	0.138391644807201	1	No	No	No	No	31.7134268955369	26.5514851932539	31.4613143053713	Unchanged
ENSMUSG00000005800.3	ENSMUSG00000005800.3	Mmp8	0	0	0	0	0	0	0	0	0	0	-2.9574915607629	1	1	0	-2.9574915607629	1	1	0	-2.9574915607629	1	1	No	No	No	No	0	0	0	Unchanged
ENSMUSG00000005802.12	ENSMUSG00000005802.12	Slc30a4	53.9220681302976	50.5810747504937	54.4084588817523	36.7968560074936	54.5288721029979	29.0881444682119	55.044917127413	47.7064152477083	32.5748569912598	-0.260133457781737	5.51849350185039	0.209482245298673	1	0.248225914065969	5.51849350185039	0.237864499695823	1	-0.50835700875528	5.51849350185039	0.0150190360297215	1	No	No	No	No	52.9705339208479	40.1379575262344	45.1087297887937	Unchanged
ENSMUSG00000005803.14	ENSMUSG00000005803.14	Sqor	1.47167216512821	0.954359900952712	1.55259870258102	0.864114035401024	0.830916146331396	1.08962104685484	2.01890742430641	1.71321380723814	1.32467070944125	0.321056159260722	0.550127916226385	0.471960579023297	1	0.852131294153145	0.550127916226385	0.0482437494290604	0.525191470388517	-0.53105712731597	0.550127916226385	0.233283662521899	1	No	No	No	No	1.32621025622065	0.928217076195754	1.68559731366193	Unchanged
ENSMUSG00000005804.14	ENSMUSG00000005804.14	Bloc1s6	21.2509460644514	16.7331102633709	19.913765967887	16.058119157869	22.019277877782	13.1702022185064	25.94889836535	17.4616022660811	16.6185961729902	0.0403564774162389	4.242093098792	0.875404232986003	1	0.324582315240006	4.242093098792	0.194031864574511	1	-0.284224193471683	4.242093098792	0.258613902680159	1	No	No	No	No	19.2992740985697	17.0825330847191	20.0096989348071	Unchanged
ENSMUSG00000005813.12	ENSMUSG00000005813.12	Metap1	22.9580857760001	28.6307970285814	26.9342122752099	26.7875350974317	33.755968444713	19.8026781558837	30.2836113645962	35.3185615646017	20.3517590814155	0.106216884855175	4.75093418836535	0.593288586146989	1	0.163272726017055	4.75093418836535	0.415536353275382	1	-0.0570562489583048	4.75093418836535	0.782919686831751	1	No	No	No	No	26.1743650265971	26.7820605660095	28.6513106702045	Unchanged
ENSMUSG00000005823.9	ENSMUSG00000005823.9	Gpr108	20.191342105559	24.3679894709926	18.2936629738894	22.9710314410772	22.3308714326563	17.8603102027946	20.5453520238241	22.4035651715757	14.2101039740061	-0.156144237902665	4.34427370473161	0.443798262491352	1	-0.0930507540634301	4.34427370473161	0.652072223875374	1	-0.0630917169883777	4.34427370473161	0.760728062023389	1	No	No	No	No	20.9509981834803	21.0540710255094	19.0530070564686	Unchanged
ENSMUSG00000005824.7	ENSMUSG00000005824.7	Tnfsf14	0	0	0	0	0	0.0473748281241236	0	0	0	0	-2.88110333951782	1	1	-1.86929775174164	-2.88110333951782	1	1	1.85301261456127	-2.88110333951782	1	1	No	No	No	No	0	0.0157916093747079	0	Unchanged
ENSMUSG00000005836.10	ENSMUSG00000005836.10	Gata6	0	0.0636239933968475	0.202512874249698	0.144019005900171	0.103864518291425	0	0.178138890379977	0.197678516219786	0.0602123049746022	0.682259667698792	-2.12664058028788	0.628430332842821	1	0.965310389110614	-2.12664058028788	0.580943674020319	1	-0.283655395651669	-2.12664058028788	1	1	No	No	No	No	0.0887122892155152	0.0826278413971984	0.145343237191455	Unchanged
[truncated: 54,583 more rows]
