# Supplementary material for: Active DNA demethylation upstream of rod-photoreceptor fate determination is required for retinal development
Source: PLoS Biol. 2025 Aug 4;23(8):e3003332. doi: 10.1371/journal.pbio.3003332 (PMC12407554; doi:10.1371/journal.pbio.3003332)
Supplement: S5 Table — Chromosome coordinates, mean methylation levels of CpGs across genotypes, and percentage of methylation differences are all provided. (XLSX) [file pbio.3003332.s017.xlsx]

## Sheet: Sheet1
Table S5. WGBS on P21 retinas - DMR analysis
chr	start	end	length	nCG	meanMethy Cre-	meanMethy2 Tet tcKO	diff.Methy	areaStat
chr17	46910034	46923775	13742	248	0.280958	0.705443	-0.424485	-2996.8
chr7	132999306	133016746	17441	264	0.360045	0.757905	-0.39786	-2841.69
chr2	167180211	167188982	8772	215	0.232169	0.590335	-0.358166	-2783.06
chr14	33949765	33959326	9562	179	0.281663	0.72432	-0.442657	-2638.12
chr12	84568654	84575002	6349	196	0.232837	0.521892	-0.289054	-2346.62
chr5	111418393	111421533	3141	206	0.27758	0.512566	-0.234986	-2338.51
chr19	27322333	27329941	7609	129	0.305592	0.788928	-0.483337	-2261.35
chr6	115927489	115938660	11172	176	0.342345	0.758377	-0.416032	-2069.35
chr19	7421915	7424389	2475	158	0.144544	0.396331	-0.251786	-1982.8
chr17	71745838	71753921	8084	165	0.290811	0.704041	-0.413231	-1954.5
chr10	78286779	78309517	22739	231	0.424859	0.787857	-0.362997	-1938.83
chr15	31334830	31346557	11728	192	0.367889	0.728806	-0.360917	-1862.98
chr5	149677813	149679966	2154	146	0.0762629	0.312116	-0.235853	-1861.07
chr15	31349189	31365685	16497	227	0.427592	0.752918	-0.325325	-1791.64
chr13	98905271	98925399	20129	213	0.389322	0.763261	-0.373939	-1791.56
chr4	151095677	151107282	11606	228	0.505961	0.784062	-0.278101	-1760.62
chr11	117116014	117126164	10151	186	0.323537	0.674779	-0.351242	-1744.4
chr10	81405672	81414601	8930	200	0.224066	0.513907	-0.289842	-1726.16
chr4	131920360	131922250	1891	248	0.251733	0.15205	0.0996827	1694.8
chr5	114588178	114598587	10410	200	0.436287	0.745957	-0.309671	-1650.41
chr14	64573084	64587041	13958	189	0.182412	0.527488	-0.345076	-1574.01
chr15	101053005	101054255	1251	181	0.417533	0.567106	-0.149573	-1478.35
chr14	12341885	12346580	4696	224	0.133451	0.274226	-0.140774	-1478.07
chr3	8952970	8962844	9875	162	0.397796	0.753568	-0.355772	-1473.74
chr5	73208533	73214831	6299	137	0.413654	0.762608	-0.348954	-1443.99
chr9	106455567	106463536	7970	161	0.327907	0.638293	-0.310386	-1409.88
chr9	55543824	55547154	3331	195	0.113605	0.236012	-0.122406	-1351.27
chr9	83796435	83805117	8683	124	0.308282	0.718267	-0.409985	-1334.67
chr8	13403433	13411891	8459	127	0.38172	0.75795	-0.37623	-1283.91
chr9	59944004	59954485	10482	141	0.347424	0.73218	-0.384756	-1272.91
chr11	102437205	102438964	1760	179	0.106551	0.204802	-0.0982517	-1272.18
chr1	190172396	190175685	3290	152	0.101229	0.279797	-0.178568	-1223.12
chr19	23142431	23152181	9751	160	0.290232	0.597659	-0.307427	-1222.87
chr4	148817391	148823704	6314	141	0.47386	0.770597	-0.296737	-1178.26
chr15	25364007	25365010	1004	107	0.093718	0.239975	-0.146257	-1165.83
chr1	87801332	87816474	15143	159	0.428679	0.763878	-0.3352	-1164.84
chr6	97474820	97487613	12794	145	0.372333	0.689891	-0.317559	-1159.15
chr19	53788394	53795418	7025	146	0.531682	0.799364	-0.267683	-1156.65
chr15	81848822	81855838	7017	133	0.472882	0.784369	-0.311487	-1152.22
chr4	155531176	155544674	13499	134	0.477474	0.846692	-0.369218	-1127.93
chr4	152297834	152303819	5986	124	0.386027	0.695205	-0.309178	-1123.61
chr5	114578639	114587347	8709	143	0.34563	0.662241	-0.316611	-1121.53
chr4	120267679	120269250	1572	168	0.174073	0.275574	-0.101501	-1111.94
chr7	100652821	100663373	10553	155	0.415195	0.701918	-0.286723	-1090.94
chr15	59650916	59657531	6616	129	0.486961	0.776357	-0.289396	-1072.5
chr17	34670887	34673015	2129	182	0.19445	0.292017	-0.0975665	-1071.5
chr10	25403649	25414260	10612	103	0.340208	0.776121	-0.435913	-1045.34
chr11	97534277	97535494	1218	101	0.225309	0.416204	-0.190895	-1030.99
chr18	82917714	82923797	6084	112	0.299007	0.650234	-0.351228	-1016.33
chr5	108387968	108404085	16118	126	0.400119	0.765017	-0.364898	-1000.01
chr11	114681886	114686872	4987	100	0.424557	0.771797	-0.34724	-988.558
chr11	101666031	101670248	4218	82	0.236536	0.657131	-0.420595	-985.153
chr1	155227493	155234259	6767	119	0.311831	0.62404	-0.312209	-958.531
chr4	148830265	148836883	6619	124	0.465069	0.773291	-0.308222	-957.863
chr11	85835474	85839051	3578	154	0.184195	0.321689	-0.137494	-953.286
chr15	73740446	73748334	7889	122	0.365644	0.672444	-0.3068	-951.684
chr4	148923248	148929438	6191	137	0.469306	0.731635	-0.262329	-941.52
chr12	108217739	108221775	4037	115	0.549186	0.808168	-0.258983	-932.889
chr8	71375494	71377181	1688	84	0.139202	0.331161	-0.191959	-932.644
chr7	57508359	57511084	2726	166	0.110271	0.189951	-0.0796802	-931.661
chr11	78687985	78696885	8901	93	0.296294	0.70496	-0.408665	-931.548
chr13	41071124	41079166	8043	125	0.415141	0.713873	-0.298732	-928.469
chr11	97499802	97502112	2311	153	0.207341	0.309287	-0.101946	-922.922
chr12	108235245	108240920	5676	110	0.373408	0.684816	-0.311408	-922.505
chr3	86546353	86548524	2172	118	0.252402	0.113749	0.138653	911.335
chr17	56424909	56426001	1093	122	0.106638	0.202988	-0.0963495	-906.882
chr4	8748310	8753213	4904	118	0.435346	0.698893	-0.263547	-905.01
chr15	66959696	66968401	8706	106	0.352894	0.721488	-0.368594	-887.225
chr12	108266318	108273877	7560	121	0.327594	0.616418	-0.288824	-886.4
chr1	4350858	4361181	10324	69	0.22638	0.727151	-0.500771	-886.398
chr9	107676416	107683062	6647	145	0.323695	0.532029	-0.208334	-881.161
chr19	8925235	8929207	3973	73	0.198092	0.638426	-0.440335	-877.976
chr6	30164721	30171445	6725	98	0.283061	0.619728	-0.336667	-875.648
chr4	152124912	152126900	1989	128	0.318885	0.481123	-0.162238	-867.179
chr15	9072547	9080435	7889	95	0.328649	0.713288	-0.384639	-864.129
chr1	5018052	5020417	2366	134	0.242801	0.10928	0.133521	859.442
chr3	88535638	88537329	1692	86	0.122536	0.302943	-0.180407	-858.127
chr9	58311751	58313280	1530	130	0.204456	0.310476	-0.10602	-842.962
chr12	108327676	108328592	917	102	0.102171	0.205708	-0.103538	-837.085
chr14	63991762	64001705	9944	104	0.355008	0.715485	-0.360477	-834.83
chr7	45818300	45825726	7427	122	0.414803	0.661147	-0.246344	-834.125
chr18	30267063	30268365	1303	89	0.720963	0.395762	0.3252	828.954
chr14	55521261	55527616	6356	94	0.357004	0.702684	-0.34568	-821.918
chr7	46847121	46854338	7218	123	0.465004	0.727376	-0.262372	-817.066
chr8	120489904	120496109	6206	109	0.217536	0.505819	-0.288283	-811.442
chr2	129802151	129814136	11986	92	0.444804	0.842015	-0.397211	-810.055
chr9	67759461	67760713	1253	152	0.103909	0.05395	0.0499592	806.217
chr9	40369325	40376421	7097	105	0.360848	0.685612	-0.324764	-806.164
chr4	82702291	82706638	4348	69	0.285985	0.695339	-0.409354	-805.811
chr5	115181470	115187310	5841	138	0.394682	0.58108	-0.186398	-800.252
chr3	133338351	133341835	3485	76	0.371521	0.722404	-0.350883	-799.293
chr18	61219460	61224757	5298	74	0.390591	0.786306	-0.395715	-796.413
chr8	120554591	120559202	4612	106	0.525786	0.785732	-0.259946	-794.098
chr12	108257521	108262522	5002	110	0.51892	0.78546	-0.26654	-790.818
chr2	84871451	84872736	1286	116	0.291496	0.188463	0.103032	789.926
chr5	114573068	114577480	4413	84	0.29017	0.632618	-0.342448	-788.353
chr14	105891360	105894514	3155	75	0.253744	0.564224	-0.310481	-787.664
chr2	90888602	90890914	2313	161	0.087911	0.143264	-0.0553533	-775.666
chr4	148844328	148848230	3903	92	0.375093	0.667536	-0.292443	-774.21
chr4	148807487	148814974	7488	125	0.24584	0.505426	-0.259586	-770.395
chr10	25433851	25442324	8474	95	0.410456	0.763367	-0.352911	-765.122
chr12	108249303	108255241	5939	130	0.631739	0.81856	-0.186821	-762.068
chr3	96698496	96701694	3199	69	0.309972	0.700865	-0.390893	-762.003
chr4	148951189	148953387	2199	152	0.30191	0.415159	-0.113249	-755.866
chr9	108788310	108798285	9976	98	0.3206	0.668042	-0.347441	-755.394
chr5	146414599	146419214	4616	75	0.434358	0.804243	-0.369885	-755.08
chr2	180457143	180466212	9070	135	0.586009	0.799245	-0.213235	-749.924
chr13	73468264	73477550	9287	108	0.429124	0.739202	-0.310078	-749.837
chr9	59658486	59666316	7831	84	0.210582	0.573557	-0.362975	-744.089
chr11	94213047	94214881	1835	43	0.220059	0.731942	-0.511884	-743.775
chr4	148888900	148892328	3429	91	0.164493	0.40002	-0.235527	-738.907
chr10	25426290	25433400	7111	85	0.273446	0.662262	-0.388817	-738.65
chrY	90761205	90762470	1266	76	0.566618	0.841519	-0.2749	-736.752
chr8	109250405	109252771	2367	55	0.379487	0.760149	-0.380662	-734.79
chr12	20232570	20234558	1989	93	0.707768	0.845994	-0.138225	-734.26
chr4	45203479	45211588	8110	104	0.484182	0.78623	-0.302048	-733.649
chr13	107150165	107153031	2867	60	0.266958	0.657249	-0.390291	-731.691
chr9	62364384	62369389	5006	79	0.240355	0.625531	-0.385176	-730.571
chr10	79936421	79937665	1245	44	0.312417	0.739488	-0.427071	-727.17
chr7	15871223	15880036	8814	68	0.156327	0.677032	-0.520705	-726.737
chr14	64591480	64597283	5804	71	0.192704	0.602177	-0.409472	-722.799
chr1	191976630	191983348	6719	80	0.264876	0.666975	-0.402098	-720.852
chr10	118861102	118867589	6488	97	0.471743	0.756735	-0.284992	-720.591
chr1	134074139	134078709	4571	77	0.206373	0.555539	-0.349166	-716.151
chr15	30646259	30647368	1110	105	0.170503	0.28635	-0.115847	-714.095
chr5	111957297	111959163	1867	64	0.233785	0.497904	-0.264119	-714.081
chr12	21783744	21784901	1158	108	0.140821	0.32341	-0.182589	-713.034
chr1	75421471	75424215	2745	148	0.178015	0.275936	-0.0979211	-712.176
chr19	4101473	4104653	3181	67	0.453658	0.796631	-0.342973	-710.465
chr3	17794885	17800982	6098	80	0.141985	0.485834	-0.343848	-706.403
chr5	115725315	115731060	5746	109	0.514951	0.726018	-0.211067	-706.314
chr11	98768655	98773551	4897	112	0.626775	0.823667	-0.196893	-705.534
chr18	65967415	65970697	3283	59	0.291807	0.724714	-0.432907	-704.223
chr10	62299032	62302689	3658	84	0.573534	0.838031	-0.264497	-703.523
chr4	8839409	8845148	5740	109	0.637795	0.870255	-0.23246	-700.449
chr1	188261676	188265489	3814	57	0.265892	0.725729	-0.459837	-699.16
chr8	120545317	120549178	3862	87	0.49924	0.758993	-0.259753	-697.894
chr11	114791411	114792474	1064	113	0.128545	0.206826	-0.0782812	-697.178
chr17	56510674	56512183	1510	112	0.323493	0.459054	-0.135561	-695.614
chr2	26316393	26323142	6750	78	0.345511	0.741326	-0.395815	-685.307
chr12	107929551	107932893	3343	67	0.461523	0.784572	-0.323049	-679.54
chr9	110460843	110466814	5972	87	0.482756	0.803227	-0.320471	-676.659
chr2	151971892	151974581	2690	78	0.201396	0.437267	-0.235871	-676.201
chr5	44093565	44100024	6460	80	0.404988	0.772146	-0.367158	-675.688
chr14	37053736	37058399	4664	62	0.294274	0.663721	-0.369446	-675.303
chr9	106464003	106466238	2236	141	0.1004	0.170573	-0.0701724	-673.008
chr2	32827777	32836405	8629	81	0.342795	0.725206	-0.382411	-671.783
chr12	20920231	20921690	1460	121	0.266424	0.386744	-0.12032	-669.199
chr11	63887055	63890097	3043	90	0.409466	0.604665	-0.195199	-667.887
chr15	89547499	89549591	2093	116	0.349234	0.496081	-0.146848	-667.511
chr4	155521005	155530152	9148	71	0.279718	0.738368	-0.458651	-666.24
chr12	72940439	72944937	4499	90	0.339572	0.124739	0.214833	658.3
chr2	173268455	173273775	5321	109	0.517025	0.750048	-0.233024	-656.758
chr6	91684561	91690992	6432	76	0.231943	0.579851	-0.347909	-656.675
chr17	45544795	45546151	1357	130	0.153106	0.226581	-0.0734744	-654.986
chr6	145043932	145047580	3649	65	0.222888	0.579609	-0.356721	-651.452
chr7	141292247	141297578	5332	143	0.176828	0.285881	-0.109053	-650.802
chr17	28040678	28043387	2710	86	0.442545	0.667472	-0.224926	-650.417
chr13	54737500	54738711	1212	124	0.136957	0.205951	-0.0689942	-646.828
chr5	98185925	98187043	1119	101	0.224156	0.125017	0.0991389	645.547
chr11	114676114	114681435	5322	94	0.303767	0.566678	-0.262911	-645.073
chr15	73730195	73735302	5108	83	0.320116	0.662925	-0.342809	-644.936
chr8	95303123	95308071	4949	68	0.315793	0.709732	-0.393939	-644.757
chr2	4299184	4303868	4685	75	0.305298	0.613834	-0.308536	-644.014
chr15	85652747	85654967	2221	54	0.289928	0.660757	-0.370829	-642.243
chr7	19385612	19389981	4370	106	0.624337	0.827604	-0.203267	-642.157
chr12	108242984	108248009	5026	96	0.445889	0.713398	-0.267508	-639.846
chr3	138064034	138067067	3034	93	0.575317	0.789101	-0.213784	-638.623
chr19	18994032	19001951	7920	70	0.293572	0.697789	-0.404217	-636.851
chrX	6172162	6173447	1286	130	0.267847	0.312259	-0.0444123	-635.432
chr9	58198309	58200704	2396	118	0.060257	0.134994	-0.0747375	-635.042
chr15	98603894	98608498	4605	108	0.595248	0.796783	-0.201535	-634.888
chr6	125146010	125150013	4004	84	0.358124	0.649142	-0.291017	-633.482
chrX	103164999	103165506	508	71	0.250507	0.438861	-0.188353	-633.207
chr10	80834933	80836496	1564	98	0.484219	0.636047	-0.151828	-631.006
chr1	75387405	75389393	1989	123	0.129992	0.220853	-0.0908612	-629.05
chr11	95830284	95832012	1729	112	0.171976	0.274582	-0.102606	-626.897
chr18	61329256	61333524	4269	71	0.381579	0.754607	-0.373028	-624.17
chr11	98969903	98972085	2183	74	0.437175	0.696518	-0.259343	-622.636
chr2	165853663	165859585	5923	110	0.406215	0.606968	-0.200753	-619.705
chr10	99126278	99129543	3266	61	0.462992	0.81105	-0.348057	-619.323
chr4	41695231	41697253	2023	137	0.214506	0.343476	-0.12897	-617.311
chr17	85621783	85625413	3631	142	0.237739	0.139164	0.0985751	615.941
chr11	67693814	67695828	2015	43	0.316997	0.723	-0.406003	-615.396
chr11	90187603	90191260	3658	54	0.348742	0.761236	-0.412494	-614.973
chr12	19288043	19289356	1314	121	0.236675	0.335563	-0.0988882	-609.61
chr10	71348799	71352345	3547	63	0.347507	0.715101	-0.367593	-607.123
chr5	136881713	136883226	1514	107	0.22992	0.122005	0.107915	606.697
chr1	118480242	118488152	7911	68	0.284986	0.704835	-0.419849	-605.374
chr10	127208592	127210916	2325	42	0.241815	0.718487	-0.476672	-604.821
chr19	45564942	45569275	4334	97	0.459533	0.68565	-0.226117	-604.763
chr11	67696357	67703720	7364	73	0.413774	0.794799	-0.381024	-604.35
chr9	62531936	62536194	4259	62	0.272546	0.646291	-0.373745	-602.291
chr4	149605326	149608171	2846	76	0.359228	0.646112	-0.286884	-601.016
chr6	91703759	91708525	4767	62	0.386424	0.778477	-0.392053	-596.302
chr10	80791813	80793074	1262	63	0.556682	0.80753	-0.250848	-594.736
chr1	136132205	136139596	7392	83	0.200579	0.52377	-0.323192	-593.556
chr10	20197625	20204711	7087	81	0.299569	0.617549	-0.31798	-590.123
chr13	111801320	111806909	5590	95	0.54836	0.796792	-0.248432	-589.44
chr14	48656824	48662810	5987	105	0.214231	0.409072	-0.194841	-586.681
chr2	129814868	129824557	9690	81	0.514672	0.86683	-0.352158	-586.578
chr11	97138461	97139307	847	81	0.160862	0.2927	-0.131839	-582.321
chr13	101690193	101693985	3793	58	0.178194	0.567525	-0.389331	-580.707
chr5	146410219	146413798	3580	67	0.394686	0.727282	-0.332596	-580.278
chr11	70670352	70673055	2704	52	0.19313	0.580874	-0.387744	-579.992
chr2	173244719	173247591	2873	73	0.544002	0.773032	-0.22903	-579.572
chr15	73748834	73752854	4021	88	0.561763	0.796483	-0.23472	-578.762
chr4	141050677	141053744	3068	60	0.176147	0.512676	-0.336529	-577.723
chr11	117126989	117131177	4189	73	0.321781	0.643002	-0.321221	-575.089
chr12	23009594	23010561	968	103	0.0901325	0.230614	-0.140481	-574.942
chr4	156248846	156253360	4515	100	0.464846	0.678408	-0.213562	-574.291
chr14	33959683	33965187	5505	67	0.449411	0.784893	-0.335482	-571.441
chr5	119680142	119681099	958	71	0.169664	0.310553	-0.140889	-570.498
chr6	83435771	83440848	5078	61	0.218584	0.60886	-0.390275	-570.315
chr12	117807247	117810784	3538	70	0.346391	0.64534	-0.29895	-568.945
chr9	77534010	77538714	4705	89	0.410809	0.637997	-0.227189	-562.12
chr4	132023800	132033155	9356	71	0.334281	0.729528	-0.395246	-561.761
chr13	28416715	28421045	4331	80	0.286918	0.542768	-0.255851	-561.015
chr3	88145436	88155420	9985	82	0.270393	0.604966	-0.334573	-559.698
chr10	25396906	25402826	5921	69	0.298801	0.657086	-0.358286	-557.265
chr9	64942693	64948901	6209	91	0.530342	0.760036	-0.229694	-556.039
chr6	31799563	31803798	4236	35	0.536225	0.905201	-0.368975	-555.854
chr11	102215544	102218937	3394	70	0.354688	0.635786	-0.281098	-555.532
chr9	105468545	105475454	6910	61	0.358322	0.787319	-0.428998	-553.982
chr11	86970885	86978174	7290	94	0.56191	0.803573	-0.241663	-550.093
chr6	49320049	49324843	4795	51	0.2623	0.73613	-0.473829	-549.561
chr2	167174462	167178679	4218	78	0.51085	0.797049	-0.286199	-549.376
chr13	101757363	101759115	1753	44	0.400867	0.802133	-0.401265	-548.814
chr8	120523119	120525070	1952	53	0.530615	0.854406	-0.32379	-548.242
chr4	148905803	148910145	4343	79	0.522263	0.79511	-0.272847	-547.758
chr15	73725154	73729844	4691	55	0.281157	0.689849	-0.408692	-546.377
chr7	16810629	16811752	1124	117	0.4107	0.505214	-0.0945143	-545.157
chr15	89067391	89068949	1559	94	0.604298	0.730729	-0.126432	-542.356
chr10	122814124	122816007	1884	52	0.384394	0.725392	-0.340998	-541.995
chr9	108574578	108577880	3303	98	0.666896	0.816857	-0.149961	-541.422
chr4	134383941	134386118	2178	62	0.439756	0.717698	-0.277943	-539.118
chr12	22905543	22906517	975	93	0.0808295	0.234475	-0.153645	-537.125
chr3	146405357	146408766	3410	58	0.188626	0.518965	-0.330339	-536.563
chr13	45950250	45951783	1534	37	0.281549	0.746711	-0.465162	-536.296
chr17	26438677	26439555	879	99	0.142741	0.216657	-0.0739159	-534.445
chr11	97535813	97538004	2192	88	0.233084	0.37996	-0.146876	-534.051
chr14	54771395	54773082	1688	42	0.386648	0.775132	-0.388484	-532.747
chr8	120498270	120504751	6482	81	0.240605	0.533843	-0.293238	-532.051
chr11	116812660	116815269	2610	64	0.0973902	0.345801	-0.248411	-531.205
chr2	151968657	151971391	2735	93	0.555226	0.712051	-0.156825	-529.427
chr8	15027973	15029349	1377	149	0.190984	0.240927	-0.049943	-527.608
chr19	44296882	44302171	5290	103	0.595506	0.792507	-0.197001	-527.569
chr5	72637612	72645057	7446	67	0.355644	0.736876	-0.381231	-526.667
chr12	84589919	84591048	1130	59	0.0905635	0.272285	-0.181721	-526.582
chr19	5756461	5758313	1853	94	0.405919	0.541435	-0.135516	-525.59
chr10	19006184	19013677	7494	78	0.56892	0.858655	-0.289735	-524.441
chr17	47872033	47873837	1805	52	0.36527	0.665161	-0.299891	-524.225
chr2	173258907	173264274	5368	98	0.60078	0.796233	-0.195453	-523.328
chr4	132041944	132047386	5443	48	0.205149	0.718068	-0.512919	-522.794
chr8	120093562	120097697	4136	52	0.300459	0.744441	-0.443982	-522.116
chr12	23188866	23190113	1248	114	0.0773842	0.13877	-0.061386	-522.104
chr11	120447361	120453816	6456	72	0.409455	0.747864	-0.33841	-520.456
chr12	111669283	111670627	1345	50	0.11227	0.376948	-0.264678	-519.95
chr18	69499262	69502135	2874	60	0.244659	0.578796	-0.334137	-518.958
chr10	80827388	80829104	1717	39	0.21563	0.620018	-0.404388	-518.721
chr11	120234799	120236215	1417	88	0.207973	0.0943048	0.113668	518.319
chr11	72031689	72037889	6201	67	0.385587	0.721548	-0.335962	-517.521
chr10	62295730	62297002	1273	44	0.311889	0.709803	-0.397914	-517.448
chr4	32530574	32532763	2190	49	0.204595	0.548174	-0.34358	-515.565
chr8	48136992	48138989	1998	63	0.592388	0.831056	-0.238668	-514.772
chr1	137925438	137933774	8337	77	0.449771	0.764072	-0.314301	-514.338
chr5	103782634	103787367	4734	75	0.57958	0.850143	-0.270563	-513.634
chr11	85839673	85841909	2237	73	0.340646	0.532047	-0.191401	-512.786
chr10	118000841	118004534	3694	61	0.309574	0.644432	-0.334858	-511.611
chr4	149593737	149597020	3284	58	0.425485	0.770614	-0.345129	-510.899
chr8	120539661	120544648	4988	85	0.453127	0.692657	-0.23953	-510.336
chr19	3083314	3084400	1087	50	0.614486	0.84885	-0.234365	-509.603
chr1	137900651	137907710	7060	63	0.208378	0.589334	-0.380956	-509.558
chr10	106632128	106636415	4288	59	0.268914	0.61285	-0.343936	-509.379
chr13	111786185	111789899	3715	76	0.41209	0.666338	-0.254248	-508.57
chr15	73737139	73740342	3204	46	0.335281	0.748121	-0.41284	-507.91
chr15	9090960	9094850	3891	62	0.399641	0.71977	-0.320129	-507.64
chr5	103754809	103760779	5971	89	0.234999	0.472649	-0.23765	-507.344
chr12	110554055	110557721	3667	77	0.535867	0.758693	-0.222826	-507.269
chr11	112784365	112786726	2362	84	0.105472	0.229444	-0.123972	-505.692
chr11	88663739	88666389	2651	55	0.409326	0.765119	-0.355793	-505.384
chr14	118150626	118151881	1256	33	0.228177	0.737111	-0.508934	-504.831
chr9	82829704	82831248	1545	82	0.116277	0.214877	-0.0985998	-503.676
chr5	124025684	124029165	3482	65	0.373811	0.679427	-0.305616	-502.397
chr10	74973213	74977795	4583	82	0.632417	0.86132	-0.228902	-501.623
chr1	172483449	172486107	2659	54	0.204943	0.536988	-0.332045	-501.235
chr7	45165609	45169051	3443	82	0.154211	0.350283	-0.196072	-500.833
chr4	132060077	132064223	4147	60	0.396214	0.730287	-0.334073	-500.663
chr3	95172704	95173699	996	113	0.37852	0.473445	-0.0949252	-499.632
chr7	67956989	67961115	4127	86	0.594341	0.789899	-0.195558	-499.41
chr16	34956528	34961768	5241	74	0.451152	0.760786	-0.309634	-498.665
chr13	113612395	113615358	2964	80	0.407511	0.607652	-0.200141	-498.493
chr11	106817172	106821722	4551	64	0.508114	0.824474	-0.31636	-498.036
chr1	134561894	134567401	5508	51	0.311852	0.7116	-0.399749	-497.564
chr14	120295845	120301637	5793	77	0.486682	0.778793	-0.292112	-497.353
chr9	75317376	75322781	5406	79	0.620375	0.866363	-0.245988	-497.328
chr11	69833305	69834698	1394	63	0.321761	0.50648	-0.184719	-496.976
chr13	111782212	111785927	3716	104	0.72335	0.861414	-0.138063	-496.903
chr14	60379319	60381206	1888	39	0.114097	0.527603	-0.413507	-496.4
chr13	99499711	99503746	4036	68	0.46273	0.772815	-0.310085	-496.11
chr11	97664816	97667615	2800	54	0.444548	0.771064	-0.326516	-495.23
chr5	115438319	115442235	3917	72	0.30854	0.574664	-0.266124	-493.799
chr15	39197304	39198102	799	124	0.042054	0.0781264	-0.0360724	-492.602
chr8	46207555	46210373	2819	59	0.380494	0.670289	-0.289795	-492.373
chr1	170208057	170212477	4421	70	0.604007	0.867044	-0.263037	-492.36
chr5	92252529	92256408	3880	64	0.176889	0.473568	-0.296679	-492.306
chr8	70330571	70332036	1466	93	0.547115	0.671856	-0.124741	-492.269
chr10	69020863	69022260	1398	43	0.338155	0.74397	-0.405816	-491.802
chr3	10297581	10302088	4508	63	0.460892	0.775287	-0.314395	-491.54
chr7	123000811	123003465	2655	53	0.40536	0.725955	-0.320595	-490.455
chr8	92360296	92362909	2614	97	0.0827218	0.17892	-0.096198	-490.314
chr9	107662304	107666520	4217	72	0.392112	0.659058	-0.266946	-490.292
chr2	5083354	5084343	990	34	0.419705	0.799428	-0.379723	-490.043
chr4	129223252	129224604	1353	78	0.490928	0.645717	-0.154789	-489.942
chr5	116562732	116567985	5254	76	0.543281	0.817376	-0.274095	-489.674
chr11	59806633	59809016	2384	56	0.476486	0.779845	-0.30336	-489.477
chr5	88584640	88589119	4480	52	0.222399	0.625367	-0.402969	-489.321
chr2	14763323	14771439	8117	63	0.415939	0.767648	-0.351709	-488.991
chr12	20614917	20615790	874	91	0.0612783	0.138223	-0.076945	-488.47
chr4	148914217	148916897	2681	51	0.176402	0.521973	-0.345571	-488.364
chr11	116838605	116842360	3756	68	0.447906	0.718553	-0.270647	-488.049
chr6	131381760	131387194	5435	51	0.181912	0.617509	-0.435597	-487.561
chr4	149300155	149306663	6509	67	0.334414	0.685286	-0.350872	-486.349
chr3	128518394	128520955	2562	36	0.23795	0.736906	-0.498956	-485.511
chr13	97076906	97086015	9110	86	0.60833	0.866697	-0.258367	-485.436
chr6	84134033	84135752	1720	50	0.500222	0.762754	-0.262532	-485.147
chr14	59628425	59630533	2109	51	0.438307	0.729352	-0.291045	-484.621
chr19	44302861	44307118	4258	101	0.712871	0.86294	-0.150069	-484.331
chr7	19522932	19523663	732	73	0.0660047	0.149201	-0.0831965	-483.879
chr2	152093273	152094138	866	103	0.0838265	0.131769	-0.047943	-483.683
chr18	35212848	35215900	3053	52	0.376345	0.746709	-0.370364	-483.536
chr4	149322157	149324403	2247	42	0.316826	0.730695	-0.413869	-483.219
chr18	54451368	54454729	3362	71	0.329051	0.574316	-0.245266	-482.443
chr8	36608429	36612462	4034	61	0.239534	0.577599	-0.338064	-482.346
chr12	12936372	12938383	2012	76	0.588929	0.73942	-0.150491	-480.386
chr1	155204249	155207033	2785	52	0.397947	0.728211	-0.330263	-479.545
chr5	92917737	92919880	2144	50	0.217159	0.558026	-0.340867	-477.094
chr8	92721424	92724862	3439	65	0.370888	0.666828	-0.295941	-475.825
chr19	24157999	24162443	4445	67	0.461629	0.759245	-0.297616	-475.398
chr15	88616378	88618956	2579	67	0.452972	0.665686	-0.212714	-475.208
chr6	22326827	22329721	2895	51	0.380705	0.746464	-0.365759	-474.744
chr9	89066449	89067361	913	49	0.755081	0.443714	0.311367	474.563
chr4	140043600	140044998	1399	41	0.31874	0.67601	-0.35727	-473.12
chr5	125169531	125173980	4450	68	0.453076	0.762317	-0.309241	-473.092
chr17	62606821	62609417	2597	43	0.284175	0.701947	-0.417772	-472.426
chr2	167165947	167170088	4142	62	0.513247	0.829347	-0.3161	-472.194
chr5	149526312	149529133	2822	64	0.280645	0.526672	-0.246027	-472.193
chr11	86038270	86040376	2107	39	0.141846	0.57916	-0.437314	-471.244
chr19	20342288	20345007	2720	42	0.221781	0.604265	-0.382484	-471.242
chr2	146044649	146046387	1739	40	0.232647	0.639381	-0.406734	-470.627
chr8	22861200	22867610	6411	74	0.518193	0.790634	-0.272441	-469.862
chr19	46562445	46564592	2148	39	0.301602	0.724274	-0.422672	-469.458
chr17	46852599	46856428	3830	69	0.348983	0.626438	-0.277455	-467.449
chr11	120361286	120362918	1633	59	0.623491	0.829878	-0.206387	-467.181
chr10	127497098	127500805	3708	73	0.564366	0.811013	-0.246647	-466.615
chr6	125160086	125163788	3703	73	0.369097	0.615454	-0.246356	-466.296
chr5	125267164	125268013	850	36	0.251799	0.615781	-0.363983	-465.627
chr4	143278013	143280036	2024	48	0.328897	0.681865	-0.352969	-465.486
chr5	139968436	139971356	2921	64	0.510807	0.766854	-0.256047	-465.368
chr10	119063480	119066215	2736	63	0.329981	0.593397	-0.263416	-464.967
chr7	141431544	141434444	2901	49	0.321405	0.678565	-0.357161	-464.66
chr7	29436623	29440275	3653	78	0.581636	0.795459	-0.213824	-464.6
chr5	111162815	111165350	2536	56	0.385241	0.704382	-0.319141	-463.522
chr1	190146008	190150170	4163	88	0.497673	0.674411	-0.176738	-463.201
chr13	72301585	72302821	1237	43	0.298783	0.631185	-0.332402	-462.672
chr15	80670740	80672320	1581	103	0.249472	0.340935	-0.0914631	-462.506
chr8	126585157	126590818	5662	68	0.273105	0.567944	-0.29484	-462.133
chr17	46701180	46704238	3059	57	0.374538	0.698243	-0.323704	-462.097
chr3	34442734	34445401	2668	55	0.350369	0.651277	-0.300908	-461.447
chr4	107967900	107971750	3851	48	0.33056	0.731121	-0.400561	-461.239
chr4	132036397	132040887	4491	44	0.275468	0.757319	-0.48185	-460.812
chr5	115432378	115435078	2701	50	0.10129	0.397192	-0.295902	-460.641
chr5	124016067	124019562	3496	66	0.508683	0.798027	-0.289343	-460.094
chr16	33689524	33693192	3669	58	0.537186	0.824245	-0.287059	-460.031
chr10	67984340	67985906	1567	42	0.386488	0.731237	-0.344749	-459.945
chr17	72937212	72939451	2240	45	0.374016	0.75196	-0.377944	-459.647
chr3	101551477	101553000	1524	28	0.221221	0.709733	-0.488512	-458.831
chr4	133726773	133732914	6142	75	0.360876	0.610105	-0.249229	-458.363
chr9	47470953	47475548	4596	57	0.339567	0.705998	-0.366431	-457.68
chr4	151088071	151091638	3568	79	0.656327	0.844876	-0.188549	-457.553
chr8	104434584	104436914	2331	58	0.560581	0.819403	-0.258822	-457.325
chr11	89053644	89056771	3128	45	0.354489	0.766423	-0.411934	-456.977
chr15	68938273	68944461	6189	88	0.657092	0.858819	-0.201727	-456.88
chr12	107952183	107953363	1181	40	0.251525	0.567308	-0.315783	-455.652
chr7	132783853	132787343	3491	42	0.262273	0.742458	-0.480185	-455.434
chr6	16359423	16360238	816	35	0.404033	0.778879	-0.374846	-455.13
chr10	96618919	96624240	5322	50	0.23648	0.652957	-0.416477	-454.541
chr9	121381964	121384558	2595	55	0.508904	0.788927	-0.280023	-454.273
chr10	42219985	42223145	3161	54	0.444008	0.774316	-0.330308	-454.186
chr4	97583123	97588300	5178	69	0.333756	0.607645	-0.273889	-453.856
chr5	143253722	143254341	620	103	0.239525	0.300457	-0.0609319	-453.018
chr7	30008440	30012448	4009	59	0.411408	0.720687	-0.309279	-452.835
chr10	61625047	61628244	3198	119	0.167141	0.257187	-0.0900455	-451.653
chr7	44865921	44868705	2785	62	0.230349	0.490091	-0.259742	-450.81
chr13	55210008	55210819	812	85	0.517105	0.394151	0.122954	450.105
chr2	6352340	6354532	2193	39	0.31746	0.72854	-0.41108	-449.764
chr12	108226710	108230459	3750	82	0.646288	0.841543	-0.195255	-449.021
chr1	58966313	58972620	6308	54	0.248113	0.654914	-0.406802	-448.731
chr1	177444755	177448607	3853	71	0.486054	0.69982	-0.213766	-448.445
chr19	27220611	27229809	9199	70	0.507994	0.812859	-0.304866	-447.999
chr12	52789107	52792899	3793	86	0.568717	0.741922	-0.173205	-447.985
chr6	114093737	114095308	1572	46	0.479614	0.760011	-0.280398	-447.973
chr3	119497942	119499596	1655	37	0.156113	0.533501	-0.377388	-447.872
chr9	65359895	65362300	2406	35	0.197657	0.696321	-0.498664	-447.794
chr8	25102743	25104872	2130	69	0.341985	0.529778	-0.187794	-447.674
chr1	190680825	190682958	2134	56	0.418093	0.681766	-0.263673	-447.225
chr4	43398750	43400308	1559	55	0.4386	0.694719	-0.256119	-445.962
chr11	12025670	12026721	1052	118	0.343533	0.403602	-0.0600684	-445.701
chr4	132005074	132013157	8084	62	0.391708	0.771697	-0.379989	-445.304
chr4	152404135	152407302	3168	56	0.46328	0.763746	-0.300466	-443.726
chr8	120505623	120508829	3207	61	0.324554	0.587357	-0.262802	-443.527
chrX	13846199	13847155	957	121	0.225303	0.297595	-0.0722922	-443.303
chr10	44450120	44456249	6130	66	0.45643	0.78531	-0.32888	-443.236
chr7	141953043	141959120	6078	66	0.516169	0.819929	-0.30376	-443.086
chr2	137090674	137093882	3209	52	0.403562	0.736533	-0.332971	-442.439
chr12	86429140	86432320	3181	62	0.52567	0.809236	-0.283565	-442.264
chr19	4137111	4140527	3417	53	0.429524	0.757989	-0.328465	-442.041
chr10	42572475	42573623	1149	48	0.266256	0.530882	-0.264626	-441.02
chr11	78838338	78840052	1715	43	0.35874	0.703055	-0.344315	-440.989
chr3	84213620	84218529	4910	75	0.480906	0.72152	-0.240614	-439.975
chr17	5007179	5010289	3111	61	0.351075	0.589789	-0.238714	-439.749
chr11	88069863	88074043	4181	56	0.369977	0.699417	-0.329441	-439.74
chr15	68945544	68951300	5757	80	0.633882	0.842484	-0.208602	-438.777
chr1	166308331	166309631	1301	101	0.0515162	0.0951924	-0.0436762	-438.645
chr4	128728955	128734292	5338	73	0.3105	0.5564	-0.2459	-438.204
chr12	86679846	86682923	3078	61	0.33004	0.580563	-0.250523	-438.026
chr14	118505906	118507324	1419	38	0.439984	0.78922	-0.349235	-437.985
chr19	43515640	43518758	3119	63	0.625648	0.86681	-0.241162	-435.727
chr15	27923931	27927992	4062	83	0.442536	0.635256	-0.192719	-435.287
chr13	99006314	99008728	2415	44	0.397282	0.804496	-0.407213	-435.268
chr15	31327663	31333102	5440	64	0.437672	0.748836	-0.311164	-435.105
chr1	132363347	132367624	4278	45	0.270252	0.673735	-0.403483	-434.965
chr15	36787531	36791799	4269	40	0.266884	0.695929	-0.429045	-434.34
chr4	133050768	133054184	3417	52	0.284409	0.60669	-0.322282	-433.681
chr5	125147000	125149842	2843	78	0.679959	0.854117	-0.174158	-433.554
chr3	108706637	108712203	5567	77	0.65457	0.873995	-0.219425	-433.454
chr19	11812494	11818132	5639	60	0.201821	0.518898	-0.317078	-433.231
chr4	132066143	132071175	5033	72	0.515989	0.78671	-0.270722	-432.754
chr4	152282664	152283460	797	87	0.0732251	0.12786	-0.0546345	-431.264
chr4	152290246	152291444	1199	67	0.300665	0.17717	0.123495	431.001
chr15	79251712	79252889	1178	91	0.0806376	0.138385	-0.0577471	-430.703
chr5	122159543	122164131	4589	54	0.311063	0.692502	-0.381439	-430.282
chr7	25002210	25005166	2957	42	0.11046	0.47205	-0.361589	-430.225
chr9	61645278	61646343	1066	30	0.316146	0.721341	-0.405196	-429.839
chr10	73821857	73826827	4971	59	0.297174	0.594927	-0.297754	-429.823
chr18	7609026	7610953	1928	59	0.133203	0.26588	-0.132677	-429.774
chr1	39445076	39447795	2720	51	0.458247	0.778045	-0.319799	-429.512
chr5	121828225	121829150	926	91	0.0873399	0.148124	-0.0607843	-428.968
chr5	66466230	66466568	339	47	0.622899	0.450862	0.172037	428.546
chr5	119667450	119669474	2025	73	0.289114	0.474308	-0.185193	-428.524
chr15	101076035	101077998	1964	75	0.339292	0.18108	0.158212	428.082
chr5	116587842	116590027	2186	40	0.153362	0.560068	-0.406707	-427.902
chr12	18609677	18610638	962	101	0.0582065	0.153952	-0.0957456	-427.853
chr18	23805052	23808531	3480	54	0.329851	0.665004	-0.335153	-427.696
chr9	106448792	106452719	3928	68	0.252813	0.491665	-0.238852	-426.291
chr17	84155882	84158181	2300	45	0.331174	0.693174	-0.362	-426.181
chr8	108821437	108823658	2222	42	0.386881	0.743273	-0.356392	-426.116
chr9	44848719	44850961	2243	48	0.498427	0.778228	-0.279801	-425.658
chr10	20170933	20174725	3793	64	0.282973	0.516572	-0.233598	-425.243
chr11	74840944	74843419	2476	66	0.59463	0.804819	-0.210189	-425.161
chr8	92364088	92366208	2121	85	0.201264	0.337229	-0.135965	-425.16
chr19	55622227	55624243	2017	51	0.484502	0.753638	-0.269136	-424.804
chr19	53343713	53346111	2399	70	0.687214	0.864619	-0.177405	-424.59
chr4	149745870	149750007	4138	30	0.265876	0.74772	-0.481844	-424.159
chr5	148026448	148028604	2157	54	0.32235	0.622131	-0.29978	-423.554
chr2	91178774	91182255	3482	53	0.288363	0.629548	-0.341185	-423.124
chr13	60122237	60123694	1458	39	0.361858	0.722134	-0.360276	-422.413
chr4	148920882	148923147	2266	61	0.276326	0.511154	-0.234828	-422.394
chr4	136942296	136943473	1178	41	0.23165	0.52428	-0.29263	-421.409
chr7	105480136	105482588	2453	97	0.360973	0.461231	-0.100258	-421.399
chr13	57721514	57723145	1632	45	0.178809	0.487039	-0.308231	-421.231
chr10	75667166	75667965	800	65	0.154073	0.0688744	0.0851986	421.066
chr6	140490229	140492512	2284	38	0.349463	0.733827	-0.384364	-420.924
chr18	54125399	54127150	1752	39	0.40788	0.788401	-0.380521	-420.912
chr3	127159628	127161823	2196	45	0.119012	0.47454	-0.355527	-420.823
chr4	154556366	154557435	1070	38	0.47011	0.776633	-0.306523	-420.696
chr6	49331404	49334382	2979	61	0.563787	0.814065	-0.250278	-420.415
chr17	33873745	33876279	2535	54	0.503567	0.817126	-0.313559	-420.124
chr5	44222742	44225923	3182	43	0.252065	0.647479	-0.395414	-419.643
chr11	86989330	86992246	2917	43	0.221829	0.65429	-0.432461	-419.285
chr9	61756247	61757824	1578	49	0.273473	0.522879	-0.249407	-419.269
chr2	121138553	121140177	1625	60	0.255237	0.417821	-0.162584	-419.067
chr7	25358118	25359847	1730	49	0.479662	0.745522	-0.26586	-419.041
chr2	94328641	94331003	2363	42	0.402809	0.797405	-0.394596	-418.419
chr5	114598896	114603914	5019	77	0.653665	0.86265	-0.208985	-418.154
chr12	18514102	18514947	846	95	0.121035	0.235113	-0.114078	-417.323
chr18	60727506	60730305	2800	50	0.321328	0.654632	-0.333304	-416.66
chr15	79828006	79829467	1462	77	0.649582	0.776883	-0.127301	-416.325
chr11	69601792	69604750	2959	39	0.223822	0.67224	-0.448418	-416.311
chr10	81389532	81390963	1432	39	0.210558	0.551041	-0.340482	-416.03
chr2	165105355	165108338	2984	71	0.393298	0.584956	-0.191658	-415.508
chr3	154646341	154648059	1719	58	0.367716	0.60425	-0.236534	-414.665
chr15	73721937	73724626	2690	50	0.311052	0.641585	-0.330533	-414.407
chr13	47153902	47155405	1504	34	0.249923	0.680452	-0.430529	-414.237
chr7	49162042	49164619	2578	44	0.32459	0.67179	-0.347199	-412.93
chr9	31566081	31567364	1284	46	0.445677	0.705883	-0.260206	-412.27
chr18	65961275	65965418	4144	53	0.324891	0.65198	-0.327089	-411.777
chr5	146711418	146713525	2108	45	0.395057	0.723856	-0.328799	-411.408
chr15	25713165	25714512	1348	44	0.201969	0.42892	-0.226951	-411.381
chr4	99983323	99986004	2682	53	0.465548	0.771746	-0.306198	-410.848
chr5	105439864	105443797	3934	58	0.478322	0.780422	-0.3021	-410.795
chr13	57434189	57436450	2262	39	0.316901	0.743475	-0.426574	-410.513
chr14	54297048	54297555	508	38	0.780852	0.500176	0.280676	410.002
chr4	32862957	32865166	2210	63	0.269939	0.471949	-0.20201	-409.851
chr8	69902071	69903022	952	95	0.0688703	0.115113	-0.0462428	-409.804
chr15	72805977	72809124	3148	53	0.516631	0.792396	-0.275765	-409.759
chr11	25854261	25857697	3437	58	0.2357	0.497607	-0.261907	-409.519
chr7	113245108	113250367	5260	57	0.422644	0.747245	-0.324601	-409.184
chr4	152452854	152454576	1723	34	0.32248	0.733247	-0.410768	-409.067
chr2	167133804	167137471	3668	70	0.655916	0.853561	-0.197646	-409.004
chr5	44076901	44081847	4947	60	0.50402	0.796445	-0.292425	-408.099
chr9	69291537	69296388	4852	74	0.41126	0.678947	-0.267687	-408.058
chr11	78344097	78348383	4287	66	0.317058	0.587914	-0.270857	-408.056
chr2	167155781	167161291	5511	82	0.624421	0.828347	-0.203926	-408.001
chr11	88442973	88444907	1935	43	0.442581	0.779706	-0.337124	-407.867
chr9	43746918	43750450	3533	61	0.381527	0.673609	-0.292082	-407.61
chr5	115507222	115510225	3004	71	0.305749	0.522971	-0.217223	-407.129
chr12	41482977	41485100	2124	42	0.163666	0.487618	-0.323952	-406.743
chr18	69594220	69599749	5530	75	0.61316	0.826216	-0.213056	-406.538
chr4	140131695	140136194	4500	69	0.440366	0.698844	-0.258478	-406.03
chr5	111178216	111181912	3697	70	0.56951	0.776382	-0.206871	-405.385
chr9	103108280	103109772	1493	44	0.373215	0.746125	-0.37291	-405.055
chr2	173265562	173267892	2331	59	0.584946	0.816243	-0.231296	-404.636
chr12	111978929	111981536	2608	40	0.268312	0.692807	-0.424495	-404.535
chr2	92430924	92433235	2312	53	0.299516	0.580378	-0.280862	-404.053
chr2	174328354	174329432	1079	106	0.369621	0.444023	-0.0744022	-403.781
chr7	17073996	17074917	922	27	0.184075	0.640252	-0.456177	-402.873
chr5	103789521	103792538	3018	43	0.392184	0.767726	-0.375542	-402.785
chr11	78498493	78500796	2304	53	0.347738	0.620233	-0.272495	-402.628
chr19	53330536	53333061	2526	55	0.44419	0.739828	-0.295638	-401.881
chr5	23420698	23431904	11207	67	0.417486	0.73159	-0.314104	-401.863
chr10	80131130	80132338	1209	88	0.448688	0.555747	-0.107059	-401.423
chr13	72265334	72266818	1485	29	0.333218	0.795732	-0.462514	-401.406
chr5	129727378	129729760	2383	46	0.399974	0.755934	-0.35596	-400.815
chr10	81363874	81365130	1257	83	0.198658	0.295922	-0.0972642	-400.73
chr6	31557634	31562684	5051	78	0.416344	0.619048	-0.202704	-400.189
chr2	146047005	146048715	1711	36	0.241879	0.640292	-0.398414	-399.902
chr5	115685171	115688735	3565	53	0.341922	0.658801	-0.316878	-399.881
chr4	87431845	87433359	1515	34	0.340218	0.750614	-0.410396	-399.757
chr4	139073821	139074802	982	64	0.154173	0.264465	-0.110292	-399.619
chr1	188184474	188187176	2703	59	0.549919	0.771642	-0.221723	-398.909
chr1	136781268	136782950	1683	44	0.252257	0.57084	-0.318583	-398.525
chr19	57215233	57216676	1444	28	0.173065	0.695675	-0.52261	-398.517
chr7	65634422	65637230	2809	41	0.366396	0.736342	-0.369946	-398.26
chr11	120366851	120368174	1324	43	0.429715	0.73805	-0.308336	-397.524
chr8	46477309	46481110	3802	54	0.442151	0.777833	-0.335682	-397.456
chr16	33939431	33943072	3642	67	0.530378	0.760748	-0.23037	-397.277
chr8	108467189	108469635	2447	55	0.369148	0.634018	-0.26487	-396.706
chr7	16101202	16105378	4177	55	0.465571	0.785156	-0.319585	-396.496
chr7	132719106	132722290	3185	42	0.386227	0.781344	-0.395117	-396.406
chr2	92422997	92427183	4187	54	0.458477	0.765745	-0.307268	-396.375
chr3	51385943	51390727	4785	70	0.192767	0.435947	-0.24318	-395.876
chr13	111795398	111798580	3183	54	0.312033	0.619143	-0.30711	-395.581
chr4	154502739	154504896	2158	50	0.57186	0.822633	-0.250773	-395.446
chr12	111686078	111690746	4669	70	0.438335	0.677923	-0.239588	-395.316
chr2	129176578	129181064	4487	52	0.350544	0.72215	-0.371606	-395.25
chr12	108435287	108437268	1982	46	0.29643	0.621446	-0.325016	-395.139
chr4	53473795	53476315	2521	38	0.320951	0.725225	-0.404274	-395.095
chr17	80719960	80723277	3318	49	0.414006	0.767026	-0.35302	-394.725
chr8	119794334	119798694	4361	64	0.44633	0.701605	-0.255276	-393.473
chr11	97667860	97670992	3133	52	0.330352	0.655504	-0.325152	-393.365
chr13	29986908	29989429	2522	45	0.385584	0.708548	-0.322964	-393.346
chr6	55335846	55338643	2798	55	0.486752	0.746414	-0.259662	-393.157
chr1	172486866	172490289	3424	60	0.45403	0.748729	-0.294699	-393.134
chr9	121689330	121691212	1883	40	0.428592	0.753133	-0.324541	-393.08
chr4	152158471	152160071	1601	93	0.329174	0.227508	0.101666	392.826
chr5	118929900	118930856	957	31	0.161556	0.577426	-0.41587	-392.465
chr13	98899177	98903830	4654	54	0.513892	0.845901	-0.33201	-392.277
chr5	131717244	131719146	1903	42	0.345291	0.666714	-0.321422	-391.888
chr12	99669843	99671668	1826	46	0.454462	0.774718	-0.320256	-391.853
chr10	122861870	122863317	1448	43	0.397928	0.706538	-0.30861	-391.75
chr13	113804188	113807335	3148	52	0.503802	0.828338	-0.324536	-391.6
chr12	102419723	102423469	3747	46	0.325571	0.72916	-0.403589	-391.428
chrX	159988080	159988653	574	84	0.450774	0.35421	0.0965635	391.023
chr3	30746019	30749058	3040	41	0.322528	0.728756	-0.406228	-390.981
chr5	120694209	120695293	1085	85	0.532631	0.638168	-0.105537	-390.847
chr12	16015458	16015622	165	29	0.665188	0.241522	0.423666	390.689
chr5	73166423	73168949	2527	59	0.584996	0.817208	-0.232212	-390.438
chr6	83419213	83425277	6065	67	0.456461	0.731992	-0.275531	-390.077
chr14	64010991	64017222	6232	71	0.583661	0.826133	-0.242472	-389.991
chr12	19387737	19388644	908	90	0.106464	0.176432	-0.0699678	-389.851
chr2	163226103	163231103	5001	80	0.576863	0.773747	-0.196884	-389.797
chr9	106369888	106372908	3021	63	0.51935	0.699653	-0.180303	-389.429
chr11	77875531	77878280	2750	59	0.388304	0.627539	-0.239235	-389.03
chr6	143437359	143438851	1493	42	0.464121	0.768727	-0.304606	-388.427
chr8	91148130	91149586	1457	34	0.215192	0.61601	-0.400819	-388.031
chr2	160364513	160366220	1708	100	0.159894	0.0962899	0.0636043	387.947
chr4	126149137	126150432	1296	57	0.351225	0.522306	-0.171082	-387.18
chr5	125019446	125020385	940	33	0.252038	0.619929	-0.367891	-386.972
chr2	168106487	168107706	1220	51	0.653371	0.852785	-0.199415	-386.808
chr3	149074784	149076808	2025	44	0.448118	0.763216	-0.315098	-385.899
chr8	71700079	71701985	1907	79	0.249421	0.380058	-0.130638	-385.477
chr15	83779662	83780055	394	72	0.0814522	0.147471	-0.0660184	-384.936
chr17	4997500	5001867	4368	46	0.233617	0.577645	-0.344028	-384.835
chr10	76812715	76820305	7591	72	0.445926	0.667759	-0.221833	-384.69
chr5	106559036	106561433	2398	79	0.298755	0.433215	-0.13446	-384.358
chr19	57133930	57135914	1985	50	0.37135	0.656435	-0.285084	-384.314
chr3	146409728	146413724	3997	65	0.634552	0.859566	-0.225014	-383.673
chr11	88487820	88490387	2568	43	0.47776	0.801885	-0.324125	-383.399
chr5	24474477	24475450	974	105	0.229169	0.287121	-0.0579513	-382.794
chr16	4647235	4649901	2667	75	0.718741	0.855929	-0.137188	-382.117
chr11	116658264	116661407	3144	63	0.472837	0.715566	-0.242729	-382.068
chr6	30155543	30159399	3857	54	0.53287	0.814967	-0.282098	-381.835
chr17	46924253	46929096	4844	61	0.491582	0.779485	-0.287903	-381.473
chr6	119235633	119240660	5028	59	0.41018	0.725437	-0.315257	-381.425
chr7	68217929	68219518	1590	35	0.450685	0.836681	-0.385996	-381.359
chr16	91208839	91212066	3228	67	0.451413	0.660464	-0.209052	-380.993
chr2	32447171	32451049	3879	55	0.216803	0.496255	-0.279452	-380.846
chr2	52419348	52423763	4416	64	0.450014	0.702997	-0.252983	-380.759
chr10	76820771	76825945	5175	60	0.557075	0.827081	-0.270005	-380.646
chr3	68572656	68577700	5045	71	0.45579	0.69198	-0.23619	-380.15
chr12	86423533	86428004	4472	54	0.315188	0.654703	-0.339515	-379.989
chr8	84784132	84785082	951	77	0.101678	0.182467	-0.0807893	-379.933
chr10	121836178	121837989	1812	41	0.418586	0.74758	-0.328994	-379.562
chr17	30597178	30598988	1811	36	0.374556	0.781657	-0.407101	-379.174
chr7	46826741	46828740	2000	34	0.3763	0.765696	-0.389396	-378.774
chr13	99357719	99360032	2314	49	0.483258	0.788227	-0.304969	-378.083
chr9	43752703	43755644	2942	60	0.527581	0.755126	-0.227546	-377.978
chr4	154498982	154501667	2686	66	0.468708	0.656298	-0.18759	-377.945
chr4	147738373	147738885	513	65	0.274918	0.37581	-0.100892	-377.91
chr12	22744966	22745804	839	90	0.172522	0.272139	-0.0996171	-377.766
chr3	38888231	38890718	2488	73	0.540684	0.675561	-0.134877	-377.528
chr11	57681594	57684123	2530	51	0.426008	0.691315	-0.265307	-377.507
chr1	43553865	43554891	1027	51	0.638641	0.82223	-0.18359	-377.321
chr5	114604875	114608447	3573	59	0.392754	0.663741	-0.270987	-377.193
chr17	30603498	30605508	2011	41	0.389621	0.770292	-0.380671	-376.745
chr10	84386773	84389106	2334	49	0.487635	0.776353	-0.288718	-376.335
chr3	86831709	86835252	3544	69	0.513789	0.717842	-0.204053	-375.528
chr6	83409429	83413667	4239	61	0.491727	0.779951	-0.288224	-375.204
chr2	6401101	6405525	4425	58	0.376058	0.657522	-0.281464	-375.032
chr2	79408053	79411091	3039	38	0.246229	0.635748	-0.389519	-374.923
chr10	44526855	44528215	1361	57	0.353275	0.17864	0.174635	374.775
chr19	56424268	56427220	2953	55	0.502926	0.795337	-0.292411	-374.382
chr8	12947883	12952678	4796	64	0.27148	0.506234	-0.234754	-373.601
chr1	75375017	75375944	928	58	0.269082	0.437615	-0.168532	-373.105
chr18	81897296	81899171	1876	60	0.659081	0.835636	-0.176555	-372.965
chr16	28849878	28851598	1721	36	0.418807	0.759289	-0.340482	-372.81
chr10	115664133	115665160	1028	36	0.267521	0.546125	-0.278604	-372.488
chr9	102720182	102721660	1479	40	0.301968	0.622636	-0.320668	-372.423
chr8	121271887	121274028	2142	78	0.67996	0.809389	-0.129429	-372.314
chr10	67097791	67101416	3626	54	0.272507	0.564402	-0.291895	-372.089
chr10	44476395	44478513	2119	39	0.174765	0.546221	-0.371457	-371.988
chr8	10978195	10979489	1295	34	0.351005	0.674014	-0.323009	-371.932
chr17	66443549	66447664	4116	59	0.261654	0.544125	-0.282471	-371.875
chr14	60120261	60122127	1867	41	0.350198	0.691966	-0.341767	-371.266
chr8	121648421	121650472	2052	39	0.384974	0.697861	-0.312887	-370.856
chr11	113170488	113173481	2994	69	0.346409	0.540565	-0.194156	-370.63
chr3	95931102	95934202	3101	41	0.423378	0.809965	-0.386588	-370.466
chr8	87744601	87746875	2275	60	0.504968	0.710689	-0.205721	-370.462
chr4	31819411	31820894	1484	30	0.240565	0.676764	-0.436199	-370.417
chr12	24096593	24097369	777	93	0.11085	0.195852	-0.0850028	-370.251
chr12	110802362	110806481	4120	65	0.546016	0.770236	-0.22422	-369.692
chr10	80586533	80589785	3253	74	0.670256	0.792628	-0.122372	-369.291
chr13	46883369	46887650	4282	71	0.578873	0.764842	-0.185968	-369.15
chr3	96093239	96094586	1348	31	0.301265	0.7101	-0.408835	-368.935
chr17	24505297	24507394	2098	85	0.583073	0.696009	-0.112936	-368.643
chr16	38910234	38913229	2996	55	0.530348	0.820668	-0.29032	-368.118
chr4	62287187	62291303	4117	48	0.310086	0.663502	-0.353417	-368.052
chr2	77701141	77704292	3152	49	0.354314	0.588178	-0.233864	-367.979
chr16	75088749	75092605	3857	45	0.155911	0.501534	-0.345622	-367.558
chr1	180807681	180811489	3809	41	0.349571	0.766245	-0.416674	-367.369
chr1	134085673	134087593	1921	39	0.33452	0.680988	-0.346468	-367.325
chr11	116655970	116657906	1937	45	0.318912	0.602248	-0.283335	-366.756
chr1	186182008	186184382	2375	44	0.315727	0.605456	-0.289729	-366.263
chr16	19879265	19885076	5812	58	0.496318	0.798364	-0.302047	-365.932
chr2	60115388	60119134	3747	56	0.417028	0.698612	-0.281584	-365.555
chr1	89670143	89672557	2415	82	0.617463	0.750586	-0.133122	-365.019
chr11	120280424	120281146	723	32	0.390953	0.708016	-0.317064	-364.726
chr4	53713929	53714873	945	66	0.102395	0.0433891	0.0590057	364.104
chr19	53348918	53349629	712	77	0.676565	0.566042	0.110522	363.768
chr11	20827486	20830296	2811	45	0.340407	0.685001	-0.344594	-363.567
chr16	38953680	38956083	2404	42	0.399806	0.760121	-0.360314	-363.476
chr8	121650579	121651852	1274	63	0.180647	0.303812	-0.123165	-362.939
chr19	8883168	8886665	3498	38	0.220143	0.675284	-0.455141	-362.572
chr16	85090284	85092306	2023	48	0.543349	0.775738	-0.232389	-362.487
chr19	24133777	24136795	3019	54	0.6191	0.85385	-0.23475	-362.446
chr10	42231868	42233434	1567	35	0.175316	0.56114	-0.385824	-361.981
chr12	108437496	108439130	1635	42	0.512831	0.8274	-0.314568	-361.893
chr17	56119382	56121053	1672	87	0.179026	0.262339	-0.0833124	-361.835
chr15	96271387	96273275	1889	40	0.51798	0.826521	-0.308541	-361.481
chr4	134243541	134245074	1534	43	0.177355	0.454964	-0.277609	-361.351
chr6	112488679	112489957	1279	99	0.10052	0.146704	-0.0461841	-361.333
chr7	70280453	70281949	1497	79	0.102368	0.187528	-0.0851606	-361.149
chr8	120308612	120310340	1729	46	0.495674	0.752368	-0.256694	-360.848
chr6	112971675	112975058	3384	68	0.427936	0.630581	-0.202645	-360.502
chr4	117868903	117872384	3482	42	0.396809	0.743665	-0.346856	-360.434
chr17	66439051	66443106	4056	60	0.405043	0.686471	-0.281429	-360.301
chr19	4097542	4099560	2019	56	0.212871	0.403903	-0.191033	-360.129
chr9	57824692	57829160	4469	46	0.446863	0.808253	-0.36139	-360.097
chr7	16916753	16920217	3465	71	0.683462	0.851661	-0.168199	-359.654
chr8	109337466	109338922	1457	38	0.479893	0.783832	-0.303939	-359.52
chr2	49744665	49746230	1566	33	0.409431	0.796914	-0.387484	-359.489
chr1	139422925	139424399	1475	41	0.164648	0.425636	-0.260988	-359.474
chr17	47909269	47910307	1039	54	0.165574	0.311635	-0.146061	-359.109
chr17	5284666	5287984	3319	62	0.535945	0.757158	-0.221213	-359.06
chr4	144895547	144898283	2737	74	0.420054	0.359269	0.0607844	358.939
chr19	43519037	43521696	2660	51	0.432139	0.731746	-0.299607	-358.863
chr3	138812553	138814912	2360	40	0.42073	0.752085	-0.331355	-358.246
chr5	116015861	116018812	2952	50	0.547102	0.835616	-0.288513	-358.178
chr19	57410802	57412426	1625	47	0.323601	0.571614	-0.248014	-357.942
chr15	58985885	58988293	2409	69	0.620531	0.783032	-0.162501	-357.88
chr4	156236854	156238078	1225	66	0.447113	0.588716	-0.141604	-356.923
chr5	134453048	134455387	2340	39	0.279588	0.606287	-0.326699	-356.676
chr15	85746062	85747885	1824	42	0.4804	0.772108	-0.291708	-356.517
chr17	23806919	23807173	255	25	0.315307	0.747752	-0.432444	-356.459
chr5	77114603	77115732	1130	40	0.399344	0.666281	-0.266937	-356.106
chr7	120976071	120980888	4818	48	0.450152	0.792713	-0.342561	-355.98
chr5	116007643	116011048	3406	65	0.568766	0.760032	-0.191266	-355.909
chr12	20196533	20197596	1064	106	0.046753	0.0764083	-0.0296554	-355.891
chr7	35578755	35584258	5504	72	0.401432	0.624168	-0.222736	-355.828
chr16	77499702	77502063	2362	38	0.483126	0.806438	-0.323312	-355.588
chr6	134043476	134045796	2321	47	0.467184	0.766313	-0.299128	-355.273
chr16	3632124	3633377	1254	37	0.238072	0.568691	-0.330619	-355.015
chr7	126795701	126797939	2239	38	0.200194	0.535374	-0.33518	-354.906
chr9	59274428	59275594	1167	27	0.299734	0.724932	-0.425198	-354.888
chr8	35588724	35590052	1329	58	0.414529	0.555413	-0.140884	-354.861
chr11	85994490	85996202	1713	49	0.223716	0.444048	-0.220332	-354.837
chr7	29171901	29173189	1289	69	0.436773	0.577891	-0.141118	-354.669
chr8	20424036	20424823	788	69	0.096722	0.162047	-0.0653248	-354.576
chr12	84551243	84553491	2249	42	0.468719	0.771609	-0.30289	-354.4
chr18	64344872	64346599	1728	76	0.138586	0.232002	-0.0934158	-354.321
chr11	3719763	3725974	6212	51	0.294597	0.655076	-0.360479	-354.251
chr10	120364884	120367027	2144	49	0.246501	0.505799	-0.259297	-354.089
chr2	167109415	167112501	3087	51	0.485777	0.763636	-0.277859	-353.384
chr2	178412520	178414030	1511	73	0.311633	0.427987	-0.116353	-353.218
chr12	72936708	72938937	2230	55	0.471439	0.232529	0.238911	352.935
chr8	92681173	92682461	1289	40	0.324467	0.617595	-0.293128	-352.907
chr1	190797571	190799844	2274	56	0.645903	0.848115	-0.202212	-352.753
chr18	42840617	42841756	1140	24	0.170694	0.649862	-0.479169	-352.643
chr3	144714169	144719148	4980	63	0.467291	0.705839	-0.238548	-352.563
chr3	9794737	9797985	3249	43	0.466407	0.790542	-0.324135	-352.532
chr4	128719719	128723299	3581	50	0.374064	0.692287	-0.318223	-351.744
chr17	28332689	28333970	1282	60	0.55837	0.737055	-0.178685	-351.726
chr4	40838678	40840194	1517	42	0.572461	0.858487	-0.286026	-351.707
chr6	124860174	124861728	1555	56	0.602882	0.775506	-0.172624	-351.702
chr8	80739303	80740571	1269	88	0.102128	0.168772	-0.0666441	-351.59
chr13	92128026	92131438	3413	59	0.23627	0.444667	-0.208397	-351.425
chr9	108450739	108452056	1318	28	0.213831	0.633235	-0.419404	-351.125
chr4	141020100	141022059	1960	51	0.484085	0.706701	-0.222615	-351.047
chr11	64520177	64521201	1025	65	0.149248	0.246732	-0.097484	-351.003
chr12	104592933	104594128	1196	40	0.220703	0.480953	-0.260249	-350.99
chr1	136561816	136563701	1886	46	0.395031	0.69461	-0.299579	-350.972
chr12	22622967	22623622	656	82	0.0992067	0.211782	-0.112575	-350.529
chr17	56123685	56124441	757	70	0.493677	0.597143	-0.103465	-350.297
chr7	7277003	7278446	1444	66	0.160352	0.294022	-0.13367	-350.169
chr13	117658480	117659895	1416	24	0.182551	0.683319	-0.500768	-349.765
chr1	82285878	82288342	2465	59	0.493566	0.679388	-0.185822	-349.739
chr12	78980513	78984298	3786	40	0.312136	0.737529	-0.425393	-349.51
chr15	75809470	75813938	4469	42	0.377993	0.735271	-0.357278	-349.509
chr18	43435563	43437477	1915	29	0.189905	0.658004	-0.468099	-349.463
chr15	99399490	99402126	2637	47	0.549974	0.826155	-0.27618	-349.343
chr7	25009938	25011160	1223	105	0.0762823	0.114439	-0.0381571	-349.006
chr14	55826244	55827103	860	51	0.26888	0.446441	-0.177561	-348.17
chr4	32304270	32306159	1890	48	0.542715	0.797046	-0.25433	-347.939
chr19	7156717	7158282	1566	46	0.487685	0.740865	-0.25318	-347.919
chr17	70957497	70958121	625	35	0.198032	0.512638	-0.314606	-347.719
chr2	32154328	32158569	4242	66	0.483203	0.717035	-0.233832	-347.591
chr5	123996915	123998111	1197	53	0.653	0.830562	-0.177562	-347.499
chr13	111978382	111980574	2193	52	0.419773	0.67491	-0.255137	-347.481
chr2	168187576	168195250	7675	65	0.522616	0.806143	-0.283526	-347.117
chr9	21794657	21795658	1002	67	0.864596	0.93516	-0.0705636	-347.089
chr4	124525754	124527624	1871	43	0.371756	0.66094	-0.289184	-346.849
chr2	44632608	44634654	2047	33	0.315953	0.733025	-0.417072	-346.748
chr14	118362949	118363789	841	33	0.512629	0.818368	-0.305739	-346.677
chr2	34105171	34108034	2864	67	0.517558	0.694761	-0.177203	-346.513
chr14	32605177	32607669	2493	44	0.418332	0.708645	-0.290313	-346.489
chr10	42273525	42275112	1588	64	0.0929544	0.219166	-0.126212	-345.605
chr1	64078562	64079315	754	31	0.251242	0.632308	-0.381066	-345.321
chr1	188865827	188867211	1385	34	0.40414	0.742836	-0.338697	-344.851
chr11	120011604	120012980	1377	61	0.643501	0.780681	-0.13718	-344.346
chr16	32200113	32201655	1543	46	0.289276	0.531713	-0.242437	-344.273
chr19	58076709	58077993	1285	31	0.301898	0.69578	-0.393882	-343.966
chr7	125828516	125833529	5014	43	0.42706	0.808278	-0.381218	-343.609
chr18	61502563	61506058	3496	56	0.445286	0.673852	-0.228565	-343.587
chr8	108942142	108945213	3072	70	0.311207	0.496412	-0.185205	-343.471
chr5	131584552	131587406	2855	56	0.420224	0.614527	-0.194304	-343.387
chr5	106003391	106005893	2503	60	0.32238	0.52248	-0.2001	-343.24
chr9	56745653	56747406	1754	32	0.263813	0.687363	-0.42355	-343.238
chr4	155499835	155503597	3763	55	0.698236	0.915134	-0.216897	-343.227
chr8	123133634	123136437	2804	61	0.459573	0.67495	-0.215377	-342.852
chr11	80477651	80479469	1819	56	0.232195	0.40011	-0.167915	-342.679
chr16	38962388	38967385	4998	70	0.609277	0.802498	-0.193221	-342.62
chr5	121968357	121969421	1065	37	0.296461	0.602616	-0.306155	-342.046
chr9	102340631	102341342	712	23	0.201474	0.641642	-0.440168	-341.887
chr3	60526396	60529400	3005	44	0.467103	0.771977	-0.304874	-341.882
chr16	38903123	38905021	1899	31	0.272508	0.675299	-0.402792	-341.75
chr11	117138979	117141855	2877	73	0.80425	0.918447	-0.114197	-341.648
chr11	97550981	97552766	1786	51	0.341516	0.556095	-0.214579	-341.311
chr9	78125023	78126993	1971	37	0.37173	0.733601	-0.361871	-341.058
chr8	84130588	84131387	800	46	0.410773	0.599976	-0.189203	-340.754
chr7	126578227	126582904	4678	63	0.406098	0.659614	-0.253517	-340.521
chr8	9239695	9241783	2089	35	0.326176	0.695327	-0.369151	-340.508
chr18	75510860	75511830	971	23	0.231431	0.729878	-0.498447	-340.35
chr7	30465150	30466561	1412	58	0.196821	0.329536	-0.132715	-340.325
chr2	38571992	38572872	881	27	0.395232	0.791789	-0.396557	-340.165
chr13	98895035	98897812	2778	38	0.352369	0.771047	-0.418678	-340.014
chr19	36795624	36797954	2331	44	0.451584	0.756991	-0.305407	-339.93
chr8	26677181	26678471	1291	31	0.353934	0.712956	-0.359022	-339.517
chr1	34181937	34183878	1942	48	0.611768	0.851787	-0.240019	-339.185
chr8	120621544	120624139	2596	42	0.373819	0.667037	-0.293218	-339.106
chr7	4131659	4133672	2014	33	0.351804	0.732778	-0.380974	-339.075
chr5	137784031	137785505	1475	45	0.242218	0.497914	-0.255696	-338.754
chr2	123754515	123754993	479	31	0.556871	0.866035	-0.309164	-338.366
chr5	135867976	135868638	663	77	0.206719	0.145172	0.0615467	338.21
chr4	10990405	10994451	4047	58	0.64773	0.865405	-0.217675	-338.03
chr2	32836733	32841530	4798	57	0.459163	0.755968	-0.296805	-338.017
chr7	43517410	43519385	1976	33	0.463817	0.786746	-0.322929	-337.898
chr1	42538877	42540065	1189	36	0.169733	0.441274	-0.271541	-337.816
chr11	88355526	88357966	2441	42	0.402282	0.728859	-0.326577	-337.745
chr2	166397206	166399279	2074	34	0.357576	0.746296	-0.388721	-337.553
chr4	107826179	107830768	4590	67	0.537166	0.74092	-0.203754	-337.282
chr11	35271696	35273996	2301	47	0.50638	0.759373	-0.252993	-337.048
chr11	75791870	75795391	3522	83	0.183869	0.299995	-0.116125	-336.769
chr10	62324633	62328183	3551	54	0.395245	0.621184	-0.225939	-336.761
chr2	44304544	44306047	1504	26	0.168408	0.652275	-0.483868	-336.697
chr16	93421989	93424052	2064	61	0.358847	0.535151	-0.176304	-336.343
chr16	90078335	90079958	1624	38	0.329647	0.650313	-0.320666	-336.218
chr7	24376961	24378273	1313	62	0.143632	0.264261	-0.120629	-336.179
chr17	35161693	35163450	1758	49	0.499105	0.737389	-0.238284	-335.97
chr17	66235626	66237419	1794	38	0.409678	0.714423	-0.304745	-335.96
chr8	11556289	11556878	590	84	0.0467487	0.081115	-0.0343663	-335.034
chr17	25517445	25518900	1456	35	0.512166	0.808752	-0.296586	-334.996
chr8	104099271	104100483	1213	37	0.427219	0.713107	-0.285888	-334.834
chr17	88493284	88495608	2325	45	0.274188	0.556658	-0.28247	-334.826
chr11	102296186	102296729	544	73	0.074547	0.14624	-0.071693	-334.776
chr15	9095563	9099843	4281	55	0.58077	0.853098	-0.272328	-334.503
chr1	75360091	75361050	960	83	0.111086	0.171822	-0.0607362	-334.371
chr11	97275086	97279569	4484	51	0.342101	0.632245	-0.290144	-334.322
chr1	179343057	179344320	1264	39	0.345875	0.626623	-0.280748	-334.201
chr8	122336447	122337182	736	80	0.179557	0.243387	-0.0638308	-334.164
chr9	91352578	91354185	1608	56	0.309132	0.499565	-0.190434	-334.079
chr7	27163902	27165842	1941	64	0.641079	0.7891	-0.148021	-334.059
chr18	69515651	69518427	2777	54	0.607165	0.815227	-0.208061	-334.052
chr12	18387367	18387998	632	70	0.352202	0.49556	-0.143358	-333.883
chr3	148976816	148979320	2505	50	0.285622	0.50296	-0.217338	-333.813
chr17	45693707	45695943	2237	58	0.563244	0.775795	-0.212551	-333.731
chr4	123115744	123116776	1033	63	0.17059	0.284963	-0.114373	-333.704
chr7	126899737	126900558	822	24	0.324828	0.768255	-0.443428	-333.185
chr4	133048917	133050135	1219	27	0.281058	0.698671	-0.417613	-333.04
chr6	143258987	143260698	1712	45	0.249657	0.514872	-0.265216	-332.974
chr14	52109877	52113601	3725	48	0.457616	0.789785	-0.332169	-332.973
chr10	3919886	3921317	1432	34	0.415196	0.787211	-0.372015	-332.962
chr10	109007346	109009812	2467	37	0.37777	0.739104	-0.361334	-332.88
chr18	47153885	47154866	982	36	0.491992	0.795506	-0.303514	-332.647
chr9	68791877	68793021	1145	26	0.237067	0.651649	-0.414582	-332.59
chrX	102250111	102250933	823	78	0.236992	0.32666	-0.0896684	-332.546
chr14	120276947	120280134	3188	49	0.208538	0.495653	-0.287115	-332.493
chr9	106883661	106885523	1863	54	0.406338	0.616741	-0.210403	-332.475
chr12	23314980	23315612	633	70	0.135667	0.210501	-0.0748346	-332.223
chr15	83842191	83845254	3064	58	0.488498	0.699724	-0.211226	-332.043
chr11	97676548	97678796	2249	64	0.47124	0.673487	-0.202248	-331.941
chr2	181576081	181581003	4923	37	0.245044	0.686307	-0.441263	-331.919
chr12	80168173	80168791	619	39	0.276507	0.125157	0.15135	331.829
chr13	42820173	42822446	2274	50	0.509902	0.772481	-0.262579	-331.575
chr17	85373545	85375934	2390	54	0.390115	0.632778	-0.242663	-331.525
chr4	32430120	32433261	3142	57	0.478123	0.723753	-0.24563	-331.318
chr9	44077646	44080202	2557	43	0.35904	0.647141	-0.288101	-331.161
chr19	18841908	18843407	1500	35	0.220281	0.541539	-0.321258	-331.062
chr10	68038798	68040356	1559	27	0.298162	0.7235	-0.425338	-330.706
chr1	168475253	168477400	2148	46	0.581939	0.834752	-0.252813	-330.611
chr6	22833738	22835028	1291	28	0.165097	0.577743	-0.412646	-330.499
chr10	23609155	23610645	1491	30	0.245127	0.603448	-0.358321	-330.262
chr17	66434726	66437511	2786	67	0.756875	0.901289	-0.144414	-330.211
chr13	51171764	51173804	2041	44	0.413745	0.693708	-0.279963	-329.932
chr8	109247010	109250207	3198	66	0.567362	0.7656	-0.198238	-329.894
chr8	14999033	15002153	3121	62	0.590636	0.786997	-0.196362	-329.829
chr13	55004625	55006083	1459	46	0.559801	0.7784	-0.2186	-329.817
chr19	53500100	53501289	1190	33	0.449652	0.766899	-0.317247	-329.764
chr4	44015392	44017595	2204	39	0.538778	0.851519	-0.312741	-329.714
chr9	58196134	58197779	1646	75	0.142999	0.24953	-0.106532	-329.597
chr11	44561488	44563130	1643	35	0.513911	0.81493	-0.30102	-329.572
chr16	37971718	37975058	3341	52	0.421366	0.681171	-0.259805	-329.361
chr9	65015440	65020970	5531	59	0.437075	0.704795	-0.26772	-329.116
chr7	29391101	29392778	1678	45	0.611701	0.830328	-0.218627	-329.021
chr10	39630982	39632871	1890	36	0.335976	0.665401	-0.329425	-329.007
chr11	102206459	102207304	846	48	0.523129	0.714455	-0.191327	-328.928
chr5	122165041	122168246	3206	40	0.383207	0.737377	-0.35417	-328.713
chr1	34851063	34853341	2279	34	0.289754	0.709517	-0.419763	-328.697
chr7	143366971	143368739	1769	33	0.364602	0.744843	-0.380241	-328.692
chr7	136489783	136492108	2326	65	0.459663	0.604885	-0.145223	-328.098
chr5	119559205	119560268	1064	22	0.26261	0.757443	-0.494833	-327.747
chr13	65258422	65259614	1193	71	0.429202	0.549744	-0.120542	-327.707
chr5	144636464	144637421	958	32	0.372884	0.699533	-0.326649	-327.298
chr8	26351460	26353080	1621	34	0.355427	0.708539	-0.353112	-327.235
chr10	80136374	80137229	856	59	0.304521	0.442438	-0.137917	-326.846
chr2	37786259	37786966	708	63	0.574152	0.691939	-0.117787	-326.26
chr12	72829764	72831894	2131	58	0.193973	0.374705	-0.180732	-326.218
chr9	69506475	69508141	1667	38	0.277393	0.584745	-0.307352	-326.138
chr10	99114924	99116469	1546	33	0.285375	0.618398	-0.333023	-326.138
chr4	155492704	155496005	3302	35	0.235438	0.682542	-0.447105	-326.043
chr17	66232456	66234200	1745	46	0.466855	0.727754	-0.260899	-325.836
chr1	164223993	164224910	918	59	0.872547	0.729167	0.14338	325.478
chr19	57558173	57559028	856	26	0.194774	0.571475	-0.376701	-325.284
chr1	171236546	171238111	1566	38	0.52004	0.813162	-0.293121	-325.214
chr1	82288551	82290205	1655	67	0.599919	0.702766	-0.102846	-325.072
chr9	69299489	69305181	5693	67	0.419336	0.677615	-0.258279	-325.042
chr9	20972011	20973213	1203	32	0.235454	0.565857	-0.330402	-324.941
chr13	111790895	111793544	2650	65	0.729113	0.876158	-0.147046	-324.765
chr8	118901668	118903220	1553	32	0.295348	0.694536	-0.399188	-324.692
chr4	153808723	153811287	2565	54	0.551408	0.784022	-0.232613	-324.484
chr9	107504038	107505763	1726	41	0.501333	0.750748	-0.249415	-324.301
chr3	51952180	51954261	2082	66	0.717082	0.845825	-0.128743	-324.112
chr15	76461045	76463173	2129	58	0.380201	0.580615	-0.200414	-324.097
chrX	159626857	159627476	620	50	0.222879	0.377468	-0.154588	-324.081
chr14	55515958	55518653	2696	52	0.56345	0.804941	-0.241491	-323.911
chr18	35938157	35938833	677	60	0.309738	0.191308	0.11843	323.89
chr7	68134507	68136324	1818	32	0.409769	0.751006	-0.341238	-323.519
chr12	4472049	4476080	4032	56	0.243151	0.489738	-0.246587	-323.366
chr10	127542067	127543518	1452	42	0.559366	0.793157	-0.233791	-323.32
chr14	111680912	111682245	1334	65	0.0908556	0.178846	-0.0879905	-323.277
chr2	157346798	157348219	1422	31	0.386247	0.751236	-0.364989	-323.056
chr17	45700345	45702032	1688	41	0.343472	0.634803	-0.291331	-322.954
chr11	88647950	88651121	3172	39	0.356096	0.737973	-0.381876	-322.748
chr14	118922335	118923064	730	60	0.181892	0.293855	-0.111963	-322.436
chr15	80097855	80100515	2661	42	0.267488	0.55579	-0.288303	-322.32
chr4	132049728	132052753	3026	38	0.185915	0.538371	-0.352457	-321.781
chr2	77812605	77816077	3473	46	0.402241	0.701819	-0.299578	-321.604
chr7	63757257	63757909	653	54	0.0982821	0.17855	-0.0802684	-321.601
chr15	100040062	100043013	2952	46	0.282794	0.597135	-0.314342	-321.569
chr1	167230701	167231833	1133	31	0.495388	0.839271	-0.343883	-321.443
chr13	73116789	73118153	1365	39	0.0793683	0.27302	-0.193652	-321.336
chr10	42415394	42418694	3301	59	0.538277	0.742844	-0.204567	-321.115
chr8	46489183	46492685	3503	42	0.509424	0.826508	-0.317084	-321.09
chr11	120223757	120225892	2136	59	0.466821	0.646977	-0.180156	-321.089
chr8	102737944	102739795	1852	29	0.23158	0.682724	-0.451144	-321.056
chr15	66950010	66955851	5842	54	0.488942	0.789637	-0.300695	-320.902
chr19	10425999	10426822	824	39	0.411374	0.643615	-0.232241	-320.689
chr4	54757550	54758788	1239	34	0.352567	0.684597	-0.33203	-320.635
chr5	114296782	114299195	2414	51	0.315359	0.538587	-0.223227	-320.624
chr4	129513752	129514315	564	77	0.0424229	0.085165	-0.0427421	-320.577
chr7	127272357	127273569	1213	40	0.45064	0.662449	-0.211809	-320.557
chr2	143695553	143697350	1798	36	0.325963	0.664217	-0.338253	-320.458
chr11	103852643	103855214	2572	46	0.219116	0.506566	-0.287449	-320.353
chr9	29643998	29646429	2432	58	0.512307	0.716524	-0.204218	-320.204
chr6	99484890	99486320	1431	36	0.408178	0.720602	-0.312424	-320.083
chr2	161511590	161512112	523	32	0.234949	0.694913	-0.459964	-319.768
chr11	68763889	68765312	1424	31	0.416524	0.802212	-0.385688	-319.63
chr2	102036489	102038835	2347	43	0.401607	0.691305	-0.289698	-319.608
chr2	73659135	73660728	1594	29	0.137449	0.533359	-0.39591	-319.503
chr11	60184055	60187111	3057	73	0.717644	0.847088	-0.129444	-319.447
chrX	97141569	97142206	638	32	0.436403	0.747839	-0.311436	-319.334
chr3	87100928	87104883	3956	57	0.550179	0.792438	-0.242259	-319.326
chr2	157039957	157040722	766	57	0.829029	0.911868	-0.0828382	-319.278
chr17	29339070	29340681	1612	35	0.457464	0.77515	-0.317686	-319.258
chr12	51924381	51925722	1342	26	0.252322	0.702908	-0.450586	-319.025
chr11	18929537	18931818	2282	42	0.330863	0.636977	-0.306113	-318.967
chr17	80704332	80707481	3150	45	0.482242	0.802983	-0.320741	-318.962
chr10	120428297	120429540	1244	45	0.663425	0.852826	-0.189401	-318.926
chr12	99467463	99468907	1445	38	0.373732	0.668822	-0.29509	-318.807
chr11	69766560	69770143	3584	51	0.335545	0.588791	-0.253246	-318.731
chr2	174327110	174327987	878	76	0.512156	0.423122	0.0890344	318.569
chr17	7258299	7259624	1326	34	0.497705	0.82131	-0.323605	-318.563
chr2	169502563	169504688	2126	37	0.385275	0.686794	-0.301519	-318.46
chr15	74528982	74529993	1012	53	0.251242	0.396195	-0.144954	-318.062
chr8	120410986	120412419	1434	35	0.33611	0.655546	-0.319437	-317.986
chr12	20815095	20815916	822	86	0.447082	0.534577	-0.0874945	-317.864
chr12	96510597	96511557	961	54	0.509671	0.705387	-0.195716	-317.681
chr8	22508631	22509868	1238	40	0.43246	0.676887	-0.244427	-317.589
chr1	178916673	178918124	1452	57	0.557298	0.716162	-0.158865	-317.551
chr18	82583644	82584951	1308	48	0.429888	0.642227	-0.21234	-317.501
chr14	98832130	98834975	2846	39	0.2771	0.6195	-0.3424	-317.398
chr4	45754877	45757264	2388	53	0.51355	0.731595	-0.218046	-317.381
chr18	68942745	68944520	1776	42	0.34182	0.624175	-0.282356	-317.368
chr14	70465842	70468481	2640	59	0.547882	0.743321	-0.195439	-317.342
chr6	137982141	137983141	1001	30	0.259384	0.61028	-0.350896	-317.327
chr7	144678292	144679080	789	70	0.219611	0.30971	-0.0900986	-317.319
chr15	98600699	98603604	2906	53	0.534047	0.785336	-0.251289	-317.264
chr18	81939287	81941264	1978	33	0.332897	0.711159	-0.378262	-317.24
chr17	84105966	84107975	2010	36	0.449613	0.771825	-0.322212	-317.197
chr4	40846735	40849787	3053	35	0.35408	0.772287	-0.418207	-317.097
chr5	121380833	121382993	2161	35	0.412174	0.785389	-0.373215	-317.015
chr13	41211414	41212936	1523	24	0.293839	0.754114	-0.460275	-316.999
chr11	69236148	69237535	1388	66	0.112083	0.234321	-0.122238	-316.884
chr19	53359319	53361221	1903	37	0.462719	0.794777	-0.332058	-316.789
chr13	53596436	53598985	2550	49	0.432553	0.698243	-0.26569	-316.43
chr10	109903355	109904808	1454	26	0.217997	0.651899	-0.433901	-316.042
chr6	100011088	100012212	1125	31	0.302876	0.649456	-0.346579	-316.007
chr7	80368263	80370272	2010	42	0.478542	0.764663	-0.286122	-315.663
chr2	73779384	73781005	1622	26	0.232785	0.666945	-0.434159	-315.646
chr16	91170744	91173754	3011	61	0.377996	0.581799	-0.203803	-315.609
chr10	99246549	99247521	973	29	0.363481	0.720434	-0.356954	-315.28
chr11	59186392	59189536	3145	49	0.522819	0.794372	-0.271553	-315.248
chr2	146809654	146811311	1658	27	0.334721	0.772818	-0.438097	-315.226
chr5	88560495	88563807	3313	42	0.388673	0.735801	-0.347128	-315.133
chr3	84952336	84957164	4829	48	0.275957	0.577665	-0.301708	-315.016
chr5	122301780	122304814	3035	46	0.503442	0.803565	-0.300123	-314.887
chr8	87689253	87691568	2316	58	0.45538	0.642325	-0.186945	-314.863
chr6	88871532	88874623	3092	75	0.166936	0.28656	-0.119624	-314.753
chr15	76205687	76207624	1938	63	0.503669	0.645461	-0.141792	-314.365
chr1	190137261	190140259	2999	53	0.549249	0.780425	-0.231176	-314.333
chr3	138777595	138780251	2657	58	0.533668	0.719172	-0.185504	-314.204
chr15	96282284	96284546	2263	37	0.144864	0.463388	-0.318524	-314.204
chr2	105674204	105675514	1311	72	0.0761495	0.145612	-0.0694621	-314.175
chr3	136675472	136679724	4253	45	0.554554	0.840975	-0.286421	-314.13
chr11	63916991	63919481	2491	62	0.178313	0.352008	-0.173695	-313.993
chr8	122638562	122640186	1625	42	0.511338	0.754438	-0.243101	-313.868
chr4	154461869	154462555	687	26	0.23522	0.61478	-0.379561	-313.745
chr13	95248277	95249607	1331	32	0.44667	0.753805	-0.307135	-313.643
chr10	126981976	126983996	2021	35	0.230955	0.561038	-0.330083	-313.569
chr5	125312147	125313418	1272	31	0.424555	0.818509	-0.393954	-313.338
chr3	130757689	130759322	1634	42	0.503934	0.763878	-0.259944	-313.269
chr2	166142403	166143469	1067	35	0.578978	0.830723	-0.251744	-313.166
chr19	58821947	58823475	1529	33	0.410135	0.750762	-0.340627	-313.112
chr8	20557481	20557945	465	49	0.375405	0.498213	-0.122808	-312.982
chr10	59987157	59989467	2311	36	0.51536	0.832371	-0.317011	-312.705
chr11	116661742	116664155	2414	45	0.332396	0.62365	-0.291254	-312.548
chr10	76958535	76961178	2644	51	0.459095	0.687863	-0.228768	-312.547
chr3	126602361	126606638	4278	54	0.546827	0.813734	-0.266907	-312.528
chr10	17724987	17728201	3215	43	0.0953034	0.378801	-0.283497	-312.496
chr8	122522895	122525271	2377	53	0.317017	0.515835	-0.198818	-312.374
chr19	58165501	58168104	2604	53	0.459336	0.642752	-0.183416	-312.147
chr10	42239144	42241636	2493	43	0.539738	0.822591	-0.282853	-311.949
chr19	7146180	7147618	1439	40	0.632108	0.860584	-0.228475	-311.847
chr15	87583628	87585009	1382	35	0.487442	0.786547	-0.299105	-311.753
chr14	61346335	61349945	3611	51	0.595123	0.85263	-0.257507	-311.633
chr8	92845655	92847714	2060	32	0.267873	0.643944	-0.376072	-311.583
chr1	39284477	39285421	945	24	0.337083	0.74234	-0.405257	-311.432
chr8	70451531	70452466	936	72	0.7916	0.862161	-0.0705606	-311.418
chr8	121467947	121469028	1082	53	0.485687	0.663591	-0.177904	-311.407
chr12	102630554	102633248	2695	35	0.370922	0.740464	-0.369543	-311.373
chr1	93070715	93072532	1818	36	0.438966	0.748803	-0.309838	-311.329
chr4	53263584	53265278	1695	30	0.336112	0.696236	-0.360124	-311.07
chr7	19393475	19395253	1779	60	0.722835	0.861134	-0.138299	-310.908
chr9	60742599	60744532	1934	46	0.502086	0.750642	-0.248557	-310.713
chr9	91378539	91379559	1021	55	0.152901	0.266001	-0.113099	-310.605
chr6	83185659	83189148	3490	55	0.178717	0.391607	-0.21289	-310.287
chr1	155737290	155739161	1872	90	0.103111	0.169954	-0.0668426	-310.18
chr17	86809749	86811134	1386	29	0.375856	0.726485	-0.350629	-309.995
chr11	69691839	69694518	2680	42	0.363165	0.695068	-0.331903	-309.914
chr1	190653873	190655017	1145	28	0.349808	0.736077	-0.386269	-309.721
chr5	125128409	125129720	1312	31	0.390843	0.749074	-0.35823	-309.632
chr1	155221734	155224459	2726	51	0.449934	0.685853	-0.23592	-309.383
chr5	116021115	116023554	2440	59	0.643234	0.812789	-0.169555	-309.356
chr12	83423322	83425759	2438	39	0.419969	0.751734	-0.331764	-309.33
chr12	111331867	111333762	1896	52	0.69062	0.858453	-0.167832	-309.325
chr12	76622672	76625032	2361	55	0.661994	0.841467	-0.179473	-309.221
chr12	110629753	110630710	958	33	0.55685	0.855672	-0.298822	-309.199
chr9	57830255	57832990	2736	44	0.337087	0.582476	-0.245389	-308.614
chr11	114118709	114119893	1185	31	0.337278	0.687117	-0.349839	-308.354
chr3	33136700	33142210	5511	50	0.373492	0.66238	-0.288888	-308.164
chr11	80479719	80482061	2343	54	0.643107	0.822164	-0.179058	-308.126
chr14	48132885	48135006	2122	41	0.187706	0.476398	-0.288691	-308.108
chr15	99393716	99397283	3568	47	0.330122	0.640064	-0.309943	-308.059
chr8	26097556	26101294	3739	42	0.424328	0.781419	-0.357091	-307.699
chr12	110692415	110695696	3282	44	0.248174	0.553574	-0.305401	-307.677
chr17	51370361	51372299	1939	37	0.322733	0.639826	-0.317093	-307.637
chr4	148271443	148272512	1070	71	0.296693	0.395641	-0.098948	-307.605
chr4	154593860	154595658	1799	46	0.493962	0.703367	-0.209404	-307.245
chr11	82434504	82435531	1028	78	0.0786319	0.124219	-0.0455866	-307.197
chr5	111724572	111726023	1452	40	0.479453	0.733949	-0.254496	-307.178
chr8	70754967	70756056	1090	59	0.238407	0.330206	-0.0917983	-307.122
chr11	113393339	113394364	1026	28	0.365746	0.734115	-0.368369	-306.969
chr15	88244507	88246379	1873	47	0.477873	0.706576	-0.228703	-306.519
chr4	124893897	124895010	1114	81	0.0770568	0.138489	-0.0614325	-306.512
chr11	88430442	88432282	1841	39	0.372273	0.63661	-0.264337	-306.41
chr5	114455984	114457892	1909	51	0.582019	0.794444	-0.212425	-306.091
chr11	106775888	106777979	2092	28	0.346717	0.787531	-0.440815	-305.825
chr2	32094567	32096462	1896	40	0.443502	0.678844	-0.235342	-305.798
chr11	113420448	113422129	1682	51	0.603479	0.80371	-0.20023	-305.728
chr4	155004101	155008535	4435	67	0.563278	0.736171	-0.172893	-305.615
chr5	103773788	103776077	2290	35	0.328506	0.71097	-0.382464	-305.572
chr1	155191187	155193537	2351	40	0.479027	0.810529	-0.331502	-305.4
chr13	45390847	45393586	2740	44	0.26309	0.558827	-0.295738	-305.108
chr4	148929665	148932371	2707	50	0.542174	0.804182	-0.262008	-305.104
chr4	137917161	137919213	2053	39	0.345235	0.664461	-0.319226	-305.085
chr16	96123451	96126973	3523	39	0.240628	0.578092	-0.337464	-304.971
chr4	33243041	33247098	4058	49	0.532804	0.784604	-0.2518	-304.91
chr2	49741667	49742211	545	19	0.261547	0.769644	-0.508098	-304.798
chr12	70453716	70457134	3419	43	0.495159	0.800705	-0.305546	-304.66
chr2	35325787	35330053	4267	58	0.461704	0.687244	-0.225541	-304.197
chr6	142962302	142963992	1691	54	0.263337	0.413021	-0.149684	-303.919
chr9	45439228	45441606	2379	50	0.495619	0.733012	-0.237393	-303.918
chr10	128434472	128436711	2240	48	0.398043	0.652511	-0.254469	-303.862
chr8	125599532	125601037	1506	31	0.455453	0.797858	-0.342405	-303.825
chr1	39930917	39933154	2238	44	0.457648	0.727269	-0.269621	-303.724
chr5	136402926	136404105	1180	35	0.41529	0.704217	-0.288927	-303.717
chr14	61330334	61331459	1126	30	0.121389	0.461156	-0.339767	-303.683
chr2	112266661	112268647	1987	26	0.219497	0.608333	-0.388837	-303.488
chr14	21686316	21687078	763	49	0.109897	0.206227	-0.09633	-303.472
chr5	75974484	75977566	3083	47	0.238011	0.485741	-0.247729	-303.355
chr2	32553540	32558058	4519	61	0.644624	0.847761	-0.203138	-303.142
chr7	126825956	126828185	2230	34	0.39103	0.763067	-0.372037	-303.105
chr11	109431339	109432481	1143	50	0.566719	0.734707	-0.167988	-303.077
chr7	143443875	143445670	1796	75	0.179837	0.256929	-0.0770922	-302.946
chr7	137206597	137207577	981	36	0.610033	0.83114	-0.221106	-302.849
chr9	21236867	21237779	913	44	0.445196	0.615539	-0.170343	-302.765
chr8	22564424	22566101	1678	31	0.379584	0.72246	-0.342877	-302.744
chr7	79308667	79311354	2688	42	0.441169	0.716991	-0.275823	-302.723
chr6	112975792	112977367	1576	26	0.44099	0.809553	-0.368562	-301.989
chr7	125166570	125167464	895	22	0.180295	0.581827	-0.401531	-301.966
chr15	75790844	75791754	911	18	0.203775	0.717757	-0.513982	-301.861
chr15	91016227	91018193	1967	45	0.284092	0.5141	-0.230009	-301.596
chr15	31401768	31403256	1489	28	0.25704	0.667207	-0.410167	-301.548
chr2	46281821	46282284	464	50	0.895824	0.617629	0.278195	301.538
chr12	11031463	11031962	500	39	0.709017	0.856824	-0.147807	-301.518
chr19	47526357	47527382	1026	33	0.504091	0.796716	-0.292625	-301.497
chr7	36076800	36079417	2618	37	0.35521	0.714473	-0.359263	-300.952
chr9	69343266	69346120	2855	41	0.385682	0.716741	-0.331059	-300.785
chr7	79710069	79711200	1132	89	0.114641	0.170481	-0.0558401	-300.699
chr10	42269325	42272727	3403	54	0.505681	0.741268	-0.235587	-300.672
chr9	45431330	45433567	2238	57	0.34066	0.500599	-0.159939	-300.583
chr6	113856414	113857448	1035	19	0.257341	0.774864	-0.517522	-300.412
chr12	15810901	15814125	3225	42	0.116883	0.405535	-0.288652	-300.291
chr15	101478879	101480055	1177	44	0.195226	0.396062	-0.200835	-300.257
chr6	98117135	98119057	1923	35	0.352476	0.671149	-0.318673	-300.239
chr10	70059935	70061210	1276	39	0.442672	0.709608	-0.266936	-300.159
chr10	42204604	42205398	795	22	0.319389	0.772451	-0.453062	-300.124
chr17	47888284	47889858	1575	36	0.386767	0.67601	-0.289243	-300.112
chr17	66392604	66395844	3241	42	0.467072	0.742444	-0.275372	-300.111
chr16	93368846	93370149	1304	32	0.32312	0.626787	-0.303667	-300.005
chr2	164167854	164168678	825	98	0.0988486	0.133142	-0.0342936	-299.87
chr9	118227465	118229677	2213	52	0.268883	0.480569	-0.211685	-299.83
chr12	107934566	107935628	1063	28	0.317811	0.692843	-0.375032	-299.634
chr7	141596378	141599076	2699	34	0.477399	0.843198	-0.365798	-299.615
chr11	98797033	98799440	2408	46	0.396241	0.629129	-0.232888	-299.472
chr18	77181276	77182639	1364	36	0.513487	0.798932	-0.285445	-299.302
chr18	21871698	21873252	1555	29	0.281952	0.718294	-0.436342	-299.245
chr12	73052570	73053700	1131	41	0.273276	0.496572	-0.223296	-299.239
chr2	157750323	157753327	3005	59	0.418512	0.602783	-0.184272	-299.134
chr1	118980325	118982748	2424	43	0.34637	0.625048	-0.278679	-298.96
chrX	169978999	169981233	2235	60	0.457309	0.615687	-0.158377	-298.853
chr4	131173141	131174434	1294	44	0.576279	0.7665	-0.190222	-298.775
chr13	101762744	101766544	3801	45	0.471974	0.76796	-0.295986	-298.491
chr11	88617072	88618463	1392	40	0.612754	0.843221	-0.230466	-298.435
chr2	155630393	155631675	1283	62	0.482236	0.625308	-0.143071	-298.429
chr17	67274039	67275327	1289	34	0.317118	0.596555	-0.279437	-298.25
chr11	103884530	103887074	2545	39	0.288366	0.583376	-0.295009	-298.14
chr13	42828857	42831118	2262	35	0.25371	0.628272	-0.374562	-298.104
chr7	121937125	121940243	3119	48	0.546361	0.80872	-0.26236	-298.078
chr4	8854369	8855951	1583	56	0.665096	0.805254	-0.140158	-298.002
chr15	92441611	92443187	1577	33	0.479154	0.793666	-0.314512	-297.879
chr17	85562152	85563401	1250	22	0.28483	0.752128	-0.467298	-297.659
chr9	83586314	83587449	1136	28	0.314025	0.732527	-0.418501	-297.583
chr17	34038431	34039725	1295	59	0.0908394	0.204018	-0.113179	-297.579
chr1	66363231	66368368	5138	41	0.417509	0.78724	-0.36973	-297.48
chr5	76814333	76816172	1840	43	0.41672	0.666903	-0.250183	-297.475
chr7	27657852	27658522	671	61	0.492363	0.606964	-0.1146	-297.443
chr4	148849233	148853094	3862	54	0.507926	0.771283	-0.263358	-297.376
chr11	115608284	115610272	1989	39	0.512784	0.766403	-0.253619	-297.287
chr13	45418474	45419623	1150	33	0.561189	0.847876	-0.286688	-297.232
chr9	46334603	46335216	614	35	0.414129	0.663823	-0.249693	-296.963
chr10	110931587	110932380	794	24	0.138693	0.458814	-0.320121	-296.853
chr2	173419035	173421402	2368	42	0.46777	0.774999	-0.307229	-296.825
chr17	66686076	66687684	1609	35	0.47262	0.778716	-0.306096	-296.797
chr1	151086250	151088947	2698	58	0.547257	0.728695	-0.181439	-296.756
chr14	25493175	25494416	1242	27	0.365608	0.736046	-0.370437	-296.687
chr11	88700005	88701286	1282	31	0.489684	0.830342	-0.340658	-296.579
chr5	100196191	100198343	2153	44	0.362198	0.622562	-0.260365	-296.547
chr18	69506294	69507698	1405	34	0.378397	0.681084	-0.302687	-296.282
chr15	98950125	98952389	2265	35	0.34059	0.69226	-0.35167	-296.216
chr10	114800450	114801411	962	75	0.0560973	0.102479	-0.046382	-296.029
chr12	108263081	108265536	2456	39	0.281346	0.62789	-0.346544	-295.983
chr11	65474770	65476547	1778	38	0.442189	0.778266	-0.336077	-295.959
chr4	14632755	14633214	460	33	0.555476	0.763939	-0.208463	-295.917
chr1	150319436	150325081	5646	33	0.236726	0.722148	-0.485421	-295.748
chr8	108537507	108539752	2246	45	0.558034	0.790957	-0.232923	-295.725
chr11	73029920	73032458	2539	36	0.135802	0.436643	-0.300841	-295.725
chr11	115083556	115085301	1746	43	0.24611	0.491468	-0.245358	-295.67
chr13	113662970	113664086	1117	40	0.420407	0.655273	-0.234866	-295.555
chr2	35557453	35559049	1597	43	0.529411	0.753951	-0.22454	-295.524
chr11	100570685	100572106	1422	40	0.358542	0.641303	-0.282761	-295.316
chr8	114770552	114771443	892	37	0.495689	0.73873	-0.243041	-295.179
chr2	167122381	167125220	2840	49	0.571442	0.823715	-0.252273	-294.971
chr4	40840593	40846015	5423	52	0.531894	0.787733	-0.255839	-294.949
chr14	21984773	21985845	1073	80	0.428864	0.347972	0.0808917	294.781
chr19	55748746	55751127	2382	48	0.283272	0.516105	-0.232833	-294.685
chr19	56343974	56344941	968	35	0.287807	0.543826	-0.256019	-294.078
chr5	134945378	134947095	1718	69	0.366299	0.49351	-0.127211	-293.907
chr10	127519165	127520245	1081	48	0.77324	0.911302	-0.138062	-293.863
chr5	143009147	143009984	838	24	0.394257	0.773209	-0.378952	-293.668
chr4	88720240	88721558	1319	35	0.444277	0.742323	-0.298046	-293.654
chr15	9087656	9089290	1635	28	0.282753	0.677043	-0.39429	-293.535
chr5	75247034	75248015	982	32	0.536252	0.810878	-0.274626	-293.532
chr7	79284133	79285855	1723	40	0.51595	0.767016	-0.251066	-293.159
chr17	17909623	17910525	903	55	0.183586	0.282708	-0.0991218	-293.11
chr9	111272549	111275561	3013	47	0.384699	0.592989	-0.20829	-293.037
chr9	61583105	61584190	1086	25	0.305029	0.734099	-0.429069	-292.935
chr19	19003489	19006205	2717	33	0.236272	0.665649	-0.429377	-292.895
chr11	85830156	85831481	1326	60	0.0990138	0.197937	-0.0989237	-292.833
chr2	116042120	116044131	2012	31	0.436579	0.81905	-0.382471	-292.826
chr18	73696247	73699808	3562	45	0.545388	0.814215	-0.268826	-292.664
chr2	6362021	6364305	2285	52	0.630918	0.831073	-0.200155	-292.656
chr8	13179623	13181840	2218	43	0.587645	0.840059	-0.252414	-292.497
chr13	113917329	113918989	1661	37	0.432391	0.717325	-0.284934	-292.435
chr11	75795987	75797282	1296	60	0.131695	0.241179	-0.109484	-292.293
chr17	30606024	30607867	1844	34	0.395957	0.726955	-0.330998	-292.247
chr6	48567506	48569753	2248	37	0.3959	0.727965	-0.332065	-292.122
chr10	81239305	81240437	1133	55	0.377918	0.516383	-0.138465	-291.983
chr15	64141032	64142802	1771	41	0.441778	0.678355	-0.236577	-291.854
chr8	91827123	91828094	972	25	0.365273	0.761417	-0.396144	-291.55
chr6	58832388	58835550	3163	35	0.241502	0.633984	-0.392482	-291.457
chr13	113616568	113617743	1176	53	0.281785	0.424044	-0.14226	-291.372
chr11	88184567	88186902	2336	37	0.347597	0.671521	-0.323924	-291.271
chr10	74855215	74856770	1556	21	0.213599	0.707537	-0.493938	-291.253
chr12	85697974	85698508	535	36	0.379503	0.588512	-0.209008	-291.067
chr2	74062441	74064739	2299	42	0.516164	0.785298	-0.269134	-291.019
chr11	75293041	75294468	1428	39	0.377375	0.603669	-0.226294	-290.839
chr3	152351994	152354132	2139	31	0.334005	0.757755	-0.42375	-290.549
chr18	65638041	65639584	1544	31	0.465983	0.822	-0.356016	-290.541
chr7	36090188	36091291	1104	27	0.370433	0.73009	-0.359657	-290.476
chr1	13202981	13204657	1677	33	0.508517	0.799289	-0.290772	-290.449
chr4	152417847	152419683	1837	58	0.529919	0.684865	-0.154947	-290.402
chr1	138876176	138878343	2168	42	0.46447	0.741729	-0.27726	-290.342
chr14	120256394	120258463	2070	32	0.328653	0.717062	-0.388409	-290.327
chr9	111311154	111311939	786	89	0.0688417	0.105367	-0.0365254	-290.278
chr7	40902237	40903168	932	44	0.319836	0.486221	-0.166385	-290.268
chr16	38907324	38909936	2613	37	0.542412	0.837005	-0.294593	-290.186
chr15	79683031	79684816	1786	34	0.383689	0.702902	-0.319213	-289.999
chr12	29082790	29084560	1771	34	0.211375	0.54009	-0.328715	-289.827
chr12	112449142	112450567	1426	34	0.435225	0.752943	-0.317718	-289.809
chr2	59655595	59657504	1910	40	0.495239	0.762275	-0.267036	-289.516
chr6	98696081	98697831	1751	32	0.48945	0.8321	-0.342651	-289.483
chr16	50363427	50364364	938	23	0.096387	0.502057	-0.40567	-289.254
chr16	92605709	92606425	717	54	0.106032	0.189464	-0.0834324	-289.169
chr4	148867558	148870034	2477	42	0.572995	0.843874	-0.270879	-289.146
chr16	95600710	95601349	640	23	0.124569	0.505916	-0.381347	-289.009
chr18	80548170	80549931	1762	43	0.60052	0.832825	-0.232305	-289.006
chr2	32558456	32561106	2651	49	0.518901	0.746961	-0.22806	-288.898
chr7	99382402	99385338	2937	35	0.212103	0.574237	-0.362134	-288.72
chr9	110292741	110294401	1661	40	0.447048	0.716267	-0.269219	-288.559
chr9	67699518	67700561	1044	40	0.196828	0.372543	-0.175715	-288.443
chr7	48896944	48898981	2038	50	0.422538	0.603975	-0.181437	-288.432
chr17	80696229	80699409	3181	43	0.559154	0.837735	-0.278581	-288.432
chr12	20229187	20230974	1788	57	0.681416	0.797988	-0.116572	-288.421
chr9	60623986	60627444	3459	33	0.369354	0.751139	-0.381785	-288.415
chr18	81470385	81472745	2361	48	0.310738	0.496746	-0.186008	-288.41
chr1	132326577	132328393	1817	45	0.639598	0.849119	-0.209521	-288.304
chr17	30608321	30610131	1811	31	0.385349	0.750882	-0.365532	-288.298
chr10	20972030	20973543	1514	34	0.41812	0.776364	-0.358244	-288.257
chr3	146414123	146416111	1989	41	0.598811	0.859772	-0.260961	-288.074
chr18	83633841	83635736	1896	37	0.354224	0.683867	-0.329643	-287.708
chr1	90221945	90222966	1022	36	0.26604	0.506567	-0.240527	-287.317
chr17	29709940	29712108	2169	44	0.500405	0.748156	-0.247751	-287.185
chr2	157422292	157424363	2072	84	0.206379	0.277266	-0.0708868	-287.145
chr2	152829097	152830067	971	30	0.39353	0.704023	-0.310493	-287.112
chr9	83447240	83448329	1090	40	0.214108	0.421241	-0.207133	-286.934
chr11	90267747	90270954	3208	53	0.504773	0.724388	-0.219615	-286.929
chr5	114734333	114735452	1120	32	0.565047	0.852782	-0.287736	-286.862
chr2	154354136	154359477	5342	60	0.796955	0.903382	-0.106427	-286.85
chr10	76798634	76801990	3357	47	0.527759	0.774837	-0.247078	-286.715
chr4	8398137	8399576	1440	55	0.699687	0.833838	-0.134151	-286.584
chr5	92906260	92909729	3470	37	0.38848	0.744833	-0.356353	-286.554
chr5	111054209	111055857	1649	42	0.487008	0.738833	-0.251826	-286.533
chr1	87126766	87128551	1786	67	0.294698	0.405406	-0.110708	-286.504
chr5	24495057	24496256	1200	36	0.563316	0.816296	-0.25298	-286.436
chr5	30113759	30114382	624	51	0.1026	0.192516	-0.0899158	-286.353
chr17	51760303	51761690	1388	39	0.132136	0.348574	-0.216438	-286.274
chr11	113466767	113468500	1734	36	0.472809	0.760849	-0.28804	-286.151
chr5	125139973	125141078	1106	36	0.220632	0.476954	-0.256321	-286.12
chr4	154983583	154984997	1415	62	0.597404	0.716688	-0.119284	-286.104
chr13	54979287	54982316	3030	57	0.615704	0.796486	-0.180782	-286.084
chr9	79875282	79876319	1038	31	0.326426	0.632034	-0.305608	-285.93
chr6	29169930	29170823	894	65	0.0991199	0.169662	-0.0705418	-285.875
chr6	98993931	98994861	931	25	0.346142	0.74712	-0.400978	-285.778
chr10	79728592	79729773	1182	35	0.464759	0.716086	-0.251326	-285.566
chr9	69592111	69593156	1046	22	0.232277	0.706645	-0.474367	-285.505
chr12	113098261	113098654	394	77	0.0685809	0.107057	-0.0384764	-285.465
chr7	4128276	4131252	2977	34	0.337627	0.703024	-0.365398	-285.329
chr1	139078901	139082006	3106	45	0.416866	0.706102	-0.289235	-285.217
chr12	20415746	20416313	568	66	0.387955	0.48405	-0.0960951	-285.158
chr5	115402199	115403987	1789	34	0.232299	0.570865	-0.338567	-285.12
chr18	25532795	25533795	1001	32	0.318793	0.645341	-0.326548	-284.968
chr11	109375586	109378783	3198	55	0.527837	0.743572	-0.215735	-284.85
chr15	96657424	96658763	1340	36	0.371369	0.64115	-0.26978	-284.721
chr11	69589789	69593628	3840	42	0.463547	0.780636	-0.317089	-284.674
chr10	122691556	122693484	1929	38	0.489714	0.765714	-0.276	-284.542
chr4	132053493	132059252	5760	38	0.423512	0.794381	-0.370869	-284.497
chr6	134147192	134148817	1626	39	0.520191	0.767683	-0.247492	-284.235
chr7	122595850	122599155	3306	52	0.474892	0.705088	-0.230197	-284.037
chr2	157926483	157928787	2305	44	0.501197	0.728135	-0.226938	-283.882
chr19	25182642	25183807	1166	31	0.387284	0.718495	-0.331211	-283.839
chr8	120191102	120191956	855	26	0.367844	0.701397	-0.333553	-283.717
chr1	39448941	39451510	2570	43	0.541329	0.795458	-0.254129	-283.554
chr7	67713827	67715361	1535	33	0.441992	0.760981	-0.318989	-283.529
chr4	81726577	81728713	2137	32	0.275256	0.67301	-0.397754	-283.527
chr19	11802085	11809071	6987	49	0.47116	0.773396	-0.302236	-283.345
chr18	65697476	65698825	1350	39	0.418479	0.676889	-0.258411	-283.343
chr5	147665056	147666565	1510	30	0.30155	0.653491	-0.35194	-283.336
chr4	133332548	133334865	2318	42	0.277102	0.589634	-0.312532	-283.294
chr1	143769838	143771115	1278	34	0.302558	0.58039	-0.277832	-283.224
chr7	81213373	81213872	500	86	0.0334068	0.0529453	-0.0195386	-283.157
chr11	79791191	79791771	581	43	0.603492	0.771318	-0.167826	-282.834
chr8	121480242	121481041	800	32	0.275906	0.539794	-0.263888	-282.779
chr10	83209536	83211478	1943	46	0.532566	0.74171	-0.209144	-282.64
chr14	21903631	21905202	1572	41	0.401388	0.649978	-0.24859	-282.618
chrX	36598106	36598788	683	67	0.400406	0.310331	0.0900754	282.574
chr9	110467449	110469980	2532	42	0.542193	0.823155	-0.280962	-282.556
chr5	20750062	20755056	4995	61	0.574676	0.779281	-0.204605	-282.473
chr15	7151480	7155234	3755	55	0.634073	0.84386	-0.209787	-282.328
chr15	27777267	27780024	2758	54	0.570879	0.773666	-0.202787	-282.261
chr13	47234528	47237007	2480	45	0.638891	0.873455	-0.234564	-282.24
chr14	58088568	58091822	3255	45	0.582046	0.842234	-0.260188	-282.227
chr8	36600607	36602448	1842	41	0.524855	0.765033	-0.240177	-282.222
chr15	8279523	8280356	834	32	0.299735	0.608246	-0.308511	-282.121
chr11	63923209	63923900	692	43	0.29696	0.166662	0.130298	282.092
chr18	82925940	82928526	2587	47	0.496376	0.740367	-0.243991	-281.838
chr15	97964812	97966310	1499	33	0.170716	0.473945	-0.303229	-281.799
chr7	132805310	132808264	2955	38	0.371129	0.71009	-0.338961	-281.648
chr11	75264301	75266417	2117	62	0.7018	0.832069	-0.130268	-281.542
chrX	134541546	134542007	462	49	0.198948	0.324024	-0.125075	-281.52
chr5	100057615	100059876	2262	44	0.480124	0.755489	-0.275365	-281.513
chr8	104373874	104375421	1548	37	0.279041	0.575509	-0.296468	-281.507
chr13	18949200	18951144	1945	27	0.155293	0.54441	-0.389118	-281.476
chr5	92392132	92393218	1087	57	0.474808	0.609097	-0.134289	-281.332
chr11	31871704	31875665	3962	38	0.331464	0.717444	-0.385981	-281.198
chr5	140509829	140510997	1169	32	0.397059	0.671519	-0.27446	-281.117
chr14	30557758	30560366	2609	60	0.720943	0.872793	-0.15185	-281.112
chr4	34049565	34050243	679	47	0.351778	0.511071	-0.159292	-280.952
chr9	102838791	102842037	3247	33	0.269049	0.617515	-0.348466	-280.923
chr12	12866160	12867805	1646	28	0.431993	0.778131	-0.346137	-280.92
chr3	153276616	153278164	1549	41	0.391948	0.629825	-0.237877	-280.904
chr11	46064665	46065992	1328	30	0.346958	0.688533	-0.341574	-280.626
chr4	154334954	154336245	1292	54	0.366984	0.533494	-0.16651	-280.596
chr10	58931547	58932775	1229	34	0.332514	0.586067	-0.253553	-280.551
chr7	137254636	137256338	1703	44	0.528076	0.756931	-0.228854	-280.51
chr13	117603567	117606380	2814	41	0.140232	0.422036	-0.281805	-280.475
chr9	107701330	107702826	1497	32	0.447581	0.772152	-0.324571	-280.351
chr12	84544976	84546834	1859	28	0.272871	0.594851	-0.321979	-279.922
chr9	110631378	110632396	1019	50	0.437382	0.589486	-0.152104	-279.716
chr7	51861234	51861828	595	53	0.0641287	0.13405	-0.0699215	-279.47
chr10	20214008	20217985	3978	44	0.526323	0.815645	-0.289322	-279.439
chr7	105565205	105566148	944	26	0.386	0.779709	-0.393709	-279.385
chr3	94363449	94364145	697	89	0.0981184	0.135271	-0.0371524	-279.323
chr3	19145682	19148008	2327	27	0.344682	0.755305	-0.410623	-279.179
chr1	172616112	172617813	1702	39	0.157878	0.39247	-0.234592	-279.055
chr5	124012504	124014443	1940	46	0.60296	0.821226	-0.218267	-278.99
chr4	136651908	136653393	1486	32	0.411928	0.739248	-0.32732	-278.847
chr4	149413893	149416607	2715	38	0.427547	0.739345	-0.311798	-278.751
chr13	54602615	54605113	2499	36	0.290676	0.61196	-0.321285	-278.723
chr12	83411167	83413682	2516	41	0.452765	0.762704	-0.309938	-278.673
chr18	39485146	39487657	2512	40	0.369424	0.682235	-0.312811	-278.626
chr10	122700883	122702198	1316	22	0.249496	0.7012	-0.451705	-278.621
chr11	59810423	59811843	1421	26	0.147312	0.550471	-0.403159	-278.59
chr9	61509415	61510738	1324	48	0.219629	0.399812	-0.180183	-278.536
chr5	65175045	65176278	1234	39	0.284671	0.506142	-0.22147	-278.521
chr4	151082035	151084304	2270	48	0.681689	0.877001	-0.195313	-278.461
chr4	97868607	97869331	725	35	0.758432	0.915168	-0.156736	-278.181
chr4	115280819	115281729	911	36	0.272972	0.656804	-0.383832	-278.137
chr10	42632925	42634732	1808	52	0.297278	0.458616	-0.161338	-278.117
chr8	91990679	91992226	1548	30	0.257028	0.588806	-0.331777	-277.834
chr5	125264502	125265144	643	22	0.30917	0.691389	-0.382219	-277.733
chr15	98866599	98869355	2757	35	0.326238	0.667373	-0.341136	-277.644
chr18	39298010	39300645	2636	38	0.536585	0.822286	-0.285701	-277.62
chr2	169297772	169298531	760	22	0.139127	0.514343	-0.375216	-277.614
chr5	146407940	146409448	1509	34	0.427316	0.741231	-0.313915	-277.614
chr2	13007451	13010253	2803	55	0.161504	0.31807	-0.156566	-277.574
chr12	99292102	99295895	3794	62	0.66922	0.836328	-0.167108	-277.285
chr5	120578779	120580367	1589	47	0.483929	0.671385	-0.187456	-277.214
chr17	85800513	85801783	1271	48	0.273886	0.415821	-0.141935	-277.202
chr5	113461319	113463392	2074	47	0.293426	0.478196	-0.18477	-277.119
chr9	57822736	57823314	579	16	0.196163	0.73958	-0.543417	-277.069
chr17	88388463	88389263	801	18	0.162259	0.687604	-0.525345	-277.029
chr14	43121967	43122607	641	41	0.582433	0.737479	-0.155046	-277.02
chr3	130837544	130839497	1954	41	0.446338	0.728071	-0.281733	-276.987
chr6	97439107	97442722	3616	58	0.599248	0.779902	-0.180653	-276.883
chr10	62331658	62333677	2020	55	0.565685	0.761121	-0.195436	-276.666
chrX	142681683	142683037	1355	66	0.271501	0.407997	-0.136496	-276.562
chr6	88786693	88788619	1927	47	0.43482	0.653775	-0.218955	-276.499
chr12	52937217	52939741	2525	48	0.477715	0.690025	-0.21231	-276.451
chr10	120035111	120036977	1867	47	0.285145	0.473983	-0.188838	-276.437
chr14	61497291	61498566	1276	31	0.218356	0.49788	-0.279525	-276.349
chr6	83702161	83703199	1039	62	0.117722	0.204888	-0.0871663	-276.338
chr14	70079899	70081807	1909	71	0.0732263	0.144819	-0.0715924	-276.338
chr9	107657044	107658438	1395	27	0.381185	0.791278	-0.410093	-276.312
chr3	144222672	144224340	1669	42	0.472243	0.70176	-0.229517	-276.241
chr12	88724799	88727475	2677	55	0.632121	0.820455	-0.188334	-276.184
chr7	36706882	36708579	1698	42	0.453981	0.698441	-0.24446	-276.167
chr7	30359340	30360436	1097	60	0.70017	0.807839	-0.10767	-276.16
chr8	109436513	109437512	1000	28	0.144369	0.43393	-0.289561	-276.149
chr5	122313755	122315738	1984	38	0.479828	0.752553	-0.272725	-276.13
chrY	90828566	90829304	739	63	0.618832	0.767635	-0.148803	-276.052
chr8	84001249	84001924	676	62	0.505773	0.618375	-0.112603	-276.035
chr18	36125481	36127874	2394	56	0.5528	0.739223	-0.186423	-275.96
chr4	155991622	155992346	725	66	0.209937	0.286141	-0.0762044	-275.948
chr4	47517308	47519468	2161	40	0.472053	0.731578	-0.259524	-275.88
chr10	68207851	68209448	1598	30	0.413787	0.755213	-0.341426	-275.872
chr8	71524497	71526228	1732	56	0.254707	0.384793	-0.130086	-275.741
chr9	83789305	83790668	1364	27	0.365785	0.754542	-0.388757	-275.652
chr19	41754037	41755526	1490	34	0.525303	0.796007	-0.270704	-275.533
chr15	97244900	97246276	1377	56	0.787307	0.880638	-0.0933315	-275.487
chrX	52613692	52614301	610	54	0.226624	0.342735	-0.116111	-275.001
chr10	8801054	8802352	1299	32	0.266968	0.552253	-0.285285	-274.826
chr11	95001362	95002782	1421	35	0.480055	0.745055	-0.265	-274.726
chr17	69176294	69177502	1209	35	0.441351	0.714769	-0.273418	-274.711
chr6	134049592	134050821	1230	29	0.527999	0.859045	-0.331046	-274.673
chr15	25624935	25628466	3532	45	0.554854	0.818011	-0.263156	-274.664
chr12	33340438	33342155	1718	44	0.631927	0.833921	-0.201994	-274.573
chr10	41293345	41296116	2772	38	0.413529	0.701882	-0.288353	-274.553
chr18	61035379	61036114	736	62	0.215711	0.305158	-0.0894463	-274.544
chr4	107442154	107443878	1725	51	0.564652	0.746212	-0.18156	-274.448
chr12	108449536	108452020	2485	41	0.546816	0.806427	-0.259611	-274.446
chr9	58438688	58440212	1525	37	0.266272	0.509402	-0.24313	-274.425
chr5	125120077	125122745	2669	58	0.678759	0.846821	-0.168061	-274.389
chr10	42248652	42252380	3729	49	0.486472	0.753552	-0.267081	-274.319
chr8	127438690	127440535	1846	26	0.291965	0.736416	-0.444451	-274.318
chr9	62471031	62473380	2350	43	0.628885	0.854003	-0.225118	-274.311
chr5	96953452	96954987	1536	27	0.0987481	0.474184	-0.375436	-274.274
chr10	42863218	42864441	1224	39	0.443365	0.674651	-0.231286	-274.261
chr3	51544279	51545259	981	26	0.336428	0.718503	-0.382075	-274.061
chr10	78347444	78350377	2934	37	0.376161	0.705826	-0.329665	-274.049
chr19	58219724	58220780	1057	40	0.189266	0.383127	-0.193861	-273.998
chr11	98721372	98722574	1203	34	0.408037	0.676554	-0.268517	-273.906
chr19	15996065	15997931	1867	28	0.32803	0.737021	-0.408991	-273.755
chr16	38094744	38100190	5447	47	0.5511	0.834638	-0.283538	-273.626
chr6	119330410	119331031	622	38	0.196795	0.0720875	0.124708	273.449
chr4	133970966	133972687	1722	33	0.397736	0.741149	-0.343414	-273.301
chr13	37763409	37765007	1599	30	0.334703	0.683602	-0.348898	-273.285
chr13	49244095	49247584	3490	43	0.409305	0.69619	-0.286885	-273.251
chr5	111200412	111201996	1585	40	0.349582	0.618576	-0.268994	-273.223
chr15	92520575	92521860	1286	34	0.241275	0.520396	-0.279121	-273.217
chr9	64949887	64952338	2452	37	0.209291	0.53424	-0.324949	-273.201
chr10	78315826	78318198	2373	36	0.493104	0.796312	-0.303207	-273.148
chr15	85702188	85703843	1656	35	0.522624	0.810856	-0.288232	-273.09
chr5	120680450	120681656	1207	47	0.536872	0.697293	-0.160421	-272.971
chr12	102596299	102598451	2153	36	0.486762	0.795585	-0.308823	-272.942
chr15	103327761	103333318	5558	49	0.462654	0.738704	-0.27605	-272.884
chr11	70024564	70026455	1892	37	0.24074	0.549113	-0.308374	-272.868
chr13	120031775	120032891	1117	49	0.0735485	0.275789	-0.20224	-272.845
chr4	155015594	155018684	3091	47	0.422481	0.666373	-0.243891	-272.787
chr8	78690023	78691950	1928	37	0.502483	0.782685	-0.280202	-272.632
chr15	78410091	78410816	726	67	0.261265	0.339292	-0.078027	-272.498
chr5	115543216	115545367	2152	59	0.572343	0.741515	-0.169172	-272.1
chr16	38905118	38906960	1843	35	0.424745	0.720883	-0.296138	-272.061
chr6	114101683	114103490	1808	32	0.391564	0.73953	-0.347967	-271.981
chr9	75445011	75445920	910	44	0.616689	0.781084	-0.164395	-271.926
chr3	85678753	85681618	2866	40	0.380968	0.685525	-0.304558	-271.744
chr3	34836586	34838870	2285	40	0.380573	0.665558	-0.284985	-271.597
chr15	66908121	66911465	3345	30	0.351264	0.773945	-0.42268	-271.546
chr6	83430633	83433562	2930	37	0.468429	0.810566	-0.342137	-271.38
chr5	115452105	115454325	2221	44	0.617446	0.84746	-0.230014	-271.301
chr17	46520068	46521252	1185	39	0.349314	0.581282	-0.231968	-271.287
chr4	6943742	6948312	4571	42	0.424662	0.762528	-0.337866	-271.177
chr13	46897262	46899017	1756	30	0.315963	0.714252	-0.398289	-270.921
chr11	49704931	49705678	748	16	0.104706	0.71499	-0.610283	-270.792
chr13	99469638	99471003	1366	27	0.435648	0.776513	-0.340866	-270.742
chr5	66173867	66175135	1269	33	0.420657	0.692539	-0.271882	-270.738
chr4	125655896	125657396	1501	37	0.57295	0.834143	-0.261194	-270.707
chr4	149600336	149603406	3071	42	0.444706	0.741279	-0.296573	-270.674
chr5	35399552	35400427	876	61	0.218276	0.305903	-0.0876262	-270.642
chr4	155170643	155172823	2181	46	0.508104	0.730014	-0.22191	-270.561
chr7	142089797	142094083	4287	36	0.18076	0.49966	-0.3189	-270.158
chr1	189840566	189841334	769	33	0.463171	0.71125	-0.248079	-270.138
chrX	77795447	77796031	585	59	0.248784	0.350592	-0.101807	-270.063
chr9	43756744	43760479	3736	50	0.555923	0.779292	-0.223369	-269.964
chr8	70649085	70650963	1879	32	0.517354	0.828444	-0.31109	-269.959
chr1	134070278	134072943	2666	49	0.522782	0.740574	-0.217792	-269.741
chr11	109355622	109357642	2021	43	0.514425	0.745251	-0.230825	-269.677
chr18	68975701	68977366	1666	34	0.266426	0.560785	-0.294359	-269.615
chr6	47758089	47759466	1378	44	0.208676	0.341927	-0.133251	-269.567
chr1	190190239	190192459	2221	47	0.181894	0.393975	-0.212081	-269.56
chr9	43269769	43271749	1981	59	0.352051	0.508243	-0.156191	-269.558
chr6	31527899	31530390	2492	42	0.542159	0.832735	-0.290577	-269.547
chr16	33732201	33734893	2693	41	0.324821	0.592957	-0.268136	-269.489
chr18	82545033	82546700	1668	30	0.437233	0.77907	-0.341837	-269.442
chr5	121902710	121905091	2382	58	0.610308	0.75462	-0.144312	-269.382
chr15	27770021	27772150	2130	42	0.501961	0.756354	-0.254393	-269.34
chr8	109414033	109414523	491	37	0.85147	0.94862	-0.0971491	-269.174
chr9	31684094	31685384	1291	31	0.325313	0.651591	-0.326278	-269.139
chr4	141465544	141467483	1940	64	0.622722	0.752845	-0.130123	-269.09
chr5	119682188	119683614	1427	49	0.220218	0.375943	-0.155724	-269.075
chr16	89909439	89911053	1615	45	0.690728	0.880052	-0.189324	-268.981
chr12	111681141	111684016	2876	52	0.551997	0.766863	-0.214866	-268.932
chr10	60820269	60822249	1981	29	0.401061	0.775501	-0.374441	-268.627
chr6	54943624	54944672	1049	58	0.629859	0.736417	-0.106558	-268.544
chr6	128064692	128065898	1207	32	0.424996	0.712267	-0.287271	-268.132
chr4	97580414	97582980	2567	35	0.251706	0.588094	-0.336388	-268.029
chr8	119828761	119830324	1564	43	0.610008	0.807756	-0.197749	-268.017
chr1	91454859	91458713	3855	57	0.535384	0.733798	-0.198413	-268.011
chr1	162003720	162005725	2006	47	0.529941	0.746383	-0.216442	-267.989
chr2	32168229	32170860	2632	40	0.487911	0.764895	-0.276984	-267.906
chr4	147407083	147407589	507	70	0.0518226	0.0984295	-0.046607	-267.76
chr2	173253040	173256551	3512	53	0.464925	0.671669	-0.206743	-267.675
chr1	6441230	6441782	553	61	0.0458271	0.0903239	-0.0444968	-267.672
chr17	25793726	25795407	1682	44	0.379907	0.593004	-0.213097	-267.637
chr7	99278596	99281077	2482	48	0.604948	0.807713	-0.202766	-267.439
chr18	47150939	47151837	899	28	0.59404	0.857008	-0.262968	-267.41
chr14	22198089	22199163	1075	26	0.287374	0.668657	-0.381282	-267.357
chr7	79508444	79509079	636	66	0.110944	0.167534	-0.05659	-267.319
chrX	158042844	158043280	437	64	0.242417	0.321245	-0.0788278	-267.204
chr19	12483343	12487176	3834	46	0.521851	0.793205	-0.271354	-267.172
chr5	146768891	146772437	3547	54	0.502227	0.707466	-0.205238	-267.152
chr2	164425366	164427648	2283	41	0.421749	0.707027	-0.285278	-266.727
chr12	99247417	99250232	2816	42	0.480392	0.75097	-0.270577	-266.703
chr5	102768660	102771641	2982	46	0.476534	0.731337	-0.254803	-266.686
chr6	113859726	113861401	1676	32	0.326584	0.659348	-0.332764	-266.668
chr4	140192287	140193491	1205	28	0.431612	0.794939	-0.363327	-266.654
chr8	91611120	91613049	1930	45	0.374024	0.603531	-0.229507	-266.654
chr11	102310343	102311514	1172	52	0.536582	0.697908	-0.161326	-266.606
chr17	27642568	27644253	1686	33	0.336969	0.640243	-0.303275	-266.589
chr11	90275958	90277184	1227	27	0.385639	0.747983	-0.362344	-266.508
chr9	41581969	41586131	4163	56	0.329708	0.541892	-0.212184	-266.472
chr7	137227317	137229462	2146	45	0.566848	0.775101	-0.208253	-266.424
chr7	109220877	109221562	686	19	0.372553	0.81249	-0.439936	-266.356
chr17	48544663	48546155	1493	52	0.577398	0.734776	-0.157378	-266.337
chr9	115995772	115996570	799	28	0.47	0.760756	-0.290757	-266.262
chr16	38945422	38946884	1463	24	0.330205	0.760174	-0.429968	-266.249
chr11	70519844	70520597	754	55	0.244069	0.34871	-0.104641	-266.213
chr1	186808480	186809927	1448	40	0.47224	0.694016	-0.221776	-265.996
chr1	182089351	182092453	3103	58	0.571222	0.759821	-0.188599	-265.986
chr13	37504159	37505192	1034	22	0.323886	0.760925	-0.437038	-265.937
chr1	187998513	188001945	3433	41	0.389729	0.683549	-0.29382	-265.929
chr7	136349370	136350157	788	23	0.43907	0.832421	-0.393352	-265.906
chr14	32683296	32684590	1295	38	0.45897	0.693114	-0.234144	-265.903
chr18	82965884	82967781	1898	36	0.584773	0.845789	-0.261016	-265.903
chr10	80050005	80052242	2238	45	0.255668	0.505354	-0.249686	-265.822
chr19	24452150	24453962	1813	27	0.188199	0.544835	-0.356637	-265.773
chr18	80567059	80569521	2463	55	0.641949	0.817505	-0.175556	-265.656
chr15	98940000	98942205	2206	31	0.363837	0.738796	-0.374959	-265.654
chr18	83523982	83525025	1044	33	0.497928	0.746759	-0.248831	-265.49
chr2	163339084	163339715	632	68	0.118406	0.17639	-0.0579835	-265.347
chr9	107667698	107671009	3312	50	0.287388	0.506683	-0.219295	-265.235
chr16	33891092	33893089	1998	39	0.436953	0.697466	-0.260513	-265.227
chr13	43947377	43950389	3013	38	0.424705	0.718963	-0.294258	-265.209
chr3	51377860	51379164	1305	40	0.24271	0.455929	-0.213219	-265.104
chr19	53530272	53533905	3634	50	0.388245	0.617631	-0.229387	-265.095
chr7	79464427	79465454	1028	68	0.336795	0.420354	-0.083559	-265.092
chr4	137901478	137903311	1834	46	0.52529	0.736106	-0.210815	-264.976
chr11	72127875	72131631	3757	40	0.279186	0.570822	-0.291637	-264.916
chr6	30160970	30164455	3486	49	0.432628	0.668841	-0.236213	-264.909
chr1	74303671	74304354	684	58	0.129054	0.0723934	0.0566601	264.896
chr13	47295897	47296858	962	25	0.452028	0.842626	-0.390598	-264.881
chr7	15905612	15909035	3424	38	0.326425	0.650511	-0.324086	-264.738
chr3	88139340	88141879	2540	49	0.137807	0.322332	-0.184525	-264.541
chr11	113520826	113522244	1419	41	0.522048	0.725594	-0.203546	-264.495
chr18	60730960	60733469	2510	36	0.312722	0.624408	-0.311686	-264.388
chr7	36785343	36786988	1646	37	0.597813	0.853438	-0.255625	-264.347
chr10	80153029	80154633	1605	44	0.592226	0.771675	-0.179449	-264.346
chr5	117998739	118000472	1734	39	0.477046	0.714397	-0.237351	-264.317
chr2	154584007	154586371	2365	47	0.460007	0.705047	-0.24504	-264.268
chr17	80708945	80711162	2218	42	0.378766	0.608006	-0.22924	-264.165
chr15	94648414	94650125	1712	42	0.402427	0.635297	-0.232871	-264.156
chr5	100751343	100754250	2908	39	0.3527	0.643693	-0.290993	-264.154
chr15	86181819	86183497	1679	39	0.53993	0.787621	-0.247691	-264.087
chr14	52105472	52108661	3190	38	0.316903	0.655437	-0.338534	-263.996
chr4	11004282	11006514	2233	28	0.235076	0.633582	-0.398506	-263.994
chr9	63488718	63491266	2549	37	0.433391	0.721563	-0.288172	-263.937
chr14	48206400	48208902	2503	48	0.584474	0.795405	-0.210931	-263.93
chr7	92776398	92778836	2439	41	0.34517	0.596246	-0.251076	-263.853
chr5	76762190	76764157	1968	38	0.461342	0.770451	-0.309109	-263.787
chr18	65049949	65053391	3443	47	0.677908	0.894782	-0.216874	-263.749
chr18	74000716	74002440	1725	43	0.557176	0.77734	-0.220164	-263.583
chr1	34177791	34178976	1186	59	0.685092	0.78651	-0.101418	-263.47
chr12	104923217	104924441	1225	34	0.484411	0.752592	-0.268181	-263.442
chr8	125388497	125390922	2426	40	0.426162	0.715936	-0.289774	-263.233
chr15	102481440	102486873	5434	40	0.469033	0.805825	-0.336792	-263.135
chr9	42885005	42886560	1556	38	0.432015	0.694149	-0.262134	-263.092
chr6	17170055	17172047	1993	43	0.251447	0.502272	-0.250825	-263.084
chr16	90656305	90657309	1005	28	0.3432	0.651163	-0.307963	-262.941
chr5	115124533	115125769	1237	38	0.338775	0.566841	-0.228066	-262.932
chr3	9033792	9034712	921	25	0.210833	0.627954	-0.417121	-262.896
chr12	112665278	112665974	697	21	0.362067	0.738804	-0.376736	-262.886
chr10	123012937	123014342	1406	31	0.325455	0.591568	-0.266113	-262.868
chr13	97823403	97825327	1925	37	0.231559	0.487817	-0.256258	-262.867
chr8	36290650	36292285	1636	26	0.19825	0.568457	-0.370208	-262.782
chr10	20206534	20210261	3728	49	0.523693	0.747817	-0.224124	-262.59
chr18	35913029	35913839	811	28	0.302803	0.62681	-0.324007	-262.476
chr17	5211732	5214099	2368	40	0.418243	0.697285	-0.279042	-262.388
chr16	77235965	77238953	2989	38	0.452873	0.730646	-0.277773	-262.302
chr5	135276279	135277047	769	48	0.164039	0.270183	-0.106144	-262.252
chr1	143640254	143643001	2748	25	0.244688	0.683128	-0.438441	-262.127
chr14	60171230	60173153	1924	34	0.424498	0.747282	-0.322784	-261.929
chr17	24206344	24207117	774	59	0.0567423	0.109281	-0.0525382	-261.871
chr13	44452881	44454749	1869	30	0.365036	0.722836	-0.357799	-261.782
chr14	60753027	60754201	1175	25	0.416422	0.783275	-0.366852	-261.691
chr7	128854140	128855207	1068	21	0.197876	0.614314	-0.416438	-261.64
chr17	30600028	30602447	2420	53	0.679543	0.854499	-0.174956	-261.576
chr4	9026440	9027931	1492	37	0.286789	0.519472	-0.232683	-261.538
chr7	25676277	25677140	864	22	0.252713	0.6912	-0.438487	-261.505
chr2	164431626	164433824	2199	45	0.432341	0.664878	-0.232537	-261.441
chr3	139075110	139075347	238	48	0.0494437	0.0867414	-0.0372977	-261.44
chr9	75308527	75311834	3308	42	0.515392	0.803183	-0.287791	-261.436
chr14	12405901	12407266	1366	30	0.511998	0.798164	-0.286166	-261.376
chr12	86438750	86442751	4002	51	0.625179	0.838908	-0.213728	-261.256
chr6	87615465	87616311	847	25	0.213688	0.484393	-0.270705	-261.185
chr8	91329546	91332450	2905	51	0.518557	0.714291	-0.195733	-261.124
chr17	31069866	31072654	2789	40	0.339023	0.654354	-0.315331	-261.077
chr3	55523144	55524573	1430	26	0.165835	0.546571	-0.380736	-261.063
chr18	69559137	69561368	2232	42	0.566088	0.806174	-0.240085	-261.039
chr4	133002233	133004071	1839	42	0.397031	0.63493	-0.237899	-260.957
chr10	67893175	67895159	1985	35	0.44913	0.756726	-0.307597	-260.942
chr8	14740007	14741729	1723	29	0.32272	0.665521	-0.342801	-260.925
chr13	99484886	99485940	1055	24	0.373235	0.771778	-0.398542	-260.863
chr8	113844013	113845707	1695	32	0.217501	0.477368	-0.259867	-260.841
chr8	84949885	84951462	1578	31	0.204474	0.499352	-0.294878	-260.82
chr11	97439905	97440542	638	68	0.107753	0.16386	-0.0561064	-260.792
chr12	23800719	23801405	687	61	0.248771	0.16685	0.0819211	260.729
chr1	106743726	106745596	1871	29	0.367175	0.745766	-0.378592	-260.703
chr5	75162683	75163933	1251	35	0.396046	0.690492	-0.294446	-260.693
chr6	53817763	53818413	651	59	0.136108	0.21572	-0.079612	-260.666
chr12	86880816	86882221	1406	52	0.264689	0.389668	-0.124979	-260.662
chr9	106692785	106694040	1256	34	0.530071	0.808495	-0.278425	-260.626
chr4	137387578	137388990	1413	73	0.047566	0.102227	-0.054661	-260.575
chr5	88929172	88930841	1670	36	0.372548	0.634482	-0.261934	-260.528
chr9	83610265	83611436	1172	23	0.2336	0.699948	-0.466347	-260.512
chr4	55076979	55078888	1910	34	0.406094	0.718323	-0.312229	-260.447
chr11	118956941	118957952	1012	36	0.494174	0.735863	-0.241688	-260.398
chr5	135258028	135258954	927	33	0.186376	0.414618	-0.228243	-260.231
chr15	96624928	96625578	651	16	0.318349	0.833835	-0.515486	-260.208
chr11	59135222	59136076	855	79	0.094044	0.134694	-0.0406502	-260.012
chr11	77884590	77886821	2232	43	0.4967	0.731616	-0.234915	-260.002
chr8	109232195	109234495	2301	53	0.555993	0.71935	-0.163357	-259.993
chr4	44028422	44030248	1827	41	0.354853	0.593372	-0.238519	-259.983
chr19	56717435	56719392	1958	35	0.45538	0.752858	-0.297477	-259.983
chr16	32660240	32663076	2837	43	0.361969	0.641303	-0.279334	-259.978
chr4	117854819	117857270	2452	56	0.714841	0.85078	-0.135939	-259.896
chr4	13146674	13147687	1014	21	0.343685	0.803725	-0.460041	-259.863
chr5	99772661	99774855	2195	42	0.354064	0.616068	-0.262005	-259.806
chr11	110333377	110336119	2743	47	0.605646	0.829309	-0.223663	-259.753
chr11	89100964	89101688	725	27	0.20353	0.492604	-0.289074	-259.736
chr2	172862865	172863922	1058	47	0.394789	0.552379	-0.157589	-259.584
chr12	76152058	76152849	792	37	0.168176	0.332164	-0.163989	-259.551
chr9	83427778	83430376	2599	29	0.316537	0.734537	-0.418001	-259.426
chr19	38003626	38004583	958	27	0.289468	0.659053	-0.369585	-259.367
chr14	120336567	120338819	2253	33	0.348715	0.674252	-0.325538	-259.332
chr3	83771640	83773718	2079	52	0.617941	0.78683	-0.168889	-259.277
chr8	90490956	90492976	2021	35	0.421152	0.728754	-0.307603	-259.254
chr4	147868256	147869780	1525	58	0.0687016	0.156985	-0.0882835	-259.213
chr1	104993859	104995169	1311	62	0.410035	0.527716	-0.117681	-259.161
chr9	49593593	49596199	2607	37	0.379724	0.668904	-0.289181	-259.115
chr2	167137779	167140945	3167	47	0.533219	0.76909	-0.235871	-259.089
chr6	125466965	125468516	1552	34	0.417924	0.695847	-0.277923	-259.022
chr5	92914742	92917299	2558	47	0.541515	0.755822	-0.214307	-258.998
chr7	136082115	136085509	3395	55	0.542139	0.725629	-0.18349	-258.983
chr5	72211559	72212134	576	23	0.346011	0.731855	-0.385844	-258.872
chr11	17162556	17166011	3456	39	0.46074	0.785582	-0.324842	-258.735
chr19	8943288	8946033	2746	36	0.426658	0.7689	-0.342242	-258.725
chr11	77858326	77859810	1485	48	0.569136	0.742508	-0.173373	-258.66
chr6	97499607	97501974	2368	33	0.487242	0.833196	-0.345955	-258.564
chr2	173413467	173414816	1350	28	0.237863	0.5118	-0.273937	-258.557
chr5	122636263	122637927	1665	44	0.379785	0.59119	-0.211405	-258.533
chr17	10355781	10358071	2291	46	0.387891	0.599677	-0.211786	-258.42
chr1	9600925	9602230	1306	33	0.114531	0.342731	-0.2282	-258.375
chr1	195016974	195019084	2111	28	0.412107	0.782648	-0.370541	-258.265
chr8	18738423	18740028	1606	28	0.413414	0.745796	-0.332383	-258.262
chr9	62526898	62528862	1965	36	0.43761	0.743286	-0.305675	-258.163
chr11	119150047	119150831	785	23	0.460262	0.822724	-0.362462	-258.142
chr11	113539295	113539988	694	21	0.320707	0.732494	-0.411787	-258.14
chr11	118792356	118794091	1736	38	0.566126	0.808462	-0.242336	-258.111
chr3	31053188	31054862	1675	33	0.4721	0.775574	-0.303473	-258.021
chr15	78116483	78118250	1768	43	0.641291	0.821929	-0.180638	-258
chr6	22205101	22206785	1685	36	0.220232	0.509077	-0.288845	-257.977
chr4	151786713	151787834	1122	21	0.279424	0.727467	-0.448043	-257.806
chr7	99271427	99276336	4910	50	0.591396	0.818636	-0.22724	-257.773
chr2	165847576	165849822	2247	33	0.471963	0.792656	-0.320693	-257.697
chr1	155491214	155492205	992	27	0.207944	0.53874	-0.330796	-257.663
chr10	116653042	116653875	834	18	0.409801	0.853243	-0.443442	-257.621
chr8	91171062	91172069	1008	36	0.299905	0.538569	-0.238664	-257.561
chr12	86085958	86087262	1305	30	0.354912	0.665618	-0.310707	-257.505
chr4	107841726	107844052	2327	53	0.592483	0.772116	-0.179633	-257.502
chr12	102436639	102439138	2500	28	0.240994	0.672572	-0.431577	-257.456
chr8	121300255	121302033	1779	57	0.323268	0.494723	-0.171455	-257.442
chr4	128735211	128736865	1655	27	0.329852	0.740292	-0.41044	-257.403
chr19	5405855	5408223	2369	60	0.317593	0.47886	-0.161267	-257.331
chr9	21768669	21770284	1616	41	0.517305	0.732928	-0.215623	-257.285
chr4	117646739	117647697	959	27	0.395422	0.70231	-0.306888	-257.261
chr17	25222199	25223227	1029	50	0.170677	0.302711	-0.132034	-257.237
chr4	132075964	132078829	2866	43	0.224315	0.491664	-0.267349	-257.208
chr4	130802639	130806121	3483	47	0.584965	0.808876	-0.223911	-257.16
chr8	69398748	69399822	1075	53	0.207068	0.312327	-0.105259	-257.147
chr11	116430694	116431831	1138	30	0.269209	0.577661	-0.308452	-257.023
chr6	89235266	89236561	1296	40	0.23167	0.415785	-0.184114	-257.019
chr7	25245770	25247550	1781	36	0.429483	0.721517	-0.292035	-256.976
chr11	5243718	5245269	1552	37	0.443196	0.682949	-0.239753	-256.957
chr1	190270160	190271319	1160	36	0.554889	0.786773	-0.231884	-256.92
chr1	42258097	42260554	2458	42	0.265958	0.515799	-0.249841	-256.654
chr2	169873284	169874472	1189	42	0.601767	0.790949	-0.189182	-256.561
chr16	18621391	18622734	1344	67	0.333293	0.433031	-0.0997376	-256.528
chr8	115173387	115174527	1141	27	0.334019	0.670243	-0.336224	-256.52
chr6	99094659	99096356	1698	36	0.330671	0.59008	-0.259409	-256.501
chr9	37530105	37531619	1515	62	0.114644	0.205492	-0.090848	-256.487
chr5	23575708	23576700	993	22	0.33334	0.75938	-0.426039	-256.435
chr11	103262391	103264865	2475	59	0.675187	0.818294	-0.143108	-256.281
chr8	122546846	122547816	971	32	0.443546	0.699765	-0.256218	-256.156
chr5	146756836	146758864	2029	30	0.46095	0.801437	-0.340488	-256.128
chr8	8621762	8622738	977	21	0.352804	0.781696	-0.428892	-256.126
chr10	111003810	111006447	2638	35	0.485593	0.812697	-0.327104	-256.026
chr7	25644036	25645689	1654	31	0.341494	0.616222	-0.274728	-255.944
chr17	30194247	30196638	2392	54	0.673608	0.836892	-0.163283	-255.941
chr6	99309955	99311109	1155	25	0.346617	0.72609	-0.379473	-255.746
chr18	75394133	75395477	1345	49	0.7059	0.843289	-0.137388	-255.716
chr2	76028616	76030982	2367	51	0.297908	0.483146	-0.185239	-255.697
chr13	57944335	57945915	1581	40	0.575074	0.792749	-0.217674	-255.482
chr13	119727012	119728084	1073	30	0.221573	0.504902	-0.283328	-255.367
chr2	25975955	25980667	4713	40	0.467692	0.792853	-0.325161	-255.363
chr14	122387928	122389488	1561	34	0.428726	0.690441	-0.261715	-255.3
chr8	13187368	13188786	1419	34	0.457886	0.776485	-0.318598	-255.294
chr5	30621903	30622714	812	79	0.163198	0.215417	-0.0522186	-255.285
chr8	121174876	121175566	691	29	0.497544	0.749002	-0.251457	-255.259
chrX	36874018	36874559	542	49	0.224199	0.35282	-0.128622	-255.223
chrX	144317754	144318226	473	51	0.255773	0.153327	0.102445	255.066
chr2	79087244	79088258	1015	18	0.135717	0.657947	-0.52223	-254.958
chr8	87782830	87783750	921	39	0.517705	0.708185	-0.190479	-254.85
chr11	29718511	29721463	2953	21	0.198589	0.769954	-0.571365	-254.795
chr10	68191091	68193072	1982	30	0.256502	0.635261	-0.378759	-254.778
chr2	106183593	106184951	1359	29	0.467608	0.749764	-0.282157	-254.756
chr4	152487926	152489267	1342	37	0.6419	0.846532	-0.204632	-254.746
chr3	127661688	127662842	1155	33	0.232739	0.526114	-0.293375	-254.673
chr11	98941338	98944036	2699	46	0.201536	0.414054	-0.212518	-254.584
chr3	144560903	144562205	1303	35	0.430433	0.672294	-0.241861	-254.538
chr5	35678658	35679707	1050	74	0.0801764	0.123278	-0.0431012	-254.534
chr15	98977162	98978924	1763	42	0.420555	0.667681	-0.247126	-254.374
chr15	82937007	82938894	1888	38	0.543404	0.755237	-0.211833	-254.303
chr5	117283778	117286625	2848	39	0.495895	0.770957	-0.275061	-254.214
chr6	89238743	89239889	1147	31	0.372116	0.653601	-0.281486	-254.203
chr6	38251541	38253356	1816	36	0.29455	0.570585	-0.276035	-254.182
chr8	4249066	4250017	952	49	0.404197	0.534276	-0.13008	-254.172
chr14	68509158	68510611	1454	27	0.358404	0.743706	-0.385302	-253.993
chr17	5295186	5298492	3307	60	0.475238	0.639959	-0.164721	-253.858
chr17	66072648	66075638	2991	32	0.382475	0.757136	-0.37466	-253.837
chr8	120399134	120400085	952	39	0.666628	0.827291	-0.160663	-253.817
chr2	146257934	146260816	2883	34	0.406696	0.71543	-0.308734	-253.666
chr15	31323933	31325260	1328	28	0.415216	0.767927	-0.352712	-253.66
chr6	98046526	98049608	3083	40	0.389401	0.680706	-0.291305	-253.624
chr5	36373061	36375017	1957	41	0.422179	0.668326	-0.246147	-253.619
chr11	52660853	52662520	1668	34	0.346176	0.625982	-0.279806	-253.523
chr3	17786749	17788461	1713	54	0.14125	0.262541	-0.12129	-253.513
chr11	50230262	50231410	1149	56	0.274545	0.39779	-0.123245	-253.436
chr6	114931102	114932143	1042	31	0.49654	0.75804	-0.261501	-253.374
chr4	109155151	109157334	2184	44	0.456372	0.676037	-0.219665	-253.359
chr13	107022124	107022344	221	47	0.0483892	0.08063	-0.0322408	-253.344
chr2	32822590	32824610	2021	38	0.184332	0.437538	-0.253206	-253.286
chr11	44521113	44524208	3096	34	0.402664	0.767653	-0.36499	-253.245
chr12	109089997	109091299	1303	29	0.371762	0.705711	-0.333949	-253.112
chr7	63754647	63755700	1054	50	0.107768	0.208261	-0.100493	-253.051
chr1	155235098	155237879	2782	38	0.414879	0.702809	-0.287931	-252.93
chr8	90956172	90959674	3503	29	0.190422	0.574998	-0.384576	-252.881
chr3	97323854	97325374	1521	47	0.250698	0.422211	-0.171513	-252.695
chr17	50149755	50151109	1355	34	0.393693	0.674049	-0.280356	-252.673
chr14	52098153	52103232	5080	35	0.237047	0.616913	-0.379866	-252.663
chr13	52527944	52530134	2191	40	0.421012	0.667195	-0.246183	-252.643
chr12	84038315	84038950	636	77	0.0362624	0.0643244	-0.0280619	-252.634
chr15	89532721	89534251	1531	53	0.442605	0.568109	-0.125504	-252.608
chr14	26532754	26533708	955	32	0.225549	0.475333	-0.249785	-252.59
chr2	6366285	6368727	2443	42	0.647634	0.874145	-0.226511	-252.588
chr11	61684424	61685029	606	63	0.291329	0.371302	-0.0799733	-252.584
chr16	33763164	33765558	2395	42	0.441241	0.668741	-0.227499	-252.567
chr5	120698458	120699796	1339	29	0.271987	0.599208	-0.327221	-252.528
chr16	35164184	35166620	2437	47	0.542224	0.739027	-0.196803	-252.503
chr9	47608314	47611014	2701	41	0.590312	0.839641	-0.249329	-252.493
chr5	64819990	64821405	1416	21	0.322624	0.780695	-0.45807	-252.403
chr13	98573292	98574532	1241	53	0.256825	0.386391	-0.129566	-252.396
chr2	69247891	69249023	1133	24	0.161019	0.54402	-0.383001	-252.358
chr4	117644808	117645686	879	30	0.163719	0.401014	-0.237296	-252.246
chr1	188754583	188755687	1105	24	0.229976	0.596854	-0.366878	-252.23
chr4	140656671	140659377	2707	57	0.420176	0.588326	-0.16815	-252.228
chr5	116571508	116573252	1745	43	0.237585	0.435655	-0.198069	-252.207
chr5	112525390	112527341	1952	39	0.445217	0.696773	-0.251556	-252.169
chr2	173231046	173232761	1716	43	0.671733	0.84983	-0.178097	-252.157
chr18	55733164	55734362	1199	27	0.175164	0.501543	-0.326379	-252.102
chr4	102760710	102763961	3252	29	0.297469	0.716869	-0.4194	-252.089
chr11	101139991	101141179	1189	38	0.242593	0.431844	-0.18925	-252.088
chr11	98936172	98937090	919	44	0.103569	0.227064	-0.123495	-252.081
chr3	144377371	144380143	2773	44	0.528902	0.77639	-0.247488	-251.926
chr18	35857805	35859444	1640	60	0.724947	0.828175	-0.103228	-251.924
chr19	23892676	23893189	514	66	0.181445	0.236	-0.0545553	-251.915
chr10	59755184	59756727	1544	42	0.66869	0.85278	-0.184089	-251.84
chr17	46891422	46893468	2047	40	0.321697	0.551928	-0.230231	-251.78
chr3	148912066	148914289	2224	39	0.448129	0.738996	-0.290867	-251.727
chr2	32103604	32106319	2716	47	0.460992	0.682163	-0.22117	-251.655
chr12	73699655	73700782	1128	30	0.422686	0.721673	-0.298987	-251.651
chr8	48299389	48301151	1763	37	0.581225	0.808263	-0.227037	-251.623
chr4	141766435	141767902	1468	41	0.627739	0.834611	-0.206872	-251.614
chr3	84695239	84696951	1713	40	0.481406	0.714177	-0.232772	-251.612
chr5	142156922	142157642	721	17	0.186032	0.725987	-0.539955	-251.607
chr11	115810241	115812565	2325	55	0.721813	0.860283	-0.13847	-251.525
chr1	188028910	188030850	1941	28	0.320981	0.681182	-0.360201	-251.478
chr8	14996420	14998604	2185	42	0.534674	0.771933	-0.237259	-251.468
chr17	43579616	43582252	2637	48	0.599505	0.788228	-0.188722	-251.441
chr14	48607795	48609455	1661	38	0.338783	0.565922	-0.227138	-251.363
chr11	98950164	98952127	1964	37	0.510048	0.787089	-0.277042	-251.266
chr19	5793717	5798947	5231	53	0.251144	0.479487	-0.228343	-251.255
chr3	66746341	66747549	1209	41	0.0786186	0.224764	-0.146146	-251.227
chr9	30833746	30835393	1648	34	0.508289	0.781892	-0.273602	-251.167
chr7	136823043	136824405	1363	37	0.602936	0.826004	-0.223068	-251.08
chr2	131177826	131179390	1565	53	0.256351	0.37171	-0.11536	-251.005
chr1	89549993	89550711	719	26	0.219844	0.513379	-0.293535	-250.987
chr9	110254075	110255228	1154	40	0.665344	0.830008	-0.164665	-250.982
chr16	90067999	90070993	2995	51	0.705531	0.86773	-0.162198	-250.955
chr7	137296742	137298392	1651	49	0.693286	0.840723	-0.147438	-250.911
chr9	58858966	58860039	1074	50	0.389067	0.538157	-0.149089	-250.864
chr8	22871610	22872349	740	30	0.586615	0.836563	-0.249948	-250.751
chr10	80341883	80342654	772	52	0.20278	0.120594	0.0821858	250.672
chr4	148871821	148873342	1522	35	0.547821	0.805897	-0.258076	-250.672
chr9	72692269	72694348	2080	54	0.760352	0.878451	-0.118099	-250.643
chr5	124029381	124031099	1719	34	0.385403	0.649333	-0.26393	-250.63
chr19	58084062	58085215	1154	35	0.538859	0.793647	-0.254788	-250.607
chr5	116583803	116586868	3066	50	0.526841	0.72957	-0.202729	-250.555
chr19	56436150	56437061	912	30	0.507358	0.789237	-0.281878	-250.48
chr15	100776725	100777980	1256	34	0.348904	0.599338	-0.250433	-250.433
chr17	31078633	31081767	3135	54	0.567437	0.75079	-0.183354	-250.419
chr14	67607895	67609466	1572	45	0.358486	0.524911	-0.166426	-250.41
chr4	138326630	138328316	1687	42	0.650143	0.82922	-0.179077	-250.334
chr19	26769636	26771558	1923	41	0.490766	0.709534	-0.218768	-250.266
chr8	123062728	123064578	1851	28	0.439485	0.79397	-0.354485	-250.233
chr4	12655127	12655866	740	21	0.238046	0.640507	-0.40246	-250.084
chr9	65391223	65392025	803	71	0.117594	0.162243	-0.044649	-250.078
chr9	44504913	44506582	1670	47	0.600321	0.784169	-0.183848	-250.061
chr7	122014590	122016319	1730	35	0.511226	0.774387	-0.263161	-250.031
chrX	51205069	51205608	540	49	0.262627	0.384694	-0.122066	-250.01
chr2	163102283	163103809	1527	31	0.323626	0.651787	-0.328161	-249.99
chr14	66823578	66825929	2352	55	0.776878	0.89983	-0.122952	-249.985
chr17	56466850	56469917	3068	55	0.453304	0.644639	-0.191335	-249.964
chr8	88793242	88794087	846	31	0.193588	0.428841	-0.235253	-249.952
chr18	44557197	44559527	2331	34	0.241088	0.539171	-0.298083	-249.943
chr5	144556041	144557738	1698	45	0.533254	0.72252	-0.189267	-249.894
chr7	126761641	126763758	2118	39	0.587749	0.819093	-0.231345	-249.866
chr9	44313693	44315217	1525	42	0.600297	0.791195	-0.190898	-249.688
chr11	69452898	69453596	699	29	0.630253	0.857117	-0.226864	-249.665
chr6	99268117	99269244	1128	30	0.372628	0.688334	-0.315706	-249.64
chr13	46910960	46912632	1673	38	0.452694	0.731221	-0.278527	-249.572
chr11	115807228	115809773	2546	46	0.523513	0.759195	-0.235682	-249.44
chr15	82917137	82918350	1214	32	0.307647	0.53193	-0.224283	-249.367
chr11	78781978	78784503	2526	32	0.277138	0.616464	-0.339326	-249.336
chr5	119866448	119867345	898	37	0.299893	0.49778	-0.197887	-249.319
chr15	88442706	88443423	718	21	0.330089	0.737038	-0.406949	-249.319
chr4	145745411	145745712	302	50	0.0677787	0.136347	-0.0685681	-249.28
chr1	57095156	57097091	1936	35	0.272303	0.539527	-0.267224	-249.251
chr1	190160691	190162307	1617	58	0.76047	0.863239	-0.102769	-249.141
chr5	64535949	64537283	1335	37	0.531639	0.775723	-0.244084	-249.129
chr2	35337193	35339026	1834	30	0.213124	0.507548	-0.294424	-249.119
chr10	42233928	42235612	1685	32	0.523885	0.818509	-0.294623	-249.04
chr8	72032312	72033133	822	28	0.313188	0.635568	-0.32238	-248.939
chr6	144311985	144314138	2154	39	0.530122	0.790398	-0.260275	-248.919
chr11	63463029	63464412	1384	33	0.264801	0.506441	-0.24164	-248.556
chr12	112742881	112743963	1083	30	0.329538	0.609655	-0.280118	-248.503
chr5	148704576	148707235	2660	46	0.573367	0.797318	-0.223951	-248.198
chr10	118144244	118146134	1891	39	0.533408	0.78821	-0.254803	-247.946
chr3	87097366	87099675	2310	41	0.480944	0.747526	-0.266582	-247.916
chr5	117173440	117175040	1601	31	0.396066	0.730612	-0.334545	-247.834
chr3	115772714	115774955	2242	27	0.328138	0.719895	-0.391757	-247.745
chr8	121293794	121295360	1567	52	0.452243	0.608149	-0.155905	-247.733
chr2	84710474	84714390	3917	34	0.350815	0.681937	-0.331122	-247.695
chr9	47467171	47470357	3187	41	0.583396	0.851146	-0.26775	-247.693
chr13	46570876	46572830	1955	42	0.263071	0.478319	-0.215248	-247.651
chr16	23970886	23973350	2465	50	0.569204	0.763567	-0.194363	-247.596
chr6	121081334	121082337	1004	31	0.53395	0.777448	-0.243498	-247.573
chr7	37342593	37343469	877	37	0.308428	0.52009	-0.211662	-247.524
chrX	169320030	169320487	458	73	0.262158	0.206841	0.0553163	247.514
chr12	91666943	91669993	3051	49	0.543255	0.738614	-0.195359	-247.513
chr8	26747240	26749025	1786	39	0.522534	0.767218	-0.244684	-247.325
chr7	98927907	98928638	732	18	0.268919	0.724974	-0.456055	-247.317
chr19	24371371	24373197	1827	35	0.46017	0.742652	-0.282482	-247.316
chr17	85432647	85434313	1667	38	0.4587	0.697756	-0.239056	-247.274
chr3	63862269	63863514	1246	25	0.373961	0.745301	-0.37134	-247.238
chr4	150240183	150244505	4323	55	0.622388	0.804042	-0.181654	-247.198
chr15	96695550	96698483	2934	64	0.595636	0.73211	-0.136473	-247.154
chr13	45809500	45810932	1433	32	0.409561	0.687065	-0.277503	-247.102
chr6	97340187	97341040	854	24	0.400927	0.762566	-0.361639	-247.099
chrX	57053314	57053783	470	59	0.229914	0.310312	-0.0803974	-247.096
chr10	79861636	79863248	1613	52	0.693293	0.834418	-0.141125	-247.093
chr2	166433537	166434983	1447	29	0.355344	0.727822	-0.372478	-247.068
chr2	85038244	85038735	492	16	0.147543	0.638967	-0.491424	-247.063
chr8	83667817	83668670	854	71	0.245299	0.308694	-0.0633949	-246.873
chr12	108432443	108433954	1512	34	0.414759	0.692281	-0.277522	-246.852
chr7	68063673	68066527	2855	39	0.647634	0.872535	-0.224901	-246.799
chr10	105566811	105569691	2881	47	0.622198	0.822525	-0.200327	-246.784
chr6	127107870	127109050	1181	31	0.306531	0.55493	-0.2484	-246.732
chr5	64807127	64809638	2512	49	0.644857	0.816035	-0.171178	-246.667
chr5	123299671	123301101	1431	33	0.37095	0.664166	-0.293216	-246.658
chr2	31838018	31839329	1312	31	0.483882	0.730968	-0.247086	-246.638
chrX	77510720	77511139	420	47	0.394578	0.283139	0.111439	246.604
chr18	69612453	69614309	1857	47	0.391505	0.596035	-0.204529	-246.586
chr17	29720131	29721818	1688	31	0.488509	0.796729	-0.30822	-246.583
chr10	127286248	127287830	1583	31	0.34676	0.648815	-0.302055	-246.533
chr12	118297388	118300262	2875	32	0.352703	0.704695	-0.351992	-246.492
chr19	42743011	42743713	703	21	0.222095	0.60406	-0.381966	-246.464
chr3	58987138	58987570	433	27	0.390623	0.624204	-0.233581	-246.432
chr5	115482002	115484210	2209	63	0.35969	0.48946	-0.129769	-246.333
chr10	81342879	81343512	634	67	0.0657179	0.108894	-0.0431764	-246.329
chr9	122127297	122132678	5382	51	0.595179	0.829141	-0.233962	-246.277
chr6	83405127	83407397	2271	35	0.500533	0.808156	-0.307623	-246.266
chr8	92669802	92671059	1258	32	0.192163	0.470905	-0.278742	-246.196
chr8	122029900	122033132	3233	52	0.433356	0.626313	-0.192957	-246.141
chr9	121398036	121399717	1682	43	0.568414	0.785292	-0.216878	-246.122
chr12	105875756	105877447	1692	39	0.451113	0.701036	-0.249923	-246.08
chr6	141380749	141381863	1115	24	0.413936	0.779717	-0.36578	-246.053
chr2	60550598	60552856	2259	37	0.333485	0.611868	-0.278383	-246.021
chr1	39941364	39945470	4107	47	0.362735	0.636254	-0.273519	-245.984
chr10	67539928	67541296	1369	50	0.351189	0.502161	-0.150972	-245.932
chr10	116760502	116761467	966	29	0.444252	0.751371	-0.307119	-245.925
chr7	133088546	133090849	2304	40	0.494141	0.764777	-0.270637	-245.91
chr2	154659087	154661610	2524	34	0.38367	0.754356	-0.370686	-245.902
chr6	91693158	91695211	2054	32	0.444187	0.744765	-0.300578	-245.826
chr14	48234508	48235652	1145	30	0.514138	0.804259	-0.29012	-245.772
chr11	120286832	120287550	719	33	0.593772	0.779727	-0.185955	-245.734
chr19	50372857	50375397	2541	37	0.503674	0.781295	-0.277621	-245.714
chr3	146392774	146394074	1301	29	0.253108	0.544554	-0.291445	-245.693
chr2	165310633	165312334	1702	43	0.444251	0.63854	-0.194289	-245.497
chr5	125081043	125082264	1222	31	0.497936	0.767794	-0.269858	-245.436
chr9	48706544	48707869	1326	35	0.467841	0.736017	-0.268176	-245.39
chr8	108453872	108455769	1898	37	0.431174	0.691575	-0.260402	-245.316
chr14	46950142	46952495	2354	41	0.596449	0.842778	-0.246329	-245.298
chr15	40113981	40115619	1639	46	0.306858	0.485429	-0.178572	-245.253
chr18	61204549	61206016	1468	27	0.341373	0.718323	-0.37695	-245.158
chr2	173234066	173234788	723	30	0.647229	0.864037	-0.216808	-245.107
chr5	132073759	132075515	1757	42	0.2114	0.411056	-0.199655	-245.017
chr6	50661764	50663863	2100	32	0.272757	0.578182	-0.305425	-245
chr4	153904831	153905947	1117	28	0.283577	0.614774	-0.331197	-244.988
chr1	190374491	190375748	1258	33	0.384105	0.673937	-0.289833	-244.965
chr6	97463493	97470267	6775	62	0.685638	0.861659	-0.176022	-244.912
chr2	155972506	155975471	2966	34	0.525678	0.829321	-0.303643	-244.9
chr11	116669226	116670142	917	23	0.231224	0.584323	-0.3531	-244.801
chr4	140713410	140714651	1242	39	0.452095	0.674422	-0.222326	-244.74
chr12	110707465	110708204	740	19	0.316407	0.749903	-0.433497	-244.714
chr16	29718874	29721506	2633	61	0.487497	0.627677	-0.14018	-244.708
chr8	120338120	120339136	1017	27	0.51853	0.84688	-0.328351	-244.67
chr1	119033337	119036420	3084	49	0.521461	0.739005	-0.217544	-244.656
chr3	34331115	34332103	989	27	0.233135	0.609487	-0.376352	-244.618
chr13	37966737	37967826	1090	29	0.449113	0.720595	-0.271482	-244.58
chr11	99539498	99540435	938	19	0.200841	0.597389	-0.396548	-244.508
chr1	39475393	39478054	2662	35	0.246892	0.53345	-0.286558	-244.451
chr4	148892949	148894757	1809	33	0.350325	0.62559	-0.275265	-244.427
chr4	156233402	156234152	751	28	0.133779	0.357245	-0.223466	-244.371
chr7	80233587	80236155	2569	30	0.369702	0.703815	-0.334112	-244.356
chr4	152464231	152465615	1385	29	0.229314	0.536942	-0.307628	-244.334
chr4	148943858	148946456	2599	59	0.736687	0.871458	-0.13477	-244.302
chr10	40638020	40639872	1853	46	0.479871	0.685867	-0.205997	-244.266
chr1	62682121	62684038	1918	33	0.384788	0.656695	-0.271907	-244.257
chr17	43629961	43630843	883	66	0.163447	0.226573	-0.0631261	-244.242
chr2	154552236	154553164	929	45	0.415896	0.5684	-0.152504	-244.235
chr19	24211802	24213399	1598	28	0.408089	0.737868	-0.329778	-244.193
chr2	163231453	163234127	2675	52	0.71206	0.861815	-0.149755	-244.162
chr13	51902194	51903669	1476	32	0.282127	0.58963	-0.307503	-244.161
chrX	162643261	162643774	514	54	0.219333	0.315953	-0.0966207	-244.159
chr8	125558334	125560193	1860	35	0.431826	0.666456	-0.23463	-244.085
chr2	166151386	166153303	1918	31	0.44795	0.740221	-0.292271	-243.979
chr5	149410656	149412437	1782	58	0.220489	0.321378	-0.100889	-243.955
chr2	29194667	29195686	1020	68	0.287915	0.210131	0.077784	243.926
chr16	84779532	84784658	5127	36	0.42273	0.750558	-0.327828	-243.796
chr17	87108368	87111626	3259	42	0.388925	0.617147	-0.228222	-243.705
chr10	126634151	126635066	916	22	0.282484	0.645112	-0.362628	-243.67
chr12	84547993	84549223	1231	22	0.237666	0.635072	-0.397406	-243.667
chr4	89875838	89876348	511	33	0.24834	0.506204	-0.257864	-243.62
chr11	86958481	86962526	4046	42	0.441878	0.725127	-0.28325	-243.615
chr5	142529573	142530206	634	59	0.55061	0.644395	-0.0937858	-243.555
chr8	121290487	121291298	812	30	0.33909	0.612726	-0.273635	-243.555
chr11	46308864	46311391	2528	48	0.609211	0.795864	-0.186653	-243.543
chr5	118569457	118570811	1355	24	0.268794	0.660351	-0.391557	-243.543
chr7	144932528	144934536	2009	39	0.588649	0.813337	-0.224688	-243.528
chr8	122443972	122444763	792	24	0.0851627	0.371009	-0.285846	-243.481
chr11	106344215	106346023	1809	39	0.566181	0.801859	-0.235678	-243.297
chr15	91376915	91377953	1039	28	0.317231	0.62132	-0.304089	-243.172
chr5	30815323	30816991	1669	26	0.23946	0.644348	-0.404888	-243.142
chr2	72038721	72039499	779	21	0.274438	0.609684	-0.335246	-243.141
chr16	84775296	84777184	1889	32	0.275924	0.575145	-0.299221	-243.108
chr10	70125366	70127949	2584	56	0.679399	0.839425	-0.160027	-242.994
chr17	12315394	12317411	2018	40	0.586746	0.813023	-0.226277	-242.953
chr17	50036918	50038094	1177	24	0.454108	0.793655	-0.339548	-242.946
chr10	120089222	120089981	760	41	0.761298	0.878475	-0.117177	-242.911
chr14	60299919	60301641	1723	31	0.359925	0.686315	-0.32639	-242.893
chr2	181521420	181524465	3046	35	0.371888	0.690218	-0.31833	-242.841
chr10	18139131	18139623	493	31	0.763196	0.937616	-0.17442	-242.82
chr17	44613686	44614831	1146	28	0.191931	0.480782	-0.288851	-242.699
chr15	92752170	92753209	1040	33	0.509267	0.725059	-0.215792	-242.654
chr10	71437529	71438497	969	28	0.528285	0.811211	-0.282926	-242.625
chr12	4508866	4510872	2007	25	0.240947	0.612595	-0.371649	-242.567
chr17	35835008	35835955	948	51	0.663525	0.791291	-0.127767	-242.467
chr7	37178799	37181332	2534	44	0.358345	0.576141	-0.217796	-242.449
chr8	71564861	71567985	3125	36	0.386705	0.678904	-0.2922	-242.402
chr5	115907952	115909588	1637	46	0.415733	0.599105	-0.183372	-242.354
chr16	91347672	91348876	1205	39	0.49351	0.721581	-0.228071	-242.33
chr9	59680540	59682850	2311	44	0.372444	0.582981	-0.210536	-242.309
chr3	119387222	119388383	1162	33	0.254009	0.484689	-0.23068	-242.279
chr5	139502187	139502733	547	19	0.217787	0.635774	-0.417987	-242.274
chr13	55168678	55169460	783	21	0.374199	0.758907	-0.384707	-242.266
chr1	153678468	153680385	1918	27	0.379093	0.715921	-0.336828	-242.23
chr15	68931200	68933459	2260	42	0.495469	0.724839	-0.22937	-242.191
chr14	60533445	60534696	1252	39	0.40453	0.58809	-0.18356	-242.143
chr5	146389971	146393549	3579	49	0.578426	0.810191	-0.231764	-242.113
chr12	86434919	86436917	1999	41	0.708002	0.89808	-0.190078	-242.077
chr3	144317893	144320244	2352	40	0.260657	0.516366	-0.255709	-242.029
chr17	53576769	53579297	2529	37	0.417973	0.69151	-0.273537	-241.996
chr10	22658321	22659645	1325	39	0.470939	0.664015	-0.193077	-241.972
chr19	45742811	45743177	367	47	0.0771763	0.146553	-0.0693766	-241.901
chr15	95902733	95904899	2167	41	0.500516	0.728329	-0.227813	-241.888
chr10	25415096	25418662	3567	45	0.573679	0.828689	-0.255011	-241.81
chr3	94931667	94933653	1987	34	0.359484	0.656302	-0.296818	-241.793
chr10	95618274	95619948	1675	26	0.263906	0.611534	-0.347628	-241.751
chr8	120496266	120498066	1801	40	0.489568	0.695737	-0.206169	-241.716
chr5	146985444	146986628	1185	40	0.470827	0.680262	-0.209435	-241.706
chr2	77757651	77759690	2040	38	0.649437	0.863869	-0.214432	-241.684
chr1	59116894	59119473	2580	29	0.253916	0.636926	-0.383009	-241.639
chr2	168641861	168642811	951	24	0.430408	0.766985	-0.336577	-241.557
chr10	83643181	83645329	2149	39	0.512298	0.771524	-0.259226	-241.453
chr1	150326350	150331954	5605	33	0.296396	0.741825	-0.445429	-241.37
chr2	28336441	28337613	1173	20	0.304858	0.7545	-0.449643	-241.296
chr6	125361355	125362164	810	40	0.190243	0.327981	-0.137738	-241.249
chr15	97276528	97278636	2109	44	0.321401	0.498912	-0.17751	-241.249
chr11	120259592	120260689	1098	29	0.520615	0.797918	-0.277302	-241.231
chr1	89521483	89523716	2234	50	0.695845	0.847255	-0.151409	-241.212
chr5	92948967	92951213	2247	54	0.681553	0.845184	-0.163632	-241.195
chr11	119209934	119211006	1073	46	0.52061	0.686529	-0.165919	-241.174
chr2	164948847	164950022	1176	69	0.146097	0.211125	-0.0650275	-241.141
chr9	54496672	54500738	4067	41	0.47081	0.750874	-0.280064	-241.087
chr4	107666888	107667469	582	37	0.82537	0.63622	0.18915	241.032
chr2	180659310	180660054	745	41	0.276314	0.42964	-0.153326	-240.949
chr11	80218837	80222063	3227	45	0.585258	0.828861	-0.243602	-240.924
chr10	9165480	9166717	1238	33	0.416929	0.652787	-0.235858	-240.882
[truncated: 191,838 more rows]
