# Supplementary material for: Active DNA demethylation upstream of rod-photoreceptor fate determination is required for retinal development
Source: PLoS Biol. 2025 Aug 4;23(8):e3003332. doi: 10.1371/journal.pbio.3003332 (PMC12407554; doi:10.1371/journal.pbio.3003332)
Supplement: S6 Table — Chromosome coordinates, mean methylation levels of CpGs across genotypes, and percentage of methylation differences are all provided. (XLSX) [file pbio.3003332.s018.xlsx]

## Sheet: S9 Data
Figure S3E
# of PAX6+/VSX2+ cells
	Cre-	Tet tcKO
Replicate 1	21	30.6667
Replicate 2	21.3333	41.6667
Replicate 3	14.6667	32.3333
Mean	19	34.89
Std. Deviation	3.756	5.929
Std. Error of Mean	2.169	3.423
