# Supplementary material for: Active DNA demethylation upstream of rod-photoreceptor fate determination is required for retinal development
Source: PLoS Biol. 2025 Aug 4;23(8):e3003332. doi: 10.1371/journal.pbio.3003332 (PMC12407554; doi:10.1371/journal.pbio.3003332)
Supplement: S1 Data — (XLSX) [file pbio.3003332.s019.xlsx]

## Sheet: S1 Data
Figure 1C
bACE-seq (%CpGs with 5hC)	Cre Negative (Cre-)	Triple Heterozygous (tHet)	Triple Knockout (tcKO)
Replicate 1	9.754	6.977	3.509
Replicate 2	10.238	7.17	0.927
Replicate 3	9.532	7.071	3.835
Replicate 4		7.352
Mean	9.841	7.143	2.757
Std. Deviation	0.361	0.1604	1.593
Std. Error	0.2084	0.08018	0.9198
Figure 1E
Whole retina thickness (µm)	Distance from ONH	Het			Tet2/3			Tet1/2/3			Cre-
Dorsal	1500	87.651	114.533	92.168	47.822	65.325	69.337	72.64	72.504	62.337	116.632	85.629	138.798
	1400	103.519	124.956	106.111	65.63	72.127	78.867	91.111	72.256	68.67	127.679	97.337	140.51
	1300	113.592	136.191	124.547	71.234	77.089	79.77	85.584	98.445	80.373	133.24	104.236	147.654
	1200	116.426	146.027	126.509	74.958	88.444	91.259	112.793	101.312	75.748	138.901	104.163	146.935
	1100	121.958	142.408	128.412	72.217	86.595	95.231	132.204	121.249	82.374	134.124	118.097	134.218
	1000	128.426	153.031	147.194	79.715	86.134	95.233	137.823	124.251	106.43	142.557	155.641	139.001
	900	133.687	150.901	148.932	73.9	85.147	95.398	123.688	109.556	103.093	148.962	183.565	136.352
	800	144.291	156.753	156.256	78.926	80.058	91.882	131.412	144.701	104.851	157.597	209.733	132.362
	700	162.525	170.206	158.452	83.191	96.422	97.398	122.927	142.729	120.009	153.923	142.92	148.137
	600	148.333	161.568	145.047	86.296	99.72	108.303	121.376	139.779	114.089	166.592	151.178	139.403
	500	159.673	170.763	155.367	93.609	94.91	105.49	127.758	146.786	117.347	164.732	156.046	140.458
	400	164.207	169.848	162.528	100.829	89.483	108.343	118.967	153.205	132.425	184.862	154.175	159.889
	300	174.304	197.615	178.499	88.034	104.778	113.312	136.576	148.218	128.818	184.616	163.99	160.907
	200	183.992	217.483	181.266	96.953	96.731	97.724	144.034	152	155.564	182.732	191.972	154.979
	100	163.854	205.047	144.776	99.876	113.452	92.263	142.716	150.679	132.359	169.066	172.349	155.841
	0	0	0	0	0	0	0	0	0	0	0	0	0
	100	150.624	166.901	153.227	96.314	137.471	96.564	138.485	138.301	138.315	168.995	168.407	168.168
	200	173.099	179.988	168.678	103.643	128.644	110.946	140.764	138.171	117.337	192.589	164.904	182.304
	300	163.854	172.562	172.566	104.185	129.936	108.232	118.02	125.914	139.639	210.578	161.209	167.736
	400	167.38	167.773	168.969	101.777	104.992	115.51	129.536	136.427	130.918	203.133	146.381	196.596
	500	167.854	171.799	169.715	88.12	99.251	107.364	129.757	130.266	128.644	195.871	142.829	189.299
	600	168.657	165.907	166.489	94.7	104.455	115.906	113.03	125.127	124.149	181.45	135.908	176.824
	700	166.801	151.368	156.265	93.124	89.752	117.337	123.072	144.701	130.01	183.141	134.862	167.013
	800	135.085	159.705	157.213	93.261	89.437	112.485	122.972	126.413	141.412	177.522	122.862	155.881
	900	145.587	151.111	150.039	90.541	67.803	109.532	126.096	115.993	130.389	172.373	116.186	145.171
	1000	154.466	153.997	145.591	92.401	69.881	109.359	118.528	113.681	134.05	170.332	116.186	133.944
	1100	161.956	157.048	142.651	86.841	72.147	104.431	116.523	107.036	119.004	178.066	117.104	121.312
	1200	151.774	143.271	140.392	81.087	66.005	103.325	100.184	96.826	103.148	172.638	118.097	112.775
	1300	150.124	140.758	140.424	72.904	62.549	88.176	97.207	92.463	101.614	128.61	109.754	106.289
	1400	133.541	128.336	133.422	68.507	56.086	92.343	87.495	77.151	79.48	121.248	104.66	107.06
Ventral	1500	118.778	125.286	119.298	54.736	51.102	70.868	83.339	52.705	68.55	112.964	92.74	73.027
Figure 1F
ONL thickness (µm)	Distance from ONH	Het			Tet2/3			Tet1/2/3			Cre-
Dorsal	1500	35.182	32.06	29.178	18.023	25.169	25.799	31.326	27.844	19.63	32.553	31.161	33.534
	1400	30.945	36.06	35.648	22.419	28.258	32.871	33.596	22.999	20.77	37.493	32.81	33.927
	1300	36.38	30.585	39.123	24.947	34.106	35.84	26.361	27.06	32.309	39.515	31.438	38.977
	1200	42.404	46.388	39.683	28.352	27.994	36.777	37.039	24.859	37.251	42.748	34.614	39.89
	1100	43.49	49.766	42.791	33.426	36.803	41.481	36.853	33.342	37.643	41.621	39.24	35.569
	1000	50.523	53.5	44.927	30.499	34.556	40.917	39.588	38.733	34.446	45.475	41.516	36.052
	900	52.523	48.977	47.97	31.761	34.203	39.079	44.472	36.245	30.009	49.84	44.799	45.612
	800	47.658	56.292	46.362	30.667	31.86	34.556	44.87	38.591	40.089	42.916	43.426	41.853
	700	55.155	52.859	48.67	36.68	34.207	35.573	49.592	31.542	41.118	47.618	41.401	46.897
	600	49.774	56.936	56.446	28.884	37.479	36.836	42.758	33.563	39.752	41.752	45.422	43.872
	500	53.274	59.353	57.318	32.468	38.177	31.974	37.818	39.345	42.979	46.324	48.991	53.11
	400	47.251	50.842	57.318	36.477	41.59	36.95	42.118	40.783	37.975	53.023	46.533	49.956
	300	53.755	52.129	57.734	35.284	38.009	37.944	40.277	25.791	41.556	48.973	52.166	48.551
	200	57.443	50.746	50.895	29.86	40.976	39.112	39.259	37.126	37.277	54.233	48.051	45.612
	100	50.16	46.854	41.591	34.146	42.43	38.593	37.716	40.952	37.905	45.683	36.994	47.15
	0	0	0	0	0	0	0	0	0	0	0	0	0
	100	45.774	39.964	41.183	33.335	47.251	35.123	47.271	28.461	34.586	46.504	42.137	41.594
	200	53.915	50.925	50.487	33.955	38.089	33.127	41.246	27.602	39.345	56.287	44.118	55.122
	300	51.803	53.363	56.803	38.627	43.729	33.407	31.897	30.452	31.886	56.938	46.177	51.365
	400	48.374	55.421	50.158	35.409	37.552	34.651	35.995	32.459	36.482	59.395	47.357	46.036
	500	47.183	53.021	60.562	32.821	36.777	30.348	39.546	36.985	36.019	53.773	43.251	46.805
	600	52.174	53.021	61.414	35.121	39.434	33.313	40.909	31.647	33.508	52.433	41.516	44.459
	700	51.803	44.894	55.153	35.286	33.077	31.886	31.412	28.528	33.556	51.929	44.654	50.985
	800	53.334	46.153	49.89	40.234	41.336	34.746	37.771	25.915	41.863	54.593	44.24	51.218
	900	42.893	49.912	45.851	41.417	35.284	31.86	35.652	30.182	34.293	55.543	42.824	48.951
	1000	43.907	45.941	46.78	33.127	33.588	32.491	40.437	32.309	31.298	55.158	37.028	38.601
	1100	43.564	46.672	47.076	30.162	37.037	36.168	33.624	28.347	28.863	52.131	35.355	38.803
	1200	44.297	38.978	39.914	32.815	33.848	29.715	30.654	23.704	36.674	54.078	29.301	38.822
	1300	40.71	37.32	40.751	29.65	28.352	27.128	33.955	23.392	36.734	42.374	33.599	37.68
	1400	30.206	32.903	23.846	26.338	22.999	24.278	23.204	28.672	32.982	37.5	30.917	33.895
Ventral	1500	27.839	26.835	18.494	19.405	18.388	23.524	21.202	24.526	17.101	32.438	23.713	33.358
Figure 1G
INL thickness (µm)	Distance from ONH	Het			Tet2/3			Tet1/2/3			Cre-
Dorsal	1500	15.734	23.37	13.297	10.331	14.383	11.535	18.091	11.289	11.858	27.206	22.271	25.354
	1400	19.924	25.199	19.484	13.385	18.284	16.233	17.053	14.875	15.757	34.213	22.556	26.117
	1300	23.181	30.644	21.705	10.271	14.253	14.296	19.259	15.19	20.731	31.754	23.588	28.639
	1200	22.251	23.575	21.249	11.6	16.867	12.576	22.819	17.041	21.373	30.601	25.748	35.37
	1100	25.935	29.013	23.846	9.486	18.325	11.695	24.403	24.623	23.802	29.94	29.43	22.327
	1000	32.673	28.633	28.257	13.277	16.17	14.52	21.472	23.07	25.767	32.924	40.102	17.104
	900	28.167	32.456	32.914	13.942	16.301	15.665	25.309	16.08	27.214	34.863	48.954	27.453
	800	33.476	33.106	29.91	12.058	16.584	14.055	27.16	19.765	28.115	38.136	37.646	25.524
	700	29.691	34.208	35.007	16.025	14.652	15.99	28.214	23.812	27.043	38.287	28.867	27.126
	600	34.975	36.546	32.236	12.771	14.195	15.578	23.424	29.56	30.452	46.794	35.416	30.601
	500	38.208	33.544	36.185	15.117	14.907	14.103	27.04	23.345	31.326	43.254	38.348	28.639
	400	39.014	36.976	41.17	15.904	22.089	16.908	31.644	28.403	30.036	42.916	35.416	36.632
	300	40.816	47.885	40.287	16.896	17.041	18.856	30.667	20.15	28.289	39.844	38.264	35.517
	200	40.525	56.238	39.385	13.354	20.048	20.218	30.397	31.307	21.864	46.337	36.765	33.263
	100	37.355	48.641	27.096	15.271	20.545	22.529	26.976	25.713	26.504	37.076	34.614	35.663
	0	0	0	0	0	0	0	0	0	0	0	0	0
	100	28.184	32.285	24.577	12.728	25.873	18.6	28.872	27.196	29.763	30.68	36.994	33.833
	200	41.494	45.658	32.371	16.401	22.253	23.266	32.962	31.515	33.39	39.303	34.878	44.064
	300	41.649	41.202	34.402	12.771	23.541	22.222	33.276	33.17	32.299	42.208	36.73	44.143
	400	36.188	41.175	38.098	14.703	21.533	21.701	35.155	35.089	33.335	39.946	39.026	36.75
	500	38.208	41.28	38.319	15.117	17.157	20.964	35.349	36.142	27.709	37.915	35.736	48.917
	600	33.827	40.46	37.631	13.126	19.633	23.868	30.427	35.369	23.937	35.82	31.899	47.086
	700	35.68	33.046	41.906	17.34	21.814	24.526	25.598	36.382	27.965	37.111	33.486	44.764
	800	35.447	31.264	38.428	14.306	13.628	21.776	28.355	33.339	24.433	32.11	30.228	40.073
	900	26.557	33.831	33.284	11.624	14.93	18.182	30.553	28.974	25.793	33.653	31.412	37.896
	1000	31.151	30.609	32.377	11.944	16.148	20.488	30.309	23.634	29.287	33.431	30.865	36.759
	1100	31.357	39.218	30.618	14.103	13.942	13.251	23.383	25.542	20.981	28.323	27.453	27.216
	1200	24.386	26.511	25.914	14.103	14.463	13.38	21.254	15.956	22.819	27.038	26.059	23.452
	1300	23.852	26.146	24.304	9.694	20.397	15.626	13.385	19.762	18.903	25.209	22.327	25.601
	1400	24.951	28.612	21.265	9.973	13.047	15.467	19.316	17.101	22.235	25.819	23.252	20.865
Ventral	1500	17.15	18.782	16.457	7.399	11.197	12.835	14.577	13.482	14.311	24.415	18.602	17.221
Figure 1H
	Cre - P21	Tet1/2/3 P21	Het	Tet1/2/3 6w
Replicate 1	157.3	114.4	128.3	86.32
Replicate 2	133.6	116.1	118.3	79.93
Replicate 3	141.3	108.7	138.8	75.31
Mean	144.1	113.1	128.5	80.52
Std. Deviation	12.09	3.876	10.25	5.529
Std. Error of Mean	6.98	2.238	5.918	3.192
Figure 1I
A-wave amplitude (µV)
Dark-adapted A wave	Light Intensity log[cdS/M2]				Het							Tet1/2 cKO						Tet2/3 cKO						Tet tcKO
	-4.6	-18.5	22.5	-7.7	11.1	6.4	19.1	16.1	12.6	-0.7	-2.4	6.4	14.8	-2.3	-9.4	12.2	9.7	-3.5	10.4	6.9	34.8	24.6	10	19.4	29.4	9.9	9.5
	-3.62	3.5	-1.8	16.5	23.7	-8.4	5.1	9.7	21.3	18.1	8.6	-2	3.4	15	2.9	9.8	8	20.9	-6.3	-4.7	-5.9	29.9	4.7	12.6	8.3	-14.4	38.4
	-2.4	2.4	4.9	7.8	14.8	24.3	1.1	21	-6.3	29.1	45.8	35.8	21.7	4.7	-3.6	11.1	5.7	31.7	7.8	0.6	-3.9	1.3	-18.2	22.6	-3.5	3.7	1.7
	-1.6	1.5	32.9	46.1	12.8	-0.4	10.1	5.6	23.7	62.1	52.1	4.9	9.4	16.5	5.5	1.6	3.7	15.6	4.4	-5.1	-9.8	19.3	16	2.7	2.9	13.3	-4.8
	-1.2	48.9	62	71.8	29.1	14.1	17.6	34.1	38.5	116.3	87.1	51	53.9	43.4	-2.3	-7.9	4.1	7	20.9	18.2	0.6	11.6	22.3	-12	20.7	2.3	1.2
	-0.6	111.1	112.1	59.6	124.1	34.7	53.4	36	105.1	217.3	174.2	10.5	99.9	72.5	80	16.9	36.3	35.4	3.3	12.4	12.4	44.4	33.6	56.1	27.5	22.9	70.3
	-0.01	134.3	119.8	127.8	156.5	54.8	79	78.1	126.7	261.4	197.3	29.4	144.9	99.9	106.9	24.8	46	0	26.4	3.1	31.2	11.9	-4.5	70.2	18.3	3.8	13.2
	0.4	157.4	185.2	121.6	198.7	83.5	142.1	111.3	146.7	308.8	220.4	39.9	175.3	106.4	117.9	41.9	63.8	-12	21.5	13.6	6.1	45.2	23.8	34	60.6	21.2	41.6
	0.89	206.3	213.8	180.7	238.6	139.9	147	125.7	196.2	306.4	295.8	59.4	200.9	134.2	84.1	47.1	91.9	6.2	0.5	32.4	41	58	34.6	-4	51.5	26.6	17.2
Figure 1J
B-wave amplitude (µV)
Dark-adapted B wave	Light Intensity log[cdS/M2]				Het							Tet1/2 cKO						Tet2/3 cKO						Tet tcKO
	-4.6	13.6	29.9	4.2	55.4	21.4	44	47.3	24.5	71.3	32.1	27.9	34	29.5	13.2	13.7	53.4	71.7	14.9	27.4	55.1	65.2	0	32.1	63	30.9	41.1
	-3.62	67.2	145.4	116.5	122.8	106.8	70.4	27.6	16.9	228.7	257	3.8	63.3	36.1	78.1	50.4	18.6	26.7	40.2	22.7	22.2	60.8	16.1	6.7	60.5	24.6	42.4
	-2.4	131.9	202.3	115.9	225.8	100.1	103.7	54.5	150.1	374.1	260.4	41	190.4	92.8	61.9	78.8	50	44.5	30.5	28.2	48.3	82.5	128.3	25	55	30.7	43
	-1.6	181.5	230.9	182.8	228.7	166.4	170.4	99.6	199.5	355.1	329.6	78.2	244.7	130.8	95.1	45.5	54.8	32.6	22.5	36.3	17.4	129.2	36	14.8	69.8	0	62.9
	-1.2	224.9	261.7	220.1	297.3	164.4	207.5	118.9	223.1	397.5	369.2	73.3	297.7	173.7	157.3	71.2	68.6	8.3	35	47.5	33.2	143.9	0	75.7	76.1	68	77.4
	-0.6	299.9	326.7	266.1	333.6	214.4	198.5	179.2	313.2	473.5	468.8	74.6	356.2	228.2	173.3	58.1	92	56.9	50.7	60.3	64.6	135.6	47.3	94.8	99.7	66.6	70.9
	-0.01	378.1	385.4	286.5	421.8	250	282.7	216.9	376.3	617.4	530.9	135	445.1	236	205.2	84.6	127.3	84.1	52	54.3	58.7	180.3	6.4	139	175.7	2.9	112.4
	0.4	399	392.2	292	436.7	295.1	300.6	212	405.6	613	568.4	92.2	455.2	256.5	241.1	51.3	131.9	53.7	70.7	62.4	59.1	201.6	41.4	124.1	123.6	83.7	123.3
	0.89	439.3	514.9	341.4	531.3	360	342.2	247.3	451.1	682	617.4	229.3	497.3	266.3	208	67.9	100.9	0	55.7	25	84.9	151.8	119.2	0	172.3	48.3	85.4
Figure 1K
B-wave amplitude (µV)
Light-adapted B wave	Light Intensity log[cdS/M2]				Het							Tet1/2 cKO						Tet2/3 cKO						Tet tcKO
	-0.01	38.4	60.9	31.7	38.1	29.1	73.6	42.6	37.7	68.4	50.1	77.7	50.4	29.7	21	27.5	55	9	39.6	46.9	13.8	36.7	54	97.1	0.3	58.9	31.4
	0.4	118.9	106.2	64.1	74.1	42.9	64.1	33.3	66.9	144.5	114.2	41.9	96.8	28.6	29.4	28.6	28.2	11.4	35.1	26.5	18.8	111.4	79.4	39.4	79.5	20.2	54.6
	0.89	130.3	175.3	121.5	96.1	80.8	91.7	28.9	103.2	226.7	157.2	106.8	118.4	63.9	39.4	45.4	62.3	25.4	49.7	67.6	46.9	64.5	53.2	47	42.7	72.1	58.6
	1.41	150.9	231.7	163.9	86.5	88.6	151.9	55.3	134.7	240.3	193.9	82.9	135.6	58.1	45.3	63.9	66.5	24.5	41.2	46.3	34.7	73.9	130.8	33.9	57.4	67.8	93.2
	1.9	187.5	201.1	141	122.9	114.8	107.1	71.6	123.5	260.8	216.1	108.5	156.5	60.3	56.7	56.6	49.7	31.2	15	39	3.3	67.5	48.4	53	57.7	23.9	74.4
	2.39	179.2	243.9	170.1	137	96.7	117.9	61.4	144	291.1	224.6	162.6	112.4	119.9	75.3	52.8	109.6	81.1	44.1	26.5	33.2	83.6	82.6	33.9	50	77.9	37.6
	2.67	234.3	277.2	170.5	124.7	152	181.5	162.8	143.6	292.9	246.7	132.6	140.8	98.6	98.4	64.6	95.1	62.2	68.4	79	105.7	108.5	98.3	121.7	86.6	140.6	42.7
