# Supplementary material for: Active DNA demethylation upstream of rod-photoreceptor fate determination is required for retinal development
Source: PLoS Biol. 2025 Aug 4;23(8):e3003332. doi: 10.1371/journal.pbio.3003332 (PMC12407554; doi:10.1371/journal.pbio.3003332)
Supplement: S2 Data — (XLSX) [file pbio.3003332.s020.xlsx]

## Sheet: S2 Data
Figure S1A
Whole retina P21
Thickness (µm)	Distance from ONH	Het			Tet1			Tet2			Tet3			Tet1/2			Tet1/3			Tet2/3			Tet1/2/3			Cre-
Dorsal	1500	87.651	114.533	92.168	79.715	98.554	70.972	88.801	92.336	99.63	91.366	97.411	77.14	86.395	93.439	89.92	97.103	113.3	71.242	47.822	65.325	69.337	72.64	72.504	62.337	116.632	85.629	138.798
	1400	103.519	124.956	106.111	87.127	105.823	84.585	81.649	93.337	99.903	106.534	111.394	78.742	113.13	91.828	102.48	108.505	102.983	101.132	65.63	72.127	78.867	91.111	72.256	68.67	127.679	97.337	140.51
	1300	113.592	136.191	124.547	102.563	117.287	89.247	109.225	109.108	113.607	130.407	99.634	94.365	125.572	105.409	115.49	117.131	100.195	119.936	71.234	77.089	79.77	85.584	98.445	80.373	133.24	104.236	147.654
	1200	116.426	146.027	126.509	106.183	118.034	91.703	105.821	117.65	115.801	131.039	111.509	101.579	140.688	115.308	128	122.862	99.401	120.415	74.958	88.444	91.259	112.793	101.312	75.748	138.901	104.163	146.935
	1100	121.958	142.408	128.412	120.289	107.798	100.759	117.526	113.245	119.623	120.121	118.527	97.879	145.135	122.043	133.59	119.435	116.846	130.137	72.217	86.595	95.231	132.204	121.249	82.374	134.124	118.097	134.218
	1000	128.426	153.031	147.194	133.903	140.476	110.534	115.469	127.048	122.598	124.402	132.364	111.173	135.213	129.358	132.29	135.486	122.602	129.104	79.715	86.134	95.233	137.823	124.251	106.43	142.557	155.641	139.001
	900	133.687	150.901	148.932	121.884	163.736	116.969	131.655	125.366	128.49	118.563	125.187	118.992	144.067	125.614	134.84	131.533	124.018	129.63	73.9	85.147	95.398	123.688	109.556	103.093	148.962	183.565	136.352
	800	144.291	156.753	156.256	140.78	193.281	117.563	118.081	130.989	131.211	133.005	129.768	125.185	146.376	123.83	135.1	136.852	137.23	153.659	78.926	80.058	91.882	131.412	144.701	104.851	157.597	209.733	132.362
	700	162.525	170.206	158.452	146.611	205.834	135.986	125.868	136.834	140.22	122.898	140.323	122.581	150.518	130.212	140.37	135.582	144.571	154.064	83.191	96.422	97.398	122.927	142.729	120.009	153.923	142.92	148.137
	600	148.333	161.568	145.047	137.26	229.537	133.757	116.446	127.048	145.566	127.696	154.424	134.033	141.954	146.144	144.05	142.548	144.751	154.088	86.296	99.72	108.303	121.376	139.779	114.089	166.592	151.178	139.403
	500	159.673	170.763	155.367	150.68	223.227	144.197	126.111	138.345	147.298	125.078	163.395	156.059	134.212	141.576	137.89	152.715	145.461	163.858	93.609	94.91	105.49	127.758	146.786	117.347	164.732	156.046	140.458
	400	164.207	169.848	162.528	153.531	182.957	142.586	135.825	150.472	153.431	133.167	165.898	161.177	130.408	150.093	140.25	162.432	165.016	168.398	100.829	89.483	108.343	118.967	153.205	132.425	184.862	154.175	159.889
	300	174.304	197.615	178.499	154.84	154.083	163.964	135.825	147.893	142.737	147.059	154.73	154	134.058	162.193	148.13	158.851	167.574	165.466	88.034	104.778	113.312	136.576	148.218	128.818	184.616	163.99	160.907
	200	183.992	217.483	181.266	153.643	130.888	157.125	138.336	145.845	146.386	137.325	167.956	163.556	132.185	164.151	148.17	159.503	205.682	159.811	96.953	96.731	97.724	144.034	152	155.564	182.732	191.972	154.979
	100	163.854	205.047	144.776	156.522	133.941	132.612	116.969	130.346	150.641	119.109	141.875	154.576	122.348	140.596	131.47	157.236	146.332	156.382	99.876	113.452	92.263	142.716	150.679	132.359	169.066	172.349	155.841
	0	0	0	0	0	0	0	0	0	0	0	0	0	0	0	0	0	0	0	0	0	0	0	0	0	0	0	0
	100	150.624	166.901	153.227	177.016	126.413	143.773	152.509	127.048	135.448	135.505	138.291	174.459	155.464	151.463	153.46	164.417	153.106	149.982	96.314	137.471	96.564	138.485	138.301	138.315	168.995	168.407	168.168
	200	173.099	179.988	168.678	169.785	132.39	151.333	142.188	143.028	145.409	139.712	158.675	154.492	148.482	163.509	156	158.114	171.957	145.518	103.643	128.644	110.946	140.764	138.171	117.337	192.589	164.904	182.304
	300	163.854	172.562	172.566	161.623	130.585	141.112	150.813	147.653	140.684	140.732	149.709	148.777	148.648	158.446	153.55	158.059	173.141	161.699	104.185	129.936	108.232	118.02	125.914	139.639	210.578	161.209	167.736
	400	167.38	167.773	168.969	160.075	137.055	143.47	158.422	132.921	139.89	145.055	134.89	139.333	155.556	145.536	150.55	149.74	174.592	171.049	101.777	104.992	115.51	129.536	136.427	130.918	203.133	146.381	196.596
	500	167.854	171.799	169.715	158.485	144.09	146.565	158.037	134.652	133.072	139.181	139.71	141.129	151.458	155.027	153.24	143.637	160.53	164.212	88.12	99.251	107.364	129.757	130.266	128.644	195.871	142.829	189.299
	600	168.657	165.907	166.489	162.762	145.878	145.221	145.819	141.662	130.47	142.704	146.52	127.366	144.059	148.172	146.12	135.582	166.337	158.193	94.7	104.455	115.906	113.03	125.127	124.149	181.45	135.908	176.824
	700	166.801	151.368	156.265	154.006	134.857	151.965	133.756	133.298	147.169	134.442	136.696	119.647	123.578	145.134	134.36	132.565	161.298	141.576	93.124	89.752	117.337	123.072	144.701	130.01	183.141	134.862	167.013
	800	135.085	159.705	157.213	151.05	127.52	142.586	144.77	132.065	133.76	123.455	131.215	111.557	121.843	144.064	132.95	139.357	155.97	143.948	93.261	89.437	112.485	122.972	126.413	141.412	177.522	122.862	155.881
	900	145.587	151.111	150.039	139	137.344	130.725	142.464	132.999	133.508	127.255	122.412	109.655	135.109	144.064	139.59	132.386	160.15	149.2	90.541	67.803	109.532	126.096	115.993	130.389	172.373	116.186	145.171
	1000	154.466	153.997	145.591	147.162	136.509	129.923	129.923	131.73	131.88	129.144	126.416	100.471	119.928	136.153	128.04	127.323	147.75	140.002	92.401	69.881	109.359	118.528	113.681	134.05	170.332	116.186	133.944
	1100	161.956	157.048	142.651	120.146	132.589	123.915	124.747	129.016	128.68	129.545	119.573	93.345	109.573	131.471	120.52	124.345	143.955	133.59	86.841	72.147	104.431	116.523	107.036	119.004	178.066	117.104	121.312
	1200	151.774	143.271	140.392	127.227	130.484	106.273	122.322	130.448	120.136	137.859	114.286	83.727	102.421	116.381	109.4	112.574	131.768	119.266	81.087	66.005	103.325	100.184	96.826	103.148	172.638	118.097	112.775
	1300	150.124	140.758	140.424	116.775	109.697	112.332	118.155	114.758	123.682	129.712	107.51	81.097	97.024	100.536	98.78	107.906	124.886	102.608	72.904	62.549	88.176	97.207	92.463	101.614	128.61	109.754	106.289
	1400	133.541	128.336	133.422	113.984	86.183	93.817	104.328	105.397	117.748	111.919	99.806	76.479	98.539	97.915	98.23	109.181	102.921	88.095	68.507	56.086	92.343	87.495	77.151	79.48	121.248	104.66	107.06
Ventral	1500	118.778	125.286	119.298	101.162	68.255	92.649	90.94	93.384	97.185	103.945	83.349	65.963	77.659	97.218	87.44	99.523	102.16	70.561	54.736	51.102	70.868	83.339	52.705	68.55	112.964	92.74	73.027
ONL P21
Thickness (µm)	Distance from ONH	Het			Tet1			Tet2			Tet3			Tet1/2			Tet1/3			Tet2/3			Tet1/2/3				Cre-
Dorsal	1500	35.182	32.06	29.178	27.455	33.169	20.063	24.424	24.028	28.007	25.265	24.276	26.01	26.179	22.222	24.2005	21.893	36.447	28.158	18.023	25.169	25.799	31.326	27.844	19.63	32.553	31.161	33.534
	1400	30.945	36.06	35.648	28.353	31.031	26.01	30.241	23.162	36.957	25.689	28.999	27.676	30.837	31.989	31.413	23.86	38.672	30.81	22.419	28.258	32.871	33.596	22.999	20.77	37.493	32.81	33.927
	1300	36.38	30.585	39.123	30.285	34.741	27.442	31.347	29.64	32.482	35.913	31.811	30.542	33.168	33.628	33.398	28.184	41.671	28.207	24.947	34.106	35.84	26.361	27.06	32.309	39.515	31.438	38.977
	1200	42.404	46.388	39.683	34.584	39.046	31.427	32.585	31.11	34.989	39.385	32.472	29.089	35.447	30.73	33.0885	30.645	43.63	35.748	28.352	27.994	36.777	37.039	24.859	37.251	42.748	34.614	39.89
	1100	43.49	49.766	42.791	35.547	34.331	29.355	37.928	33.169	37.546	42.83	34.718	31.852	38.497	35.84	37.1685	35.517	42.522	36.44	33.426	36.803	41.481	36.853	33.342	37.643	41.621	39.24	35.569
	1000	50.523	53.5	44.927	40.53	42.292	33.352	36.748	34.568	31.839	41.748	38.22	31.363	34.941	33.985	34.463	38.239	38.249	37.552	30.499	34.556	40.917	39.588	38.733	34.446	45.475	41.516	36.052
	900	52.523	48.977	47.97	40.61	36.9	33.921	36.235	32.673	41.418	45.851	36.701	39.51	36.327	37.552	36.9395	36.663	45.696	39.89	31.761	34.203	39.079	44.472	36.245	30.009	49.84	44.799	45.612
	800	47.658	56.292	46.362	40.071	32.773	37.135	28.511	34.766	36.048	43.411	39.059	37.508	39.287	38.461	38.874	40.102	50.631	42.797	30.667	31.86	34.556	44.87	38.591	40.089	42.916	43.426	41.853
	700	55.155	52.859	48.67	35.669	44.624	37.135	35.899	36.343	42.316	40.931	38.355	37.771	34.466	36.567	35.5165	39.98	44.297	39.489	36.68	34.207	35.573	49.592	31.542	41.118	47.618	41.401	46.897
	600	49.774	56.936	56.446	38.404	63.176	41.508	36.507	39.226	39.434	41.591	41.624	38.929	36.175	36.327	36.251	39.98	43.331	42.177	28.884	37.479	36.836	42.758	33.563	39.752	41.752	45.422	43.872
	500	53.274	59.353	57.318	44.207	65.379	38.433	34.745	34.968	47.028	40.931	47.071	39.489	34.696	39.287	36.9915	42.901	43.506	43.27	32.468	38.177	31.974	37.818	39.345	42.979	46.324	48.991	53.11
	400	47.251	50.842	57.318	44.033	52.185	41.163	36.113	36.649	40.562	41.354	49.47	38.781	37.222	39.371	38.2965	43.952	55.435	47.961	36.477	41.59	36.95	42.118	40.783	37.975	53.023	46.533	49.956
	300	53.755	52.129	57.734	46.908	38.996	43.773	37.135	42.429	45.291	41.8	50.705	43.829	41.069	35.779	38.424	45.555	55.303	44.16	35.284	38.009	37.944	40.277	25.791	41.556	48.973	52.166	48.551
	200	57.443	50.746	50.895	48.552	37.37	43.873	37.841	43.793	44.114	43.81	47.614	48.692	41.462	38.24	39.851	39.706	66.036	46.218	29.86	40.976	39.112	39.259	37.126	37.277	54.233	48.051	45.612
	100	50.16	46.854	41.591	43.586	41.434	46.778	36.748	37.785	42.846	44.28	40.84	46.519	38.986	36.799	37.8925	45.435	60.163	48.962	34.146	42.43	38.593	37.716	40.952	37.905	45.683	36.994	47.15
	0	0	0	0	0	0	0	0	0	0	0	0	0	0	0	0	0	0	0	0	0	0	0	0	0	0	0	0
	100	45.774	39.964	41.183	45.78	40.152	44.048	51.693	42.83	38.835	47.232	55.148	58.406	44.666	42.507	43.5865	47.879	40.309	41.143	33.335	47.251	35.123	47.271	28.461	34.586	46.504	42.137	41.594
	200	53.915	50.925	50.487	48.686	47.256	46.296	49.159	43.649	43.515	42.118	41.355	48.519	45.24	41.089	43.1645	48.884	52.549	44.752	33.955	38.089	33.127	41.246	27.602	39.345	56.287	44.118	55.122
	300	51.803	53.363	56.803	47.645	48.417	47.147	45.311	44.403	39.404	39.232	43.033	45.338	37.671	42.969	40.32	47.879	54.355	44.11	38.627	43.729	33.407	31.897	30.452	31.886	56.938	46.177	51.365
	400	48.374	55.421	50.158	48.551	49.595	42.732	45.928	41.011	39.742	42.587	37.509	45.243	37.894	38.668	38.281	48.973	53.419	43.628	35.409	37.552	34.651	35.995	32.459	36.482	59.395	47.357	46.036
	500	47.183	53.021	60.562	41.117	47.071	43.065	46.369	40.824	39.063	37.934	39.894	42.528	42.455	42.969	42.712	41.594	54.156	45.716	32.821	36.777	30.348	39.546	36.985	36.019	53.773	43.251	46.805
	600	52.174	53.021	61.414	43.885	46.348	46.496	45.5	42.575	39.177	40.717	35.547	42.002	41.962	46.643	44.3025	44.24	49.802	45.155	35.121	39.434	33.313	40.909	31.647	33.508	52.433	41.516	44.459
	700	51.803	44.894	55.153	39.385	43.885	43.748	39.779	37.196	40.105	41.956	37.253	41.126	37.778	43.154	40.466	43.55	46.292	44.598	35.286	33.077	31.886	31.412	28.528	33.556	51.929	44.654	50.985
	800	53.334	46.153	49.89	37.018	41.591	42.423	35.639	37.866	43.591	36.589	35.7	40.855	35.748	43.091	39.4195	43.276	48.609	42.423	40.234	41.336	34.746	37.771	25.915	41.863	54.593	44.24	51.218
	900	42.893	49.912	45.851	32.236	44.231	41.083	37.004	36.649	39.063	46.471	34.584	35.573	33.588	45.258	39.423	38.263	51.735	44.746	41.417	35.284	31.86	35.652	30.182	34.293	55.543	42.824	48.951
	1000	43.907	45.941	46.78	32.673	42.906	35.894	35.691	36.143	37.313	42.861	33.3	32.811	32.394	44.16	38.277	41.202	52.349	41.646	33.127	33.588	32.491	40.437	32.309	31.298	55.158	37.028	38.601
	1100	43.564	46.672	47.076	37.574	43.611	37.037	32.658	38.172	41.47	35.616	29.851	30.225	35.136	42.739	38.9375	37.493	52.607	41.229	30.162	37.037	36.168	33.624	28.347	28.863	52.131	35.355	38.803
	1200	44.297	38.978	39.914	29.074	41.565	35.586	29.219	32.69	36.1	45.428	28.083	30.082	31.368	39.259	35.3135	35.355	56.605	36.076	32.815	33.848	29.715	30.654	23.704	36.674	54.078	29.301	38.822
	1300	40.71	37.32	40.751	26.28	37.37	26.708	29.578	31.719	36.346	31.553	31.137	28.131	27.188	37.598	32.393	33.599	52.349	35.339	29.65	28.352	27.128	33.955	23.392	36.734	42.374	33.599	37.68
	1400	30.206	32.903	23.846	25.135	28.083	27.835	27.561	29.058	35.477	33.658	30.429	27.778	26.223	31.368	28.7955	31.196	33.803	28.352	26.338	22.999	24.278	23.204	28.672	32.982	37.5	30.917	33.895
Ventral	1500	27.839	26.835	18.494	23.338	26.609	23.141	24.659	19.926	35.852	30.758	21.832	26.411	19.783	21.915	20.849	27.116	31.388	24.037	19.405	18.388	23.524	21.202	24.526	17.101	32.438	23.713	33.358
INL P21
Thickness (µm)	Distance from ONH	Het			Tet1			Tet2			Tet3			Tet1/2			Tet1/3			Tet2/3			Tet1/2/3			Cre-
Dorsal	1500	15.734	23.37	13.297	14.329	13.078	10.397	16.343	9.963	12.308	13.33	13.89	14.591	15.655	16.447	15.822	16.285	17.71	15.904	10.331	14.383	11.535	18.091	11.289	11.858	27.206	22.271	25.354
	1400	19.924	25.199	19.484	13.925	21.294	13.838	15.299	14.003	17.973	15.057	16.021	13.962	21.202	13.659	18.563	17.784	21.094	23.248	13.385	18.284	16.233	17.053	14.875	15.757	34.213	22.556	26.117
	1300	23.181	30.644	21.705	13.925	19.957	16.001	18.612	15.85	20.896	20.681	17.074	14.981	24.369	17.34	21.521	18.356	19.378	23.011	10.271	14.253	14.296	19.259	15.19	20.731	31.754	23.588	28.639
	1200	22.251	23.575	21.249	22.961	21.749	14.815	21.121	16.861	21.149	18.949	18.819	17.47	26.252	18.325	23.689	19.73	22.21	23.634	11.6	16.867	12.576	22.819	17.041	21.373	30.601	25.748	35.37
	1100	25.935	29.013	23.846	21.942	22.822	16.891	21.264	19.333	25.504	20.412	14.834	15.226	32.398	19.231	27.563	24.189	23.983	26.502	9.486	18.325	11.695	24.403	24.623	23.802	29.94	29.43	22.327
	1000	32.673	28.633	28.257	26.28	25.748	16.924	19.592	18.917	25.019	22.579	17.359	17.549	33.777	22.999	29.063	23.266	24.487	31.226	13.277	16.17	14.52	21.472	23.07	25.767	32.924	40.102	17.104
	900	28.167	32.456	32.914	27.136	27.408	19.116	19.423	18.557	23.599	19.333	15.348	21.393	26.395	22.098	29.137	25.725	25.909	32.668	13.942	16.301	15.665	25.309	16.08	27.214	34.863	48.954	27.453
	800	33.476	33.106	29.91	25.092	41.183	24.369	25.21	17.327	26.574	20.394	23.434	22.385	28.889	23.888	28.798	32.061	26.719	36.985	12.058	16.584	14.055	27.16	19.765	28.115	38.136	37.646	25.524
	700	29.691	34.208	35.007	23.115	46.993	23.779	24.669	20.799	25.679	23.846	26.573	22.03	31.623	28.578	30.212	34.545	25.793	33.793	16.025	14.652	15.99	28.214	23.812	27.043	38.287	28.867	27.126
	600	34.975	36.546	32.236	30.996	63.958	26.034	26.768	23.056	31.942	19.333	25.491	24.357	35.191	28.024	30.698	35.637	26.611	40.077	12.771	14.195	15.578	23.424	29.56	30.452	46.794	35.416	30.601
	500	38.208	33.544	36.185	28.867	61.287	27.835	23.978	20.978	32.734	22.278	26.899	27.128	31.014	29.581	31.521	35.517	28.778	40.399	15.117	14.907	14.103	27.04	23.345	31.326	43.254	38.348	28.639
	400	39.014	36.976	41.17	33.868	58.546	30.506	29.473	25.092	32.734	24.877	33.058	31.497	31.716	36.841	34.523	37.565	32.82	34.783	15.904	22.089	16.908	31.644	28.403	30.036	42.916	35.416	36.632
	300	40.816	47.885	40.287	29.539	45.42	32.491	31.169	24.742	30.624	26.614	33.658	36.312	32.913	35.163	31.027	36.216	37.39	36.836	16.896	17.041	18.856	30.667	20.15	28.289	39.844	38.264	35.517
	200	40.525	56.238	39.385	32.236	31.873	38.519	29.389	26.609	29.626	28.353	31.837	32.894	28.884	32.668	29.644	38.685	44.005	36.836	13.354	20.048	20.218	30.397	31.307	21.864	46.337	36.765	33.263
	100	37.355	48.641	27.096	34.655	32.122	32.525	26.809	20.558	29.851	31.931	32.781	34.106	24.074	33.112	24.398	39.515	33.149	35.679	15.271	20.545	22.529	26.976	25.713	26.504	37.076	34.614	35.663
	0	0	0	0	0	0	0	0	0	0	0	0	0	0	0	0	0	0	0	0	0	0	0	0	0	0	0	0
	100	28.184	32.285	24.577	36.514	27.136	28.109	31.555	26.935	31.343	23.628	35.486	31.19	33.342	33.712	32.123	16.396	35.49	38.177	12.728	25.873	18.6	28.872	27.196	29.763	30.68	36.994	33.833
	200	41.494	45.658	32.371	37.948	29.704	33.036	30.598	27.697	31.343	26.342	33.731	30.08	39.261	38.763	37.149	33.34	38.817	38.832	16.401	22.253	23.266	32.962	31.515	33.39	39.303	34.878	44.064
	300	41.649	41.202	34.402	29.409	31.931	30.021	32.109	25.461	30	24.343	30.294	26.708	35.584	31.929	33.631	31.196	37.968	52.068	12.771	23.541	22.222	33.276	33.17	32.299	42.208	36.73	44.143
	400	36.188	41.175	38.098	31.794	28.353	35.294	37.46	28.375	27.44	26.609	31.794	28.115	33.17	36.192	34.456	39.515	36.867	42.371	14.703	21.533	21.701	35.155	35.089	33.335	39.946	39.026	36.75
	500	38.208	41.28	38.319	35.486	29.298	30.327	33.878	24.304	32.289	21.265	29.226	31.023	31.146	30.262	31.993	33.34	38.362	41.089	15.117	17.157	20.964	35.349	36.142	27.709	37.915	35.736	48.917
	600	33.827	40.46	37.631	35.364	29.112	32.299	35.745	27.465	28.671	22.778	29.787	31.602	32.122	29.518	31.412	33.047	37.322	30.162	13.126	19.633	23.868	30.427	35.369	23.937	35.82	31.899	47.086
	700	35.68	33.046	41.906	31.031	29.887	37.351	29.685	24.797	34.035	25.244	29.058	28.284	23.695	27.487	28.321	34.613	34.043	31.67	17.34	21.814	24.526	25.598	36.382	27.965	37.111	33.486	44.764
	800	35.447	31.264	38.428	28.199	24.566	33.296	29.573	21.834	26.406	21.494	23.483	20.434	18.34	28.506	25.122	32.386	34.997	32.626	14.306	13.628	21.776	28.355	33.339	24.433	32.11	30.228	40.073
	900	26.557	33.831	33.284	25.135	27.849	25.915	30.992	23.274	28.539	21.494	26.243	21.186	19.945	26.708	23.756	23.712	28.106	31.111	11.624	14.93	18.182	30.553	28.974	25.793	33.653	31.412	37.896
	1000	31.151	30.609	32.377	23.8	23.8	24.834	27.368	24.877	30.88	19.11	23.897	19.259	25.791	25.337	25.693	29.741	30.566	21.936	11.944	16.148	20.488	30.309	23.634	29.287	33.431	30.865	36.759
	1100	31.357	39.218	30.618	19.692	29.112	28.187	26.757	19.803	27.647	19.585	21.149	21.596	22.151	24.369	23.12	23.712	27.198	23.911	14.103	13.942	13.251	23.383	25.542	20.981	28.323	27.453	27.216
	1200	24.386	26.511	25.914	20.558	26.155	23.704	16.394	21.834	21.619	19.722	18.819	19.486	23.567	21.574	23.631	18.602	25.891	25.065	14.103	14.463	13.38	21.254	15.956	22.819	27.038	26.059	23.452
	1300	23.852	26.146	24.304	18.494	25.48	15.108	23.041	23.274	24.113	14.56	17.712	16.447	18.224	18.651	22.578	18.602	20.919	20.218	9.694	20.397	15.626	13.385	19.762	18.903	25.209	22.327	25.601
	1400	24.951	28.612	21.265	19.245	22.189	17.277	17.872	19.333	19.55	16.934	12.377	17.435	18.4	21.596	20.945	19.174	25.236	19.556	9.973	13.047	15.467	19.316	17.101	22.235	25.819	23.252	20.865
Ventral	1500	17.15	18.782	16.457	15.69	17.712	15.748	14.693	18.852	15.712	11.11	16.118	13.253	16.029	18.023	18.697	14.706	23.593	13.611	7.399	11.197	12.835	14.577	13.482	14.311	24.415	18.602	17.221
Figure S1C
Whole retina 6w
Thickness (µm)	Distance from ONH	Het			Tet3			Tet1/2			Tet1/3			Tet2/3			Tet1/2/3
Dorsal	1500	101.953	99.216	108.376	107.228	75.108	55.699	71.37	83.805	86.813	89.324	86.579	86.129	52.828	45.24	42.263	40.976	27.237	32.794
	1400	119.183	97.767	146.805	120.327	97.405	67.317	83.824	89.332	96.813	89.562	87.033	101.131	67.399	49.226	50.231	67.338	32.679	36.967
	1300	130.167	103.441	143.827	124.09	101.04	71.461	81.28	123.239	119.36	105.269	86.225	94.999	79.337	53.99	49.768	69.266	48.902	43.132
	1200	124.055	117.091	157.061	135.634	116.695	83.6	79.347	125.323	131.186	109.008	80.344	107.036	74.191	58.748	54.444	75.454	60.42	49.801
	1100	134.675	115.642	178.903	123.947	121.419	87.621	97.908	142.327	136.445	97.884	108.584	98.932	85.786	59.316	62.613	75.554	70.468	64.103
	1000	131.609	120.621	190.158	136.997	115.92	97.774	96.343	136.425	149.485	98.492	121.293	102.168	89.652	70.195	69.545	87.946	78.309	69.057
	900	141.51	123.666	183.803	130.889	125.863	96.699	110.334	140.795	148.357	106.276	140.13	101.262	88.979	71.482	74.308	96.615	80.724	74.651
	800	151.328	121.869	165.787	145.117	122.44	109.584	126.584	139.763	154.744	134.303	144.433	140.794	93.129	78.818	74.319	81.952	89.265	77.174
	700	138.92	115.754	161.846	153.095	123.209	109.862	125.486	153.303	153.712	134.588	150.571	147.106	91.031	82.966	80.789	77.051	82.837	85.391
	600	159.955	110.712	150.984	169.934	128.43	105.821	138.939	153.303	167.627	158.845	151.497	130.672	93.451	89.878	90.457	106.213	93.38	88.921
	500	164.357	122.718	149.49	83.748	127.22	103.279	151.924	167.82	164.444	144.985	152.246	122.381	97.938	87.285	83.49	106.058	93.609	87.334
	400	162.098	118.996	149.082	98.456	136.342	102.474	141.112	174.513	160.985	144.985	131.367	142.976	87.911	86.308	83.411	97.474	102.075	87.497
	300	164.357	130.008	153.899	133.829	138.962	115.733	137.515	175.716	152.939	134.493	135.69	179.668	94.366	79.787	81.711	92.72	105.825	99.613
	200	155.133	135.418	143.426	177.768	108.735	100.543	149.491	156.897	155.047	142.345	153.562	166.874	95.99	91.087	88.608	91.864	102.963	109.812
	100	139.891	130.008	128.173	154.016	134.44	97.462	151.344	185.629	164.894	127.465	154.951	171.467	89.7	94.11	99.778	89.492	114.185	99.262
	0	0	0	0	0	0	0	0	0	0	0	0	0	0	0	0	0	0	0
	100	112.631	168.478	156.083	134.357	157.389	115.733	128.861	165.343	204.457	110.368	139.786	134.153	88.35	95.475	88.67	114.228	94.197	105.708
	200	140.545	142.728	157.267	127.708	147.359	103.7	143.181	146.898	184.859	117.694	146.925	121.625	96.88	94.793	98.603	115.451	99.781	108.232
	300	139.856	131.607	161.501	138.346	108.774	101.963	143.474	148.769	183.801	111.559	134.427	140.513	106.143	92.165	105.209	104.599	94.548	81.767
	400	119.99	124.316	149.508	145.846	129.063	113.567	152.239	137.483	180.055	107.433	112.229	137.833	108.424	93.782	109.158	101.349	88.227	98.683
	500	129.084	131.694	145.139	154.016	114.616	112.797	151.315	148.887	165.179	101.853	105.893	130.167	96.703	90.616	93.101	104.498	100.486	90.698
	600	133.365	122.577	141.349	135.927	114.916	104.703	140.058	144.731	137.742	108.499	115.038	140.513	102.605	98.41	102.319	119.35	102.107	87.577
	700	135.423	144.384	129.815	122.836	113.789	102.814	147.794	140.546	141.052	82.631	128.404	136.199	98.506	100.882	100.069	116.094	103.101	92.116
	800	131.509	135.418	124.699	121.933	115.92	109.265	148.919	145.306	130.656	53.278	133.841	144.7	100.02	83.425	95.865	108.736	97.798	93.657
	900	137.258	133.359	113.662	122.259	115.214	97.462	149.089	142.5	143.727	110.175	115.038	145.788	103.688	83.979	98.56	98.989	92.922	89.508
	1000	131.576	142.939	123.399	130.075	102.725	86.066	137.156	136.811	125.332	92.925	115.19	160.601	99.547	80.523	90.389	96.673	94.841	83.11
	1100	126.056	124.815	120.851	131.999	102.934	77.262	136.264	122.381	119.156	111.75	115.494	149.563	103.688	78.182	81.566	84.444	83.724	77.694
	1200	111.377	114.854	118.448	136.932	85.027	83.496	123.286	118.519	110.676	115.501	110.065	150.44	91.266	62.701	72.127	72.729	77.732	71.49
	1300	111.337	111.607	121.395	143.985	76.411	68.853	119.771	114.487	106.428	116.346	99.417	147.106	91.172	53.753	53.482	70.623	71.058	63.718
	1400	98.136	102.095	112.622	124.517	76.186	68.153	112.538	110.229	90.37	114.723	101.98	137.482	79.175	44.917	42.734	62.521	55.833	42.43
Ventral	1500	98.893	93.006	115.214	116.594	64.532	57.998	94.713	101.953	70.895	98.794	83.65	123.772	62.713	32.323	32.491	49.675	38.456	42.613
ONL 6w
Thickness (µm)	Distance from ONH	Het			Tet3			Tet1/2			Tet1/3			Tet2/3			Tet1/2/3
Dorsal	1500	48.887	23.575	30.769	26.614	19.802	13.33	13.284	19.556	41.752	28.109	23.483	20.105	15.55	10.741	10.741	19.724	7.554	6.829
	1400	51.639	33.04	32.127	24.278	22.821	15.655	17.712	23.541	40.552	30.348	30.397	22.746	18.807	11.904	12.968	16.025	7.734	7.277
	1300	47.897	35.781	37.94	30.759	22.821	15.85	21.133	33.669	35.901	28.567	27.386	23.526	19.856	14.383	15.713	15.573	11.771	13.749
	1200	48.887	33.178	43.361	37.631	25.292	21.657	20.874	46.057	33.738	27.778	34.335	25.65	19.856	13.838	14.444	11.012	13.235	11.927
	1100	47.691	33.951	39.698	33.169	29.246	24.379	24.028	42.014	37.483	26.591	35.493	26.029	20.588	18.418	16.313	16.313	14.907	18.22
	1000	42.6	33.784	42.118	37.13	33.74	27.341	24.742	40.747	39.142	29.165	32.122	25.675	20.797	15.203	18.325	22.867	15.995	16.271
	900	46.606	39.95	39.966	33.627	33.722	29.807	28.506	40.062	39.456	28.567	34.477	25.868	19.73	20.031	21.318	21.212	18.596	17.025
	800	41.17	35.149	39.453	31.95	38.375	29.247	27.574	38.632	39.378	28.91	40.599	39.031	17.769	21.936	20.37	12.058	24.618	21.254
	700	43.885	32.553	41.381	43.209	41.512	30.429	29.058	43.275	41.648	29.081	37.443	47.954	20.069	22.151	20.661	20.581	23.141	19.904
	600	36.989	34.862	44.529	41.354	36.988	36.663	28.782	53.356	43.688	31.992	44.28	35.965	18.382	21.459	27.422	19.066	22.577	17.411
	500	34.458	35.355	41.845	43.411	41.669	28.353	27.741	48.087	35.625	32.83	41.037	33.908	16.193	25.542	20.571	23.529	17.293	16.749
	400	43.411	38.824	41.029	23.8	41.59	24.432	37.833	54.354	36.818	30.992	42.804	34.233	15.087	20.014	18.889	22.052	18.6	19.852
	300	39.661	35.355	46.855	31.38	43.809	25.135	33.229	50.674	34.084	31.289	36.663	31.049	16.767	19.876	20.786	16.891	16.08	21.481
	200	34.584	41.62	46.855	36.989	32.772	26.732	31.016	63.606	30.651	31.289	41.774	34.49	17.431	24.9	22.523	13.659	16.539	24.017
	100	32.915	43.251	45.175	46.914	42.574	23.662	25.82	50	45.352	29.918	38.631	33.25	19.174	26.502	21.751	18.522	17.265	21.215
	0	0	0	0	0	0	0	0	0	0	0	0	0	0	0	0	0	0	0
	100	40.152	41.62	46.363	33.886	47.845	32.773	39.961	49.102	55.134	25.915	44.28	27.881	19.04	20.454	22.786	14.118	23.715	20.951
	200	42.804	37.5	48.001	27.94	37.017	32.313	35.547	47.245	59.72	30.872	46.071	27.135	22.305	22.014	23.477	16.363	22.492	20.651
	300	47.256	34.315	42.674	29.414	37.63	21.133	34.236	44.048	52.357	32.394	27.94	26.249	25.582	23.825	20.126	15.965	20.977	24.456
	400	43.811	37.435	39.315	29.309	35.084	31.588	29.85	45.24	54.352	31.447	25.485	27.158	23.397	23.934	25.185	17.966	21.056	23.26
	500	35.7	34.315	42.218	24.579	36.514	30.285	35.007	46.247	53.539	29.081	35.922	24.937	23.188	24.773	22.299	22.151	22.222	22.005
	600	36.185	34.315	37.298	25.485	38.827	28.659	32.179	47.897	48.732	29.586	40.538	28.105	19.62	27.51	20.902	17.277	20.977	23.637
	700	33.98	36.179	44.592	31.016	39.078	31.38	30.698	47.271	45.825	25.915	42.081	32.646	21.068	29.033	25.169	21.163	19.945	24.357
	800	38.49	39.026	37.096	31.506	37.017	32.558	37.638	45.393	48.813	27.657	38.968	34.952	22.447	25.791	23.756	20.14	18.22	25.537
	900	41.982	32.793	37.096	29.807	35.546	25.82	38.172	41.485	44.236	19.316	38.489	33.794	26.643	26.963	26.32	19.685	26.273	21.069
	1000	33.723	35.909	32.974	32.274	36.959	23.535	41.354	40.246	33.993	25.185	37.253	38.561	25.609	21.675	22.299	16.447	25.065	24.444
	1100	41.011	30.882	31.578	36.312	32.405	28.21	38.968	35.711	33.426	21.056	37.631	28.781	22.22	20.581	18.596	18.519	20.488	23.026
	1200	38.744	29.014	28.024	39.99	25.135	25.098	34.835	34.462	26.759	16.563	34.426	26.997	20.002	19.249	19.644	16.397	24.489	23.825
	1300	39.247	30.724	28.397	37.726	26.934	22.168	31.7	32.222	27.867	27.317	29.52	26.045	17.165	16.638	15.56	13.838	21.494	18.6
	1400	38.291	25.725	28.252	30.778	22.189	18.557	19.046	32.222	29.691	25.574	23.616	21.454	14.124	11.996	11.771	9.37	15.271	12.149
Ventral	1500	34.991	17.228	21.082	24.579	16.303	19.616	15.865	26.034	23.36	25.873	21.942	22.333	12.359	12.362	11.944	7.027	11.712	9.443
INL 6w
Thickness (µm)	Distance from ONH	Het			Tet3			Tet1/2			Tet1/3			Tet2/3			Tet1/2/3
Dorsal	1500	16.118	16.243	20.721	12.524	10.644	8.118	8.856	20.859	22.771	17.34	10.567	11.373	9.926	7.098	9.259	6.799	6.468	5.984
	1400	18.859	19.174	24.111	11.9	7.949	6.642	10.745	30.216	25.632	15.467	7.949	10.099	9.987	9.878	10.741	14.001	11.499	9.259
	1300	19.245	17.89	24.908	15.197	9.901	11.457	10.332	27.035	29.05	15.253	14.329	12.469	7.799	8.804	10.062	14.985	11.765	9.11
	1200	23.489	16.176	25.208	16.699	14.003	10.279	15.052	24.988	24.523	16.563	12.568	12.469	12.91	9.267	11.535	18.972	11.624	11.765
	1100	24.028	21.713	33.218	17.774	13.608	11.923	13.608	26.502	29.49	16.563	14.1	15.613	12.575	11.499	10.476	17.073	14.689	16.025
	1000	21.943	20.641	41.649	18.017	14.537	13.057	13.202	25.671	27.166	17.901	10.332	14.669	10.863	11.142	14.52	14.425	16.271	14.406
	900	23.457	23.529	42.793	20.354	18.67	10.971	17.278	25.713	29.05	13.976	21.942	11.152	13.418	11.712	13.152	21.292	16.769	17.878
	800	27.875	26.243	40.419	23.035	15.41	15.846	13.202	26.933	33.263	14.889	23.548	15.169	17.818	13.277	16.351	25.013	17.839	16.835
	700	26.775	28.19	31.357	21.276	20.076	14.329	12.611	32.297	36.223	15.956	32.371	19.95	16.799	16.736	12.494	25.351	20.434	19.931
	600	26.614	27.713	29.668	13.467	19.803	13.925	18.494	29.63	32.965	15.956	29.52	20.953	13.281	10.741	14.824	23.541	20.303	19.658
	500	26.957	28.767	29.194	25.244	22.482	17.973	20.558	30.909	33.015	22.565	31.588	26.766	14.838	15.853	17.966	21.596	14.229	20.15
	400	27.977	17.708	27.305	20.352	21.494	17.495	19.803	30.235	30.327	18.739	26.113	25.675	16.285	13.113	15.076	17.901	16.501	19.685
	300	27.94	18.806	27.473	14.76	22.795	21.793	23.338	31.54	30.384	22.565	29.704	21.539	15.598	16.401	12.963	19.682	17.966	14.61
	200	27.94	22.877	29.752	25.777	11.07	16.303	21.287	29.229	27.827	21.874	24.742	32.8	14.38	17.34	14.556	17.901	19.945	20.859
	100	24.238	20.785	26.994	31.794	19.333	16.236	23.494	29.648	29.317	21.571	17.956	28.081	19.513	19.134	16.08	15.99	18.739	25.065
	0	0	0	0	0	0	0	0	0	0	0	0	0	0	0	0	0	0	0
	100	25.379	25.342	26.782	24.018	24.432	17.727	28.274	30.81	32.527	20.15	20.465	21.654	18.75	16.814	16.732	20.014	17.56	14.759
	200	22.822	24.651	27.017	19.324	26.609	15.516	28.376	24.852	32.496	22.222	22.25	19.95	17.647	18.461	21.51	23.715	17.293	23.248
	300	27.675	25.055	30.063	16.898	16.829	13.787	29.174	26.759	37.913	22.614	29.75	15.772	17.681	17.916	17.778	19.316	14.999	17.981
	400	27.408	24.342	31.561	20.352	25.092	13.571	26.309	28.352	33.596	22.614	25.742	19.762	16.872	18.874	18.754	21.596	15.414	16.749
	500	25.098	29.412	27.372	17.884	21.524	13.14	23.352	23.799	27.657	17.839	19.046	20.564	15.322	16.447	15.185	19.316	17.121	26.15
	600	20.322	30.174	27.017	20.412	20.412	18.332	26.568	27.29	27.935	18.739	16.752	20.105	15.907	17.642	15.822	22.394	20.545	16.667
	700	21.749	25.043	19.548	20.049	23.115	16.253	27.675	24.416	31.56	18.563	18.156	13.613	16.396	19.037	18.493	18.885	19.911	21.886
	800	22.168	24.119	23.852	20.049	22.579	16.829	28.718	24.834	29.867	18.325	19.585	12.716	17.449	16.891	18.816	21.533	19.334	17.751
	900	24.58	21.055	16.706	22.579	18.949	16.99	25.704	24.914	31.043	20.15	26.113	15.807	16.67	19.116	15.978	20.951	17.797	16.646
	1000	25.677	20.641	22.173	22.057	19.957	11.669	25.82	26.361	24.456	20.951	22.714	21.134	12.06	18.388	14.703	20.374	19.263	19.755
	1100	22.057	19.174	25.589	24.379	21.062	11.07	23.887	22.222	28.158	16.891	23.535	17.906	15.087	13.962	13.883	17.041	15.257	16.363
	1200	25.268	17.213	23.626	22.714	15.538	10.959	21.467	24.707	23.811	19.765	22.415	18.151	13.82	12.771	14.152	15.665	14.02	13.583
	1300	22.278	13.873	20.565	19.585	12.377	11.07	20.53	23.576	23.663	15.108	20.412	12.791	11.355	11.142	10.893	14.02	13.126	17.249
	1400	19.803	13.873	22.027	19.585	13.33	10.502	18.786	23.141	21.902	20.794	16.37	17.983	8.575	10.43	11.197	15.822	13.126	11.307
Ventral	1500	18.819	14.243	18.124	17.503	11.07	11.557	15.41	16.246	14.406	19.765	11.727	11.208	6.421	8.646	8.66	11.834	9.694	10.075
