# Supplementary material for: Active DNA demethylation upstream of rod-photoreceptor fate determination is required for retinal development
Source: PLoS Biol. 2025 Aug 4;23(8):e3003332. doi: 10.1371/journal.pbio.3003332 (PMC12407554; doi:10.1371/journal.pbio.3003332)
Supplement: S3 Data — (XLSX) [file pbio.3003332.s021.xlsx]

## Sheet: S3 Data
Figure S5B
# of photoreceptor layers
	Cre- P21	tHet P21	Tet tcKO P21	Cre- 6w	tHet 6w	Tet tcKO 6w
Replicate 1	13.3333	12.3333	9	11	13	8
Replicate 2	12	11	9	11	11.333	7.33												7
Replicate 3	11	11.33	7.33	10.33	10	6.33												5
Mean	12.11	11.56	8.444	10.78	11.44	7.222
Std. Deviation	1.171	0.6939	0.9623	0.3849	1.503	0.8389
Std. Error of Mean	0.6759	0.4006	0.5556	0.2222	0.8678	0.4843
