# Supplementary material for: Active DNA demethylation upstream of rod-photoreceptor fate determination is required for retinal development
Source: PLoS Biol. 2025 Aug 4;23(8):e3003332. doi: 10.1371/journal.pbio.3003332 (PMC12407554; doi:10.1371/journal.pbio.3003332)
Supplement: S4 Data — (XLSX) [file pbio.3003332.s022.xlsx]

## Sheet: S4 Data
Figure 2B
% of RBPMS+ cells
	Cre-	Het	Tet1	Tet2	Tet3	Tet1/2	Tet1/3	Tet2/3	Tet1/2/3
Replicate 1	3.07856	2.78276	2.49433	2.94243	2.82509	2.67658	2.86299	2.46416	3.25787
Replicate 2	3.3396	2.86275	2.52167	3.03564	2.37376	2.57069	2.22129	2.53718	3.41686
Replicate 3	2.80534	2.92953	2.34512	2.5008	2.58592	2.82624	2.61913	2.83576	2.84407
Replicate 4	2.52391	2.42537	2.5288	2.51518	2.24546	2.20315	2.79742	2.63374	3.02234
Replicate 5	2.31245	2.56684	2.13029	2.90939	2.90921	2.31973	2.34535	2.95833	2.82844
Mean	2.812	2.713	2.404	2.781	2.588	2.519	2.569	2.686	3.074
Std. Deviation	0.4129	0.2111	0.1703	0.2533	0.284	0.2556	0.2793	0.2066	0.2585
Std. Error of Mean	0.1847	0.09441	0.07615	0.1133	0.127	0.1143	0.1249	0.09238	0.1156
Figure 2D
# of CALB1+ cells/section
	Cre-	Het	Tet1	Tet2	Tet3	Tet1/2	Tet1/3	Tet2/3	Tet1/2/3
Replicate 1	13.6667	11.3333	14.6667	13.3333	10.3333	11	11	9.33333	2.66667
Replicate 2	11.3333	10	10.3333	11.3333	11	11.6667	7.33333	8.33333	3.33333
Replicate 3	14.3333	10.3333	9.66667	10.6667	8.66667	9	8	9.66667	4.33333
Replicate 4	12.3333	13.6667	9.33333	11	9.66667	12.3333	7.66667	7	5
Replicate 5	13	14.3333	11.6667	13	10.6667	10.6667	9.33333	7.66667	4
Mean	12.93	11.93	11.13	11.87	10.07	10.93	8.667	8.4	3.867
Std. Deviation	1.164	1.964	2.168	1.216	0.925	1.256	1.509	1.116	0.9006
Std. Error of Mean	0.5207	0.8781	0.9695	0.5437	0.4137	0.5617	0.6749	0.4989	0.4028
Figure 2F
% of PAX6+ cells
	Cre-	Het	Tet1	Tet2	Tet3	Tet1/2	Tet1/3	Tet2/3	Tet1/2/3
Replicate 1	7.45063	8.03411	8.79819	8.07889	8.72165	7.39777	7.19836	9.319	12.148
Replicate 2	8.15686	8.43137	8.24429	8.27101	7.49504	8.84456	8.42707	9.53631	11.6173
Replicate 3	7.52177	7.28424	8.57543	8.79096	7.88871	8.21234	7.34813	8.5707	11.5724
Replicate 4	8.52816	7.24502	8.53667	8.62757	7.93602	8.89933	8.45374	10.2593	11.0644
Replicate 5	8.58289	8.58289	8.24328	7.61984	8.49488	8.64226	8.44005	9	10.8908
Mean	8.048	7.916	8.48	8.278	8.107	8.399	7.973	9.337	11.46
Std. Deviation	0.539	0.6272	0.2373	0.4632	0.4949	0.6216	0.6415	0.6308	0.4978
Std. Error of Mean	0.2411	0.2805	0.1061	0.2071	0.2213	0.278	0.2869	0.2821	0.2226
Figure 2H
% of VSX2+ cells
	Cre-	Het	Tet1	Tet2	Tet3	Tet1/2	Tet1/3	Tet2/3	Tet1/2/3
Replicate 1	8.43949	8.5594	8.33779	8.23832	7.89043	8.82219	8.94819	8.76866	11.941
Replicate 2	8.88993	9.09091	8.89711	9.83534	9.46305	8.1506	9.53966	7.1489	11.4952
Replicate 3	8.96339	10.4892	9.0087	10.1595	7.95836	7.43119	8.91695	10.0162	12.5554
Replicate 4	8.54729	10.6376	8.69715	10.436	9.61758	9.76458	9.93747	9.83309	14.1049
Replicate 5	8.6926	10.5152	9.59086	8.74286	9.76323	8.59797	8.60666	8.66667	12.9052
Mean	8.707	9.858	8.906	9.482	8.939	8.553	9.19	8.887	12.6
Std. Deviation	0.2216	0.9635	0.4599	0.947	0.9321	0.8606	0.5372	1.146	1.002
Std. Error of Mean	0.09912	0.4309	0.2057	0.4235	0.4169	0.3849	0.2402	0.5125	0.448
Figure 2J
% of LHX2+ cells
	Cre-	Het	Tet1	Tet2	Tet3	Tet1/2	Tet1/3	Tet2/3	Tet1/2/3
Replicate 1	6.91076	7.39008	6.52058	6.74719	6.82747	6.18463	7.37834	7.64925	13.8322
Replicate 2	6.53437	7.76302	6.04693	6.16804	6.43907	7.11626	8.37493	7.61421	14.2178
Replicate 3	6.46825	7.66858	6.67826	6.87927	6.80927	6.33028	6.04669	8.46847	12.8295
Replicate 4	7.23932	7.16881	6.35957	6.13221	6.96461	7.46062	6.66851	9.42387	13.1745
Replicate 5	7.10992	7.11532	6.82884	6.68571	6.70391	6.88005	6.53372	8.5	14.4358
Mean	6.853	7.421	6.487	6.522	6.749	6.794	7	8.331	13.7
Std. Deviation	0.3421	0.2899	0.3019	0.3473	0.1965	0.5343	0.9041	0.745	0.6821
Std. Error of Mean	0.153	0.1297	0.135	0.1553	0.08786	0.239	0.4043	0.3332	0.305
