# Supplementary material for: Active DNA demethylation upstream of rod-photoreceptor fate determination is required for retinal development
Source: PLoS Biol. 2025 Aug 4;23(8):e3003332. doi: 10.1371/journal.pbio.3003332 (PMC12407554; doi:10.1371/journal.pbio.3003332)
Supplement: S5 Data — (XLSX) [file pbio.3003332.s023.xlsx]

## Sheet: S5 Data
Figure S2C
% of TFAP2A+ cells
	Cre-	Tet tcKO
Replicate 1	6.87658	7.57435
Replicate 2	6.30066	7.49659
Replicate 3	6.7181	8.00562
Mean	6.632	7.692
Std. Deviation	0.2975	0.2742
Std. Error of Mean	0.1718	0.1583
Figure S2E
% of OTX2+ cells
	Cre-	Tet tcKO
Replicate 1	7.78286	9.41392
Replicate 2	8.11214	9.26641
Replicate 3	8.40133	10.352
Mean	8.099	9.677
Std. Deviation	0.3094	0.5888
Std. Error of Mean	0.1787	0.3399
