# Supplementary material for: Active DNA demethylation upstream of rod-photoreceptor fate determination is required for retinal development
Source: PLoS Biol. 2025 Aug 4;23(8):e3003332. doi: 10.1371/journal.pbio.3003332 (PMC12407554; doi:10.1371/journal.pbio.3003332)
Supplement: S7 Data — (XLSX) [file pbio.3003332.s025.xlsx]

## Sheet: S7 Data
Figure S4C
# of IBA1+ cells/section
	Cre-	Het	Tet1	Tet2	Tet3	Tet1/2	Tet1/3	Tet2/3	Tet1/2/3
Replicate 1	7.33333	6.33333	5.33333	5.33333	7	5.66667	5.66667	7	11.3333
Replicate 2	5.33333	6	6	6	9	5.33333	6.66667	6.33333	15
Replicate 3	6.33333	6.66667	5.33333	7	7.66667	6.66667	6.66667	7.33333	11
Replicate 4	6.33333	7.33333	6.33333	6.66667	7.66667	4.33333	5.33333	8	10.6667
Replicate 5	5	5	5	5	6.66667	5.66667	6.33333	9.66667	15.3333
Mean	6.067	6.267	5.6	6	7.6	5.533	6.133	7.667	12.67
Std. Deviation	0.925	0.8628	0.5477	0.8498	0.8944	0.8367	0.6055	1.269	2.297
Std. Error of Mean	0.4137	0.3859	0.2449	0.3801	0.4	0.3742	0.2708	0.5676	1.027
Figure S4E
# of IBA1+ cells/section
	Cre-	Tet tcKO	Cre-	Tet tcKO
Replicate 1	6.33333	3.33333	0	8
Replicate 2	6	4.66667	0	7.66667
Replicate 3	6	4.33333	0.666667	6.66667
Replicate 4	7.33333	3.33333	0	7.33333
Replicate 5	5	4.33333	0	11
Mean	6.133	4	0.1333	8.133
Std. Deviation	0.8367	0.6236	0.2981	1.677
Std. Error of Mean	0.3742	0.2789	0.1333	0.7498
Figure S4F
# of IBA1+ cells/section
	Cre-	Tet tcKO	Cre-	Tet tcKO	Cre-	Tet tcKO
Replicate 1	0	2.33333	0	2.33333	0	3.33333
Replicate 2	0	5	1	2.33333	0	1.66667
Replicate 3	1	3.33333	0	0	0.666667	3.33333
Replicate 4	0	2.66667	0	2.33333	0	2.33333
Replicate 5	0	5	0	1.33333	0	5
Mean	0.2	3.667	0.2	1.667	0.1333	3.133
Std. Deviation	0.4472	1.269	0.4472	1.027	0.2981	1.261
Std. Error of Mean	0.2	0.5676	0.2	0.4595	0.1333	0.5637
Figure S4H
Mean TUNEL fluorescence
	Cre-	Tet tcKO
Replicate 1	11.036	19.501
Replicate 2	18.786	26.159
Replicate 3	11.616	22.825
Mean	13.81	22.83
Std. Deviation	4.317	3.329
Std. Error of Mean	2.492	1.922
