# Supplementary material for: Active DNA demethylation upstream of rod-photoreceptor fate determination is required for retinal development
Source: PLoS Biol. 2025 Aug 4;23(8):e3003332. doi: 10.1371/journal.pbio.3003332 (PMC12407554; doi:10.1371/journal.pbio.3003332)
Supplement: S8 Data — (XLSX) [file pbio.3003332.s026.xlsx]

## Sheet: S8 Data
Figure 3Y
% of CRX+ cells
	Cre-	Het	Tet1	Tet2	Tet3	Tet1/2	Tet1/3	Tet2/3	Tet1/2/3
Replicate 1	79.1507	81.3333	81.0454	81.4862	80.4643	81.1841	77.4066	81.2788	78.871
Replicate 2	80.8671	80.2603	79.1241	81.4023	81.3579	81.2987	80.7612	77.2159	79.7532
Replicate 3	79.6737	79.5122	80.7664	81.5888	80.1869	79.5544	80.4722	80.7187	79.336
Mean	79.9	80.37	80.31	81.49	80.67	80.68	79.55	79.74	79.32
Std. Deviation	0.8797	0.9154	1.038	0.0934	0.6119	0.9757	1.859	2.202	0.4413
Std. Error of Mean	0.5079	0.5285	0.5994	0.05393	0.3533	0.5633	1.073	1.271	0.2548
% of RXRγ+ cells
	Cre-	Het	Tet1	Tet2	Tet3	Tet1/2	Tet1/3	Tet2/3	Tet1/2/3
Replicate 1	3.46056	3.60169	4.81713	4.66399	5.01605	3.51695	4.59209	25.2521	54.6418
Replicate 2	3.443	3.77258	4.12002	4.2292	5.61313	4.70968	4.66382	20.8219	67.1406
Replicate 3	3.2605	3.05111	3.58229	3.61254	4.49927	4.51713	4.36812	25.1366	61.745
Replicate 4	3.24786	3.76611	3.91887	3.99437	4.76598	4.80796	4.74186	19.2181	61.2579
Replicate 5	3.25453	3.92569	3.48769	4.42857	4.20325	3.70924	4.38205	20.5417	57.0228
Mean	3.333	3.623	3.985	4.186	4.82	4.252	4.55	22.19	60.36
Std. Deviation	0.1084	0.3399	0.5302	0.4046	0.537	0.5966	0.1679	2.805	4.81
Std. Error of Mean	0.04849	0.152	0.2371	0.1809	0.2402	0.2668	0.07511	1.255	2.151
% of ARR3+ cells
	Cre-	Het	Tet1	Tet2	Tet3	Tet1/2	Tet1/3	Tet2/3	Tet1/2/3
Replicate 1	8.39695	8.4322	9.05442	8.57573	8.46709	9.49153	12.1153	13.5294	18.9633
Replicate 2	8.45448	9.98937	8.50873	8.82219	9.84456	9.99575	11.4264	15.6556	18.207
Replicate 3	7.79832	8.5431	8.38121	8.89242	8.99855	8.25545	11.2037	18.7614	21.7922
Replicate 4	7.00855	7.66435	7.59711	7.3699	9.33219	8.6488	10.073	14.0329	22.7763
Replicate 5	7.21523	8.4122	7.44431	7.6	8.16707	9.00389	9.52506	15.7917	19.8079
Mean	7.775	8.608	8.197	8.252	8.962	9.079	10.87	15.55	20.31
Std. Deviation	0.6614	0.8474	0.6695	0.7147	0.6697	0.6855	1.051	2.047	1.921
Std. Error of Mean	0.2958	0.379	0.2994	0.3196	0.2995	0.3066	0.4699	0.9156	0.8593
% of NR2E3+ cells
	Cre-	Het	Tet1	Tet2	Tet3	Tet1/2	Tet1/3	Tet2/3	Tet1/2/3
Replicate 1	73.0963	72.4727	71.9793	71.6797	71.3844	73.7633	69.1135	52.9136	16.326
Replicate 2	73.0653	72.4219	72.6883	73.7283	69.9037	72.0485	71.779	55.0715	18.3814
Replicate 3	73.6186	72.6354	73.0514	72.7917	72.1259	73.5024	68.9807	50.1194	19.4528
Replicate 4	73.5997	71.7984	72.5126	73.5032	69.8972	71.3638	69.0527	55.6893	14.3151
Replicate 5	73.2917	73.0597	73.7123	71.9906	68.2201	72.7614	70.142	48.3709	30.0883
Mean	73.33	72.48	72.79	72.74	70.31	72.69	69.81	52.43	19.71
Std. Deviation	0.2655	0.455	0.6449	0.9011	1.513	0.9984	1.197	3.148	6.126
Std. Error of Mean	0.1188	0.2035	0.2884	0.403	0.6766	0.4465	0.5354	1.408	2.74
