# Supplementary material for: Active DNA demethylation upstream of rod-photoreceptor fate determination is required for retinal development
Source: PLoS Biol. 2025 Aug 4;23(8):e3003332. doi: 10.1371/journal.pbio.3003332 (PMC12407554; doi:10.1371/journal.pbio.3003332)
Supplement: S9 Data — (XLSX) [file pbio.3003332.s027.xlsx]

## Sheet: S9 Data
Figure S6C
# of puncta
	tHet P21	Tet tcKO P21	tHet 6w	Tet tcKO 6w
Replicate 1	134.333	68.6667	111.333	39
Replicate 2	127.667	79	140.333	52.6667
Replicate 3	132.333	81	168	60.3333
Mean	131.4	76.22	139.9	50.67
Std. Deviation	3.421	6.619	28.34	10.81
Std. Error of Mean	1.975	3.822	16.36	6.239
