# Supplementary material for: Active DNA demethylation upstream of rod-photoreceptor fate determination is required for retinal development
Source: PLoS Biol. 2025 Aug 4;23(8):e3003332. doi: 10.1371/journal.pbio.3003332 (PMC12407554; doi:10.1371/journal.pbio.3003332)
Supplement: S10 Data — (XLSX) [file pbio.3003332.s028.xlsx]

## Sheet: S10 Data
Figure S7B
Mean # of chromocenters/nuclei
	Cre-	Tet tcKO
Replicate 1	1.38667	2.00667
Replicate 2	1.15	1.79
Replicate 3	1.19	1.82667
Mean	1.242	1.874
Std. Deviation	0.1267	0.116
Std. Error of Mean	0.07314	0.06695
Figure S7C
# of chromocenters/nuclei
	Cre-	Tet tcKO	Replicate
Cell 1	1	2	1
Cell 2	1	1	1
Cell 3	2	4	1
Cell 4	1	2	1
Cell 5	1	1	1
Cell 6	1	1	1
Cell 7	1	1	1
Cell 8	1	1	1
Cell 9	1	1	1
Cell 10	1	4	1
Cell 11	1	2	1
Cell 12	1	3	1
Cell 13	1	1	1
Cell 14	1	3	1
Cell 15	1	1	1
Cell 16	1	2	1
Cell 17	1	4	1
Cell 18	1	4	1
Cell 19	1	1	1
Cell 20	1	5	1
Cell 21	1	2	1
Cell 22	1	1	1
Cell 23	1	3	1
Cell 24	1	2	1
Cell 25	1	2	1
Cell 26	1	1	1
Cell 27	1	1	1
Cell 28	1	1	1
Cell 29	1	1	1
Cell 30	1	4	1
Cell 31	1	1	1
Cell 32	1	4	1
Cell 33	1	4	1
Cell 34	1	1	1
Cell 35	1	1	1
Cell 36	1	1	1
Cell 37	1	1	1
Cell 38	1	1	1
Cell 39	1	1	1
Cell 40	1	1	1
Cell 41	1	3	1
Cell 42	1	3	1
Cell 43	1	3	1
Cell 44	1	3	1
Cell 45	1	2	1
Cell 46	1	5	1
Cell 47	1	1	1
Cell 48	1	1	1
Cell 49	1	4	1
Cell 50	1	2	1
Cell 51	1	2	1
Cell 52	1	2	1
Cell 53	1	2	1
Cell 54	1	1	1
Cell 55	1	2	1
Cell 56	1	1	1
Cell 57	1	1	1
Cell 58	1	1	1
Cell 59	1	2	1
Cell 60	1	2	1
Cell 61	1	2	1
Cell 62	1	1	1
Cell 63	1	3	1
Cell 64	1	1	1
Cell 65	1	3	1
Cell 66	1	5	1
Cell 67	1	1	1
Cell 68	1	1	1
Cell 69	1	4	1
Cell 70	1	1	1
Cell 71	1	4	1
Cell 72	1	4	1
Cell 73	1	2	1
Cell 74	4	2	1
Cell 75	2	2	1
Cell 76	3	5	1
Cell 77	3	4	1
Cell 78	2	4	1
Cell 79	3	5	1
Cell 80	3	3	1
Cell 81	3	2	1
Cell 82	2	1	1
Cell 83	2	2	1
Cell 84	4	4	1
Cell 85	3	1	1
Cell 86	2	1	1
Cell 87	3	4	1
Cell 88	3	2	1
Cell 89	2	2	1
Cell 90	2	1	1
Cell 91	2	1	1
Cell 92	4	1	1
Cell 93	2	1	1
Cell 94	2	1	1
Cell 95	3	1	1
Cell 96	3	1	1
Cell 97	2	1	1
Cell 98	2	1	1
Cell 99	2	1	1
Cell 100	1	4	1
Cell 101	2	2	1
Cell 102	3	1	1
Cell 103	1	4	1
Cell 104	1	1	1
Cell 105	1	2	1
Cell 106	1	1	1
Cell 107	1	1	1
Cell 108	1	4	1
Cell 109	1	5	1
Cell 110	1	1	1
Cell 111	1	1	1
Cell 112	1	1	1
Cell 113	1	1	1
Cell 114	1	2	1
Cell 115	1	1	1
Cell 116	1	2	1
Cell 117	1	2	1
Cell 118	1	1	1
Cell 119	1	1	1
Cell 120	1	2	1
Cell 121	1	3	1
Cell 122	1	2	1
Cell 123	1	1	1
Cell 124	1	2	1
Cell 125	1	2	1
Cell 126	1	1	1
Cell 127	1	1	1
Cell 128	1	3	1
Cell 129	1	2	1
Cell 130	1	1	1
Cell 131	1	1	1
Cell 132	1	1	1
Cell 133	1	1	1
Cell 134	1	3	1
Cell 135	1	2	1
Cell 136	1	3	1
Cell 137	1	3	1
Cell 138	1	4	1
Cell 139	1	1	1
Cell 140	1	1	1
Cell 141	1	1	1
Cell 142	1	1	1
Cell 143	1	2	1
Cell 144	1	5	1
Cell 145	1	3	1
Cell 146	1	2	1
Cell 147	1	1	1
Cell 148	1	1	1
Cell 149	1	1	1
Cell 150	1	1	1
Cell 151	1	1	1
Cell 152	1	1	1
Cell 153	1	1	1
Cell 154	1	1	1
Cell 155	1	6	1
Cell 156	1	4	1
Cell 157	1	3	1
Cell 158	1	2	1
Cell 159	1	1	1
Cell 160	1	2	1
Cell 161	2	2	1
Cell 162	2	3	1
Cell 163	2	5	1
Cell 164	2	3	1
Cell 165	2	3	1
Cell 166	2	1	1
Cell 167	2	1	1
Cell 168	3	1	1
Cell 169	3	2	1
Cell 170	4	4	1
Cell 171	2	1	1
Cell 172	2	1	1
Cell 173	4	1	1
Cell 174	1	1	1
Cell 175	1	1	1
Cell 176	1	1	1
Cell 177	2	1	1
Cell 178	4	1	1
Cell 179	2	1	1
Cell 180	1	1	1
Cell 181	2	1	1
Cell 182	2	1	1
Cell 183	2	1	1
Cell 184	3	1	1
Cell 185	3	1	1
Cell 186	3	1	1
Cell 187	4	1	1
Cell 188	1	1	1
Cell 189	1	1	1
Cell 190	2	1	1
Cell 191	1	1	1
Cell 192	1	1	1
Cell 193	1	1	1
Cell 194	1	1	1
Cell 195	1	1	1
Cell 196	1	1	1
Cell 197	1	1	1
Cell 198	2	1	1
Cell 199	1	2	1
Cell 200	1	2	1
Cell 201	3	1	1
Cell 202	2	3	1
Cell 203	2	6	1
Cell 204	3	2	1
Cell 205	2	2	1
Cell 206	1	2	1
Cell 207	2	2	1
Cell 208	2	2	1
Cell 209	2	2	1
Cell 210	2	3	1
Cell 211	3	2	1
Cell 212	2	1	1
Cell 213	2	3	1
Cell 214	2	1	1
Cell 215	2	1	1
Cell 216	2	1	1
Cell 217	3	1	1
Cell 218	4	1	1
Cell 219	2	2	1
Cell 220	2	3	1
Cell 221	3	2	1
Cell 222	2	1	1
Cell 223	2	1	1
Cell 224	2	1	1
Cell 225	3	1	1
Cell 226	3	2	1
Cell 227	1	4	1
Cell 228	1	1	1
Cell 229	1	1	1
Cell 230	1	5	1
Cell 231	1	1	1
Cell 232	1	5	1
Cell 233	1	5	1
Cell 234	1	5	1
Cell 235	1	6	1
Cell 236	1	6	1
Cell 237	1	6	1
Cell 238	1	4	1
Cell 239	1	5	1
Cell 240	1	5	1
Cell 241	1	6	1
Cell 242	1	5	1
Cell 243	1	6	1
Cell 244	1	5	1
Cell 245	1	2	1
Cell 246	1	1	1
Cell 247	1	1	1
Cell 248	1	3	1
Cell 249	1	2	1
Cell 250	1	2	1
Cell 251	1	2	1
Cell 252	1	3	1
Cell 253	1	2	1
Cell 254	1	1	1
Cell 255	1	2	1
Cell 256	1	4	1
Cell 257	1	3	1
Cell 258	1	1	1
Cell 259	1	1	1
Cell 260	1	3	1
Cell 261	1	3	1
Cell 262	1	4	1
Cell 263	1	3	1
Cell 264	1	3	1
Cell 265	1	3	1
Cell 266	1	2	1
Cell 267	1	2	1
Cell 268	1	3	1
Cell 269	1	2	1
Cell 270	1	2	1
Cell 271	1	3	1
Cell 272	1	1	1
Cell 273	1	1	1
Cell 274	1	1	1
Cell 275	1	1	1
Cell 276	1	1	1
Cell 277	1	1	1
Cell 278	1	1	1
Cell 279	1	1	1
Cell 280	1	1	1
Cell 281	1	1	1
Cell 282	1	1	1
Cell 283	1	1	1
Cell 284	1	1	1
Cell 285	1	1	1
Cell 286	1	1	1
Cell 287	1	1	1
Cell 288	1	1	1
Cell 289	1	1	1
Cell 290	1	1	1
Cell 291	1	1	1
Cell 292	1	1	1
Cell 293	1	1	1
Cell 294	1	1	1
Cell 295	1	1	1
Cell 296	1	1	1
Cell 297	1	1	1
Cell 298	1	1	1
Cell 299	1	1	1
Cell 300	1	1	1
Cell 301	1	4	2
Cell 302	1	4	2
Cell 303	1	3	2
Cell 304	1	5	2
Cell 305	1	3	2
Cell 306	1	2	2
Cell 307	1	3	2
Cell 308	1	2	2
Cell 309	1	3	2
Cell 310	1	3	2
Cell 311	1	3	2
Cell 312	1	4	2
Cell 313	1	3	2
Cell 314	1	3	2
Cell 315	1	2	2
Cell 316	1	2	2
Cell 317	1	3	2
Cell 318	1	2	2
Cell 319	1	3	2
Cell 320	1	3	2
Cell 321	1	3	2
Cell 322	1	4	2
Cell 323	1	2	2
Cell 324	1	2	2
Cell 325	1	6	2
Cell 326	1	2	2
Cell 327	1	2	2
Cell 328	1	3	2
Cell 329	1	4	2
Cell 330	1	2	2
Cell 331	1	2	2
Cell 332	1	3	2
Cell 333	1	1	2
Cell 334	1	1	2
Cell 335	1	1	2
Cell 336	1	1	2
Cell 337	1	1	2
Cell 338	1	1	2
Cell 339	1	1	2
Cell 340	1	1	2
Cell 341	1	1	2
Cell 342	1	1	2
Cell 343	1	1	2
Cell 344	1	1	2
Cell 345	1	1	2
Cell 346	1	1	2
Cell 347	1	1	2
Cell 348	1	1	2
Cell 349	1	1	2
Cell 350	1	1	2
Cell 351	1	1	2
Cell 352	1	1	2
Cell 353	1	1	2
Cell 354	1	1	2
Cell 355	1	1	2
Cell 356	1	1	2
Cell 357	1	1	2
Cell 358	1	1	2
Cell 359	1	1	2
Cell 360	1	1	2
Cell 361	1	1	2
Cell 362	1	1	2
Cell 363	1	1	2
Cell 364	1	1	2
Cell 365	1	1	2
Cell 366	1	1	2
Cell 367	1	1	2
Cell 368	1	1	2
Cell 369	1	1	2
Cell 370	1	1	2
Cell 371	1	1	2
Cell 372	1	1	2
Cell 373	1	1	2
Cell 374	1	1	2
Cell 375	1	1	2
Cell 376	1	1	2
Cell 377	1	1	2
Cell 378	1	1	2
Cell 379	1	1	2
Cell 380	1	1	2
Cell 381	1	1	2
Cell 382	1	1	2
Cell 383	1	1	2
Cell 384	1	1	2
Cell 385	1	1	2
Cell 386	2	1	2
Cell 387	2	1	2
Cell 388	2	1	2
Cell 389	2	1	2
Cell 390	1	1	2
Cell 391	1	1	2
Cell 392	1	1	2
Cell 393	3	1	2
Cell 394	3	1	2
Cell 395	2	1	2
Cell 396	2	1	2
Cell 397	2	5	2
Cell 398	2	2	2
Cell 399	1	3	2
Cell 400	1	3	2
Cell 401	1	2	2
Cell 402	1	5	2
Cell 403	1	2	2
Cell 404	1	4	2
Cell 405	1	4	2
Cell 406	1	3	2
Cell 407	1	2	2
Cell 408	1	4	2
Cell 409	1	4	2
Cell 410	1	4	2
Cell 411	1	3	2
Cell 412	1	3	2
Cell 413	1	2	2
Cell 414	1	2	2
Cell 415	1	4	2
Cell 416	1	3	2
Cell 417	1	3	2
Cell 418	1	3	2
Cell 419	1	3	2
Cell 420	1	6	2
Cell 421	1	4	2
Cell 422	1	4	2
Cell 423	1	4	2
Cell 424	1	2	2
Cell 425	1	3	2
Cell 426	1	3	2
Cell 427	1	1	2
Cell 428	1	1	2
Cell 429	1	1	2
Cell 430	1	2	2
Cell 431	1	1	2
Cell 432	1	4	2
Cell 433	1	3	2
Cell 434	1	4	2
Cell 435	1	4	2
Cell 436	1	4	2
Cell 437	1	3	2
Cell 438	1	4	2
Cell 439	1	1	2
Cell 440	1	1	2
Cell 441	1	1	2
Cell 442	1	1	2
Cell 443	1	3	2
Cell 444	1	1	2
Cell 445	1	1	2
Cell 446	1	1	2
Cell 447	1	1	2
Cell 448	1	1	2
Cell 449	1	1	2
Cell 450	1	1	2
Cell 451	1	1	2
Cell 452	1	1	2
Cell 453	1	1	2
Cell 454	1	1	2
Cell 455	1	1	2
Cell 456	1	1	2
Cell 457	1	1	2
Cell 458	1	1	2
Cell 459	1	1	2
Cell 460	1	1	2
Cell 461	1	1	2
Cell 462	1	1	2
Cell 463	1	1	2
Cell 464	1	1	2
Cell 465	1	1	2
Cell 466	1	1	2
Cell 467	1	1	2
Cell 468	1	1	2
Cell 469	1	1	2
Cell 470	1	1	2
Cell 471	1	1	2
Cell 472	1	1	2
Cell 473	1	1	2
Cell 474	1	1	2
Cell 475	1	1	2
Cell 476	1	1	2
Cell 477	1	1	2
Cell 478	1	1	2
Cell 479	1	1	2
Cell 480	1	1	2
Cell 481	1	1	2
Cell 482	1	1	2
Cell 483	1	1	2
Cell 484	2	1	2
Cell 485	2	1	2
Cell 486	2	1	2
Cell 487	2	1	2
Cell 488	2	1	2
Cell 489	2	1	2
Cell 490	2	1	2
Cell 491	3	1	2
Cell 492	2	1	2
Cell 493	2	1	2
Cell 494	2	1	2
Cell 495	2	1	2
Cell 496	2	1	2
Cell 497	2	1	2
Cell 498	2	1	2
Cell 499	4	1	2
Cell 500	4	3	2
Cell 501	2	3	2
Cell 502	2	2	2
Cell 503	2	6	2
Cell 504	2	3	2
Cell 505	3	2	2
Cell 506	3	2	2
Cell 507	1	5	2
Cell 508	2	2	2
Cell 509	1	1	2
Cell 510	2	1	2
Cell 511	1	3	2
Cell 512	3	2	2
Cell 513	1	4	2
Cell 514	1	2	2
Cell 515	1	2	2
Cell 516	2	2	2
Cell 517	1	2	2
Cell 518	1	5	2
Cell 519	1	3	2
Cell 520	1	2	2
Cell 521	1	2	2
Cell 522	1	4	2
Cell 523	1	2	2
Cell 524	1	3	2
Cell 525	1	2	2
Cell 526	1	2	2
Cell 527	1	4	2
Cell 528	1	2	2
Cell 529	1	2	2
Cell 530	1	2	2
Cell 531	1	5	2
Cell 532	1	4	2
Cell 533	1	3	2
Cell 534	1	2	2
Cell 535	1	2	2
Cell 536	1	4	2
Cell 537	1	2	2
Cell 538	1	5	2
Cell 539	1	4	2
Cell 540	1	6	2
Cell 541	1	2	2
Cell 542	1	3	2
Cell 543	1	1	2
Cell 544	1	5	2
Cell 545	1	1	2
Cell 546	1	1	2
Cell 547	1	1	2
Cell 548	1	1	2
Cell 549	1	1	2
Cell 550	1	1	2
Cell 551	1	1	2
Cell 552	1	1	2
Cell 553	1	1	2
Cell 554	1	1	2
Cell 555	1	1	2
Cell 556	1	1	2
Cell 557	1	1	2
Cell 558	1	1	2
Cell 559	1	1	2
Cell 560	1	1	2
Cell 561	1	1	2
Cell 562	1	1	2
Cell 563	1	1	2
Cell 564	1	1	2
Cell 565	1	1	2
Cell 566	1	1	2
Cell 567	1	1	2
Cell 568	1	1	2
Cell 569	1	1	2
Cell 570	1	1	2
Cell 571	1	1	2
Cell 572	1	1	2
Cell 573	1	1	2
Cell 574	1	1	2
Cell 575	1	1	2
Cell 576	1	1	2
Cell 577	1	1	2
Cell 578	1	1	2
Cell 579	1	1	2
Cell 580	1	1	2
Cell 581	1	1	2
Cell 582	1	1	2
Cell 583	1	1	2
Cell 584	1	1	2
Cell 585	1	1	2
Cell 586	1	1	2
Cell 587	1	1	2
Cell 588	1	1	2
Cell 589	1	1	2
Cell 590	1	1	2
Cell 591	1	1	2
Cell 592	1	1	2
Cell 593	1	1	2
Cell 594	1	1	2
Cell 595	1	1	2
Cell 596	1	1	2
Cell 597	1	1	2
Cell 598	1	1	2
Cell 599	1	1	2
Cell 600	1	1	2
Cell 601	3	4	3
Cell 602	2	4	3
Cell 603	2	2	3
Cell 604	3	3	3
Cell 605	2	1	3
Cell 606	2	3	3
Cell 607	2	3	3
Cell 608	1	3	3
Cell 609	2	3	3
Cell 610	3	1	3
Cell 611	2	3	3
Cell 612	2	4	3
Cell 613	2	4	3
Cell 614	3	4	3
Cell 615	2	4	3
Cell 616	3	5	3
Cell 617	1	2	3
Cell 618	1	3	3
Cell 619	1	3	3
Cell 620	1	3	3
Cell 621	1	4	3
Cell 622	1	2	3
Cell 623	1	2	3
Cell 624	1	2	3
Cell 625	1	4	3
Cell 626	1	5	3
Cell 627	1	3	3
Cell 628	1	3	3
Cell 629	1	2	3
Cell 630	1	4	3
Cell 631	1	3	3
Cell 632	1	5	3
Cell 633	1	2	3
Cell 634	1	1	3
Cell 635	1	2	3
Cell 636	1	2	3
Cell 637	1	4	3
Cell 638	1	2	3
Cell 639	1	3	3
Cell 640	1	1	3
Cell 641	1	4	3
Cell 642	1	6	3
Cell 643	1	3	3
Cell 644	1	4	3
Cell 645	1	3	3
Cell 646	1	3	3
Cell 647	1	2	3
Cell 648	1	3	3
Cell 649	1	1	3
Cell 650	1	1	3
Cell 651	1	1	3
Cell 652	1	1	3
Cell 653	1	1	3
Cell 654	1	1	3
Cell 655	1	1	3
Cell 656	1	1	3
Cell 657	1	1	3
Cell 658	1	1	3
Cell 659	1	1	3
Cell 660	1	1	3
Cell 661	1	1	3
Cell 662	1	1	3
Cell 663	1	1	3
Cell 664	1	1	3
Cell 665	1	1	3
Cell 666	1	1	3
Cell 667	1	1	3
Cell 668	1	1	3
Cell 669	1	1	3
Cell 670	1	1	3
Cell 671	1	1	3
Cell 672	1	1	3
Cell 673	1	1	3
Cell 674	1	1	3
Cell 675	1	1	3
Cell 676	1	1	3
Cell 677	1	1	3
Cell 678	1	1	3
Cell 679	1	1	3
Cell 680	1	1	3
Cell 681	1	1	3
Cell 682	1	1	3
Cell 683	1	1	3
Cell 684	1	1	3
Cell 685	1	1	3
Cell 686	1	1	3
Cell 687	1	1	3
Cell 688	1	1	3
Cell 689	1	1	3
Cell 690	1	1	3
Cell 691	1	1	3
Cell 692	1	1	3
Cell 693	1	1	3
Cell 694	1	1	3
Cell 695	1	1	3
Cell 696	1	1	3
Cell 697	1	1	3
Cell 698	1	1	3
Cell 699	1	1	3
Cell 700	2	6	3
Cell 701	2	5	3
Cell 702	2	4	3
Cell 703	2	4	3
Cell 704	2	3	3
Cell 705	3	2	3
Cell 706	2	2	3
Cell 707	2	4	3
Cell 708	2	5	3
Cell 709	2	3	3
Cell 710	2	5	3
Cell 711	2	3	3
Cell 712	2	5	3
Cell 713	2	5	3
Cell 714	2	2	3
Cell 715	1	2	3
Cell 716	1	2	3
Cell 717	1	2	3
Cell 718	1	2	3
Cell 719	1	3	3
Cell 720	1	2	3
Cell 721	1	3	3
Cell 722	1	4	3
Cell 723	1	2	3
Cell 724	1	2	3
Cell 725	1	4	3
Cell 726	1	3	3
Cell 727	1	4	3
Cell 728	1	3	3
Cell 729	1	3	3
Cell 730	1	4	3
Cell 731	1	4	3
Cell 732	1	2	3
Cell 733	1	2	3
Cell 734	1	2	3
Cell 735	1	5	3
Cell 736	1	1	3
Cell 737	1	1	3
Cell 738	1	1	3
Cell 739	1	1	3
Cell 740	1	1	3
Cell 741	1	1	3
Cell 742	1	1	3
Cell 743	1	1	3
Cell 744	1	1	3
Cell 745	1	1	3
Cell 746	1	1	3
Cell 747	1	1	3
Cell 748	1	1	3
Cell 749	1	1	3
Cell 750	1	1	3
Cell 751	1	1	3
Cell 752	1	1	3
Cell 753	1	1	3
Cell 754	1	1	3
Cell 755	1	1	3
Cell 756	1	1	3
Cell 757	1	1	3
Cell 758	1	1	3
Cell 759	1	1	3
Cell 760	1	1	3
Cell 761	1	1	3
Cell 762	1	1	3
Cell 763	1	1	3
Cell 764	1	1	3
Cell 765	1	1	3
Cell 766	1	1	3
Cell 767	1	1	3
Cell 768	1	1	3
Cell 769	1	1	3
Cell 770	1	1	3
Cell 771	1	1	3
Cell 772	1	1	3
Cell 773	1	1	3
Cell 774	1	1	3
Cell 775	1	1	3
Cell 776	1	1	3
Cell 777	1	1	3
Cell 778	1	1	3
Cell 779	1	1	3
Cell 780	1	1	3
Cell 781	1	1	3
Cell 782	1	1	3
Cell 783	1	1	3
Cell 784	1	1	3
Cell 785	1	1	3
Cell 786	1	1	3
Cell 787	1	1	3
Cell 788	1	1	3
Cell 789	1	1	3
Cell 790	1	1	3
Cell 791	1	1	3
Cell 792	1	1	3
Cell 793	2	1	3
Cell 794	2	1	3
Cell 795	2	1	3
Cell 796	1	1	3
Cell 797	1	1	3
Cell 798	1	1	3
Cell 799	2	1	3
Cell 800	2	2	3
Cell 801	2	3	3
Cell 802	2	2	3
Cell 803	3	3	3
Cell 804	3	3	3
Cell 805	3	4	3
Cell 806	2	4	3
Cell 807	2	4	3
Cell 808	2	3	3
Cell 809	2	3	3
Cell 810	2	3	3
Cell 811	4	2	3
Cell 812	1	2	3
Cell 813	2	2	3
Cell 814	2	1	3
Cell 815	1	2	3
Cell 816	1	5	3
Cell 817	1	2	3
Cell 818	1	1	3
Cell 819	1	3	3
Cell 820	1	2	3
Cell 821	1	3	3
Cell 822	1	2	3
Cell 823	1	2	3
Cell 824	1	3	3
Cell 825	1	3	3
Cell 826	1	2	3
Cell 827	1	3	3
Cell 828	1	2	3
Cell 829	1	2	3
Cell 830	1	2	3
Cell 831	1	3	3
Cell 832	1	2	3
Cell 833	1	2	3
Cell 834	1	2	3
Cell 835	1	2	3
Cell 836	1	2	3
Cell 837	1	4	3
Cell 838	1	3	3
Cell 839	1	2	3
Cell 840	1	2	3
Cell 841	1	3	3
Cell 842	1	3	3
Cell 843	1	2	3
Cell 844	1	2	3
Cell 845	1	2	3
Cell 846	1	1	3
Cell 847	1	1	3
Cell 848	1	1	3
Cell 849	1	1	3
Cell 850	1	1	3
Cell 851	1	1	3
Cell 852	1	1	3
Cell 853	1	1	3
Cell 854	1	1	3
Cell 855	1	1	3
Cell 856	1	1	3
Cell 857	1	1	3
Cell 858	1	1	3
Cell 859	1	1	3
Cell 860	1	1	3
Cell 861	1	1	3
Cell 862	1	1	3
Cell 863	1	1	3
Cell 864	1	1	3
Cell 865	1	1	3
Cell 866	1	1	3
Cell 867	1	1	3
Cell 868	1	1	3
Cell 869	1	1	3
Cell 870	1	1	3
Cell 871	1	1	3
Cell 872	1	1	3
Cell 873	1	1	3
Cell 874	1	1	3
Cell 875	1	1	3
Cell 876	1	1	3
Cell 877	1	1	3
Cell 878	1	1	3
Cell 879	1	1	3
Cell 880	1	1	3
Cell 881	1	1	3
Cell 882	1	1	3
Cell 883	1	1	3
Cell 884	1	1	3
Cell 885	1	1	3
Cell 886	1	1	3
Cell 887	1	1	3
Cell 888	1	1	3
Cell 889	1	1	3
Cell 890	1	1	3
Cell 891	1	1	3
Cell 892	1	1	3
Cell 893	1	1	3
Cell 894	1	1	3
Cell 895	1	1	3
Cell 896	1	1	3
Cell 897	1	1	3
Cell 898	1	1	3
Cell 899	1	1	3
Cell 900	1	1	3
Mean	1.249	1.881
Std. Deviation	0.5875	1.26
Std. Error of Mean	0.01958	0.04199
