# Supplementary material for: Active DNA demethylation upstream of rod-photoreceptor fate determination is required for retinal development
Source: PLoS Biol. 2025 Aug 4;23(8):e3003332. doi: 10.1371/journal.pbio.3003332 (PMC12407554; doi:10.1371/journal.pbio.3003332)
Supplement: S11 Data — (XLSX) [file pbio.3003332.s029.xlsx]

## Sheet: S11 Data
Figure 4C
% VSX2-/EdU+ cells
	Cre-	Tet1/2/3 cKO
Replicate 1	37.3676	11.592
Replicate 2	26.5537	14.734
Replicate 3	26.3576	18.0451
Replicate 4	29.5756	14.2647
Replicate 5	28.3582	11.3402
Replicate 6	37.9836	10.9804
Mean	31.03	13.49
Std. Deviation	5.285	2.736
Std. Error of Mean	2.157	1.117
Figure 4E
% of CRX/EdU+ cells
	Cre-	Tet1/2/3 cKO
Replicate 1	7.62712	8.08926
Replicate 2	5.14166	5.92255
Replicate 3	5.94758	7.16216
Replicate 4	5.46448	5.05415
Replicate 5	5.70071	5.68783
Replicate 6	6.07345	6.13267
Mean	5.992	6.341
Std. Deviation	0.8682	1.098
Std. Error of Mean	0.3544	0.4484
Figure 4G
% of NR2E3/EdU+ cells
	Cre-	Tet1/2/3 cKO
Replicate 1	3.10345	0.611995
Replicate 2	2.95858	0.377003
Replicate 3	2.7027	0.324412
Replicate 4	2.34249	0.453309
Replicate 5	2.61283	0.431034
Replicate 6	1.94704	0.669344
Mean	2.611	0.4778
Std. Deviation	0.4206	0.135
Std. Error of Mean	0.1717	0.05513
Figure 4J
% of CRX/EdU+ cells
	Cre-	Tet1/2/3 cKO
Replicate 1	74.3842	71.2395
Replicate 2	74.9703	71.953
Replicate 3	74.0431	74.0548
Replicate 4	75.9681	73.908
Replicate 5	74.1191	71.0214
Mean	74.7	72.44
Std. Deviation	0.7984	1.454
Std. Error of Mean	0.3571	0.6501
Figure 4L
% of NR2E3/EdU+ cells
	Cre-	Tet tcKO
Replicate 1	50.3045	7.66667
Replicate 2	52.6882	14.9321
Replicate 3	52.4176	6.68842
Replicate 4	56.8687	13.1783
Replicate 5	56.167	10.4701
Mean	53.69	10.59
Std. Deviation	2.753	3.512
Std. Error of Mean	1.231	1.571
Figure 4N
% of RXRγ/EdU+ cells
	Cre-	Tet tcKO
Replicate 1	0.84507	40.5063
Replicate 2	0.672646	63.3962
Replicate 3	0.77951	42.2535
Replicate 4	0.447928	61.7684
Replicate 5	0.340909	53.0587
Mean	0.6172	52.2
Std. Deviation	0.2158	10.65
Std. Error of Mean	0.09652	4.761
