# Supplementary material for: Active DNA demethylation upstream of rod-photoreceptor fate determination is required for retinal development
Source: PLoS Biol. 2025 Aug 4;23(8):e3003332. doi: 10.1371/journal.pbio.3003332 (PMC12407554; doi:10.1371/journal.pbio.3003332)
Supplement: S12 Data — (XLSX) [file pbio.3003332.s030.xlsx]

## Sheet: S12 Data
Figure S8A
Total # of VSX2+/EdU+ cells/section
	Cre-	Tet1/2/3 cKO	Cre-	Tet1/2/3 cKO
Replicate 1	147.667	214.333	220.333	215.667
Replicate 2	186.333	281.667	236	267.667
Replicate 3	204	240.667	251.667	266
Replicate 4	188.333	223	251.333	226.667
Replicate 5	268	197.667	268	194
Replicate 6	284.333	260.333	284.333	255
Mean	213.1	236.3	251.9	237.5
Std. Deviation	52.5	31.01	22.63	30.05
Std. Error of Mean	21.43	12.66	9.239	12.27
Figure S8B
% of pH3+ cells
	Cre-	Tet1/2/3 cKO
Replicate 1	1.64579	0.968463
Replicate 2	2.54381	0.767978
Replicate 3	1.32403	0.914561
Replicate 4	2.51397	0.840564
Replicate 5	2.70921	0.764818
Replicate 6	1.86546	0.712758
Mean	2.1	0.8282
Std. Deviation	0.5662	0.09824
Std. Error of Mean	0.2312	0.04011
Figure S8C
Total # of pH3+ cells/section
	Cre-	Tet1/2/3 cKO
Replicate 1	27.3333	20.3333
Replicate 2	31.3333	16.6667
Replicate 3	24	18
Replicate 4	33	21
Replicate 5	40.3333	23.6667
Replicate 6	34.3333	20.3333
Mean	31.72	20
Std. Deviation	5.686	2.44
Std. Error of Mean	2.321	0.9963
Figure S8E
Total # of CRX+ cells/section
	Cre-	Tet1/2/3 cKO
Replicate 1	181.667	141
Replicate 2	162.667	203
Replicate 3	199.667	170.333
Replicate 4	179.333	152.333
Replicate 5	214	183.333
Replicate 6	205.333	204.333
Mean	190.4	175.7
Std. Deviation	19.15	26.09
Std. Error of Mean	7.818	10.65
Figure S8F
Total # of NR2E3+ cells/section
	Cre-	Tet1/2/3 cKO
Replicate 1	129.667	81.6667
Replicate 2	168.333	60
Replicate 3	112	51
Replicate 4	136	60
Replicate 5	99.3333	72.6667
Replicate 6	116	83
Mean	126.9	68.06
Std. Deviation	24.12	13.04
Std. Error of Mean	9.845	5.325
Figure S8G
Total # of CRX+ cells/section
	Cre-	Tet1/2/3 cKO
Replicate 1	1029	963
Replicate 2	956.667	882.667
Replicate 3	954.333	932
Replicate 4	996	981.333
Replicate 5	1003	866.333
Mean	987.8	925.1
Std. Deviation	31.96	49.75
Std. Error of Mean	14.29	22.25
Figure S8H
Total # of NR2E3+ cells/section
	Cre-	Tet1/2/3 cKO
Replicate 1	486.667	69.6667
Replicate 2	569.667	68
Replicate 3	701.667	63
Replicate 4	843	81.6667
Replicate 5	794	56.6667
Mean	679	67.8
Std. Deviation	149.7	9.257
Std. Error of Mean	66.93	4.14
Figure S8I
Total # of RXRγ+ cells/section
	Cre-	Tet1/2/3 cKO
Replicate 1	21.6667	431.667
Replicate 2	24.3333	704.667
Replicate 3	28	478
Replicate 4	27.6667	697.667
Replicate 5	25.3333	594.667
Mean	25.4	581.3
Std. Deviation	2.597	124.5
Std. Error of Mean	1.161	55.68
