# Supplementary material for: Active DNA demethylation upstream of rod-photoreceptor fate determination is required for retinal development
Source: PLoS Biol. 2025 Aug 4;23(8):e3003332. doi: 10.1371/journal.pbio.3003332 (PMC12407554; doi:10.1371/journal.pbio.3003332)
Supplement: S13 Data — (XLSX) [file pbio.3003332.s031.xlsx]

## Sheet: S13 Data
Figure S9B
Normalized (counts per million) RNA-sequencing read counts of the TET protein transcripts
Gene	Tet1				Tet2				Tet3
Genotype	Cre-	tHet	tcKO		Cre-	tHet	tcKO		Cre-	tHet	tcKO
	51.69	48.97	66.8		113.26	198.67	179.8		213.33	267.59	107.95
	57.64	68.24	74.92		188.14	226.21	221.07		268.17	288.12	151.88
	54.48	37.28	51		166.6	116.92	151.8		223.44	155.34	99.22
Mean	54.6	51.5	64.24		156	180.6	184.2		235	237	119.7
Std. Deviation	2.977	15.63	12.16		38.55	56.84	34.85		29.18	71.48	28.22
Std. Error	1.719	9.026	7.023		22.26	32.82	20.12		16.85	41.27	16.29
p-value (One-Way ANOVA)	0.4249				0.7132				0.0369
Figure S9D
Normalized (counts per million) RNA-sequencing read counts of the floxed exons for Tet protein transcripts
Gene	Tet1 (Exon4)				Tet2 (Exon 11)				Tet3 (Exon4)
Genotype	Cre-	tHet	tcKO		Cre-	tHet	tcKO		Cre-	tHet	tcKO
	2.21	1.32	1.82		7.04	5.8	0.94		8.04	5.24	1.58
	1.36	2.02	1.98		7.07	4.05	2.35		6.96	4.07	2.65
	2.14	2.53	2.22		8.73	4.19	2.45		6.62	4.17	2.08
Mean	1.903	1.957	2.007		7.613	4.68	1.913		7.207	4.493	2.103
Std. Deviation	0.4718	0.6075	0.2013		0.9672	0.9725	0.8444		0.7414	0.6486	0.5354
Std. Error	0.2724	0.3507	0.1162		0.5584	0.5615	0.4875		0.4281	0.3744	0.3091
p-value (One-Way ANOVA)	0.9629				0.0009				0.0002
Figure S9E
Percentage of reads that span the exon boundary splice around the floxed Tet protein transcript exons (estimation of recombination efficiency)
Gene	Tet1 (Exon4)				Tet2 (Exon 11)				Tet3 (Exon4)
Genotype	Cre-	tHet	tcKO		Cre-	tHet	tcKO		Cre-	tHet	tcKO
	11.36	46.34	98.86		2.27	21.25	100		0	17.12	95.65
	15.63	39.29	81.9		0	15.79	62.71		1.23	41.18	21.43
	4.55	63.73	71.43		0	29.58	26.39		0	32.09	58.97
Mean	10.51	49.79	84.06		0.7567	22.21	63.03		0.41	30.13	58.68
Std. Deviation	5.588	12.58	13.84		1.311	6.945	36.81		0.7101	12.15	37.11
Std. Error	3.226	7.263	7.992		0.7567	4.009	21.25		0.41	7.014	21.43
p-value (One-Way ANOVA)	0.0006				0.0324				0.0525
