# Supplementary material for: Active DNA demethylation upstream of rod-photoreceptor fate determination is required for retinal development
Source: PLoS Biol. 2025 Aug 4;23(8):e3003332. doi: 10.1371/journal.pbio.3003332 (PMC12407554; doi:10.1371/journal.pbio.3003332)
Supplement: S14 Data — (XLSX) [file pbio.3003332.s032.xlsx]

## Sheet: S14 Data
Figure 5H
Fold Change (Mean of Tet tcKO transcript expression/Mean of Cre- transcript expression in bulk RNA-seq) of transcripts that display differential expression in snRNAseq experiments
Direction of change in snRNA-seq	Down Regulated			Unchanged			Up Regulated
	Gene ID	Fold Change		Gene ID	Fold Change		Gene ID	Fold Change		Wilcoxon signed rank test with continuity correction (Up-regulated compared to Unchanged)
	ENSMUSG00000000263	-1.40781		ENSMUSG00000000001	0.506169		ENSMUSG00000000149	0.188001		V = 127984
	ENSMUSG00000000628	-1.47989		ENSMUSG00000000003	3.11324		ENSMUSG00000000560	0.340586		p-value < 2.2e-16
	ENSMUSG00000000738	-1.1643		ENSMUSG00000000028	-0.172544		ENSMUSG00000000632	0.729815
	ENSMUSG00000000740	-0.259335		ENSMUSG00000000031	0.743112		ENSMUSG00000000787	-0.150278		Wilcoxon signed rank test with continuity correction (Down-regulated compared to Unchanged)
	ENSMUSG00000001120	-0.365084		ENSMUSG00000000037	0.776268		ENSMUSG00000001119	0.588352		V = 7794
	ENSMUSG00000001158	0.238456		ENSMUSG00000000049	-1.35157		ENSMUSG00000001270	0.323798		p-value < 2.2e-16
	ENSMUSG00000001175	-0.591146		ENSMUSG00000000056	0.138773		ENSMUSG00000001604	3.93265
	ENSMUSG00000001211	-1.22433		ENSMUSG00000000058	-0.763827		ENSMUSG00000001870	1.38296
	ENSMUSG00000001289	-0.139759		ENSMUSG00000000078	0.0434966		ENSMUSG00000001986	0.364486
	ENSMUSG00000001472	-0.0112753		ENSMUSG00000000085	0.14906		ENSMUSG00000002107	0.141434
	ENSMUSG00000002055	-0.917977		ENSMUSG00000000088	-0.745516		ENSMUSG00000002413	0.0852267
	ENSMUSG00000002058	-0.925059		ENSMUSG00000000093	-0.647305		ENSMUSG00000002881	0.964495
	ENSMUSG00000002210	0.267014		ENSMUSG00000000094	-0.620027		ENSMUSG00000002985	1.21922
	ENSMUSG00000002324	-0.81101		ENSMUSG00000000103	-1.89737		ENSMUSG00000003617	0.930063
	ENSMUSG00000002459	-0.141336		ENSMUSG00000000120	-0.364948		ENSMUSG00000003814	0.0424052
	ENSMUSG00000002625	0.0350135		ENSMUSG00000000125	0.422836		ENSMUSG00000003847	0.0321649
	ENSMUSG00000002688	-0.955471		ENSMUSG00000000126	0.585825		ENSMUSG00000004319	0.529343
	ENSMUSG00000002748	-0.00292604		ENSMUSG00000000127	-0.272115		ENSMUSG00000004347	0.771321
	ENSMUSG00000002910	-1.85741		ENSMUSG00000000131	0.0511613		ENSMUSG00000004383	-0.045473
	ENSMUSG00000002949	-0.448907		ENSMUSG00000000134	0.215254		ENSMUSG00000004980	0.263112
	ENSMUSG00000003068	-0.052812		ENSMUSG00000000142	0.12261		ENSMUSG00000005089	0.218568
	ENSMUSG00000003134	-1.06369		ENSMUSG00000000148	0.210101		ENSMUSG00000005268	1.80565
	ENSMUSG00000003810	-0.425169		ENSMUSG00000000154	0.00987749		ENSMUSG00000005338	0.382555
	ENSMUSG00000004535	-0.646458		ENSMUSG00000000157	0		ENSMUSG00000005506	0.36651
	ENSMUSG00000004630	-1.65753		ENSMUSG00000000159	-2.69861		ENSMUSG00000005649	1.72658
	ENSMUSG00000004637	-0.602802		ENSMUSG00000000167	-0.20694		ENSMUSG00000005871	0.0374866
	ENSMUSG00000004655	-3.01481		ENSMUSG00000000168	0.056005		ENSMUSG00000006204	1.35388
	ENSMUSG00000005124	-3.05937		ENSMUSG00000000171	0.28068		ENSMUSG00000006273	0.221635
	ENSMUSG00000005125	-1.11767		ENSMUSG00000000182	-0.3735		ENSMUSG00000006373	0.0692478
	ENSMUSG00000005233	-3.27723		ENSMUSG00000000183	3.85231		ENSMUSG00000006586	0.0589698
	ENSMUSG00000005583	-0.965566		ENSMUSG00000000184	2.09337		ENSMUSG00000006651	1.05541
	ENSMUSG00000005698	0.031488		ENSMUSG00000000194	0.114947		ENSMUSG00000007850	-0.167278
	ENSMUSG00000006007	-1.54684		ENSMUSG00000000197	0.0804291		ENSMUSG00000007891	0.172118
	ENSMUSG00000006576	-0.37735		ENSMUSG00000000202	2.86612		ENSMUSG00000008658	-0.15965
	ENSMUSG00000008496	0.165309		ENSMUSG00000000204	-2.65083		ENSMUSG00000009108	1.94265
	ENSMUSG00000008855	-0.0640732		ENSMUSG00000000214	0.626255		ENSMUSG00000010021	3.28863
	ENSMUSG00000010064	-0.43028		ENSMUSG00000000215	-1.29216		ENSMUSG00000010803	0.130527
	ENSMUSG00000010608	0.239977		ENSMUSG00000000216	0		ENSMUSG00000012819	0.59147
	ENSMUSG00000012705	-0.873316		ENSMUSG00000000223	0.0497293		ENSMUSG00000014773	1.6835
	ENSMUSG00000013593	-0.455257		ENSMUSG00000000244	0.428004		ENSMUSG00000015214	0.289751
	ENSMUSG00000013846	-1.81902		ENSMUSG00000000247	0.502971		ENSMUSG00000015222	-0.0974372
	ENSMUSG00000015090	-1.31241		ENSMUSG00000000248	2.23158		ENSMUSG00000015243	1.29393
	ENSMUSG00000015937	-0.218286		ENSMUSG00000000253	0.0542466		ENSMUSG00000015291	0.192411
	ENSMUSG00000016356	-0.687472		ENSMUSG00000000266	0.439734		ENSMUSG00000015656	0.147293
	ENSMUSG00000016664	-0.794103		ENSMUSG00000000275	-0.138226		ENSMUSG00000015843	2.49138
	ENSMUSG00000017344	-2.57317		ENSMUSG00000000276	-0.789648		ENSMUSG00000016150	0.823599
	ENSMUSG00000018427	-0.765592		ENSMUSG00000000278	0.143441		ENSMUSG00000016559	0.0829638
	ENSMUSG00000018501	0.140881		ENSMUSG00000000282	-0.0473661		ENSMUSG00000017376	-0.0819458
	ENSMUSG00000018574	-0.414849		ENSMUSG00000000290	0.159649		ENSMUSG00000017677	-0.0977997
	ENSMUSG00000018707	-0.258726		ENSMUSG00000000295	0.468853		ENSMUSG00000018377	-0.0268175
	ENSMUSG00000019232	-3.46629		ENSMUSG00000000296	1.42905		ENSMUSG00000018379	0.228574
	ENSMUSG00000019907	0.0708038		ENSMUSG00000000301	0.798997		ENSMUSG00000018849	1.73158
	ENSMUSG00000019943	-0.620366		ENSMUSG00000000303	0.586847		ENSMUSG00000018862	4.54974
	ENSMUSG00000019971	-0.0984231		ENSMUSG00000000305	-0.203014		ENSMUSG00000019432	0.544482
	ENSMUSG00000019978	-1.39371		ENSMUSG00000000308	0.864793		ENSMUSG00000019699	-0.17688
	ENSMUSG00000020024	-0.182236		ENSMUSG00000000317	0.891055		ENSMUSG00000019790	0.29288
	ENSMUSG00000020067	-2.5462		ENSMUSG00000000318	-2.78765		ENSMUSG00000019796	0.0607096
	ENSMUSG00000020074	0.387619		ENSMUSG00000000320	-0.830026		ENSMUSG00000019828	0.746532
	ENSMUSG00000020198	0.0868361		ENSMUSG00000000326	-0.005477		ENSMUSG00000019841	0.463294
	ENSMUSG00000020212	-0.556784		ENSMUSG00000000339	-0.214009		ENSMUSG00000019872	2.71657
	ENSMUSG00000020263	-0.506485		ENSMUSG00000000340	-0.116492		ENSMUSG00000019877	-0.138542
	ENSMUSG00000020277	-1.12487		ENSMUSG00000000346	-0.0612502		ENSMUSG00000020000	2.98236
	ENSMUSG00000020435	-1.14274		ENSMUSG00000000355	0.375646		ENSMUSG00000020069	0.109667
	ENSMUSG00000020520	-0.974959		ENSMUSG00000000359	-1.21782		ENSMUSG00000020140	0.9124
	ENSMUSG00000020640	-0.488651		ENSMUSG00000000365	0.0972878		ENSMUSG00000020160	0.602677
	ENSMUSG00000020672	-1.44748		ENSMUSG00000000374	-0.0499311		ENSMUSG00000020181	0.377518
	ENSMUSG00000020728	-0.936382		ENSMUSG00000000378	0.0142686		ENSMUSG00000020290	0.0218811
	ENSMUSG00000020744	-0.407616		ENSMUSG00000000381	1.02381		ENSMUSG00000020297	0.443787
	ENSMUSG00000020863	0.499971		ENSMUSG00000000384	-0.0118995		ENSMUSG00000020354	-0.0965761
	ENSMUSG00000020886	-0.279142		ENSMUSG00000000385	-0.0121515		ENSMUSG00000020436	0.412686
	ENSMUSG00000020907	-1.72981		ENSMUSG00000000392	-0.941926		ENSMUSG00000020524	0.444389
	ENSMUSG00000020926	-0.147269		ENSMUSG00000000394	0.714296		ENSMUSG00000020538	0.160664
	ENSMUSG00000020937	-1.15236		ENSMUSG00000000399	0.130715		ENSMUSG00000020542	4.42832
	ENSMUSG00000020982	-0.0308641		ENSMUSG00000000402	-0.114245		ENSMUSG00000020598	1.00069
	ENSMUSG00000021123	-1.81375		ENSMUSG00000000409	0.818456		ENSMUSG00000020627	0.380571
	ENSMUSG00000021196	-1.42941		ENSMUSG00000000411	-1.62024		ENSMUSG00000020704	-0.251769
	ENSMUSG00000021221	-1.60395		ENSMUSG00000000416	-0.454312		ENSMUSG00000020716	-0.0611183
	ENSMUSG00000021244	0.0235763		ENSMUSG00000000420	0.155127		ENSMUSG00000020848	0.861853
	ENSMUSG00000021255	-3.00588		ENSMUSG00000000435	1.84305		ENSMUSG00000021071	0.378444
	ENSMUSG00000021270	-0.570186		ENSMUSG00000000439	-0.235787		ENSMUSG00000021098	1.43729
	ENSMUSG00000021384	-1.60068		ENSMUSG00000000440	1.25906		ENSMUSG00000021099	1.43965
	ENSMUSG00000021413	0.311821		ENSMUSG00000000441	-0.0333482		ENSMUSG00000021140	0.276632
	ENSMUSG00000021431	-0.160949		ENSMUSG00000000486	0.222266		ENSMUSG00000021171	-0.0303426
	ENSMUSG00000021495	-0.368389		ENSMUSG00000000489	0.630774		ENSMUSG00000021240	3.16705
	ENSMUSG00000021500	0.11095		ENSMUSG00000000530	0.1169		ENSMUSG00000021285	0.480533
	ENSMUSG00000021730	-0.890368		ENSMUSG00000000531	-0.392697		ENSMUSG00000021313	0.571881
	ENSMUSG00000021733	-1.01495		ENSMUSG00000000532	0.113998		ENSMUSG00000021359	0.458411
	ENSMUSG00000021843	-0.526426		ENSMUSG00000000538	0.0423876		ENSMUSG00000021536	0.526278
	ENSMUSG00000021928	-1.86195		ENSMUSG00000000544	3.8145		ENSMUSG00000021596	1.17732
	ENSMUSG00000021983	-0.828136		ENSMUSG00000000552	-0.284008		ENSMUSG00000021669	0.303741
	ENSMUSG00000022021	-1.15558		ENSMUSG00000000555	0.175116		ENSMUSG00000021684	0.191524
	ENSMUSG00000022054	-0.577527		ENSMUSG00000000561	0.113366		ENSMUSG00000021687	0.233298
	ENSMUSG00000022055	-0.802848		ENSMUSG00000000562	-0.225058		ENSMUSG00000021708	0.638217
	ENSMUSG00000022120	0.408723		ENSMUSG00000000563	-0.156072		ENSMUSG00000021720	0.712292
	ENSMUSG00000022141	-0.275158		ENSMUSG00000000567	0.711514		ENSMUSG00000021779	0.321279
	ENSMUSG00000022185	0.03353		ENSMUSG00000000568	0.144488		ENSMUSG00000022016	0.253053
	ENSMUSG00000022194	0.485281		ENSMUSG00000000579	-0.232337		ENSMUSG00000022076	0.894973
	ENSMUSG00000022212	-1.51022		ENSMUSG00000000581	0.0910138		ENSMUSG00000022096	1.09444
	ENSMUSG00000022237	-0.732818		ENSMUSG00000000594	0.078958		ENSMUSG00000022108	-0.302289
	ENSMUSG00000022255	-0.244346		ENSMUSG00000000600	-0.124052		ENSMUSG00000022112	1.47562
	ENSMUSG00000022272	-0.612207		ENSMUSG00000000605	0.0664084		ENSMUSG00000022199	0.208668
	ENSMUSG00000022383	-2.1122		ENSMUSG00000000606	3.15874		ENSMUSG00000022240	0.316576
	ENSMUSG00000022474	-0.511		ENSMUSG00000000617	-0.478924		ENSMUSG00000022261	0.8582
	ENSMUSG00000022540	-0.459797		ENSMUSG00000000627	-0.255711		ENSMUSG00000022263	0.361784
	ENSMUSG00000022558	-0.318235		ENSMUSG00000000631	-0.127689		ENSMUSG00000022285	0.193364
	ENSMUSG00000022701	0.0263691		ENSMUSG00000000673	-0.487294		ENSMUSG00000022311	0.42509
	ENSMUSG00000022831	-1.57925		ENSMUSG00000000682	1.58905		ENSMUSG00000022376	0.0640392
	ENSMUSG00000022844	-1.88467		ENSMUSG00000000686	-0.803292		ENSMUSG00000022389	0.708701
	ENSMUSG00000022858	-0.307336		ENSMUSG00000000690	0		ENSMUSG00000022565	2.27584
	ENSMUSG00000022911	-0.57253		ENSMUSG00000000693	0.522028		ENSMUSG00000022829	-0.0619291
	ENSMUSG00000022994	-0.787813		ENSMUSG00000000701	0		ENSMUSG00000022836	0.750912
	ENSMUSG00000022999	-0.351151		ENSMUSG00000000706	3.81517		ENSMUSG00000022884	-0.0843527
	ENSMUSG00000023267	-1.24968		ENSMUSG00000000708	-0.187196		ENSMUSG00000022899	-0.522246
	ENSMUSG00000023495	-0.281659		ENSMUSG00000000711	-0.100039		ENSMUSG00000023033	0.204859
	ENSMUSG00000023809	-1.18601		ENSMUSG00000000724	-1.51527		ENSMUSG00000023439	1.393
	ENSMUSG00000023978	-3.0302		ENSMUSG00000000730	-1.38266		ENSMUSG00000023723	0.343535
	ENSMUSG00000023979	-2.53689		ENSMUSG00000000731	-1.83422		ENSMUSG00000023965	0.168361
	ENSMUSG00000023982	-2.01525		ENSMUSG00000000732	-0.932799		ENSMUSG00000024059	0.597978
	ENSMUSG00000024002	0.0927203		ENSMUSG00000000739	1.39735		ENSMUSG00000024064	0.64409
	ENSMUSG00000024140	-0.755932		ENSMUSG00000000743	-0.109273		ENSMUSG00000024109	0.475855
	ENSMUSG00000024186	-0.767007		ENSMUSG00000000751	-0.929511		ENSMUSG00000024121	-0.111974
	ENSMUSG00000024188	0.282016		ENSMUSG00000000753	-0.0826768		ENSMUSG00000024211	-0.416455
	ENSMUSG00000024227	-2.23819		ENSMUSG00000000759	-0.11486		ENSMUSG00000024268	0.46353
	ENSMUSG00000024242	-0.694565		ENSMUSG00000000766	0.406051		ENSMUSG00000024287	0.0932153
	ENSMUSG00000024290	-0.0942032		ENSMUSG00000000776	0.295494		ENSMUSG00000024294	0.148475
	ENSMUSG00000024483	0.0396443		ENSMUSG00000000782	0.267559		ENSMUSG00000024304	0.512626
	ENSMUSG00000024498	0.0686505		ENSMUSG00000000791	0.0295928		ENSMUSG00000024404	-0.216397
	ENSMUSG00000024500	-0.664501		ENSMUSG00000000792	-0.69886		ENSMUSG00000024425	-0.0054068
	ENSMUSG00000024519	-2.60455		ENSMUSG00000000794	0.160577		ENSMUSG00000024511	1.22653
	ENSMUSG00000024575	-3.15142		ENSMUSG00000000804	0.158917		ENSMUSG00000024558	1.1931
	ENSMUSG00000024589	-1.08563		ENSMUSG00000000805	-1.12029		ENSMUSG00000024758	0.160105
	ENSMUSG00000024608	0.10149		ENSMUSG00000000811	0.689933		ENSMUSG00000024992	0.502041
	ENSMUSG00000024654	-0.839796		ENSMUSG00000000817	0.980525		ENSMUSG00000025151	0.478364
	ENSMUSG00000024661	-0.238216		ENSMUSG00000000823	0.40664		ENSMUSG00000025203	0.282242
	ENSMUSG00000024736	-0.344957		ENSMUSG00000000826	0.0572387		ENSMUSG00000025241	0.460277
	ENSMUSG00000024812	-1.17439		ENSMUSG00000000827	0.298332		ENSMUSG00000025551	0.729783
	ENSMUSG00000024842	-1.69882		ENSMUSG00000000838	0.145473		ENSMUSG00000025571	0.218708
	ENSMUSG00000024974	-0.023586		ENSMUSG00000000861	0.552071		ENSMUSG00000025582	0.366292
	ENSMUSG00000025035	-1.50628		ENSMUSG00000000869	-0.17324		ENSMUSG00000025597	3.17681
	ENSMUSG00000025060	-0.129407		ENSMUSG00000000876	0.385778		ENSMUSG00000025608	0.558927
	ENSMUSG00000025076	-1.42194		ENSMUSG00000000881	0.141631		ENSMUSG00000025889	1.31662
	ENSMUSG00000025092	-1.04903		ENSMUSG00000000884	0.166616		ENSMUSG00000025892	0.228154
	ENSMUSG00000025207	-0.210455		ENSMUSG00000000889	-0.965279		ENSMUSG00000025909	0.220325
	ENSMUSG00000025290	-0.108905		ENSMUSG00000000901	0.0327016		ENSMUSG00000025932	3.51091
	ENSMUSG00000025316	-0.0573108		ENSMUSG00000000902	0.0419354		ENSMUSG00000026090	0.931151
	ENSMUSG00000025340	-1.6018		ENSMUSG00000000903	0.614143		ENSMUSG00000026147	2.41026
	ENSMUSG00000025380	-2.15622		ENSMUSG00000000915	0.371327		ENSMUSG00000026163	0.738892
	ENSMUSG00000025386	-2.67719		ENSMUSG00000000916	-0.138105		ENSMUSG00000026204	1.07483
	ENSMUSG00000025417	-1.71476		ENSMUSG00000000934	-0.472152		ENSMUSG00000026349	-0.0280666
	ENSMUSG00000025437	-0.948776		ENSMUSG00000000938	1.31312		ENSMUSG00000026411	0.208194
	ENSMUSG00000025650	-0.414355		ENSMUSG00000000942	-2.30987		ENSMUSG00000026587	0.333682
	ENSMUSG00000025716	1.56621		ENSMUSG00000000957	0.628239		ENSMUSG00000026640	0.292773
	ENSMUSG00000025733	-0.183815		ENSMUSG00000000958	0.153004		ENSMUSG00000026730	1.48699
	ENSMUSG00000025794	-0.259645		ENSMUSG00000000959	0.108682		ENSMUSG00000026748	0.694891
	ENSMUSG00000025900	-1.52272		ENSMUSG00000000976	0.0897875		ENSMUSG00000026782	0.175589
	ENSMUSG00000026083	0.334483		ENSMUSG00000000982	0.786655		ENSMUSG00000026787	0.879869
	ENSMUSG00000026199	-0.234953		ENSMUSG00000000983	0		ENSMUSG00000026833	1.34435
	ENSMUSG00000026385	-0.524579		ENSMUSG00000001014	0		ENSMUSG00000026856	1.29058
	ENSMUSG00000026442	-1.10282		ENSMUSG00000001016	0.0851644		ENSMUSG00000026864	0.417898
	ENSMUSG00000026473	-1.42137		ENSMUSG00000001017	-0.0506235		ENSMUSG00000026904	0.0380165
	ENSMUSG00000026672	-1.45137		ENSMUSG00000001018	-0.103914		ENSMUSG00000026923	1.29
	ENSMUSG00000026764	-0.263328		ENSMUSG00000001020	-2.67736		ENSMUSG00000027016	-0.0399497
	ENSMUSG00000026819	-1.04971		ENSMUSG00000001021	0		ENSMUSG00000027168	0.514845
	ENSMUSG00000026825	-0.108392		ENSMUSG00000001023	0		ENSMUSG00000027201	0.202341
	ENSMUSG00000026885	-0.437491		ENSMUSG00000001025	0.605989		ENSMUSG00000027210	0.0762097
	ENSMUSG00000026933	-0.39019		ENSMUSG00000001027	-2.0246		ENSMUSG00000027273	-0.131354
	ENSMUSG00000026987	-0.0532255		ENSMUSG00000001029	0.38248		ENSMUSG00000027346	0.432624
	ENSMUSG00000027030	-1.33076		ENSMUSG00000001034	0.632297		ENSMUSG00000027350	0.767943
	ENSMUSG00000027276	-1.34607		ENSMUSG00000001036	0.091418		ENSMUSG00000027419	0.317494
	ENSMUSG00000027367	-0.753289		ENSMUSG00000001039	-0.101926		ENSMUSG00000027499	0.955235
	ENSMUSG00000027488	-0.574787		ENSMUSG00000001052	0.0111242		ENSMUSG00000027692	0.485204
	ENSMUSG00000027530	-2.08145		ENSMUSG00000001053	0.0122226		ENSMUSG00000027797	0.464416
	ENSMUSG00000027589	-0.909103		ENSMUSG00000001054	0.187247		ENSMUSG00000027799	0.162075
	ENSMUSG00000027674	-0.999717		ENSMUSG00000001056	-0.152239		ENSMUSG00000027827	1.12885
	ENSMUSG00000027883	-2.63146		ENSMUSG00000001062	0.26123		ENSMUSG00000027889	1.8416
	ENSMUSG00000027981	-0.185959		ENSMUSG00000001065	-0.0236318		ENSMUSG00000027966	2.41266
	ENSMUSG00000028125	-0.967344		ENSMUSG00000001076	1.8802		ENSMUSG00000028134	0.131539
	ENSMUSG00000028180	0.202615		ENSMUSG00000001082	-0.157732		ENSMUSG00000028137	0.48511
	ENSMUSG00000028188	-1.42923		ENSMUSG00000001089	-0.0892327		ENSMUSG00000028161	0.0906699
	ENSMUSG00000028248	0.205646		ENSMUSG00000001095	0.739349		ENSMUSG00000028163	1.82584
	ENSMUSG00000028391	-0.801272		ENSMUSG00000001098	-0.0208763		ENSMUSG00000028176	0.739666
	ENSMUSG00000028413	-1.32566		ENSMUSG00000001100	0.0081578		ENSMUSG00000028197	0.817615
	ENSMUSG00000028524	-0.356252		ENSMUSG00000001103	-2.04076		ENSMUSG00000028207	0.548073
	ENSMUSG00000028541	0.0593398		ENSMUSG00000001105	-0.123977		ENSMUSG00000028226	0.4868
	ENSMUSG00000028766	-1.20795		ENSMUSG00000001123	-0.0685216		ENSMUSG00000028255	4.30468
	ENSMUSG00000028809	-0.023946		ENSMUSG00000001127	0.114566		ENSMUSG00000028289	0.182543
	ENSMUSG00000028820	0.527431		ENSMUSG00000001128	0.659315		ENSMUSG00000028364	1.82118
	ENSMUSG00000028906	-0.473335		ENSMUSG00000001131	0.291362		ENSMUSG00000028373	0.267372
	ENSMUSG00000028910	-0.261953		ENSMUSG00000001134	-0.135424		ENSMUSG00000028397	0.259373
	ENSMUSG00000028931	-1.25359		ENSMUSG00000001138	0.0946886		ENSMUSG00000028399	-0.092745
	ENSMUSG00000028977	-0.368866		ENSMUSG00000001143	0.186053		ENSMUSG00000028538	0.837373
	ENSMUSG00000029004	0.000862212		ENSMUSG00000001150	0.176011		ENSMUSG00000028804	0.856418
	ENSMUSG00000029038	-0.353198		ENSMUSG00000001151	0.0971869		ENSMUSG00000028876	2.55146
	ENSMUSG00000029055	-0.827872		ENSMUSG00000001155	4.24845		ENSMUSG00000028901	0.0962977
	ENSMUSG00000029064	-2.29927		ENSMUSG00000001156	-0.327143		ENSMUSG00000028986	0.194637
	ENSMUSG00000029086	-1.25944		ENSMUSG00000001157	-0.180582		ENSMUSG00000029088	-0.0403293
	ENSMUSG00000029166	-0.771089		ENSMUSG00000001166	2.03359		ENSMUSG00000029108	0.0801495
	ENSMUSG00000029276	-0.874408		ENSMUSG00000001168	0		ENSMUSG00000029212	0.33828
	ENSMUSG00000029313	-0.294707		ENSMUSG00000001173	0.00869083		ENSMUSG00000029245	0.593629
	ENSMUSG00000029410	-0.115295		ENSMUSG00000001225	-1.16912		ENSMUSG00000029314	3.13037
	ENSMUSG00000029422	-0.0695316		ENSMUSG00000001227	-0.259019		ENSMUSG00000029467	-0.12353
	ENSMUSG00000029491	-2.21328		ENSMUSG00000001228	0.616753		ENSMUSG00000029563	1.70282
	ENSMUSG00000029544	-0.809184		ENSMUSG00000001229	0.909872		ENSMUSG00000029713	1.23163
	ENSMUSG00000029547	0.118606		ENSMUSG00000001240	0.171631		ENSMUSG00000029763	0.18422
	ENSMUSG00000029636	-0.525392		ENSMUSG00000001247	0.268833		ENSMUSG00000029769	2.63553
	ENSMUSG00000029648	-1.88697		ENSMUSG00000001248	0.168198		ENSMUSG00000029772	0.799527
	ENSMUSG00000029663	-0.277935		ENSMUSG00000001249	0.178176		ENSMUSG00000029861	-0.0722912
	ENSMUSG00000029672	-1.66042		ENSMUSG00000001260	0.836405		ENSMUSG00000030020	1.19128
	ENSMUSG00000029817	-0.0291512		ENSMUSG00000001280	0.0210348		ENSMUSG00000030075	1.84094
	ENSMUSG00000030064	-1.47839		ENSMUSG00000001281	0.264127		ENSMUSG00000030209	0.748583
	ENSMUSG00000030189	-1.68893		ENSMUSG00000001285	0.38666		ENSMUSG00000030257	0.505307
	ENSMUSG00000030283	-1.74771		ENSMUSG00000001288	0.761059		ENSMUSG00000030268	0.335296
	ENSMUSG00000030287	-0.468911		ENSMUSG00000001300	0.848644		ENSMUSG00000030306	1.37011
	ENSMUSG00000030324	-2.97832		ENSMUSG00000001305	0.286265		ENSMUSG00000030350	1.34977
	ENSMUSG00000030516	-0.358751		ENSMUSG00000001313	0.425597		ENSMUSG00000030352	1.08437
	ENSMUSG00000030523	-1.68215		ENSMUSG00000001323	0.181453		ENSMUSG00000030654	0.152962
	ENSMUSG00000030695	-1.00929		ENSMUSG00000001333	0.440164		ENSMUSG00000030691	0.352458
	ENSMUSG00000030779	-0.0316171		ENSMUSG00000001334	-0.339072		ENSMUSG00000030772	0.532959
	ENSMUSG00000030878	-2.02929		ENSMUSG00000001348	3.20048		ENSMUSG00000030861	0.0888595
	ENSMUSG00000030956	-1.21814		ENSMUSG00000001349	0.553943		ENSMUSG00000030905	2.03323
	ENSMUSG00000031142	-0.82614		ENSMUSG00000001366	-0.282481		ENSMUSG00000031012	0.199714
	ENSMUSG00000031229	0.422016		ENSMUSG00000001376	-0.0466799		ENSMUSG00000031093	1.47776
	ENSMUSG00000031293	-1.6263		ENSMUSG00000001380	0.248987		ENSMUSG00000031137	0.796107
	ENSMUSG00000031450	-1.80543		ENSMUSG00000001383	0.0929213		ENSMUSG00000031144	0.164205
	ENSMUSG00000031451	-0.753597		ENSMUSG00000001403	0		ENSMUSG00000031189	0.747888
	ENSMUSG00000031637	-1.24547		ENSMUSG00000001415	-0.0904109		ENSMUSG00000031273	3.66016
	ENSMUSG00000031762	-1.5605		ENSMUSG00000001416	0.180071		ENSMUSG00000031274	2.78917
	ENSMUSG00000031765	-1.12538		ENSMUSG00000001418	0.045376		ENSMUSG00000031284	0.316124
	ENSMUSG00000031788	-0.583235		ENSMUSG00000001419	0.0393028		ENSMUSG00000031328	2.13049
	ENSMUSG00000031789	-1.72309		ENSMUSG00000001420	-1.11766		ENSMUSG00000031343	0.733436
	ENSMUSG00000032010	-0.789759		ENSMUSG00000001424	0.317637		ENSMUSG00000031393	0.304485
	ENSMUSG00000032087	-0.765213		ENSMUSG00000001435	0.887673		ENSMUSG00000031422	0.448787
	ENSMUSG00000032187	-0.0561995		ENSMUSG00000001436	0.123662		ENSMUSG00000031517	0.443305
	ENSMUSG00000032192	-1.39118		ENSMUSG00000001440	-0.0903085		ENSMUSG00000031626	0.611058
	ENSMUSG00000032212	-0.0797103		ENSMUSG00000001441	-0.124952		ENSMUSG00000031636	2.22255
	ENSMUSG00000032249	-0.481955		ENSMUSG00000001444	1.02709		ENSMUSG00000031925	1.02134
	ENSMUSG00000032292	-2.13089		ENSMUSG00000001445	0.0999308		ENSMUSG00000031990	1.78929
	ENSMUSG00000032294	-0.866309		ENSMUSG00000001467	-0.517127		ENSMUSG00000032006	0.552335
	ENSMUSG00000032343	-1.97066		ENSMUSG00000001473	1.33549		ENSMUSG00000032017	0.763595
	ENSMUSG00000032407	-0.112055		ENSMUSG00000001482	-0.0358384		ENSMUSG00000032128	6.0578
	ENSMUSG00000032479	-0.706087		ENSMUSG00000001493	1.78061		ENSMUSG00000032216	0.32376
	ENSMUSG00000032518	-0.111301		ENSMUSG00000001494	-0.528415		ENSMUSG00000032228	0.313847
	ENSMUSG00000032525	-0.13556		ENSMUSG00000001496	-0.049076		ENSMUSG00000032238	-0.463018
	ENSMUSG00000032586	-1.12892		ENSMUSG00000001497	0.760938		ENSMUSG00000032303	1.78857
	ENSMUSG00000032599	-0.932677		ENSMUSG00000001504	-0.17995		ENSMUSG00000032324	0.216514
	ENSMUSG00000032633	-0.617211		ENSMUSG00000001506	-0.44358		ENSMUSG00000032340	0.302848
	ENSMUSG00000032855	0.228967		ENSMUSG00000001507	-0.095695		ENSMUSG00000032349	0.954959
	ENSMUSG00000032936	-1.42153		ENSMUSG00000001508	0		ENSMUSG00000032624	0.681355
	ENSMUSG00000033066	-0.718318		ENSMUSG00000001510	-0.651164		ENSMUSG00000032625	0.695094
	ENSMUSG00000033307	-0.737151		ENSMUSG00000001517	1.37846		ENSMUSG00000032737	2.11818
	ENSMUSG00000033416	-1.38531		ENSMUSG00000001518	-0.0295567		ENSMUSG00000032878	1.08149
	ENSMUSG00000033653	-0.287971		ENSMUSG00000001520	0.0483396		ENSMUSG00000032883	0.473889
	ENSMUSG00000033849	-1.70227		ENSMUSG00000001521	0.789956		ENSMUSG00000032985	0.395541
	ENSMUSG00000033871	-0.716406		ENSMUSG00000001524	0.119929		ENSMUSG00000033007	1.82137
	ENSMUSG00000034243	-0.155463		ENSMUSG00000001525	0.119667		ENSMUSG00000033342	0.297681
	ENSMUSG00000034274	-0.915907		ENSMUSG00000001542	-0.421263		ENSMUSG00000033419	-0.120957
	ENSMUSG00000034295	-1.09957		ENSMUSG00000001552	0.260759		ENSMUSG00000033510	0.749478
	ENSMUSG00000034349	-0.36978		ENSMUSG00000001555	1.26794		ENSMUSG00000033569	-0.19133
	ENSMUSG00000034452	-2.31984		ENSMUSG00000001558	0.18632		ENSMUSG00000033676	0.644838
	ENSMUSG00000034544	-0.0858174		ENSMUSG00000001566	3.56526		ENSMUSG00000033701	1.18737
	ENSMUSG00000034647	-0.0437779		ENSMUSG00000001569	0.238037		ENSMUSG00000034120	0.0085475
	ENSMUSG00000034730	-0.601437		ENSMUSG00000001576	-0.0397445		ENSMUSG00000034126	0.602729
	ENSMUSG00000034829	-1.76986		ENSMUSG00000001583	1.21957		ENSMUSG00000034160	0.534084
	ENSMUSG00000034837	-2.98304		ENSMUSG00000001588	1.44025		ENSMUSG00000034265	0.834335
	ENSMUSG00000034867	-0.533178		ENSMUSG00000001622	7.53017		ENSMUSG00000034377	-0.415648
	ENSMUSG00000034892	-0.339116		ENSMUSG00000001627	0.0201708		ENSMUSG00000034450	2.16576
	ENSMUSG00000034936	-2.22617		ENSMUSG00000001630	-0.396047		ENSMUSG00000034573	1.9912
	ENSMUSG00000035027	0.19629		ENSMUSG00000001632	0.106728		ENSMUSG00000034755	1.48308
	ENSMUSG00000035181	-1.23867		ENSMUSG00000001642	-0.231259		ENSMUSG00000034813	-0.318554
	ENSMUSG00000035504	-2.70738		ENSMUSG00000001655	0.851329		ENSMUSG00000035131	1.10189
	ENSMUSG00000035517	-1.10795		ENSMUSG00000001656	-0.0601967		ENSMUSG00000035189	0.317436
	ENSMUSG00000035569	0.0996427		ENSMUSG00000001657	0.744028		ENSMUSG00000035200	5.41854
	ENSMUSG00000035615	-2.80071		ENSMUSG00000001661	1.83997		ENSMUSG00000035236	0.238189
	ENSMUSG00000035919	-0.594558		ENSMUSG00000001663	1.32605		ENSMUSG00000035392	0.36767
	ENSMUSG00000036138	-0.0892298		ENSMUSG00000001665	0.0154947		ENSMUSG00000035486	0.639133
	ENSMUSG00000036202	-0.266424		ENSMUSG00000001666	0.340243		ENSMUSG00000036030	2.45189
	ENSMUSG00000036395	-1.58578		ENSMUSG00000001670	0.309858		ENSMUSG00000036053	0.534918
	ENSMUSG00000036427	-0.649604		ENSMUSG00000001672	-0.165547		ENSMUSG00000036061	1.30398
	ENSMUSG00000036469	-0.552882		ENSMUSG00000001674	0.00570773		ENSMUSG00000036095	0.862201
	ENSMUSG00000036572	0.381544		ENSMUSG00000001687	-0.309404		ENSMUSG00000036192	-0.992893
	ENSMUSG00000036885	-0.357339		ENSMUSG00000001700	0.495569		ENSMUSG00000036225	0.181111
	ENSMUSG00000037012	-1.07516		ENSMUSG00000001707	-0.0918292		ENSMUSG00000036667	0.326746
	ENSMUSG00000037126	-0.133452		ENSMUSG00000001729	0.0548347		ENSMUSG00000036800	0.364307
	ENSMUSG00000037143	-1.83478		ENSMUSG00000001739	0.501595		ENSMUSG00000037266	-0.0753097
	ENSMUSG00000037148	-1.30038		ENSMUSG00000001741	0.140493		ENSMUSG00000037605	0.0961424
	ENSMUSG00000037224	-1.20851		ENSMUSG00000001750	0.438644		ENSMUSG00000037653	0.589447
	ENSMUSG00000037234	-0.521301		ENSMUSG00000001751	-0.0650682		ENSMUSG00000037736	0.483352
	ENSMUSG00000037386	-1.14083		ENSMUSG00000001755	0.298881		ENSMUSG00000037822	0.464136
	ENSMUSG00000037446	0.282844		ENSMUSG00000001761	0.691886		ENSMUSG00000037872	0.0785413
	ENSMUSG00000037475	0.0507367		ENSMUSG00000001763	0.365201		ENSMUSG00000037940	-0.435633
	ENSMUSG00000037593	-1.16524		ENSMUSG00000001767	0.0107759		ENSMUSG00000037996	0.477622
	ENSMUSG00000037846	-0.326801		ENSMUSG00000001768	0.642735		ENSMUSG00000038119	0.632259
	ENSMUSG00000037852	-0.981856		ENSMUSG00000001773	0.0467811		ENSMUSG00000038141	-0.200663
	ENSMUSG00000037885	-1.45664		ENSMUSG00000001774	0.046769		ENSMUSG00000038143	0.265468
	ENSMUSG00000038056	-0.345615		ENSMUSG00000001783	0.0512824		ENSMUSG00000038151	1.84213
	ENSMUSG00000038070	-0.389338		ENSMUSG00000001785	0.156154		ENSMUSG00000038257	0.407089
	ENSMUSG00000038241	-0.70934		ENSMUSG00000001786	0.574196		ENSMUSG00000038349	0.561068
	ENSMUSG00000038276	-0.682376		ENSMUSG00000001794	-0.101562		ENSMUSG00000038418	2.09893
	ENSMUSG00000038515	-2.22781		ENSMUSG00000001802	0.168181		ENSMUSG00000038453	1.26166
	ENSMUSG00000038526	-1.34905		ENSMUSG00000001804	0		ENSMUSG00000038456	0.872887
	ENSMUSG00000038762	0.19961		ENSMUSG00000001815	-0.783757		ENSMUSG00000038552	0.781282
	ENSMUSG00000038828	-0.125923		ENSMUSG00000001819	-2.67736		ENSMUSG00000038665	-0.663317
	ENSMUSG00000038886	-0.50997		ENSMUSG00000001823	1.84305		ENSMUSG00000038718	0.363106
	ENSMUSG00000038963	-1.69986		ENSMUSG00000001827	-0.309758		ENSMUSG00000038811	2.13366
	ENSMUSG00000039063	0.503607		ENSMUSG00000001829	0.107895		ENSMUSG00000038991	1.34447
	ENSMUSG00000039145	-0.474142		ENSMUSG00000001833	-0.138473		ENSMUSG00000039037	1.16999
	ENSMUSG00000039194	-1.6392		ENSMUSG00000001844	-0.195617		ENSMUSG00000039087	1.3301
	ENSMUSG00000039218	0.0437943		ENSMUSG00000001847	0.0445081		ENSMUSG00000039137	0.286315
	ENSMUSG00000039219	-0.00860998		ENSMUSG00000001855	-0.187392		ENSMUSG00000039270	0.554779
	ENSMUSG00000039285	-0.730927		ENSMUSG00000001864	0.173745		ENSMUSG00000039419	0.581962
	ENSMUSG00000039375	-0.90564		ENSMUSG00000001865	-1.3419		ENSMUSG00000039488	-0.275656
	ENSMUSG00000039470	-0.829035		ENSMUSG00000001891	0.283396		ENSMUSG00000039539	0.294842
	ENSMUSG00000039473	0.0332755		ENSMUSG00000001901	0.552558		ENSMUSG00000039706	0.309903
	ENSMUSG00000039629	-1.51178		ENSMUSG00000001909	0.505915		ENSMUSG00000039717	0.477204
	ENSMUSG00000039662	-1.72817		ENSMUSG00000001910	-0.0151227		ENSMUSG00000039735	0.929791
	ENSMUSG00000039850	0.579364		ENSMUSG00000001911	0.505378		ENSMUSG00000039782	-0.100719
	ENSMUSG00000039860	0.0432403		ENSMUSG00000001918	-0.637498		ENSMUSG00000039852	0.227297
	ENSMUSG00000039883	2.54753		ENSMUSG00000001924	-0.0904428		ENSMUSG00000040003	0.828281
	ENSMUSG00000039967	-0.393819		ENSMUSG00000001930	0.359491		ENSMUSG00000040037	0.760563
	ENSMUSG00000040225	0.0589912		ENSMUSG00000001942	0.668198		ENSMUSG00000040118	-0.0197726
	ENSMUSG00000040276	-0.387027		ENSMUSG00000001943	0.403502		ENSMUSG00000040146	2.84166
	ENSMUSG00000040364	-1.24253		ENSMUSG00000001946	-0.259118		ENSMUSG00000040209	1.21929
	ENSMUSG00000040407	-0.0372999		ENSMUSG00000001948	1.04586		ENSMUSG00000040265	0.175629
	ENSMUSG00000040430	-0.61297		ENSMUSG00000001962	0.349154		ENSMUSG00000040268	0.439662
	ENSMUSG00000040459	0.193868		ENSMUSG00000001964	0.0215009		ENSMUSG00000040270	0.976988
	ENSMUSG00000040479	0.312925		ENSMUSG00000001983	0.266599		ENSMUSG00000040274	2.4546
	ENSMUSG00000040481	0.0422656		ENSMUSG00000001985	0.603212		ENSMUSG00000040420	0.597293
	ENSMUSG00000040543	-1.37562		ENSMUSG00000001988	1.96421		ENSMUSG00000040452	0.208072
	ENSMUSG00000040632	-2.30675		ENSMUSG00000001995	-0.411338		ENSMUSG00000040506	0.692535
	ENSMUSG00000040681	-0.760696		ENSMUSG00000001998	-0.0943725		ENSMUSG00000040536	0.839105
	ENSMUSG00000040785	0.00957158		ENSMUSG00000001999	-0.0785497		ENSMUSG00000040606	2.07873
	ENSMUSG00000040860	-0.171923		ENSMUSG00000002006	0.277338		ENSMUSG00000040612	1.17927
	ENSMUSG00000040907	-0.481684		ENSMUSG00000002007	-0.451722		ENSMUSG00000040624	1.61025
	ENSMUSG00000040952	-0.383626		ENSMUSG00000002010	0.121255		ENSMUSG00000040640	0.248198
	ENSMUSG00000041046	-0.159537		ENSMUSG00000002012	0.362775		ENSMUSG00000040972	1.02511
	ENSMUSG00000041453	-0.417726		ENSMUSG00000002014	0.0915424		ENSMUSG00000041014	0.210833
	ENSMUSG00000041460	-0.754512		ENSMUSG00000002015	-0.0676436		ENSMUSG00000041272	0.131312
	ENSMUSG00000041571	-0.338225		ENSMUSG00000002017	0.0229105		ENSMUSG00000041329	0.355278
	ENSMUSG00000041609	-1.23009		ENSMUSG00000002020	1.67918		ENSMUSG00000041380	2.31249
	ENSMUSG00000041642	-0.522767		ENSMUSG00000002028	-0.0590898		ENSMUSG00000041459	0.0245537
	ENSMUSG00000041729	-0.768335		ENSMUSG00000002031	0.0130219		ENSMUSG00000041488	-0.508726
	ENSMUSG00000041841	-0.371082		ENSMUSG00000002032	-0.487217		ENSMUSG00000041670	-0.374296
	ENSMUSG00000041921	0.0616108		ENSMUSG00000002033	-0.567538		ENSMUSG00000041923	0.461386
	ENSMUSG00000041974	-0.735174		ENSMUSG00000002043	-0.519026		ENSMUSG00000041992	0.281996
	ENSMUSG00000042050	0.0585095		ENSMUSG00000002052	0.0706511		ENSMUSG00000042035	1.20578
	ENSMUSG00000042133	0.0797334		ENSMUSG00000002057	1.72886		ENSMUSG00000042046	0.507155
	ENSMUSG00000042203	-0.0412725		ENSMUSG00000002059	0.232703		ENSMUSG00000042302	-0.0131963
	ENSMUSG00000042210	-0.769799		ENSMUSG00000002064	0.206344		ENSMUSG00000042439	0.424688
	ENSMUSG00000042282	-1.80812		ENSMUSG00000002068	0.0359332		ENSMUSG00000042453	0.366037
	ENSMUSG00000042625	0.164299		ENSMUSG00000002076	-1.09828		ENSMUSG00000042834	0.737925
	ENSMUSG00000042726	-1.19285		ENSMUSG00000002083	1.26541		ENSMUSG00000043388	0.159334
	ENSMUSG00000042757	-0.768229		ENSMUSG00000002100	-0.0404348		ENSMUSG00000043531	0.455991
	ENSMUSG00000043411	0.0365107		ENSMUSG00000002102	0.0435113		ENSMUSG00000044026	1.86417
	ENSMUSG00000043639	-1.32906		ENSMUSG00000002103	0.193735		ENSMUSG00000044033	2.04372
	ENSMUSG00000043687	-0.727716		ENSMUSG00000002104	0.941448		ENSMUSG00000044042	0.623045
	ENSMUSG00000043987	-1.29054		ENSMUSG00000002105	0.0198469		ENSMUSG00000044072	0.162366
	ENSMUSG00000044224	-0.0121778		ENSMUSG00000002108	1.26469		ENSMUSG00000044365	0.434811
	ENSMUSG00000044375	-1.46625		ENSMUSG00000002109	0.15513		ENSMUSG00000044477	0.777587
	ENSMUSG00000045038	-0.679672		ENSMUSG00000002111	1.63828		ENSMUSG00000045005	1.444
	ENSMUSG00000045103	-0.586606		ENSMUSG00000002129	0.193626		ENSMUSG00000045071	0.860024
	ENSMUSG00000045128	-0.592863		ENSMUSG00000002147	-0.0543986		ENSMUSG00000045083	0.0673385
	ENSMUSG00000045193	-0.21848		ENSMUSG00000002190	0.0161718		ENSMUSG00000045095	-0.0971152
	ENSMUSG00000045672	0.179239		ENSMUSG00000002204	-0.506365		ENSMUSG00000045287	0.445581
	ENSMUSG00000045983	0.309639		ENSMUSG00000002205	-0.0211098		ENSMUSG00000045777	2.57676
	ENSMUSG00000046447	-0.313394		ENSMUSG00000002221	-0.140985		ENSMUSG00000046178	0.343653
	ENSMUSG00000046876	-0.719385		ENSMUSG00000002222	0.107165		ENSMUSG00000046314	0.853218
	ENSMUSG00000047215	-0.590812		ENSMUSG00000002227	0.935564		ENSMUSG00000046844	1.16108
	ENSMUSG00000047675	-0.46388		ENSMUSG00000002228	0.998171		ENSMUSG00000047414	0.860491
	ENSMUSG00000047888	-0.355684		ENSMUSG00000002233	0.334116		ENSMUSG00000047547	2.21597
	ENSMUSG00000048118	-0.0567325		ENSMUSG00000002240	-1.8729		ENSMUSG00000047766	0.322421
	ENSMUSG00000049517	-0.483792		ENSMUSG00000002249	-0.143553		ENSMUSG00000047879	0.0252285
	ENSMUSG00000049811	-0.886693		ENSMUSG00000002250	-0.276838		ENSMUSG00000048058	2.15418
	ENSMUSG00000050556	-1.73365		ENSMUSG00000002257	-0.811689		ENSMUSG00000048078	-0.0819195
	ENSMUSG00000050708	-0.344636		ENSMUSG00000002265	0.137751		ENSMUSG00000048834	0.765025
	ENSMUSG00000050965	-1.31513		ENSMUSG00000002266	0.301146		ENSMUSG00000049092	0.528836
	ENSMUSG00000051000	-2.52413		ENSMUSG00000002274	0.861163		ENSMUSG00000049252	-0.0006644
	ENSMUSG00000052105	-0.331948		ENSMUSG00000002279	0.076039		ENSMUSG00000049336	-0.198739
	ENSMUSG00000052632	-0.301278		ENSMUSG00000002280	-0.000938404		ENSMUSG00000049583	0.498912
	ENSMUSG00000052676	-0.0393293		ENSMUSG00000002289	-0.546715		ENSMUSG00000049630	1.57374
	ENSMUSG00000052727	-0.0139907		ENSMUSG00000002297	-0.166502		ENSMUSG00000049690	0.737016
	ENSMUSG00000052949	-0.584238		ENSMUSG00000002307	0.231498		ENSMUSG00000050272	0.597921
	ENSMUSG00000053702	-1.21975		ENSMUSG00000002308	0.573722		ENSMUSG00000050334	0.426477
	ENSMUSG00000054003	-0.253376		ENSMUSG00000002319	0.521328		ENSMUSG00000050587	0.130156
	ENSMUSG00000054199	-0.079431		ENSMUSG00000002320	0.0354421		ENSMUSG00000050840	1.05947
	ENSMUSG00000054580	-1.69589		ENSMUSG00000002325	0.219857		ENSMUSG00000051166	0.101981
	ENSMUSG00000054693	-0.0113806		ENSMUSG00000002326	-0.0771072		ENSMUSG00000051323	0.639446
	ENSMUSG00000054792	-0.925593		ENSMUSG00000002329	-0.106598		ENSMUSG00000051331	0.158288
	ENSMUSG00000055436	0.340833		ENSMUSG00000002332	0.0371334		ENSMUSG00000051401	0.0403117
	ENSMUSG00000056055	-0.997074		ENSMUSG00000002341	0.862927		ENSMUSG00000051451	0.235591
	ENSMUSG00000056596	-1.26638		ENSMUSG00000002342	0.0786935		ENSMUSG00000051951	0.351359
	ENSMUSG00000057315	-1.45533		ENSMUSG00000002343	-0.109326		ENSMUSG00000052372	0.604503
	ENSMUSG00000057649	0.0699822		ENSMUSG00000002345	-0.0710659		ENSMUSG00000052387	0.781428
	ENSMUSG00000057841	-0.129403		ENSMUSG00000002346	0.0192457		ENSMUSG00000052459	-0.125761
	ENSMUSG00000057914	-0.780836		ENSMUSG00000002365	0.323539		ENSMUSG00000052516	0.162593
	ENSMUSG00000057963	-0.578784		ENSMUSG00000002372	-0.0278491		ENSMUSG00000052534	-0.152831
	ENSMUSG00000058392	-0.858272		ENSMUSG00000002379	-0.139378		ENSMUSG00000052572	0.366386
	ENSMUSG00000058498	-1.88571		ENSMUSG00000002384	0.284151		ENSMUSG00000052581	-0.409016
	ENSMUSG00000058503	0.110869		ENSMUSG00000002393	0.00276955		ENSMUSG00000052613	1.49581
	ENSMUSG00000058546	0.300353		ENSMUSG00000002395	-0.649384		ENSMUSG00000052920	-0.137334
	ENSMUSG00000058966	-1.58959		ENSMUSG00000002396	0.0349418		ENSMUSG00000053025	0.148881
	ENSMUSG00000059040	-0.319374		ENSMUSG00000002409	0.129039		ENSMUSG00000053141	0.896139
	ENSMUSG00000059291	0.0440571		ENSMUSG00000002416	0.0325818		ENSMUSG00000053907	0.462917
	ENSMUSG00000059810	-0.793977		ENSMUSG00000002428	-0.34109		ENSMUSG00000054162	0.123331
	ENSMUSG00000059895	-0.757392		ENSMUSG00000002455	0.209368		ENSMUSG00000054423	-0.284922
	ENSMUSG00000060636	-0.436244		ENSMUSG00000002458	0.29813		ENSMUSG00000054640	-0.137293
	ENSMUSG00000060938	-0.438736		ENSMUSG00000002475	0.097941		ENSMUSG00000054728	-0.242706
	ENSMUSG00000061288	-1.15945		ENSMUSG00000002477	0.0808652		ENSMUSG00000055003	0.431051
	ENSMUSG00000061393	-0.275765		ENSMUSG00000002486	-0.25311		ENSMUSG00000055407	0.541267
	ENSMUSG00000061477	-0.373378		ENSMUSG00000002489	0.0121851		ENSMUSG00000055421	0.0509385
	ENSMUSG00000061755	0.0666727		ENSMUSG00000002496	0.200102		ENSMUSG00000055567	0.56107
	ENSMUSG00000062006	-0.442075		ENSMUSG00000002500	1.86345		ENSMUSG00000055639	1.04667
	ENSMUSG00000062328	-0.355912		ENSMUSG00000002504	0.365529		ENSMUSG00000055761	1.00856
	ENSMUSG00000063077	-0.859485		ENSMUSG00000002524	0.0699232		ENSMUSG00000055865	0.924148
	ENSMUSG00000063087	-0.153682		ENSMUSG00000002546	0.202168		ENSMUSG00000055980	1.13159
	ENSMUSG00000063450	-0.594593		ENSMUSG00000002550	0.108195		ENSMUSG00000056073	0.00442032
	ENSMUSG00000063457	-0.582722		ENSMUSG00000002565	-1.65285		ENSMUSG00000056268	0.182472
	ENSMUSG00000063511	0.270973		ENSMUSG00000002578	0.4901		ENSMUSG00000056494	3.67047
	ENSMUSG00000063524	-0.396682		ENSMUSG00000002580	-0.52319		ENSMUSG00000056553	0.673163
	ENSMUSG00000064061	-0.214411		ENSMUSG00000002588	-1.19131		ENSMUSG00000056755	1.089
	ENSMUSG00000064341	-0.636846		ENSMUSG00000002602	0.923956		ENSMUSG00000057440	0.198318
	ENSMUSG00000064345	-0.630792		ENSMUSG00000002603	1.44898		ENSMUSG00000057530	0.993405
	ENSMUSG00000064351	-0.589619		ENSMUSG00000002608	0.0881947		ENSMUSG00000057572	-0.353281
	ENSMUSG00000064354	-0.952944		ENSMUSG00000002617	-0.161061		ENSMUSG00000057715	1.51208
	ENSMUSG00000064356	-4.94188		ENSMUSG00000002633	0.410607		ENSMUSG00000057716	0.956894
	ENSMUSG00000064357	-0.851854		ENSMUSG00000002635	-0.00289116		ENSMUSG00000058254	-0.0657822
	ENSMUSG00000064358	-1.13048		ENSMUSG00000002658	0.147344		ENSMUSG00000058317	0.43779
	ENSMUSG00000064360	-0.977127		ENSMUSG00000002660	-0.124068		ENSMUSG00000058571	0.0644067
	ENSMUSG00000064363	-0.715555		ENSMUSG00000002661	-0.0176391		ENSMUSG00000058589	-0.486556
	ENSMUSG00000064367	-0.593417		ENSMUSG00000002664	-0.949672		ENSMUSG00000058656	0.357304
	ENSMUSG00000064368	-0.509759		ENSMUSG00000002668	1.12867		ENSMUSG00000058793	0.157649
	ENSMUSG00000064370	-0.844681		ENSMUSG00000002679	-0.321165		ENSMUSG00000058831	1.61794
	ENSMUSG00000065947	1.15223		ENSMUSG00000002699	1.81138		ENSMUSG00000059005	0.440925
	ENSMUSG00000066687	-1.13186		ENSMUSG00000002718	-0.298247		ENSMUSG00000059149	1.6949
	ENSMUSG00000067220	-2.34611		ENSMUSG00000002728	-0.168511		ENSMUSG00000059203	0.20028
	ENSMUSG00000067288	-0.480313		ENSMUSG00000002731	-0.00924357		ENSMUSG00000059434	1.65467
	ENSMUSG00000067367	-0.478665		ENSMUSG00000002732	-0.676045		ENSMUSG00000059474	0.0447697
	ENSMUSG00000068323	-0.29066		ENSMUSG00000002733	-0.117072		ENSMUSG00000059493	0.433007
	ENSMUSG00000068874	-1.23878		ENSMUSG00000002741	0.416467		ENSMUSG00000059602	0.410867
	ENSMUSG00000069769	-0.502819		ENSMUSG00000002763	0.133297		ENSMUSG00000059742	-0.278745
	ENSMUSG00000070315	-0.818504		ENSMUSG00000002767	0.212243		ENSMUSG00000059921	0.832985
	ENSMUSG00000070337	-0.566405		ENSMUSG00000002768	0.51382		ENSMUSG00000059974	-0.170513
	ENSMUSG00000070570	-1.09245		ENSMUSG00000002769	-0.858929		ENSMUSG00000060373	0.00543513
	ENSMUSG00000070733	-1.20055		ENSMUSG00000002771	0.505492		ENSMUSG00000060534	0.282242
	ENSMUSG00000070883	-0.310891		ENSMUSG00000002778	-0.450188		ENSMUSG00000060882	0.402303
	ENSMUSG00000071647	-0.672975		ENSMUSG00000002781	-0.336582		ENSMUSG00000060890	1.55553
	ENSMUSG00000071648	-1.9324		ENSMUSG00000002797	-0.365031		ENSMUSG00000060924	-0.184288
	ENSMUSG00000071653	-1.03859		ENSMUSG00000002799	-0.188251		ENSMUSG00000060988	1.03398
	ENSMUSG00000073427	-0.45712		ENSMUSG00000002803	-0.00752252		ENSMUSG00000061013	0.145317
	ENSMUSG00000073551	-1.31937		ENSMUSG00000002804	-0.541474		ENSMUSG00000061080	0.0325438
	ENSMUSG00000073702	-0.382276		ENSMUSG00000002808	0.207701		ENSMUSG00000061298	1.37151
	ENSMUSG00000074129	-0.424926		ENSMUSG00000002812	-0.140752		ENSMUSG00000061313	0.333978
	ENSMUSG00000074259	-2.52497		ENSMUSG00000002814	0.0266958		ENSMUSG00000061576	0.340967
	ENSMUSG00000074656	0.0132296		ENSMUSG00000002820	-0.216208		ENSMUSG00000061758	2.16467
	ENSMUSG00000075014	-1.08804		ENSMUSG00000002825	0.431206		ENSMUSG00000061911	0.261893
	ENSMUSG00000075410	-1.17517		ENSMUSG00000002831	-0.61942		ENSMUSG00000062078	0.125033
	ENSMUSG00000075706	-0.47981		ENSMUSG00000002833	0.187289		ENSMUSG00000062209	0.761201
	ENSMUSG00000078193	-0.622192		ENSMUSG00000002835	0.10568		ENSMUSG00000062257	0.151543
	ENSMUSG00000078247	-0.478518		ENSMUSG00000002844	0.113777		ENSMUSG00000062526	0.621256
	ENSMUSG00000078588	-1.5593		ENSMUSG00000002845	0.053539		ENSMUSG00000062760	1.08502
	ENSMUSG00000078879	0.184758		ENSMUSG00000002846	-0.0336018		ENSMUSG00000063063	0.183523
	ENSMUSG00000079165	-1.8729		ENSMUSG00000002847	0.13956		ENSMUSG00000063430	1.37404
	ENSMUSG00000079173	-2.55214		ENSMUSG00000002870	0.268481		ENSMUSG00000063568	-0.106613
	ENSMUSG00000079550	-0.486402		ENSMUSG00000002871	0.150691		ENSMUSG00000063600	-0.15927
	ENSMUSG00000084788	-2.4888		ENSMUSG00000002885	0.118466		ENSMUSG00000063626	0.458621
	ENSMUSG00000084826	-1.065		ENSMUSG00000002897	0.58409		ENSMUSG00000063873	0.382494
	ENSMUSG00000084907	-2.42361		ENSMUSG00000002900	0.312544		ENSMUSG00000063887	0.430925
	ENSMUSG00000085376	-1.72772		ENSMUSG00000002908	0.0295051		ENSMUSG00000063919	0.666669
	ENSMUSG00000085794	-2.05449		ENSMUSG00000002930	-0.408753		ENSMUSG00000063932	4.75083
	ENSMUSG00000085819	-1.79489		ENSMUSG00000002944	1.64632		ENSMUSG00000063972	1.54081
	ENSMUSG00000085885	-0.784813		ENSMUSG00000002948	0.0546438		ENSMUSG00000066357	0.723179
	ENSMUSG00000086662	-1.95018		ENSMUSG00000002957	-0.704281		ENSMUSG00000066392	0.398553
	ENSMUSG00000087278	-3.39638		ENSMUSG00000002963	0.0180978		ENSMUSG00000066477	-0.510697
	ENSMUSG00000087617	-2.46726		ENSMUSG00000002968	0.241838		ENSMUSG00000067028	1.37382
	ENSMUSG00000089842	-1.96544		ENSMUSG00000002980	0.225981		ENSMUSG00000067851	0.152383
	ENSMUSG00000089890	-2.39265		ENSMUSG00000002981	-0.184899		ENSMUSG00000067925	0.522837
	ENSMUSG00000090137	-0.61016		ENSMUSG00000002983	1.25586		ENSMUSG00000069662	0.709508
	ENSMUSG00000090386	-0.792099		ENSMUSG00000002984	0.216585		ENSMUSG00000069670	0.973273
	ENSMUSG00000091537	-0.487167		ENSMUSG00000002992	2.61167		ENSMUSG00000070498	2.00875
	ENSMUSG00000091908	-1.89325		ENSMUSG00000002996	-0.0623796		ENSMUSG00000070695	1.27405
	ENSMUSG00000092341	0.273808		ENSMUSG00000002997	0.0496698		ENSMUSG00000070738	0.823227
	ENSMUSG00000093674	0.299439		ENSMUSG00000003031	-0.0172528		ENSMUSG00000070802	0.828837
	ENSMUSG00000094707	-2.19259		ENSMUSG00000003032	-0.408087		ENSMUSG00000071226	0.691908
	ENSMUSG00000095041	1.34691		ENSMUSG00000003033	0.191474		ENSMUSG00000071424	0.680238
	ENSMUSG00000096054	-0.872495		ENSMUSG00000003037	0.00377393		ENSMUSG00000071753	0.530596
	ENSMUSG00000096351	-1.00644		ENSMUSG00000003038	0.258272		ENSMUSG00000071856	1.64103
	ENSMUSG00000096768	0.146912		ENSMUSG00000003039	0.243032		ENSMUSG00000072769	1.99328
	ENSMUSG00000097211	5.31886		ENSMUSG00000003051	-0.804493		ENSMUSG00000073147	0.17159
	ENSMUSG00000097392	-0.0546681		ENSMUSG00000003053	0		ENSMUSG00000073514	0.741018
	ENSMUSG00000097430	0.0634751		ENSMUSG00000003062	0.180554		ENSMUSG00000073565	0.249949
	ENSMUSG00000097727	-2.02133		ENSMUSG00000003070	0.619321		ENSMUSG00000074146	2.89095
	ENSMUSG00000098233	-1.47868		ENSMUSG00000003072	-0.253347		ENSMUSG00000074404	6.07313
	ENSMUSG00000099338	-2.74507		ENSMUSG00000003099	0.166613		ENSMUSG00000074505	-0.0709099
	ENSMUSG00000099373	-1.21558		ENSMUSG00000003119	-0.032148		ENSMUSG00000075256	0.894993
	ENSMUSG00000101429	-3.07339		ENSMUSG00000003123	-0.361007		ENSMUSG00000075316	0.414132
	ENSMUSG00000102820	-1.8525		ENSMUSG00000003131	0.011018		ENSMUSG00000078515	0.764648
	ENSMUSG00000103088	-0.615354		ENSMUSG00000003135	-0.0636582		ENSMUSG00000079037	0.0763086
	ENSMUSG00000103428	-1.43631		ENSMUSG00000003153	0.0336766		ENSMUSG00000079157	0.0442115
	ENSMUSG00000103510	-2.4068		ENSMUSG00000003154	-0.00931902		ENSMUSG00000084950	0.94947
	ENSMUSG00000105264	-0.894386		ENSMUSG00000003161	0.0568086		ENSMUSG00000085715	2.53803
	ENSMUSG00000107614	-2.48448		ENSMUSG00000003166	0.14676		ENSMUSG00000085743	-0.500477
	ENSMUSG00000107929	-2.70859		ENSMUSG00000003184	0.104147		ENSMUSG00000085816	2.91992
	ENSMUSG00000110148	-0.848027		ENSMUSG00000003190	1.41919		ENSMUSG00000086503	0.452105
	ENSMUSG00000110246	-1.26086		ENSMUSG00000003198	-0.334777		ENSMUSG00000091542	-0.50718
	ENSMUSG00000110344	-1.63729		ENSMUSG00000003199	-0.16793		ENSMUSG00000092074	0.533619
	ENSMUSG00000111052	-2.86123		ENSMUSG00000003200	0.0923147		ENSMUSG00000093930	0.0425461
	ENSMUSG00000112264	-1.3696		ENSMUSG00000003206	-0.518586		ENSMUSG00000096914	0.964997
	ENSMUSG00000113216	-1.66896		ENSMUSG00000003208	-0.213281		ENSMUSG00000097156	1.51758
	ENSMUSG00000113543	0		ENSMUSG00000003226	-0.353617		ENSMUSG00000097177	3.28647
	ENSMUSG00000113741	-1.4168		ENSMUSG00000003227	2.05036		ENSMUSG00000097451	0.0204286
	ENSMUSG00000113940	-2.60713		ENSMUSG00000003228	0.377134		ENSMUSG00000097466	0.690921
	ENSMUSG00000114414	-2.72695		ENSMUSG00000003233	0.107843		ENSMUSG00000097587	1.74633
	ENSMUSG00000115783	-0.156649		ENSMUSG00000003234	0.0562442		ENSMUSG00000098243	-0.664803
	ENSMUSG00000116275	0		ENSMUSG00000003235	0.0133224		ENSMUSG00000100826	-0.168802
	ENSMUSG00000116665	-0.953601		ENSMUSG00000003269	-0.699221		ENSMUSG00000106379	0.451077
	ENSMUSG00000117351	-1.38959		ENSMUSG00000003271	-0.300352		ENSMUSG00000108621	0.770239
	ENSMUSG00000117792	-0.872841		ENSMUSG00000003273	-0.11542		ENSMUSG00000109973	0
	ENSMUSG00000117923	-3.12801		ENSMUSG00000003279	-0.342777		ENSMUSG00000110834	0.348676
	ENSMUSG00000118280	-0.868631		ENSMUSG00000003282	-0.364276		ENSMUSG00000112117	0.562091
				ENSMUSG00000003283	1.9051		ENSMUSG00000112404	1.48311
				ENSMUSG00000003299	-0.192844		ENSMUSG00000112501	0
				ENSMUSG00000003308	-0.000430626		ENSMUSG00000115304	2.98026
				ENSMUSG00000003309	0.597963		ENSMUSG00000115317	2.70497
				ENSMUSG00000003316	0.00452081		ENSMUSG00000117611	5.13261
				ENSMUSG00000003341	-0.167725
				ENSMUSG00000003344	-0.029653
				ENSMUSG00000003345	0.132137
				ENSMUSG00000003346	0.129757
				ENSMUSG00000003348	0.126388
				ENSMUSG00000003352	0.424784
				ENSMUSG00000003354	-0.143773
				ENSMUSG00000003355	-0.727223
				ENSMUSG00000003360	-0.0755614
				ENSMUSG00000003363	-0.340699
				ENSMUSG00000003378	0.471577
				ENSMUSG00000003379	-0.040565
				ENSMUSG00000003380	-0.192116
				ENSMUSG00000003382	-0.208814
				ENSMUSG00000003402	0.13247
				ENSMUSG00000003410	0.279874
				ENSMUSG00000003411	1.74938
				ENSMUSG00000003418	0.573254
				ENSMUSG00000003420	0.260143
				ENSMUSG00000003421	0.0939713
				ENSMUSG00000003423	0.186559
				ENSMUSG00000003429	-0.325337
				ENSMUSG00000003435	0.0168404
				ENSMUSG00000003436	0.0672498
				ENSMUSG00000003437	0.256494
				ENSMUSG00000003438	0.262839
				ENSMUSG00000003444	0.100828
				ENSMUSG00000003452	0.273156
				ENSMUSG00000003458	-0.0580593
				ENSMUSG00000003464	0.0913119
				ENSMUSG00000003469	-0.477796
				ENSMUSG00000003476	0.28769
				ENSMUSG00000003477	-0.0768073
				ENSMUSG00000003484	-0.949622
				ENSMUSG00000003500	-0.357968
				ENSMUSG00000003505	0
				ENSMUSG00000003518	-0.383986
				ENSMUSG00000003526	-0.924571
				ENSMUSG00000003527	0.321711
				ENSMUSG00000003528	0.307081
				ENSMUSG00000003531	0.2674
				ENSMUSG00000003534	0.638457
				ENSMUSG00000003541	-0.341883
				ENSMUSG00000003545	0.586575
				ENSMUSG00000003546	-0.0473999
				ENSMUSG00000003549	0.0372381
				ENSMUSG00000003555	-1.25436
				ENSMUSG00000003559	0.230539
				ENSMUSG00000003573	-0.195802
				ENSMUSG00000003575	0.391095
				ENSMUSG00000003581	-0.0616906
				ENSMUSG00000003585	-0.986214
				ENSMUSG00000003604	0.554852
				ENSMUSG00000003623	1.00265
				ENSMUSG00000003644	0.149436
				ENSMUSG00000003657	-1.00915
				ENSMUSG00000003660	-0.00596098
				ENSMUSG00000003662	0.103621
				ENSMUSG00000003665	-0.37263
				ENSMUSG00000003680	0.679788
				ENSMUSG00000003721	-0.0774043
				ENSMUSG00000003731	-0.166595
				ENSMUSG00000003746	-0.103112
				ENSMUSG00000003752	-0.175487
				ENSMUSG00000003762	0.264283
				ENSMUSG00000003778	0.0492788
				ENSMUSG00000003779	-0.156351
				ENSMUSG00000003808	0.00598383
				ENSMUSG00000003809	0.21091
				ENSMUSG00000003812	0.0968618
				ENSMUSG00000003813	-0.0566182
				ENSMUSG00000003824	-0.147189
				ENSMUSG00000003848	0.12852
				ENSMUSG00000003849	0.445906
				ENSMUSG00000003863	0.0343786
				ENSMUSG00000003865	-0.108561
				ENSMUSG00000003868	0.155319
				ENSMUSG00000003872	-0.27245
				ENSMUSG00000003873	-0.0329326
				ENSMUSG00000003882	-0.403497
				ENSMUSG00000003923	-0.103127
				ENSMUSG00000003929	-0.207072
				ENSMUSG00000003934	1.17274
				ENSMUSG00000003948	-0.814312
				ENSMUSG00000003949	-0.144751
				ENSMUSG00000003955	-0.377719
				ENSMUSG00000003970	-0.353813
				ENSMUSG00000003974	0.528353
				ENSMUSG00000003992	-0.109157
				ENSMUSG00000004018	0.229263
				ENSMUSG00000004031	0.341875
				ENSMUSG00000004032	-0.0237847
				ENSMUSG00000004035	0.821645
				ENSMUSG00000004038	0
				ENSMUSG00000004040	0.434914
				ENSMUSG00000004043	0.624702
				ENSMUSG00000004044	0.443561
				ENSMUSG00000004054	-0.0655112
				ENSMUSG00000004056	0.131464
				ENSMUSG00000004069	-0.108352
				ENSMUSG00000004070	0.0868774
				ENSMUSG00000004071	0.10022
				ENSMUSG00000004085	0.112704
				ENSMUSG00000004096	0.0908105
				ENSMUSG00000004098	0.771273
				ENSMUSG00000004099	0.156828
				ENSMUSG00000004100	-0.398406
				ENSMUSG00000004105	0.556309
				ENSMUSG00000004110	0.920781
				ENSMUSG00000004113	0.209059
				ENSMUSG00000004127	0.155192
				ENSMUSG00000004151	0.864423
				ENSMUSG00000004187	-0.150697
				ENSMUSG00000004207	-0.10509
				ENSMUSG00000004221	0.0500345
				ENSMUSG00000004231	1.2997
				ENSMUSG00000004233	-0.0822286
				ENSMUSG00000004263	0.34244
				ENSMUSG00000004264	0.305738
				ENSMUSG00000004266	0.657446
				ENSMUSG00000004267	-0.106296
				ENSMUSG00000004268	-0.226998
				ENSMUSG00000004270	0.24551
				ENSMUSG00000004285	0.10709
				ENSMUSG00000004296	1.25484
				ENSMUSG00000004317	0.16448
				ENSMUSG00000004328	0.0314921
				ENSMUSG00000004341	0
				ENSMUSG00000004344	0
				ENSMUSG00000004356	0.454831
				ENSMUSG00000004359	2.61167
				ENSMUSG00000004360	0.371002
				ENSMUSG00000004364	-0.0923139
				ENSMUSG00000004366	0.230641
				ENSMUSG00000004371	1.58603
				ENSMUSG00000004393	0.0905718
				ENSMUSG00000004394	0.17235
				ENSMUSG00000004415	-2.03012
				ENSMUSG00000004446	0.751079
				ENSMUSG00000004451	0.0207546
				ENSMUSG00000004455	-0.158156
				ENSMUSG00000004460	0.087747
				ENSMUSG00000004462	0.077257
				ENSMUSG00000004473	-0.409713
				ENSMUSG00000004500	0.529445
				ENSMUSG00000004508	0.155816
				ENSMUSG00000004530	-0.0689024
				ENSMUSG00000004540	1.90725
				ENSMUSG00000004542	-1.8729
				ENSMUSG00000004552	2.67046
				ENSMUSG00000004558	0.364722
				ENSMUSG00000004561	0.0151215
				ENSMUSG00000004562	0.89557
				ENSMUSG00000004565	0.226172
				ENSMUSG00000004567	0.0300098
				ENSMUSG00000004568	0.599048
				ENSMUSG00000004591	-0.0864977
				ENSMUSG00000004609	1.76588
				ENSMUSG00000004610	-0.156852
				ENSMUSG00000004612	0
				ENSMUSG00000004626	0.0568902
				ENSMUSG00000004631	0.774205
				ENSMUSG00000004633	0.00973976
				ENSMUSG00000004642	0.225623
				ENSMUSG00000004651	-0.730515
				ENSMUSG00000004654	-1.11054
				ENSMUSG00000004661	0.628062
				ENSMUSG00000004665	0.333509
				ENSMUSG00000004667	0.151081
				ENSMUSG00000004668	-1.66601
				ENSMUSG00000004677	0.153949
				ENSMUSG00000004698	-0.757582
				ENSMUSG00000004707	-0.337399
				ENSMUSG00000004709	-0.492669
				ENSMUSG00000004730	1.30309
				ENSMUSG00000004748	0.0523106
				ENSMUSG00000004768	0.0531955
				ENSMUSG00000004771	0.0248485
				ENSMUSG00000004788	0.180139
				ENSMUSG00000004789	-0.114428
				ENSMUSG00000004791	0.96805
				ENSMUSG00000004798	0.0692599
				ENSMUSG00000004814	-0.83226
				ENSMUSG00000004815	0.231019
				ENSMUSG00000004821	0
				ENSMUSG00000004837	1.01801
				ENSMUSG00000004842	-0.236441
				ENSMUSG00000004843	0.35475
				ENSMUSG00000004846	0.275892
				ENSMUSG00000004849	-0.0307812
				ENSMUSG00000004864	1.29345
				ENSMUSG00000004865	0.109329
				ENSMUSG00000004872	-0.00724495
				ENSMUSG00000004880	-0.340412
				ENSMUSG00000004885	-1.22935
				ENSMUSG00000004891	0.682048
				ENSMUSG00000004892	1.07536
				ENSMUSG00000004894	0.730686
				ENSMUSG00000004895	-0.0484871
				ENSMUSG00000004896	0.105759
				ENSMUSG00000004897	0.247572
				ENSMUSG00000004902	0.523555
				ENSMUSG00000004929	0.100169
				ENSMUSG00000004931	-0.373387
				ENSMUSG00000004933	0.0399737
				ENSMUSG00000004934	-0.070317
				ENSMUSG00000004936	-0.463643
				ENSMUSG00000004937	-0.0114177
				ENSMUSG00000004939	-0.363422
				ENSMUSG00000004945	0.151553
				ENSMUSG00000004947	0.0197256
				ENSMUSG00000004948	-2.69345
				ENSMUSG00000004951	0.64985
				ENSMUSG00000004952	0.113556
				ENSMUSG00000004961	0.618794
				ENSMUSG00000004988	-0.00668725
				ENSMUSG00000004994	-0.0744518
				ENSMUSG00000004996	0.252029
				ENSMUSG00000005034	0.242238
				ENSMUSG00000005043	-0.295844
				ENSMUSG00000005045	0.334612
				ENSMUSG00000005054	-0.0841483
				ENSMUSG00000005057	0.251094
				ENSMUSG00000005069	0.138307
				ENSMUSG00000005078	-0.0772016
				ENSMUSG00000005087	0.744067
				ENSMUSG00000005102	-0.0452121
				ENSMUSG00000005103	-0.154957
				ENSMUSG00000005107	-1.1558
				ENSMUSG00000005131	0.438383
				ENSMUSG00000005142	0.264656
				ENSMUSG00000005148	0.479794
				ENSMUSG00000005150	0.0851772
				ENSMUSG00000005161	0.15668
				ENSMUSG00000005198	-0.28152
				ENSMUSG00000005202	2.61282
				ENSMUSG00000005204	0.206403
				ENSMUSG00000005220	2.41436
				ENSMUSG00000005225	-1.17989
				ENSMUSG00000005232	0.708419
				ENSMUSG00000005237	0.931338
				ENSMUSG00000005251	-1.40186
				ENSMUSG00000005262	-0.0526124
				ENSMUSG00000005267	0.191047
				ENSMUSG00000005299	-0.160625
				ENSMUSG00000005312	-0.178379
				ENSMUSG00000005320	-1.2648
				ENSMUSG00000005339	1.83997
				ENSMUSG00000005354	-0.197936
				ENSMUSG00000005355	0
				ENSMUSG00000005357	0.277574
				ENSMUSG00000005360	0.105535
				ENSMUSG00000005362	-0.221677
				ENSMUSG00000005364	-2.31145
				ENSMUSG00000005370	0.116012
				ENSMUSG00000005371	-0.129523
				ENSMUSG00000005373	2.12791
				ENSMUSG00000005374	-0.135019
				ENSMUSG00000005378	0.00810975
				ENSMUSG00000005397	1.44241
				ENSMUSG00000005410	0.457562
				ENSMUSG00000005413	-0.69469
				ENSMUSG00000005417	-0.0349639
				ENSMUSG00000005442	0.298653
				ENSMUSG00000005447	0.279986
				ENSMUSG00000005465	-0.0574028
				ENSMUSG00000005469	-0.128966
				ENSMUSG00000005470	-0.6322
				ENSMUSG00000005474	0
				ENSMUSG00000005481	0.174163
				ENSMUSG00000005483	0.0252287
				ENSMUSG00000005493	-0.531274
				ENSMUSG00000005501	0.32015
				ENSMUSG00000005503	2.61693
				ENSMUSG00000005505	0.228612
				ENSMUSG00000005510	-0.220195
				ENSMUSG00000005514	0.0269615
				ENSMUSG00000005533	-0.233215
				ENSMUSG00000005534	0.206174
				ENSMUSG00000005540	-0.126887
				ENSMUSG00000005547	-2.70378
				ENSMUSG00000005553	0.635059
				ENSMUSG00000005566	0.395254
				ENSMUSG00000005575	0.312129
				ENSMUSG00000005580	0.0443687
				ENSMUSG00000005609	0.0861594
				ENSMUSG00000005610	-0.070704
				ENSMUSG00000005611	0.463439
				ENSMUSG00000005615	-0.0376173
				ENSMUSG00000005621	-0.0106193
				ENSMUSG00000005625	-0.044547
				ENSMUSG00000005628	-0.272398
				ENSMUSG00000005640	-0.406867
				ENSMUSG00000005656	-0.00762241
				ENSMUSG00000005667	-0.034101
				ENSMUSG00000005672	-0.00360499
				ENSMUSG00000005674	-0.287486
				ENSMUSG00000005677	-0.0897522
				ENSMUSG00000005681	-0.366081
				ENSMUSG00000005682	0.214759
				ENSMUSG00000005683	0.00303768
				ENSMUSG00000005686	-0.331943
				ENSMUSG00000005687	-0.0319926
				ENSMUSG00000005696	-2.59501
				ENSMUSG00000005699	0.0105942
				ENSMUSG00000005705	-0.333757
				ENSMUSG00000005716	-2.51588
				ENSMUSG00000005718	-0.11821
				ENSMUSG00000005732	0.261485
				ENSMUSG00000005763	0.236393
				ENSMUSG00000005774	0.147956
				ENSMUSG00000005779	-0.0490579
				ENSMUSG00000005800	0
				ENSMUSG00000005802	-0.260133
				ENSMUSG00000005803	0.321056
				ENSMUSG00000005804	0.0403565
				ENSMUSG00000005813	0.106217
				ENSMUSG00000005823	-0.156144
				ENSMUSG00000005824	0
				ENSMUSG00000005836	0.68226
				ENSMUSG00000005846	-0.0629215
				ENSMUSG00000005864	1.21057
				ENSMUSG00000005873	-0.249023
				ENSMUSG00000005881	0.0924593
				ENSMUSG00000005882	-0.077621
				ENSMUSG00000005883	-1.89737
				ENSMUSG00000005886	-0.512641
				ENSMUSG00000005891	1.83997
				ENSMUSG00000005892	-1.97988
				ENSMUSG00000005893	-0.138235
				ENSMUSG00000005897	-0.145089
				ENSMUSG00000005899	0.343956
				ENSMUSG00000005907	-0.0971839
				ENSMUSG00000005917	1.95092
				ENSMUSG00000005936	0.0581498
				ENSMUSG00000005947	-0.43917
				ENSMUSG00000005949	-0.0192452
				ENSMUSG00000005950	-0.780124
				ENSMUSG00000005951	-0.281569
				ENSMUSG00000005952	2.7048
				ENSMUSG00000005958	0.733091
				ENSMUSG00000005968	1.39701
				ENSMUSG00000005973	0.404204
				ENSMUSG00000005980	0.08271
				ENSMUSG00000005981	-0.00200276
				ENSMUSG00000005982	0.035831
				ENSMUSG00000005983	-0.0508198
				ENSMUSG00000005986	-0.126457
				ENSMUSG00000005994	0.962822
				ENSMUSG00000006005	0.29954
				ENSMUSG00000006010	0.0764817
				ENSMUSG00000006014	-0.00951253
				ENSMUSG00000006019	-0.0163949
				ENSMUSG00000006021	0.179169
				ENSMUSG00000006024	-0.175594
				ENSMUSG00000006050	0.0352799
				ENSMUSG00000006056	1.90725
				ENSMUSG00000006057	0.116054
				ENSMUSG00000006058	-0.101254
				ENSMUSG00000006095	0.170279
				ENSMUSG00000006127	-0.328659
				ENSMUSG00000006134	-0.0568252
				ENSMUSG00000006143	-0.903657
				ENSMUSG00000006154	-0.910585
				ENSMUSG00000006169	0.177343
				ENSMUSG00000006179	-1.89737
				ENSMUSG00000006191	-0.337758
				ENSMUSG00000006200	0
				ENSMUSG00000006205	-0.415032
				ENSMUSG00000006215	-0.177565
				ENSMUSG00000006216	-0.0543193
				ENSMUSG00000006218	-0.323592
				ENSMUSG00000006219	0.699488
				ENSMUSG00000006221	-0.275081
				ENSMUSG00000006235	0.01071
				ENSMUSG00000006241	0.612377
				ENSMUSG00000006262	-0.0886008
				ENSMUSG00000006269	-0.335992
				ENSMUSG00000006270	1.95876
				ENSMUSG00000006276	0.0395318
				ENSMUSG00000006281	0.0754141
				ENSMUSG00000006288	0.444463
				ENSMUSG00000006289	-0.876193
				ENSMUSG00000006299	0.378746
				ENSMUSG00000006301	0.0832062
				ENSMUSG00000006304	0.0170969
				ENSMUSG00000006307	-0.00148269
				ENSMUSG00000006310	-0.333451
				ENSMUSG00000006311	2.61167
				ENSMUSG00000006313	0.666546
				ENSMUSG00000006315	0.0142311
				ENSMUSG00000006333	0.00483728
				ENSMUSG00000006335	0.144073
				ENSMUSG00000006342	-0.233457
				ENSMUSG00000006344	-0.15578
				ENSMUSG00000006345	0.603144
				ENSMUSG00000006356	-0.114108
				ENSMUSG00000006360	-0.213379
				ENSMUSG00000006362	-0.478756
				ENSMUSG00000006369	2.94646
				ENSMUSG00000006378	-0.743854
				ENSMUSG00000006386	0.272621
				ENSMUSG00000006389	-0.778909
				ENSMUSG00000006390	0.163998
				ENSMUSG00000006392	0.122248
				ENSMUSG00000006398	0.178079
				ENSMUSG00000006403	1.25713
				ENSMUSG00000006411	-1.63605
				ENSMUSG00000006412	0.0490583
				ENSMUSG00000006418	-0.070534
				ENSMUSG00000006423	-0.0275473
				ENSMUSG00000006435	0.221663
				ENSMUSG00000006442	-0.12292
				ENSMUSG00000006445	0.570867
				ENSMUSG00000006456	0.248509
				ENSMUSG00000006457	-0.227215
				ENSMUSG00000006462	2.33539
				ENSMUSG00000006463	0.376183
				ENSMUSG00000006464	0.173482
				ENSMUSG00000006469	-1.89737
				ENSMUSG00000006471	0.131844
				ENSMUSG00000006476	0.0185517
				ENSMUSG00000006488	0
				ENSMUSG00000006490	0
				ENSMUSG00000006494	-0.764473
				ENSMUSG00000006498	0.0990962
				ENSMUSG00000006517	-0.711751
				ENSMUSG00000006519	0.876076
				ENSMUSG00000006522	1.50082
				ENSMUSG00000006526	-0.120324
				ENSMUSG00000006527	0.0236814
				ENSMUSG00000006529	1.22876
				ENSMUSG00000006538	0.78433
				ENSMUSG00000006542	-0.154055
				ENSMUSG00000006546	-1.1497
				ENSMUSG00000006567	-0.535943
				ENSMUSG00000006570	1.84305
				ENSMUSG00000006574	-1.9514
				ENSMUSG00000006575	0.000208607
				ENSMUSG00000006585	1.04479
				ENSMUSG00000006587	0.762788
				ENSMUSG00000006589	-0.297531
				ENSMUSG00000006599	-0.127572
				ENSMUSG00000006611	0.12722
				ENSMUSG00000006641	-0.410295
				ENSMUSG00000006642	-3.56641
				ENSMUSG00000006649	1.29686
				ENSMUSG00000006673	-0.211257
				ENSMUSG00000006675	-0.0652339
				ENSMUSG00000006676	0.109259
				ENSMUSG00000006678	-0.752152
				ENSMUSG00000006699	0.0749136
				ENSMUSG00000006705	-0.455417
				ENSMUSG00000006711	0.535542
				ENSMUSG00000006715	0.479583
				ENSMUSG00000006717	-0.426889
				ENSMUSG00000006720	-0.488513
				ENSMUSG00000006724	0.836166
				ENSMUSG00000006728	0.414299
				ENSMUSG00000006731	0.0141955
				ENSMUSG00000006732	0.938331
				ENSMUSG00000006736	-0.112409
				ENSMUSG00000006740	-0.0170895
				ENSMUSG00000006763	-0.00861658
				ENSMUSG00000006764	-2.54464
				ENSMUSG00000006777	-0.440106
				ENSMUSG00000006782	-0.771503
				ENSMUSG00000006784	0.247793
				ENSMUSG00000006800	-0.133395
				ENSMUSG00000006818	-0.136087
				ENSMUSG00000006850	-0.484495
				ENSMUSG00000006906	0.0900667
				ENSMUSG00000006920	-0.151332
				ENSMUSG00000006930	0.966048
				ENSMUSG00000006931	0.676247
				ENSMUSG00000006932	0.415016
				ENSMUSG00000006941	-0.501313
				ENSMUSG00000006948	0
				ENSMUSG00000006958	1.00618
				ENSMUSG00000006998	0.160389
				ENSMUSG00000007021	0.755842
				ENSMUSG00000007029	0.285019
				ENSMUSG00000007030	-0.109079
				ENSMUSG00000007033	0.0175318
				ENSMUSG00000007034	3.15944
				ENSMUSG00000007035	0.867876
				ENSMUSG00000007036	-0.0386854
				ENSMUSG00000007038	-0.133018
				ENSMUSG00000007039	1.22954
				ENSMUSG00000007041	0.680228
				ENSMUSG00000007050	-0.110712
				ENSMUSG00000007080	1.07645
				ENSMUSG00000007097	0.854736
				ENSMUSG00000007107	-0.598388
				ENSMUSG00000007122	0.364344
				ENSMUSG00000007207	0.413694
				ENSMUSG00000007209	-1.8729
				ENSMUSG00000007216	-0.610738
				ENSMUSG00000007279	-1.01678
				ENSMUSG00000007338	0.0288628
				ENSMUSG00000007379	-0.146354
				ENSMUSG00000007411	-0.173549
				ENSMUSG00000007415	-0.175049
				ENSMUSG00000007440	-0.23265
				ENSMUSG00000007457	0
				ENSMUSG00000007458	-0.0206171
				ENSMUSG00000007476	-0.24269
				ENSMUSG00000007480	1.32227
				ENSMUSG00000007564	0.00294071
				ENSMUSG00000007570	-0.375919
				ENSMUSG00000007589	0.0386947
				ENSMUSG00000007591	0.257249
				ENSMUSG00000007594	-0.463805
				ENSMUSG00000007603	0.178103
				ENSMUSG00000007610	0.201981
				ENSMUSG00000007613	0.0984829
				ENSMUSG00000007617	0.0378588
				ENSMUSG00000007646	-0.200114
				ENSMUSG00000007653	0.0752742
				ENSMUSG00000007655	-0.288547
				ENSMUSG00000007656	0.14557
				ENSMUSG00000007659	0.252428
				ENSMUSG00000007670	0.0207794
				ENSMUSG00000007682	-0.837049
				ENSMUSG00000007721	0.0748673
				ENSMUSG00000007739	-0.0982636
				ENSMUSG00000007777	-0.379548
				ENSMUSG00000007783	-0.00563985
				ENSMUSG00000007805	0
				ENSMUSG00000007812	-0.164389
				ENSMUSG00000007815	0.0983686
				ENSMUSG00000007817	-0.0731301
				ENSMUSG00000007827	0.240456
				ENSMUSG00000007833	0.746089
				ENSMUSG00000007836	-0.0100949
				ENSMUSG00000007837	0.251097
				ENSMUSG00000007867	-0.772301
				ENSMUSG00000007872	1.45538
				ENSMUSG00000007877	-1.73787
				ENSMUSG00000007880	0.13475
				ENSMUSG00000007888	-1.19533
				ENSMUSG00000007892	-1.0957
				ENSMUSG00000007907	0
				ENSMUSG00000007908	-0.16007
				ENSMUSG00000007944	-0.255538
				ENSMUSG00000007946	3.16337
				ENSMUSG00000007950	-0.0724029
				ENSMUSG00000007987	0.424232
				ENSMUSG00000007989	0.440143
				ENSMUSG00000008028	-0.165428
				ENSMUSG00000008035	-0.0121844
				ENSMUSG00000008036	0.0770627
				ENSMUSG00000008090	0.872349
				ENSMUSG00000008129	-0.513163
				ENSMUSG00000008136	0.636286
				ENSMUSG00000008140	-0.167387
				ENSMUSG00000008153	0.23517
				ENSMUSG00000008167	0.306284
				ENSMUSG00000008193	-0.401235
				ENSMUSG00000008200	0.0911209
				ENSMUSG00000008206	0.34997
				ENSMUSG00000008226	-0.521446
				ENSMUSG00000008301	-0.469651
				ENSMUSG00000008305	0.766067
				ENSMUSG00000008307	-0.42241
				ENSMUSG00000008318	-0.560446
				ENSMUSG00000008333	0.0395548
				ENSMUSG00000008348	-0.582423
				ENSMUSG00000008373	0.237709
				ENSMUSG00000008384	-0.0448653
				ENSMUSG00000008393	0.411623
				ENSMUSG00000008398	0.147278
				ENSMUSG00000008429	0.135682
				ENSMUSG00000008435	0.450554
				ENSMUSG00000008438	0.320977
				ENSMUSG00000008450	0.82043
				ENSMUSG00000008461	0
				ENSMUSG00000008475	0.561702
				ENSMUSG00000008482	1.90725
				ENSMUSG00000008489	0.0408764
				ENSMUSG00000008540	0.790706
				ENSMUSG00000008575	-0.26277
				ENSMUSG00000008590	0.844142
				ENSMUSG00000008601	-1.84429
				ENSMUSG00000008604	-0.0141016
				ENSMUSG00000008668	-0.163818
				ENSMUSG00000008682	0.114938
				ENSMUSG00000008683	0.0421302
				ENSMUSG00000008690	-0.0653637
				ENSMUSG00000008730	-0.378019
				ENSMUSG00000008734	-0.493462
				ENSMUSG00000008763	0.0797883
				ENSMUSG00000008789	-1.90325
				ENSMUSG00000008813	-2.70378
				ENSMUSG00000008822	-0.319665
				ENSMUSG00000008843	0
				ENSMUSG00000008845	3.11854
				ENSMUSG00000008859	0.151879
				ENSMUSG00000008874	0
				ENSMUSG00000008892	-0.0748584
				ENSMUSG00000008932	0.65615
				ENSMUSG00000008958	0.195869
				ENSMUSG00000008976	-0.0320662
				ENSMUSG00000008999	0.493141
				ENSMUSG00000009013	0.0831746
				ENSMUSG00000009030	-0.216703
				ENSMUSG00000009035	0.0515855
				ENSMUSG00000009047	0
				ENSMUSG00000009070	-1.65515
				ENSMUSG00000009073	-0.0678239
				ENSMUSG00000009075	0.966293
				ENSMUSG00000009076	-0.105005
				ENSMUSG00000009079	0.09217
				ENSMUSG00000009090	0.13514
				ENSMUSG00000009092	-0.152211
				ENSMUSG00000009093	-0.722047
				ENSMUSG00000009097	-0.169461
				ENSMUSG00000009112	0.0512769
				ENSMUSG00000009114	-0.854738
				ENSMUSG00000009115	-2.64547
				ENSMUSG00000009145	-0.177343
				ENSMUSG00000009185	0
				ENSMUSG00000009207	-0.367765
				ENSMUSG00000009210	1.19674
				ENSMUSG00000009214	0.731871
				ENSMUSG00000009216	-0.245369
				ENSMUSG00000009246	-0.142495
				ENSMUSG00000009248	3.15874
				ENSMUSG00000009281	-1.07418
				ENSMUSG00000009291	-0.00830688
				ENSMUSG00000009292	0.936273
				ENSMUSG00000009293	-0.0348844
				ENSMUSG00000009350	-3.54964
				ENSMUSG00000009356	0.183424
				ENSMUSG00000009376	0.473996
				ENSMUSG00000009378	1.66339
				ENSMUSG00000009394	0.636707
				ENSMUSG00000009406	0.492514
				ENSMUSG00000009418	1.28296
				ENSMUSG00000009470	-0.706102
				ENSMUSG00000009471	1.40068
				ENSMUSG00000009487	-0.33161
				ENSMUSG00000009535	0.120872
				ENSMUSG00000009545	0.532154
				ENSMUSG00000009549	0.371895
				ENSMUSG00000009551	-0.805218
				ENSMUSG00000009555	0.117749
				ENSMUSG00000009563	0.16916
				ENSMUSG00000009566	0.623169
				ENSMUSG00000009569	0.368417
				ENSMUSG00000009575	0.456649
				ENSMUSG00000009580	-1.89737
				ENSMUSG00000009585	1.18467
				ENSMUSG00000009588	-1.45623
				ENSMUSG00000009596	0.141065
				ENSMUSG00000009614	0.762949
				ENSMUSG00000009621	-0.0776868
				ENSMUSG00000009628	1.15997
				ENSMUSG00000009630	-0.287944
				ENSMUSG00000009633	0.0205306
				ENSMUSG00000009640	-0.0766876
				ENSMUSG00000009646	-1.97099
				ENSMUSG00000009647	-0.633173
				ENSMUSG00000009654	-1.42158
				ENSMUSG00000009670	0.95638
				ENSMUSG00000009681	0.376298
				ENSMUSG00000009687	0.701121
				ENSMUSG00000009731	0.130876
				ENSMUSG00000009733	0.541087
				ENSMUSG00000009734	0.0200829
				ENSMUSG00000009739	-0.0643051
				ENSMUSG00000009741	0.207204
				ENSMUSG00000009772	-0.0583476
				ENSMUSG00000009828	-0.235406
				ENSMUSG00000009863	0.0686649
				ENSMUSG00000009876	-0.215104
				ENSMUSG00000009894	0.176912
				ENSMUSG00000009900	2.61228
				ENSMUSG00000009905	0.0220455
				ENSMUSG00000009907	-0.305821
				ENSMUSG00000009927	-0.403225
				ENSMUSG00000009941	-0.0181776
				ENSMUSG00000009995	0.0541653
				ENSMUSG00000010025	0.760234
				ENSMUSG00000010044	1.39157
				ENSMUSG00000010045	-0.0196688
				ENSMUSG00000010047	0.738739
				ENSMUSG00000010048	0.0852642
				ENSMUSG00000010051	0.217923
				ENSMUSG00000010054	0.00225068
				ENSMUSG00000010057	0.141007
				ENSMUSG00000010066	-0.0769009
				ENSMUSG00000010067	0.139005
				ENSMUSG00000010080	-0.173528
				ENSMUSG00000010086	0.51497
				ENSMUSG00000010095	-0.187484
				ENSMUSG00000010097	0.206085
				ENSMUSG00000010110	0.182624
				ENSMUSG00000010122	0.0861329
				ENSMUSG00000010136	0.785755
				ENSMUSG00000010142	1.53099
				ENSMUSG00000010154	-0.150727
				ENSMUSG00000010175	-1.28906
				ENSMUSG00000010205	-0.0894808
				ENSMUSG00000010277	0.129002
				ENSMUSG00000010290	-0.0474973
				ENSMUSG00000010307	0.471658
				ENSMUSG00000010311	3.29272
				ENSMUSG00000010342	-1.36633
				ENSMUSG00000010358	0.0268629
				ENSMUSG00000010362	-0.800126
				ENSMUSG00000010376	-0.00311587
				ENSMUSG00000010392	0.0574182
				ENSMUSG00000010406	0.054524
				ENSMUSG00000010435	0
				ENSMUSG00000010453	0.0973588
				ENSMUSG00000010461	0.315133
				ENSMUSG00000010476	-0.0018676
				ENSMUSG00000010492	-1.21719
				ENSMUSG00000010505	0.273809
				ENSMUSG00000010517	-0.181927
				ENSMUSG00000010529	0.307948
				ENSMUSG00000010538	0.0509258
				ENSMUSG00000010554	0.0876629
				ENSMUSG00000010592	1.28814
				ENSMUSG00000010601	-4.32689
				ENSMUSG00000010607	0.347274
				ENSMUSG00000010609	0.00286702
				ENSMUSG00000010651	0.583267
				ENSMUSG00000010660	-0.911625
				ENSMUSG00000010663	-0.263421
				ENSMUSG00000010721	0.127687
				ENSMUSG00000010751	-0.32239
				ENSMUSG00000010755	-0.150071
				ENSMUSG00000010760	0
				ENSMUSG00000010796	-1.8729
				ENSMUSG00000010797	3.0706
				ENSMUSG00000010825	-0.090187
				ENSMUSG00000010830	0.419013
				ENSMUSG00000010841	0.142584
				ENSMUSG00000010911	0.265545
				ENSMUSG00000010914	0.09335
				ENSMUSG00000010936	0.193257
				ENSMUSG00000011008	-0.972269
				ENSMUSG00000011034	-0.140398
				ENSMUSG00000011096	0.100842
				ENSMUSG00000011114	0.534863
				ENSMUSG00000011118	1.51815
				ENSMUSG00000011148	-0.131343
				ENSMUSG00000011154	0.389375
				ENSMUSG00000011158	-0.192087
				ENSMUSG00000011171	-0.400073
				ENSMUSG00000011179	0.251425
				ENSMUSG00000011254	-0.0296118
				ENSMUSG00000011256	0.450526
				ENSMUSG00000011257	-0.0270714
				ENSMUSG00000011263	0.114661
				ENSMUSG00000011267	0.669538
				ENSMUSG00000011305	1.17963
				ENSMUSG00000011306	0.02735
				ENSMUSG00000011349	1.53379
				ENSMUSG00000011350	-2.67736
				ENSMUSG00000011382	0.315144
				ENSMUSG00000011427	-0.0111911
				ENSMUSG00000011463	0.00400008
				ENSMUSG00000011486	-0.285802
				ENSMUSG00000011589	-0.195686
				ENSMUSG00000011632	-0.775059
				ENSMUSG00000011658	0.111569
				ENSMUSG00000011751	-0.377807
				ENSMUSG00000011752	-0.743458
				ENSMUSG00000011831	-0.220975
				ENSMUSG00000011832	0.0931821
				ENSMUSG00000011837	0.1043
				ENSMUSG00000011877	-0.376853
				ENSMUSG00000011884	-0.0693565
				ENSMUSG00000011958	-0.0579419
				ENSMUSG00000011960	-0.36979
				ENSMUSG00000012017	0.263211
				ENSMUSG00000012042	0
				ENSMUSG00000012076	0.0760863
				ENSMUSG00000012114	0.116709
				ENSMUSG00000012117	-0.0095497
				ENSMUSG00000012123	0.663873
				ENSMUSG00000012126	0.299715
				ENSMUSG00000012187	-0.125221
				ENSMUSG00000012211	-0.197107
				ENSMUSG00000012282	2.47745
				ENSMUSG00000012296	0.0110207
				ENSMUSG00000012350	-1.28853
				ENSMUSG00000012396	-1.90325
				ENSMUSG00000012405	0.143871
				ENSMUSG00000012422	0.0491139
				ENSMUSG00000012428	-0.406385
				ENSMUSG00000012429	-0.0847068
				ENSMUSG00000012443	0.191749
				ENSMUSG00000012483	-0.0711478
				ENSMUSG00000012519	0.944301
				ENSMUSG00000012520	-0.567377
				ENSMUSG00000012535	0.00761434
				ENSMUSG00000012609	-0.853281
				ENSMUSG00000012640	0.2735
				ENSMUSG00000012777	0.0611159
				ENSMUSG00000012848	-0.131163
				ENSMUSG00000012889	-0.297887
				ENSMUSG00000013033	0.290421
				ENSMUSG00000013076	-0.0283686
				ENSMUSG00000013083	0
				ENSMUSG00000013089	0.205556
				ENSMUSG00000013091	-0.982016
				ENSMUSG00000013150	0.130022
				ENSMUSG00000013155	-0.608797
				ENSMUSG00000013158	0.280217
				ENSMUSG00000013160	0.0548134
				ENSMUSG00000013236	0.348638
				ENSMUSG00000013275	-0.0731983
				ENSMUSG00000013338	-0.155155
				ENSMUSG00000013353	0.426342
				ENSMUSG00000013367	-0.311651
				ENSMUSG00000013415	0.884366
				ENSMUSG00000013418	3.73754
				ENSMUSG00000013419	0.26689
				ENSMUSG00000013465	0.155326
				ENSMUSG00000013483	0.689626
				ENSMUSG00000013495	0.393674
				ENSMUSG00000013523	3.15294
				ENSMUSG00000013539	-0.306949
				ENSMUSG00000013562	-0.853615
				ENSMUSG00000013584	1.15048
				ENSMUSG00000013611	-0.723506
				ENSMUSG00000013622	0.265769
				ENSMUSG00000013629	0.324628
				ENSMUSG00000013643	-2.69345
				ENSMUSG00000013646	0.185438
				ENSMUSG00000013653	0
				ENSMUSG00000013662	-0.14062
				ENSMUSG00000013663	-0.255065
				ENSMUSG00000013668	1.84305
				ENSMUSG00000013698	0.127438
				ENSMUSG00000013701	-0.319719
				ENSMUSG00000013707	0.7674
				ENSMUSG00000013736	-0.0815035
				ENSMUSG00000013766	0.744382
				ENSMUSG00000013787	0.238658
				ENSMUSG00000013822	0.0419551
				ENSMUSG00000013833	0.312656
				ENSMUSG00000013858	-0.0358882
				ENSMUSG00000013878	-0.153972
				ENSMUSG00000013921	-0.11077
				ENSMUSG00000013928	0.528768
				ENSMUSG00000013936	-0.808254
				ENSMUSG00000013973	-0.0426623
				ENSMUSG00000013974	-0.730495
				ENSMUSG00000013997	0.318225
				ENSMUSG00000014030	0.795742
				ENSMUSG00000014039	0.337615
				ENSMUSG00000014074	-0.0466611
				ENSMUSG00000014075	-0.443199
				ENSMUSG00000014077	-0.0157324
				ENSMUSG00000014104	0
				ENSMUSG00000014158	-0.535086
				ENSMUSG00000014164	-1.22343
				ENSMUSG00000014177	-0.128223
				ENSMUSG00000014195	0.0363518
				ENSMUSG00000014198	-0.710662
				ENSMUSG00000014226	0.283769
				ENSMUSG00000014232	-0.150119
				ENSMUSG00000014243	-0.178555
				ENSMUSG00000014245	0.18378
				ENSMUSG00000014294	-0.187124
				ENSMUSG00000014301	-0.00584673
				ENSMUSG00000014303	0.217166
				ENSMUSG00000014313	-0.0393319
				ENSMUSG00000014329	0.0188978
				ENSMUSG00000014349	0.0860391
				ENSMUSG00000014351	-2.13118
				ENSMUSG00000014353	-0.115338
				ENSMUSG00000014355	0.0791175
				ENSMUSG00000014361	-0.982803
				ENSMUSG00000014402	0.0714896
				ENSMUSG00000014418	0.737061
				ENSMUSG00000014426	-0.391361
				ENSMUSG00000014444	0.136966
				ENSMUSG00000014453	1.84305
				ENSMUSG00000014470	0.0246115
				ENSMUSG00000014496	0.164216
				ENSMUSG00000014498	-0.0100056
				ENSMUSG00000014503	0.307075
				ENSMUSG00000014504	0.117243
				ENSMUSG00000014529	0.0651072
				ENSMUSG00000014542	0
				ENSMUSG00000014543	0
				ENSMUSG00000014547	0.23566
				ENSMUSG00000014550	-0.190219
				ENSMUSG00000014551	0.0744507
				ENSMUSG00000014554	-0.0597042
				ENSMUSG00000014592	-0.32403
				ENSMUSG00000014599	1.84469
				ENSMUSG00000014601	0.149161
				ENSMUSG00000014602	0.0218603
				ENSMUSG00000014603	0
				ENSMUSG00000014606	0.0471133
				ENSMUSG00000014609	-0.569723
				ENSMUSG00000014633	-0.266969
				ENSMUSG00000014668	0.0930567
				ENSMUSG00000014686	0.317672
				ENSMUSG00000014704	1.53177
				ENSMUSG00000014725	2.33223
				ENSMUSG00000014747	-0.241855
				ENSMUSG00000014748	-0.383584
				ENSMUSG00000014763	-0.0634917
				ENSMUSG00000014767	-0.246209
				ENSMUSG00000014769	-0.0995233
				ENSMUSG00000014771	0
				ENSMUSG00000014776	-0.322793
				ENSMUSG00000014778	0.0690975
				ENSMUSG00000014782	-0.381942
				ENSMUSG00000014786	-0.137858
				ENSMUSG00000014791	0.500735
				ENSMUSG00000014813	-0.559388
				ENSMUSG00000014837	0.204245
				ENSMUSG00000014846	-0.459304
				ENSMUSG00000014850	-0.345179
				ENSMUSG00000014852	0.51986
				ENSMUSG00000014856	0.00316579
				ENSMUSG00000014859	-0.167215
				ENSMUSG00000014867	0.0410419
				ENSMUSG00000014873	0.375868
				ENSMUSG00000014905	-0.0104663
				ENSMUSG00000014907	-0.654004
				ENSMUSG00000014932	-0.00696717
				ENSMUSG00000014956	-0.170606
				ENSMUSG00000014959	-0.270607
				ENSMUSG00000014980	0.348431
				ENSMUSG00000015001	-1.9833
				ENSMUSG00000015002	-0.263386
				ENSMUSG00000015013	0.0960475
				ENSMUSG00000015016	0.0139789
				ENSMUSG00000015023	0.0394984
				ENSMUSG00000015027	1.57351
				ENSMUSG00000015053	-0.391182
				ENSMUSG00000015083	-0.212717
				ENSMUSG00000015085	2.06786
				ENSMUSG00000015087	0.189522
				ENSMUSG00000015092	0.28705
				ENSMUSG00000015093	0.0880264
				ENSMUSG00000015094	0.287634
				ENSMUSG00000015095	0.191129
				ENSMUSG00000015112	2.21662
				ENSMUSG00000015120	0.143522
				ENSMUSG00000015126	-0.0446491
				ENSMUSG00000015127	0.296826
				ENSMUSG00000015133	-1.39252
				ENSMUSG00000015134	3.24877
				ENSMUSG00000015143	-0.175123
				ENSMUSG00000015149	-0.237241
				ENSMUSG00000015165	-0.047002
				ENSMUSG00000015176	0.108894
				ENSMUSG00000015189	0.0304844
				ENSMUSG00000015202	-0.179165
				ENSMUSG00000015217	0.698359
				ENSMUSG00000015224	1.04085
				ENSMUSG00000015242	2.67313
				ENSMUSG00000015247	-0.165552
				ENSMUSG00000015289	0.351254
				ENSMUSG00000015290	0.165471
				ENSMUSG00000015305	-0.0957652
				ENSMUSG00000015312	-0.667385
				ENSMUSG00000015314	0.51853
				ENSMUSG00000015316	-3.07382
				ENSMUSG00000015335	0.101193
				ENSMUSG00000015337	-0.457983
				ENSMUSG00000015340	1.47858
				ENSMUSG00000015341	-0.0609872
				ENSMUSG00000015342	1.47912
				ENSMUSG00000015354	-1.60917
				ENSMUSG00000015355	1.57914
				ENSMUSG00000015357	0.254697
				ENSMUSG00000015363	-0.0747214
				ENSMUSG00000015365	0.123019
				ENSMUSG00000015377	0.0501945
				ENSMUSG00000015396	-0.760584
				ENSMUSG00000015401	0.274348
				ENSMUSG00000015405	-0.327693
				ENSMUSG00000015437	2.61693
				ENSMUSG00000015441	0
				ENSMUSG00000015443	-2.67736
				ENSMUSG00000015451	-0.450449
				ENSMUSG00000015452	0.250422
				ENSMUSG00000015461	0.039418
				ENSMUSG00000015467	-0.289091
				ENSMUSG00000015468	-0.119807
				ENSMUSG00000015474	-0.40319
				ENSMUSG00000015476	-0.161738
				ENSMUSG00000015478	-0.245803
				ENSMUSG00000015484	-0.113096
				ENSMUSG00000015488	0.242955
				ENSMUSG00000015501	0.167721
				ENSMUSG00000015519	0
				ENSMUSG00000015522	0.203007
				ENSMUSG00000015533	-0.962005
				ENSMUSG00000015536	-0.363132
				ENSMUSG00000015542	-0.146369
				ENSMUSG00000015568	0.608817
				ENSMUSG00000015575	-0.0680294
				ENSMUSG00000015579	0
				ENSMUSG00000015597	-0.0277904
				ENSMUSG00000015599	-0.0595439
				ENSMUSG00000015605	0.347807
				ENSMUSG00000015619	0.793864
				ENSMUSG00000015627	0
				ENSMUSG00000015647	0.0177399
				ENSMUSG00000015652	0.871003
				ENSMUSG00000015653	-0.41034
				ENSMUSG00000015659	-0.393593
				ENSMUSG00000015665	1.97942
				ENSMUSG00000015668	0.1356
				ENSMUSG00000015671	-0.278834
				ENSMUSG00000015672	-0.147356
				ENSMUSG00000015697	0.332321
				ENSMUSG00000015702	-0.105338
				ENSMUSG00000015709	0.600609
				ENSMUSG00000015711	0.453031
				ENSMUSG00000015714	-0.0638414
				ENSMUSG00000015721	-0.42381
				ENSMUSG00000015733	-0.0437175
				ENSMUSG00000015745	-0.0834177
				ENSMUSG00000015747	0.0922159
				ENSMUSG00000015748	0.0131718
				ENSMUSG00000015749	-0.0338902
				ENSMUSG00000015750	0.0981746
				ENSMUSG00000015755	0.0410959
				ENSMUSG00000015757	-0.0590291
				ENSMUSG00000015759	-0.382595
				ENSMUSG00000015766	-0.943052
				ENSMUSG00000015776	0.241717
				ENSMUSG00000015787	-1.89737
				ENSMUSG00000015790	-0.245867
				ENSMUSG00000015804	-0.154729
				ENSMUSG00000015806	-0.230495
				ENSMUSG00000015812	-0.0340803
				ENSMUSG00000015829	-0.295554
				ENSMUSG00000015837	0.0650342
				ENSMUSG00000015839	0.253426
				ENSMUSG00000015846	0.0736583
				ENSMUSG00000015850	-0.958974
				ENSMUSG00000015852	1.94792
				ENSMUSG00000015854	0
				ENSMUSG00000015869	-0.00587454
				ENSMUSG00000015879	0.131721
				ENSMUSG00000015880	0.0852672
				ENSMUSG00000015882	-0.162702
				ENSMUSG00000015889	0.0221769
				ENSMUSG00000015890	0
				ENSMUSG00000015932	-0.203984
				ENSMUSG00000015942	0.0604245
				ENSMUSG00000015943	0.00881553
				ENSMUSG00000015944	-0.113257
				ENSMUSG00000015947	1.09283
				ENSMUSG00000015950	0.688376
				ENSMUSG00000015957	-1.07508
				ENSMUSG00000015961	0.236326
				ENSMUSG00000015962	0.336435
				ENSMUSG00000015966	0.0323276
				ENSMUSG00000015968	-0.175079
				ENSMUSG00000015970	0.316056
				ENSMUSG00000015971	-0.0791469
				ENSMUSG00000015980	-0.210138
				ENSMUSG00000015981	-0.14353
				ENSMUSG00000015994	-0.0320276
				ENSMUSG00000016018	-0.148568
				ENSMUSG00000016024	2.02505
				ENSMUSG00000016028	1.33117
				ENSMUSG00000016087	0.502538
				ENSMUSG00000016128	-0.261515
				ENSMUSG00000016179	0.531466
				ENSMUSG00000016181	0.0665171
				ENSMUSG00000016194	-1.51282
				ENSMUSG00000016200	-0.805244
				ENSMUSG00000016206	-0.874634
				ENSMUSG00000016239	0.658673
				ENSMUSG00000016252	0.0199723
				ENSMUSG00000016253	0.0286104
				ENSMUSG00000016255	-0.00831741
				ENSMUSG00000016256	0.0812004
				ENSMUSG00000016257	-0.134599
				ENSMUSG00000016262	0.408948
				ENSMUSG00000016283	-1.8729
				ENSMUSG00000016308	-0.331217
				ENSMUSG00000016319	-0.437324
				ENSMUSG00000016327	-0.999658
				ENSMUSG00000016344	-0.0131567
				ENSMUSG00000016346	-0.291568
				ENSMUSG00000016349	-0.735157
				ENSMUSG00000016382	0.222716
				ENSMUSG00000016386	0.0653664
				ENSMUSG00000016409	0.340162
				ENSMUSG00000016427	-0.24134
				ENSMUSG00000016458	0.935244
				ENSMUSG00000016477	-0.288297
				ENSMUSG00000016481	0.980004
				ENSMUSG00000016487	0.261069
				ENSMUSG00000016493	-0.402807
				ENSMUSG00000016494	0.608929
				ENSMUSG00000016495	0.200322
				ENSMUSG00000016496	0.210328
				ENSMUSG00000016498	-1.33308
				ENSMUSG00000016503	0.319418
				ENSMUSG00000016510	-0.229805
				ENSMUSG00000016520	-0.645243
				ENSMUSG00000016524	0
				ENSMUSG00000016526	0.149415
				ENSMUSG00000016528	0.0977331
				ENSMUSG00000016529	0.0343483
				ENSMUSG00000016534	0.155449
				ENSMUSG00000016541	0.056576
				ENSMUSG00000016552	-0.13653
				ENSMUSG00000016554	-0.0290983
				ENSMUSG00000016619	-0.119043
				ENSMUSG00000016624	0.0815039
				ENSMUSG00000016626	0
				ENSMUSG00000016637	-0.0882174
				ENSMUSG00000016756	-1.50601
				ENSMUSG00000016757	0.230394
				ENSMUSG00000016758	-0.200126
				ENSMUSG00000016763	0.217692
				ENSMUSG00000016831	-0.1191
				ENSMUSG00000016833	-0.248531
				ENSMUSG00000016918	0.215488
				ENSMUSG00000016921	0.219632
				ENSMUSG00000016933	0.31144
				ENSMUSG00000016940	0.135408
				ENSMUSG00000016942	-0.904797
				ENSMUSG00000016946	0.137753
				ENSMUSG00000016982	2.61429
				ENSMUSG00000016984	0.188246
				ENSMUSG00000016995	1.74021
				ENSMUSG00000016998	0
				ENSMUSG00000017000	0
				ENSMUSG00000017002	1.28816
				ENSMUSG00000017003	0
				ENSMUSG00000017004	-1.90325
				ENSMUSG00000017007	0.418039
				ENSMUSG00000017009	-0.259037
				ENSMUSG00000017049	-1.8729
				ENSMUSG00000017057	1.60234
				ENSMUSG00000017064	0
				ENSMUSG00000017119	-0.0670917
				ENSMUSG00000017132	-0.50057
				ENSMUSG00000017144	0.684802
				ENSMUSG00000017146	-0.882651
				ENSMUSG00000017165	-1.90325
				ENSMUSG00000017167	-0.272267
				ENSMUSG00000017176	1.07657
				ENSMUSG00000017188	0.124261
				ENSMUSG00000017195	-0.215287
				ENSMUSG00000017204	1.33972
				ENSMUSG00000017210	0.398668
				ENSMUSG00000017211	0
				ENSMUSG00000017221	0.0909751
				ENSMUSG00000017264	-0.21846
				ENSMUSG00000017286	0.134615
				ENSMUSG00000017288	0.366072
				ENSMUSG00000017291	0.0621298
				ENSMUSG00000017299	0.0430371
				ENSMUSG00000017300	-1.8729
				ENSMUSG00000017307	-0.179938
				ENSMUSG00000017309	-0.850527
				ENSMUSG00000017310	0
				ENSMUSG00000017311	0
				ENSMUSG00000017314	-0.25157
				ENSMUSG00000017316	-1.89737
				ENSMUSG00000017386	0.236259
				ENSMUSG00000017390	-0.964219
				ENSMUSG00000017400	-0.999244
				ENSMUSG00000017404	-0.306489
				ENSMUSG00000017405	0.0871872
				ENSMUSG00000017412	-0.513109
				ENSMUSG00000017417	0.140439
				ENSMUSG00000017418	-0.226686
				ENSMUSG00000017421	-0.00683438
				ENSMUSG00000017428	-0.0316125
				ENSMUSG00000017446	0.91747
				ENSMUSG00000017453	0.573207
				ENSMUSG00000017466	0.396625
				ENSMUSG00000017478	0.121457
				ENSMUSG00000017485	-0.0251629
				ENSMUSG00000017491	1.28116
				ENSMUSG00000017493	1.3079
				ENSMUSG00000017499	0.418515
				ENSMUSG00000017548	-0.44479
				ENSMUSG00000017550	-0.0673983
				ENSMUSG00000017561	-0.541164
				ENSMUSG00000017588	-0.472832
				ENSMUSG00000017607	0.812247
				ENSMUSG00000017615	0.343553
				ENSMUSG00000017631	-0.0209688
				ENSMUSG00000017639	0.394293
				ENSMUSG00000017652	0.545751
				ENSMUSG00000017664	0.413076
				ENSMUSG00000017667	0.100772
				ENSMUSG00000017670	0.377712
				ENSMUSG00000017679	0.0238096
				ENSMUSG00000017686	-0.100899
				ENSMUSG00000017688	0.357594
				ENSMUSG00000017692	-0.340079
				ENSMUSG00000017697	-0.21345
				ENSMUSG00000017707	-0.0528298
				ENSMUSG00000017713	0.0467993
				ENSMUSG00000017715	0.848894
				ENSMUSG00000017716	1.19809
				ENSMUSG00000017718	0.433867
				ENSMUSG00000017720	-0.588459
				ENSMUSG00000017721	0.0294044
				ENSMUSG00000017723	1.04033
				ENSMUSG00000017724	0.636705
				ENSMUSG00000017733	0
				ENSMUSG00000017734	0.00912361
				ENSMUSG00000017737	-0.898802
				ENSMUSG00000017740	-0.210966
				ENSMUSG00000017747	-0.157146
				ENSMUSG00000017754	-0.619439
				ENSMUSG00000017756	-0.188069
				ENSMUSG00000017760	-0.13748
				ENSMUSG00000017764	-0.200374
				ENSMUSG00000017765	0.139271
				ENSMUSG00000017767	-0.48699
				ENSMUSG00000017774	-0.160163
				ENSMUSG00000017776	-0.0573905
				ENSMUSG00000017778	0.00129876
				ENSMUSG00000017781	-0.0499861
				ENSMUSG00000017801	0.00636217
				ENSMUSG00000017802	0.101635
				ENSMUSG00000017817	0.259009
				ENSMUSG00000017830	-0.552603
				ENSMUSG00000017831	0.0520839
				ENSMUSG00000017832	-0.42918
				ENSMUSG00000017837	0.0779251
				ENSMUSG00000017843	-0.988504
				ENSMUSG00000017858	0.0887088
				ENSMUSG00000017861	-0.145596
				ENSMUSG00000017868	0.254111
				ENSMUSG00000017897	-0.209977
				ENSMUSG00000017922	0
				ENSMUSG00000017929	0.209768
				ENSMUSG00000017943	0.407926
				ENSMUSG00000017950	-0.74515
				ENSMUSG00000017969	-1.55971
				ENSMUSG00000017978	0.636906
				ENSMUSG00000017999	0.188762
				ENSMUSG00000018001	-0.436714
				ENSMUSG00000018008	0.923875
				ENSMUSG00000018012	0.924802
				ENSMUSG00000018040	0.0106539
				ENSMUSG00000018042	0.272526
				ENSMUSG00000018068	0.237388
				ENSMUSG00000018076	-0.515235
				ENSMUSG00000018102	-0.196942
				ENSMUSG00000018126	0.910709
				ENSMUSG00000018143	-0.57603
				ENSMUSG00000018160	-0.0209518
				ENSMUSG00000018166	1.12543
				ENSMUSG00000018167	0.0372072
				ENSMUSG00000018168	-0.0569196
				ENSMUSG00000018169	1.34938
				ENSMUSG00000018171	-0.317978
				ENSMUSG00000018189	-0.287809
				ENSMUSG00000018196	-0.20517
				ENSMUSG00000018199	-0.472609
				ENSMUSG00000018209	0.136339
				ENSMUSG00000018211	0
				ENSMUSG00000018217	-0.045214
				ENSMUSG00000018238	0.363254
				ENSMUSG00000018239	0.16337
				ENSMUSG00000018259	0
				ENSMUSG00000018263	0.547135
				ENSMUSG00000018286	-0.160608
				ENSMUSG00000018287	0.146878
				ENSMUSG00000018293	0.0296424
				ENSMUSG00000018322	-0.197942
				ENSMUSG00000018326	0.342832
				ENSMUSG00000018334	0.444493
				ENSMUSG00000018339	-0.820713
				ENSMUSG00000018340	-0.0106909
				ENSMUSG00000018341	-0.256716
				ENSMUSG00000018347	0.142347
				ENSMUSG00000018362	-0.988152
				ENSMUSG00000018363	-0.14438
				ENSMUSG00000018372	-0.139241
				ENSMUSG00000018378	0.740796
				ENSMUSG00000018381	0.276135
				ENSMUSG00000018387	0.250208
				ENSMUSG00000018395	0.320989
				ENSMUSG00000018398	0.363989
				ENSMUSG00000018401	0.264357
				ENSMUSG00000018405	-0.346995
				ENSMUSG00000018411	-0.14373
				ENSMUSG00000018412	-0.0437372
				ENSMUSG00000018415	0.150484
				ENSMUSG00000018417	0.350921
				ENSMUSG00000018425	0.101992
				ENSMUSG00000018428	-0.0175714
				ENSMUSG00000018433	-0.152476
				ENSMUSG00000018442	-0.0144293
				ENSMUSG00000018446	0.239625
				ENSMUSG00000018449	-0.0301013
				ENSMUSG00000018451	1.24379
				ENSMUSG00000018459	-0.705523
				ENSMUSG00000018470	-0.979622
				ENSMUSG00000018474	0.787689
				ENSMUSG00000018476	0.681315
				ENSMUSG00000018479	-0.000738179
				ENSMUSG00000018481	0.178367
				ENSMUSG00000018486	-2.38058
				ENSMUSG00000018500	-1.50346
				ENSMUSG00000018507	0.0353582
				ENSMUSG00000018509	0.951239
				ENSMUSG00000018537	0.580014
				ENSMUSG00000018541	0.0433766
				ENSMUSG00000018543	-0.293725
				ENSMUSG00000018547	0.175149
				ENSMUSG00000018548	0.036966
				ENSMUSG00000018554	-0.306287
				ENSMUSG00000018559	-0.0872776
				ENSMUSG00000018565	0.404018
				ENSMUSG00000018566	2.17452
				ENSMUSG00000018567	-0.0836983
				ENSMUSG00000018569	-0.157301
				ENSMUSG00000018570	-0.00999193
				ENSMUSG00000018572	0.326009
				ENSMUSG00000018581	0.849307
				ENSMUSG00000018583	0.105236
				ENSMUSG00000018585	0.303681
				ENSMUSG00000018589	0.934406
				ENSMUSG00000018593	0.391865
				ENSMUSG00000018595	-0.232586
				ENSMUSG00000018599	0.0431372
				ENSMUSG00000018604	-0.294431
				ENSMUSG00000018620	1.84305
				ENSMUSG00000018623	0
				ENSMUSG00000018634	0.0893172
				ENSMUSG00000018648	-1.29725
				ENSMUSG00000018651	0.0809773
				ENSMUSG00000018654	0.37229
				ENSMUSG00000018656	-0.312681
				ENSMUSG00000018659	0.155385
				ENSMUSG00000018661	-0.402045
				ENSMUSG00000018666	0.337981
				ENSMUSG00000018669	0.419406
				ENSMUSG00000018672	0.68528
				ENSMUSG00000018677	0.11794
				ENSMUSG00000018678	-0.320156
				ENSMUSG00000018697	0.270116
				ENSMUSG00000018698	-0.736254
				ENSMUSG00000018727	0.0765004
				ENSMUSG00000018733	0.111998
				ENSMUSG00000018736	0.0459077
				ENSMUSG00000018740	-0.856349
				ENSMUSG00000018750	-0.569268
				ENSMUSG00000018761	-0.0815973
				ENSMUSG00000018765	-0.193491
				ENSMUSG00000018770	0.125718
				ENSMUSG00000018774	0.273487
				ENSMUSG00000018776	-0.138364
				ENSMUSG00000018796	-0.309374
				ENSMUSG00000018800	-0.358584
				ENSMUSG00000018809	-0.952381
				ENSMUSG00000018819	0.710641
				ENSMUSG00000018820	-0.00523758
				ENSMUSG00000018821	-0.0634721
				ENSMUSG00000018822	-0.706522
				ENSMUSG00000018830	-0.043887
				ENSMUSG00000018841	0.225377
				ENSMUSG00000018844	-0.154812
				ENSMUSG00000018845	1.7982
				ENSMUSG00000018846	-0.16119
				ENSMUSG00000018848	0.185387
				ENSMUSG00000018858	0.073491
				ENSMUSG00000018861	0.119992
				ENSMUSG00000018865	-0.225455
				ENSMUSG00000018868	-1.8729
				ENSMUSG00000018882	-0.0299408
				ENSMUSG00000018893	-1.28644
				ENSMUSG00000018899	0.579819
				ENSMUSG00000018900	-0.0546261
				ENSMUSG00000018906	-0.764049
				ENSMUSG00000018907	-3.17246
				ENSMUSG00000018909	0.176139
				ENSMUSG00000018914	-3.56096
				ENSMUSG00000018916	0
				ENSMUSG00000018919	0.991635
				ENSMUSG00000018920	-0.710171
				ENSMUSG00000018921	0.226597
				ENSMUSG00000018923	0.26454
				ENSMUSG00000018924	-4.14262
				ENSMUSG00000018925	0.0427002
				ENSMUSG00000018927	1.24896
				ENSMUSG00000018930	1.84305
				ENSMUSG00000018931	-0.269294
				ENSMUSG00000018932	0.366976
				ENSMUSG00000018965	-0.143359
				ENSMUSG00000018973	2.61429
				ENSMUSG00000018974	-0.167382
				ENSMUSG00000018983	-0.908517
				ENSMUSG00000018986	1.31202
				ENSMUSG00000018995	0.190695
				ENSMUSG00000018999	-0.141276
				ENSMUSG00000019027	0.2868
				ENSMUSG00000019039	0.016261
				ENSMUSG00000019054	-0.279901
				ENSMUSG00000019055	-0.210525
				ENSMUSG00000019066	0.948427
				ENSMUSG00000019080	-0.822154
				ENSMUSG00000019082	-0.525405
				ENSMUSG00000019087	0.0250909
				ENSMUSG00000019088	0.786262
				ENSMUSG00000019102	-0.369398
				ENSMUSG00000019122	1.46404
				ENSMUSG00000019124	0.0594463
				ENSMUSG00000019132	-0.306107
				ENSMUSG00000019139	0.570145
				ENSMUSG00000019143	0.0780638
				ENSMUSG00000019146	0.0871065
				ENSMUSG00000019158	-0.246405
				ENSMUSG00000019173	-0.129091
				ENSMUSG00000019178	0.184556
				ENSMUSG00000019179	-0.0509735
				ENSMUSG00000019188	0.142183
				ENSMUSG00000019189	0.301731
				ENSMUSG00000019194	-0.833203
				ENSMUSG00000019210	-0.196023
				ENSMUSG00000019214	-0.656213
				ENSMUSG00000019230	0.895339
				ENSMUSG00000019235	0.228429
				ENSMUSG00000019254	-0.0930305
				ENSMUSG00000019256	-0.539804
				ENSMUSG00000019261	0.0674804
				ENSMUSG00000019278	-0.796529
				ENSMUSG00000019295	-0.119261
				ENSMUSG00000019297	0.0208226
				ENSMUSG00000019301	-1.55756
				ENSMUSG00000019302	0.0494382
				ENSMUSG00000019303	0.0802384
				ENSMUSG00000019312	-0.614303
				ENSMUSG00000019320	1.22328
				ENSMUSG00000019326	-0.0661495
				ENSMUSG00000019338	0.269383
				ENSMUSG00000019359	3.24574
				ENSMUSG00000019362	0.441211
				ENSMUSG00000019368	-1.32511
				ENSMUSG00000019370	0.0912575
				ENSMUSG00000019373	-0.230836
				ENSMUSG00000019428	0.00949433
				ENSMUSG00000019429	1.67401
				ENSMUSG00000019433	-0.103078
				ENSMUSG00000019437	0.660296
				ENSMUSG00000019461	0.0500326
				ENSMUSG00000019464	0.657765
				ENSMUSG00000019467	-0.168706
				ENSMUSG00000019470	-0.411609
				ENSMUSG00000019471	0.037373
				ENSMUSG00000019478	-0.416208
				ENSMUSG00000019487	-0.652516
				ENSMUSG00000019489	0
				ENSMUSG00000019494	0.102796
				ENSMUSG00000019505	-0.33104
				ENSMUSG00000019518	0.41772
				ENSMUSG00000019528	-0.25619
				ENSMUSG00000019539	0.768406
				ENSMUSG00000019558	0.266828
				ENSMUSG00000019564	-0.0272864
				ENSMUSG00000019577	-0.0803443
				ENSMUSG00000019578	0.692587
[truncated: 29,177 more rows]
