# Supplementary material for: Active DNA demethylation upstream of rod-photoreceptor fate determination is required for retinal development
Source: PLoS Biol. 2025 Aug 4;23(8):e3003332. doi: 10.1371/journal.pbio.3003332 (PMC12407554; doi:10.1371/journal.pbio.3003332)
Supplement: S15 Data — (XLSX) [file pbio.3003332.s033.xlsx]

## Sheet: S15 Data
Figure S10G
Log2 Fold Change (tcKO/Cre-) of transcripts expressed during cone differentiation (early) or within mature cone photoreceptors in Bulk RNA-seq experiments
Boxplot represents the 25th and 75th percentiles, with the horizontal line indicating the median value; Whiskers represent the range
	Early				Mature
	Gene ID	Gene Name	log2 Fold Change		Gene ID	Gene Name	log2 Fold Change
	ENSMUSG00000009585	Apobec3	1.18353		ENSMUSG00000009108	Gnat2	1.92858
	ENSMUSG00000015843	Rxrg	2.53843		ENSMUSG00000020907	Rcvrn	-1.71371
	ENSMUSG00000018862	Otop3	4.56086		ENSMUSG00000021779	Thrb	0.347213
	ENSMUSG00000022438	Parvb	1.28291		ENSMUSG00000023043	Krt18	-2.24313
	ENSMUSG00000024565	Sall3	1.82655		ENSMUSG00000023978	Prph2	-2.97677
	ENSMUSG00000027315	Spint1	0.226352		ENSMUSG00000024519	Cplx4	-2.61098
	ENSMUSG00000029769	Ccdc136	2.60841		ENSMUSG00000031394	Opn1mw	0.00795618
	ENSMUSG00000034450	Gulo	2.17159		ENSMUSG00000035283	Adrb1	0.935473
	ENSMUSG00000047547	Cltb	2.21667		ENSMUSG00000039672	Kcne2	-2.34661
	ENSMUSG00000056494	Cngb3	3.68265		ENSMUSG00000040554	Aipl1	-0.559464
	ENSMUSG00000061322	Dnaic1	-0.816675		ENSMUSG00000053420	Gm4792	0.204144
	ENSMUSG00000071234	Syndig1l	-0.217181		ENSMUSG00000058831	Opn1sw	1.63374
					ENSMUSG00000060890	Arr3	1.54254
					ENSMUSG00000064330	Pde6h	-2.70595
Mean			1.77201				-0.611212
Median			1.99907				-0.275754
25th Percentile			0.944236				-2.32074
75th Percentile			2.55592				0.788408
Log2 Fold Change (tcKO/Cre-) of transcripts expressed during cone differentiation (early) or within mature cone photoreceptors in single-nucleus RNA-seq experiments
Boxplot represents the 25th and 75th percentiles, with the horizontal line indicating the median value; Whiskers represent the range
	Early				Mature
	Gene ID	Gene Name	log2 Fold Change		Gene ID	Gene Name	log2 Fold Change
	ENSMUSG00000015843	Rxrg	2.25496		ENSMUSG00000053420	Gm4792	0.0598126
	ENSMUSG00000018862	Otop3	3.75164		ENSMUSG00000020907	Rcvrn	-1.52475
	ENSMUSG00000071234	Syndig1l	-0.861632		ENSMUSG00000040554	Aipl1	0.187141
	ENSMUSG00000047547	Cltb	2.27165		ENSMUSG00000021779	Thrb	0.698419
	ENSMUSG00000034450	Gulo	1.69885		ENSMUSG00000023043	Krt18	-1.48961
	ENSMUSG00000009585	Apobec3	0.768503		ENSMUSG00000039672	Kcne2	-0.899365
	ENSMUSG00000022438	Parvb	0.868209		ENSMUSG00000023978	Prph2	-1.71808
	ENSMUSG00000024565	Sall3	1.47094		ENSMUSG00000024519	Cplx4	-1.78383
	ENSMUSG00000027315	Spint1	0.34971		ENSMUSG00000035283	Adrb1	0.200329
	ENSMUSG00000056494	Cngb3	3.11952		ENSMUSG00000009108	Gnat2	2.09918
	ENSMUSG00000061322	Dnai1	-0.817895		ENSMUSG00000058831	Opn1sw	2.58549
	ENSMUSG00000029769	Ccdc136	1.93332		ENSMUSG00000064330	Pde6h	-1.50063
					ENSMUSG00000031394	Opn1mw	0.425575
					ENSMUSG00000060890	Arr3	1.14339
Mean			1.40065				-0.108352
Median			1.5849				0.123477
25th Percentile			0.663805				-1.49788
75th Percentile			2.25913				0.630208
