# Supplementary material for: Active DNA demethylation upstream of rod-photoreceptor fate determination is required for retinal development
Source: PLoS Biol. 2025 Aug 4;23(8):e3003332. doi: 10.1371/journal.pbio.3003332 (PMC12407554; doi:10.1371/journal.pbio.3003332)
Supplement: S16 Data — (XLSX) [file pbio.3003332.s034.xlsx]

## Sheet: S16 Data
Figure S11C				Figure S11K																Figure S11L
Percentage of the efficiency for cytosine conversions to thymine in bACE-seq experiments, using the pCal7 vector spiked in with the genomic DNA sequence				Average Methylation (5mC + 5hmC - WGBS) levels across genomic loci that were determined to be hypomethylated regions in cones when comparing rods versus cones																Average Methylation (5mC + 5hmC - WGBS) levels across genomic loci that were determined to be hypomethylated regions in cones when comparing cones versus rd7 rods
(Cytosines detected in pCal7 sequence / Total Cytosines)				chr	start	stop	CRE1_WGBS	CRE2_WGBS	CRE3_WGBS	TKO1_WGBS	TKO2_WGBS	TKO3_WGBS	WT_cone1	WT_cone2	WT_rod1	WT_rod2	rd7_rod1	rd7_rod2		chr	start	stop	CRE1_WGBS	CRE2_WGBS	CRE3_WGBS	TKO1_WGBS	TKO2_WGBS	TKO3_WGBS	WT_cone1	WT_cone2	WT_rod1	WT_rod2	rd7_rod1	rd7_rod2
	Cre-	Tet tcKO		chr1	9882642	9882660	0.944444	0.884615	0.836257	0.96875	0.95	0.972222	0.145238	0.187179	0.911654	0.867845	0.763158	0.763158		chr1	10156902	10156970	0.881313	0.833333	0.727273	0.958333	0.799206	0.928205	0.166667	0.0714286	0.7	0.651282	0.696296	0.696296
	2.15	1.83		chr1	10156822	10156970	0.865657	0.861538	0.830303	0.979167	0.831421	0.899709	0.22619	0.257937	0.721795	0.684808	0.72037	0.72037		chr1	10257674	10257703	0.888889	0.866667	0.75	1	0.861111	0.944444	0.116684	0.158249	0.944848	0.972222	0.972222	0.972222
	1.74	1.99		chr1	10257674	10257703	0.888889	0.866667	0.75	1	0.861111	0.944444	0.116684	0.158249	0.944848	0.972222	0.972222	0.972222		chr1	13561035	13561057	0.794444	0.694853	0.888889	1	0.817227	0.730769	0	0.0294118	0.662197	0.734167	0.722222	0.722222
	4.75	1.82		chr1	10588879	10588985	0.619048	0.520833	0.716783	0.727778	0.733202	0.717949	0	0.198052	0.729779	0.727273	0.428571	0.428571		chr1	13860025	13860102	0.75	0.782143	0.825758	0.970588	0.802353	0.738889	0.0717391	0.0357143	0.793561	0.831334	0.628571	0.628571
				chr1	13561035	13561057	0.794444	0.694853	0.888889	1	0.817227	0.730769	0	0.0294118	0.662197	0.734167	0.722222	0.722222		chr1	14252530	14252606	0.848908	0.695741	0.732035	0.97323	0.891397	0.904103	0.0680628	0.120931	0.752853	0.683361	0.570073	0.570073
Mean	2.88	1.88		chr1	13859959	13860102	0.7	0.696032	0.792929	0.935948	0.737283	0.696296	0.0623188	0.0494506	0.757111	0.764749	0.493122	0.493122		chr1	14303320	14303629	0.599664	0.435939	0.574964	0.787483	0.662771	0.639805	0.0973529	0.198599	0.461274	0.538911	0.657824	0.657824
Std. Deviation	1.632	0.09539		chr1	14252530	14252606	0.848908	0.695741	0.732035	0.97323	0.891397	0.904103	0.0680628	0.120931	0.752853	0.683361	0.570073	0.570073		chr1	20921052	20921145	0.902863	0.794813	0.89944	0.97619	0.879679	0.853013	0.26546	0.252315	0.871345	0.92963	0.972222	0.972222
Std. Error	0.9425	0.05508		chr1	14301174	14301351	0.839438	0.972222	0.948718	0.738095	0.900285	0.80303	0.270833	0.45	0.802295	0.837681	0.765664	0.765664		chr1	21095244	21095263	0.796154	0.95	0.888889	0.875	0.909091	0.9	0.222222	0.114551	0.871429	0.784761	0.767105	0.767105
p-value (unpaired t test)		0.3492		chr1	14303604	14303780	0.887735	0.774963	0.791527	0.89991	0.867629	0.893557	0.484627	0.334245	0.836835	0.831371	0.8687	0.8687		chr1	22283622	22283671	0.830688	0.944444	0.923077	1	0.927153	0.932692	0.0968915	0.310023	0.892424	0.916667	0.837037	0.837037
				chr1	14304269	14304371	0.62906	0.627778	0.502924	0.87619	0.840278	0.805556	0.265205	0.119048	0.630749	0.695261	0.615344	0.615344		chr1	30880382	30880565	0.846591	0.689474	0.961538	1	0.872283	0.96875	0.0833333	0.216667	0.83046	0.8875	0.775	0.775
				chr1	14551670	14551858	0.575	0.8	0.759091	0.933333	0.961538	0.845238	0.165064	0.0576923	0.563636	0.60641	0.483032	0.483032		chr1	33454992	33455001	0.454044	0.530303	0.638889	0.954545	0.829762	0.830952	0.145455	0.0625	0.6875	0.7	0.7	0.7
				chr1	20921052	20921145	0.902863	0.794813	0.89944	0.97619	0.879679	0.853013	0.26546	0.252315	0.871345	0.92963	0.972222	0.972222		chr1	33896851	33897069	0.75	0.69265	0.689459	0.974359	0.810277	0.894074	0.224638	0.219192	0.688889	0.711817	0.777778	0.777778
				chr1	21095244	21095263	0.796154	0.95	0.888889	0.875	0.909091	0.9	0.222222	0.114551	0.871429	0.784761	0.767105	0.767105		chr1	33905018	33905043	0.857143	0.725	0.916667	0.9375	0.928571	1	0.0884615	0.0357143	0.824405	0.700535	0.861905	0.861905
				chr1	22283622	22283671	0.830688	0.944444	0.923077	1	0.927153	0.932692	0.0968915	0.310023	0.892424	0.916667	0.837037	0.837037		chr1	34124051	34124344	0.892169	0.877613	0.871078	0.972109	0.925191	0.924253	0.430819	0.303262	0.948211	0.942688	0.891484	0.891484
				chr1	29638414	29638488	0.818391	0.788235	0.850759	0.97619	0.837408	0.778372	0.4042	0.359069	0.922619	0.876623	0.927778	0.927778		chr1	34125410	34125418	0.872115	0.789661	0.875	0.769231	0.917204	0.947368	0.10101	0.270221	0.923077	0.923077	0.821429	0.821429
				chr1	30749413	30749526	0.972222	0.808081	0.809524	1	0.939394	0.930952	0.12406	0.126984	0.821053	0.75	0.801587	0.801587		chr1	34125828	34126009	0.961215	0.904884	0.954545	0.641975	0.823099	0.983333	0.376812	0.21606	1	0.984848	1	1
				chr1	30880382	30880565	0.846591	0.689474	0.961538	1	0.872283	0.96875	0.0833333	0.216667	0.83046	0.8875	0.775	0.775		chr1	34773415	34773640	0.770677	0.72488	0.756944	0.787037	0.751804	0.827506	0.372807	0.424242	0.746359	0.746914	0.892429	0.892429
				chr1	31150229	31150401	0.712592	0.763641	0.74256	0.824959	0.786607	0.84136	0.282521	0.252053	0.832491	0.777993	0.712179	0.712179		chr1	34852315	34852480	0.620734	0.55902	0.672222	0.944444	0.808643	0.87685	0.138061	0.0307692	0.504837	0.626426	0.585554	0.585554
				chr1	33454992	33455001	0.454044	0.530303	0.638889	0.954545	0.829762	0.830952	0.145455	0.0625	0.6875	0.7	0.7	0.7		chr1	34853754	34854532	0.545181	0.519005	0.577547	0.778768	0.780179	0.777763	0.196589	0.267296	0.538537	0.565995	0.647636	0.647636
				chr1	33896851	33897069	0.75	0.69265	0.689459	0.974359	0.810277	0.894074	0.224638	0.219192	0.688889	0.711817	0.777778	0.777778		chr1	34861508	34861582	0.626984	0.51743	0.669048	0.915556	0.900942	0.903387	0.204912	0.0353846	0.739996	0.775713	0.746853	0.746853
				chr1	33898325	33898349	0.59375	0.611842	0.716667	0.845238	0.752381	0.75	0.111957	0.111111	0.670175	0.789886	0.66476	0.66476		chr1	34864362	34864398	0.777778	0.50719	0.705556	0.966667	0.841071	0.836364	0.0381264	0.0733116	0.789793	0.845599	0.694444	0.694444
				chr1	33905018	33905043	0.857143	0.725	0.916667	0.9375	0.928571	1	0.0884615	0.0357143	0.824405	0.700535	0.861905	0.861905		chr1	34868601	34868632	0.833333	0.875926	0.866071	0.975	0.933712	1	0.316667	0.181818	0.970588	1	0.9	0.9
				chr1	33993137	33993285	0.457143	0.261364	0.594048	0.96875	0.700397	0.944444	0.0857143	0.0527778	0.705114	0.646633	0.450758	0.450758		chr1	36797300	36797536	0.830453	0.750962	0.757405	1	0.870239	0.91881	0.36303	0.524617	0.81968	0.886667	0.858608	0.858608
				chr1	34040880	34040898	0.550926	0.618254	0.553571	0.83547	0.811111	0.707407	0.128991	0.148596	0.605291	0.61299	0.583114	0.583114		chr1	36834783	36834801	0.856675	0.947368	0.9375	0.98	0.951128	0.867521	0.30303	0.248718	0.931818	0.984375	0.924641	0.924641
				chr1	34121201	34121310	0.636775	0.597445	0.749136	0.606818	0.77691	0.769551	0.29616	0.295265	0.805048	0.714583	0.847403	0.847403		chr1	37004979	37005007	0.775253	0.728889	0.598214	0.916667	0.830492	0.899167	0.0651261	0.0741758	0.86039	0.910714	0.829365	0.829365
				chr1	34124051	34124344	0.892169	0.877613	0.871078	0.972109	0.925191	0.924253	0.430819	0.303262	0.948211	0.942688	0.891484	0.891484		chr1	37007344	37007513	0.674206	0.73697	0.596071	0.927778	0.802185	0.846667	0.107102	0.0820513	0.584157	0.661247	0.604902	0.604902
				chr1	34125410	34125418	0.872115	0.789661	0.875	0.769231	0.917204	0.947368	0.10101	0.270221	0.923077	0.923077	0.821429	0.821429		chr1	37095034	37095141	0.981481	1	0.92823	0.930769	0.952882	0.912963	0.2	0.139205	0.914773	0.886364	0.9	0.9
				chr1	34125828	34126069	0.958411	0.913511	0.954004	0.722553	0.867325	0.9875	0.402979	0.251331	0.986111	0.988636	0.980769	0.980769		chr1	37119775	37119855	0.705882	0.521212	0.676471	0.964286	0.830357	0.75	0.105263	0.246795	0.544444	0.588101	0.652406	0.652406
				chr1	34186289	34186332	0.918919	0.883446	0.81	0.5	0.678427	0.936538	0.404762	0.317308	0.894545	0.886765	0.75	0.75		chr1	37219546	37220155	0.790451	0.701958	0.587749	0.888542	0.833121	0.804413	0.103175	0.0178571	0.743719	0.730085	0.783218	0.783218
				chr1	34852315	34852480	0.620734	0.55902	0.672222	0.944444	0.808643	0.87685	0.138061	0.0307692	0.504837	0.626426	0.585554	0.585554		chr1	37220628	37221759	0.877232	0.819085	0.850117	0.906282	0.875446	0.906214	0.144722	0.0860128	0.85928	0.916342	0.891413	0.891413
				chr1	34853754	34853972	0.798653	0.83254	0.911111	0.931548	0.94269	0.972222	0.406333	0.476912	0.804932	0.841099	0.891975	0.891975		chr1	37222115	37222339	0.831875	0.768061	0.802721	0.942543	0.881404	0.808127	0.093491	0.0463822	0.79138	0.833781	0.849943	0.849943
				chr1	34861508	34861582	0.626984	0.51743	0.669048	0.915556	0.900942	0.903387	0.204912	0.0353846	0.739996	0.775713	0.746853	0.746853		chr1	37222813	37222818	0.884615	0.703297	1	1	0.863636	0.961538	0.153846	0.05	0.96875	0.85	0.916667	0.916667
				chr1	34861888	34861911	0.8125	0.90625	0.912879	1	1	0.875	0.3	0.142857	1	0.961538	0.833333	0.833333		chr1	37225456	37225498	0.802778	0.756806	0.84127	0.948413	0.765107	0.772727	0.120412	0.0892857	0.811082	0.840252	0.8	0.8
				chr1	34864362	34864422	0.6875	0.491503	0.681944	0.925	0.818304	0.742657	0.0285948	0.0674837	0.70104	0.734199	0.702652	0.702652		chr1	37230477	37230909	0.682467	0.674905	0.673129	0.74519	0.706578	0.675407	0.0847826	0.0813626	0.612463	0.761204	0.673688	0.673688
				chr1	34865546	34865559	0.638889	0.557692	0.669643	0.9375	0.928571	0.666667	0.190476	0.166667	0.617589	0.705882	0.766667	0.766667		chr1	37235210	37235305	0.690441	0.684835	0.569553	0.5	0.681931	0.625079	0.0286147	0.0985294	0.585784	0.5375	0.7	0.7
				chr1	34868601	34868632	0.833333	0.875926	0.866071	0.975	0.933712	1	0.316667	0.181818	0.970588	1	0.9	0.9		chr1	37235852	37235905	0.851175	0.844144	0.892143	0.924495	0.915453	0.90873	0.135863	0.0954545	0.927198	0.741827	0.915476	0.915476
				chr1	36076196	36076223	0.827778	0.970588	0.947368	1	0.958333	0.954545	0.322917	0.4375	1	1	0.9375	0.9375		chr1	37236876	37236894	0.701389	0.833333	0.533333	0.9	0.852941	0.716667	0.195652	0.332895	0.7	0.75387	0.883333	0.883333
				chr1	36333135	36333295	0.661616	0.707589	0.735054	1	0.789744	0.736264	0.180392	0.208333	0.692641	0.75	0.316239	0.316239		chr1	37237458	37237658	0.70477	0.728986	0.816188	0.848558	0.882639	0.70303	0.177244	0.14662	0.944901	0.808532	0.768849	0.768849
				chr1	36430136	36430232	0.589744	0.613492	0.65404	1	0.826389	0.828877	0.0561594	0.1	0.7846	0.721805	0.638695	0.638695		chr1	37242457	37242568	0.891282	0.852194	0.9125	0.917024	0.863881	0.803929	0.279367	0.183186	0.823397	0.858705	0.887737	0.887737
				chr1	36494089	36494101	0.70625	0.801282	0.634615	1	0.859133	0.925824	0.0652174	0.0357143	0.732906	0.656593	0.571429	0.571429		chr1	37244373	37244594	0.643998	0.712763	0.685714	0.659957	0.776129	0.657112	0.254692	0.297035	0.723007	0.6545	0.802983	0.802983
				chr1	36797535	36797710	0.565489	0.602565	0.579754	0.853231	0.819975	0.763425	0.0361781	0.25017	0.60541	0.575242	0.562925	0.562925		chr1	37342279	37342284	0.653846	0.852941	0.9	1	0.842105	0.794872	0.218462	0.266667	0.861607	0.785714	0.928205	0.928205
				chr1	36831453	36831463	0.408333	0.495455	0.495455	0.783626	0.721848	0.666154	0.1	0.167832	0.651515	0.75	0.6125	0.6125		chr1	37533737	37533763	0.233173	0.486842	0.733333	0.928571	0.581731	0.763636	0	0.0697115	0.678733	0.600791	0.613095	0.613095
				chr1	36834783	36834820	0.865234	0.912281	0.958333	0.986667	0.967419	0.881378	0.344877	0.317327	0.940053	0.977238	0.932217	0.932217		chr1	38120897	38120959	0.866667	0.833333	0.675	1	0.921053	0.785714	0.1375	0.199761	0.884848	0.853793	0.833793	0.833793
				chr1	36908454	36908593	0.667586	0.721538	0.681818	1	0.908467	0.90625	0.112637	0.0620301	0.718891	0.65625	0.581169	0.581169		chr1	38121556	38121563	0.733193	0.78125	0.821429	0.966667	0.923769	0.809091	0.245614	0.22619	0.832817	0.9375	0.839286	0.839286
				chr1	37004791	37005007	0.572601	0.493753	0.564286	0.87316	0.737835	0.766612	0.0351413	0.0407814	0.583117	0.711547	0.460029	0.460029		chr1	38126569	38126753	0.666667	0.699776	0.62381	0.979167	0.862298	0.899749	0.4	0.307359	0.737089	0.793468	0.893844	0.893844
				chr1	37007344	37007513	0.674206	0.73697	0.596071	0.927778	0.802185	0.846667	0.107102	0.0820513	0.584157	0.661247	0.604902	0.604902		chr1	38127624	38127736	0.542398	0.76	0.657143	1	0.867521	0.927083	0.179293	0.0454546	0.711397	0.729583	0.782609	0.782609
				chr1	37095034	37095141	0.981481	1	0.92823	0.930769	0.952882	0.912963	0.2	0.139205	0.914773	0.886364	0.9	0.9		chr1	39435006	39435044	0.440556	0.619048	0.583528	0.953102	0.860657	0.827096	0.204701	0.276335	0.59174	0.518315	0.769118	0.769118
				chr1	37119691	37119962	0.837556	0.776211	0.829544	0.989796	0.912324	0.890306	0.405831	0.389356	0.826228	0.791498	0.796875	0.796875		chr1	39445833	39445875	0.581247	0.522824	0.659938	0.956079	0.679453	0.895472	0.154541	0.0489316	0.436607	0.515409	0.667674	0.667674
				chr1	37217792	37218314	0.637186	0.91619	0.582381	0.566667	0.715022	0.6	0.17971	0.0526316	0.58952	0.76015	0.683492	0.683492		chr1	39556678	39556786	0.985714	0.940952	0.951429	0.961818	0.97388	0.924534	0.583327	0.469931	0.966971	0.903003	0.964286	0.964286
				chr1	37219434	37220155	0.749447	0.745371	0.614055	0.892361	0.85922	0.763127	0.0774729	0.0396825	0.712777	0.764234	0.640201	0.640201		chr1	40957992	40958110	0.700893	0.756793	0.843891	1	0.852273	0.861893	0.197059	0.0416667	0.779762	0.742143	0.825792	0.825792
				chr1	37220628	37221759	0.877232	0.819085	0.850117	0.906282	0.875446	0.906214	0.144722	0.0860128	0.85928	0.916342	0.891413	0.891413		chr1	42208298	42208394	0.78733	0.607023	0.701754	0.837255	0.678063	0.822917	0.138889	0.169935	0.638889	0.719608	0.727273	0.727273
				chr1	37222135	37222339	0.830521	0.783168	0.811508	0.949634	0.900099	0.831704	0.0868507	0.0541126	0.825237	0.844539	0.845767	0.845767		chr1	51638551	51638720	0.824346	0.770301	0.952381	0.884259	0.891005	0.933333	0.169136	0.371429	0.656169	0.841083	0.845419	0.845419
				chr1	37222813	37222818	0.884615	0.703297	1	1	0.863636	0.961538	0.153846	0.05	0.96875	0.85	0.916667	0.916667		chr1	51696141	51696285	0.694444	0.713161	0.671429	0.75	0.757576	0.966667	0.0998218	0.315476	0.475132	0.679012	0.7	0.7
				chr1	37225456	37225498	0.802778	0.756806	0.84127	0.948413	0.765107	0.772727	0.120412	0.0892857	0.811082	0.840252	0.8	0.8		chr1	51925633	51925783	0.725	0.803571	0.878676	0.770202	0.803571	0.818182	0.111111	0.0333333	0.67735	0.862069	0.767857	0.767857
				chr1	37227220	37227241	0.844762	0.931034	0.88141	0.873016	0.873106	0.961538	0.270221	0.1875	0.9	0.941176	0.666667	0.666667		chr1	52149438	52149523	0.767105	0.541429	0.627941	0.9	0.812937	0.852941	0.251225	0.354167	0.904167	0.881944	0.866071	0.866071
				chr1	37230421	37230909	0.709659	0.693221	0.691261	0.769229	0.738448	0.706366	0.127069	0.139942	0.654655	0.783701	0.707898	0.707898		chr1	52152430	52152764	0.670248	0.584241	0.615927	0.746842	0.705441	0.712752	0.35752	0.355811	0.787791	0.732363	0.832054	0.832054
				chr1	37235210	37235305	0.690441	0.684835	0.569553	0.5	0.681931	0.625079	0.0286147	0.0985294	0.585784	0.5375	0.7	0.7		chr1	52154557	52154649	0.877926	0.800595	0.881127	0.945833	0.898851	0.819597	0.030303	0	0.875	0.856459	0.654545	0.654545
				chr1	37235852	37235905	0.851175	0.844144	0.892143	0.924495	0.915453	0.90873	0.135863	0.0954545	0.927198	0.741827	0.915476	0.915476		chr1	52158932	52158983	0.877273	0.9375	0.886905	0.916667	0.977273	0.928571	0.0384615	0	0.964286	0.905769	0.75	0.75
				chr1	37237458	37237658	0.70477	0.728986	0.816188	0.848558	0.882639	0.70303	0.177244	0.14662	0.944901	0.808532	0.768849	0.768849		chr1	52175567	52175597	0.808571	0.506787	0.716667	0.766304	0.877381	0.720779	0.25	0.253788	0.609524	0.737143	0.907843	0.907843
				chr1	37239222	37239235	0.583333	0.513158	0.704167	0.779487	0.767857	0.720238	0.129371	0.0833333	0.75	0.838889	0.401786	0.401786		chr1	52221819	52221828	0.8125	0.772727	0.9	0.96875	0.764706	0.777778	0.0529557	0.176471	0.733333	0.643939	0.706044	0.706044
				chr1	37240701	37240729	1	0.25	1		0.5	0.833333	0.183333	0.205357	0.95	0.904545	0.944444	0.944444		chr1	52223267	52223284	0.785189	0.820513	0.944056	0.948646	0.914035	0.913158	0.275556	0.359259	0.78191	0.858514	0.878154	0.878154
				chr1	37242457	37242568	0.891282	0.852194	0.9125	0.917024	0.863881	0.803929	0.279367	0.183186	0.823397	0.858705	0.887737	0.887737		chr1	55888034	55888211	0.408489	0.389549	0.628968	0.572222	0.429388	0.311508	0.0752315	0.0584656	0.467592	0.633913	0.597934	0.597934
				chr1	37244373	37244493	0.790686	0.848443	0.825	0.867424	0.923701	0.88953	0.347672	0.484272	0.814071	0.864698	0.851648	0.851648		chr1	58307279	58307422	0.606771	0.38797	0.506541	0.863997	0.631212	0.650561	0.256904	0.176783	0.495821	0.570711	0.549127	0.549127
				chr1	37342279	37342284	0.653846	0.852941	0.9	1	0.842105	0.794872	0.218462	0.266667	0.861607	0.785714	0.928205	0.928205		chr1	58734159	58734249	0.88361	0.814578	0.910101	0.921296	0.962963	0.863889	0.0883069	0.124146	0.897697	0.825214	0.683544	0.683544
				chr1	37533698	37533763	0.243168	0.429825	0.655556	0.952381	0.602874	0.717424	0	0.0640182	0.680559	0.556083	0.590548	0.590548		chr1	58956310	58956496	0.399828	0.445357	0.329698	0.876852	0.686843	0.673582	0.0402711	0.0980575	0.451916	0.433667	0.58197	0.58197
				chr1	37951979	37952027	0.638889	0.577778	0.380952	0.801587	0.6875	0.69697	0.0833333	0.211111	0.694444	0.693452	0.242081	0.242081		chr1	59116216	59116364	0.80645	0.750347	0.64375	1	0.853256	0.9	0.229575	0.0980186	0.77256	0.808974	0.827015	0.827015
				chr1	38021337	38021365	0.58913	0.591667	0.59596	0.863636	0.870879	0.9	0.126812	0.160819	0.669643	0.714286	0.592727	0.592727		chr1	59238734	59238960	0.591667	0.699712	0.819444	0.888889	0.727855	0.779762	0.075	0.0883838	0.398777	0.45812	0.618056	0.618056
				chr1	38120897	38120959	0.866667	0.833333	0.675	1	0.921053	0.785714	0.1375	0.199761	0.884848	0.853793	0.833793	0.833793		chr1	59704697	59704874	0.797258	0.771132	0.966667	0.931014	0.900966	0.979167	0.112282	0.143651	0.795733	0.833333	0.580014	0.580014
				chr1	38121556	38121563	0.733193	0.78125	0.821429	0.966667	0.923769	0.809091	0.245614	0.22619	0.832817	0.9375	0.839286	0.839286		chr1	61265197	61265267	0.89951	0.732143	0.944444	0.602564	0.684848	0.5	0.0753968	0.102679	0.872283	0.862554	0.9375	0.9375
				chr1	38127624	38127736	0.542398	0.76	0.657143	1	0.867521	0.927083	0.179293	0.0454546	0.711397	0.729583	0.782609	0.782609		chr1	61265602	61265634	0.40625	0.222222	0.305556	0	0.316667	0.166667	0.0764411	0	0.493227	0.401961	0.769022	0.769022
				chr1	40034303	40034385	0.70846	0.641306	0.816082	0.983333	0.864015	0.758333	0.261884	0.176087	0.846777	0.82925	0.576396	0.576396		chr1	61266544	61266667	0.482143	0.416667	0.708874	0.0912698	0.195455	0.158929	0.0988225	0.0333333	0.532197	0.511532	0.800804	0.800804
				chr1	40101274	40101304	0.628571	0.928571	0.9375	1	0.920343	0.916667	0.290909	0.258929	0.916084	0.964286	0.781746	0.781746		chr1	64118193	64118217	0.333333	0.354966	0.303704	0.974359	0.686111	0.78355	0.0416667	0.0750916	0.384615	0.561905	0.573184	0.573184
				chr1	40957992	40958110	0.700893	0.756793	0.843891	1	0.852273	0.861893	0.197059	0.0416667	0.779762	0.742143	0.825792	0.825792		chr1	66323527	66323815	0.527918	0.390456	0.586498	0.928942	0.703386	0.760582	0.0498045	0.0899782	0.501113	0.353127	0.689636	0.689636
				chr1	42208298	42208394	0.78733	0.607023	0.701754	0.837255	0.678063	0.822917	0.138889	0.169935	0.638889	0.719608	0.727273	0.727273		chr1	66324353	66324689	0.70819	0.725556	0.779576	0.90641	0.760417	0.925476	0.233235	0.321256	0.739737	0.706267	0.918847	0.918847
				chr1	44130352	44130464	0.642857	0.904558	0.7	0.875	0.866667	0.852381	0.137817	0.115873	0.565694	0.54823	0.488456	0.488456		chr1	66469370	66469597	0.64067	0.512133	0.691919	0.904762	0.816195	0.851852	0.134607	0.136752	0.697994	0.660762	0.683626	0.683626
				chr1	46854502	46854612	0.416667	0.647727	0.45	0.87619	0.828571	0.509091	0.0743707	0.272059	0.817708	0.742308	0.718045	0.718045		chr1	66829724	66829757	0.455455	0.427778	0.604167	0.954545	0.647727	0.909091	0.115385	0.177632	0.30719	0.589286	0.739496	0.739496
				chr1	51638526	51638552	0.707353	0.504348	0.866071	0.860577	0.828571	0.844444	0.0277778	0.0454546	0.424211	0.64611	0.554545	0.554545		chr1	72138939	72138951	0.882353	0.783333	0.933333	0.888889	0.948684	0.925824	0.291111	0.243108	0.840909	0.820055	0.863889	0.863889
				chr1	51925633	51926205	0.796078	0.800734	0.812498	0.876945	0.799582	0.841703	0.478836	0.43021	0.758337	0.839449	0.683493	0.683493		chr1	72559810	72559832	0.8125	0.887719	0.798319	0.933333	0.931818	0.801282	0.0714286	0.102381	0.847222	0.814904	0.780303	0.780303
				chr1	51944805	51944816	0.914773	0.773994	0.85	0.973684	0.906072	0.96875	0.114379	0.0555556	0.906522	0.896667	0.637868	0.637868		chr1	72740869	72740899	0.572421	0.663158	0.737374	0.928571	0.864107	0.847368	0.143981	0.0430556	0.627937	0.770632	0.700505	0.700505
				chr1	52146801	52147149	0.369042	0.2384	0.464015	0.798359	0.587514	0.529283	0.0662151	0.05	0.544731	0.479706	0.223026	0.223026		chr1	72843126	72843333	0.927525	0.861408	0.925656	0.986111	0.914604	0.935497	0.402982	0.395513	0.821433	0.84553	0.836825	0.836825
				chr1	52149306	52149523	0.789181	0.599048	0.710294	0.877778	0.803863	0.846405	0.238912	0.375	0.894444	0.87963	0.839286	0.839286		chr1	73399004	73399105	0.66656	0.718344	0.553571	1	0.850446	0.653725	0.0760341	0.0292308	0.584615	0.579545	0.768056	0.768056
				chr1	52150784	52150960	0.598216	0.567461	0.556734	0.741152	0.746115	0.694206	0.0526608	0	0.800611	0.76918	0.334881	0.334881		chr1	74216773	74216805	0.846154	0.682353	0.620301	0.909091	0.778195	0.751012	0.111111	0.153846	0.565657	0.763158	0.708333	0.708333
				chr1	52151337	52151377	0.910175	0.90487	0.963636	0.955556	0.833701	0.971429	0.129167	0.212051	0.79746	0.940209	0.581786	0.581786		chr1	74298811	74298817	0.80665	0.75	0.8	0.964286	0.916667	0.95	0.25	0.0741758	0.94281	0.833333	0.944444	0.944444
				chr1	52152430	52152552	0.804713	0.627423	0.760441	0.814361	0.758333	0.712411	0.229546	0.242381	0.877778	0.851966	0.792727	0.792727		chr1	75051607	75051642	0.559804	0.654762	0.738095	0.767857	0.791667	0.777574	0.111294	0.0577342	0.575758	0.745507	0.758163	0.758163
				chr1	52153232	52153456	0.709752	0.788866	0.761905	0.82585	0.774122	0.492208	0.401322	0.334184	0.7806	0.719974	0.82381	0.82381		chr1	75400677	75401056	0.611722	0.544742	0.572838	0.685197	0.743421	0.740243	0.238889	0.295833	0.662338	0.71875	0.857738	0.857738
				chr1	52154516	52154668	0.91806	0.867857	0.871814	0.953214	0.916233	0.867899	0.188182	0.170629	0.915476	0.889876	0.759394	0.759394		chr1	75439786	75439833	0.593333	0.770833	0.738095	0.9375	0.852151	0.902381	0.180147	0.0416667	0.857843	0.644385	0.80778	0.80778
				chr1	52158841	52159135	0.822204	0.854135	0.839576	0.89976	0.916883	0.892517	0.162837	0.143024	0.911601	0.926364	0.77619	0.77619		chr1	75442866	75442906	0.522051	0.361472	0.518519	0.533333	0.565018	0.62465	0.116071	0.114286	0.72094	0.737115	0.757937	0.757937
				chr1	52161445	52161730	0.792784	0.771017	0.784722	0.850136	0.859461	0.907966	0.190946	0.204167	0.75663	0.91586	0.717756	0.717756		chr1	75443959	75444237	0.440054	0.264504	0.322426	0.398485	0.404395	0.276099	0.0402778	0	0.423611	0.458333	0.728175	0.728175
				chr1	52223267	52223284	0.785189	0.820513	0.944056	0.948646	0.914035	0.913158	0.275556	0.359259	0.78191	0.858514	0.878154	0.878154		chr1	75447375	75447545	0.35	0.345865	0.735577	0.583333	0.579167	0.190476	0	0	0.315476	0.533333	0.909091	0.909091
				chr1	52332086	52332091	0.318182	0.300866	0.409091	0.785714	0.605556	0.535714	0.0576923	0	0.509852	0.661491	0.343137	0.343137		chr1	75451159	75451611	0.42415	0.321174	0.499834	0.677561	0.548474	0.617833	0.0916342	0.0442693	0.401175	0.473934	0.641964	0.641964
				chr1	52848532	52848537	0.5	0.84375	0.611111	0.871212	0.868421	0.925824	0.154412	0.174107	0.830952	0.759398	0.570261	0.570261		chr1	75451943	75451970	0.469231	0.596154	0.611111	0.833333	0.748252	0.844444	0	0	0.708333	0.678571	0.633333	0.633333
				chr1	53824849	53824964	0.867133	0.746032	0.752603	0.891534	0.945633	0.972222	0.150641	0.143875	0.742063	0.856719	0.46633	0.46633		chr1	75452260	75453053	0.734367	0.641883	0.689669	0.919346	0.792447	0.796155	0.137925	0.0614087	0.814143	0.828388	0.894671	0.894671
				chr1	55437340	55437391	0.469786	0.520513	0.765693	0.877778	0.782662	0.854872	0.0959249	0.125	0.567966	0.778752	0.583916	0.583916		chr1	75453725	75453848	0.77208	0.858586	0.753788	0.878307	0.804954	0.756614	0.186905	0.101587	0.855486	0.774629	0.925	0.925
				chr1	55693853	55693980	0.668657	0.754227	0.664926	0.891457	0.775356	0.806579	0.409479	0.353283	0.64166	0.818705	0.624325	0.624325		chr1	75454951	75454961	0.75	0.846154	0.55	0.8	0.62987	0.5	0.229167	0.142857	0.772727	0.6625	0.863636	0.863636
				chr1	55887714	55888211	0.533427	0.502936	0.643236	0.634451	0.512928	0.410137	0.202987	0.131863	0.58753	0.714666	0.684253	0.684253		chr1	75455260	75455359	0.792424	0.635732	0.743434	0.883333	0.712821	0.754276	0.279762	0.118622	0.788702	0.787057	0.809524	0.809524
				chr1	55890938	55891029	0.297222	0.211734	0.186878	0.228038	0.177511	0.252545	0.0687134	0.0991071	0.471649	0.631962	0.269498	0.269498		chr1	75463448	75463451	0.78	0.678333	0.7	1	0.797619	0.807692	0.222222	0.230769	0.667749	0.851648	1	1
				chr1	55891406	55891443	0.638047	0.352941	0.366667	0.543447	0.442851	0.494826	0.199275	0.161765	0.621212	0.655651	0.546106	0.546106		chr1	75464982	75465046	0.672322	0.402778	0.611696	1	0.573203	0.651515	0.158333	0.141414	0.640212	0.805556	0.877778	0.877778
				chr1	58161898	58161921	0.59596	0.807843	0.650794	0.6625	0.809524	0.75	0.169935	0.1	0.765152	0.797619	0.476471	0.476471		chr1	75465427	75465555	0.576676	0.719128	0.622874	0.963719	0.747024	0.827473	0.0907867	0.110606	0.690627	0.688553	0.822716	0.822716
				chr1	58714936	58714960	0.801587	0.694444	0.790476	1	0.813187	0.928571	0.176282	0.133399	0.75037	0.833043	0.54	0.54		chr1	75671222	75671397	0.654309	0.404202	0.604887	0.850707	0.800992	0.787698	0.074795	0.0166667	0.489744	0.466667	0.449697	0.449697
				chr1	58734159	58734249	0.88361	0.814578	0.910101	0.921296	0.962963	0.863889	0.0883069	0.124146	0.897697	0.825214	0.683544	0.683544		chr1	76121110	76121116	0.884615	0.806452	0.823529	0.933333	0.921875	0.925	0.23913	0.0801282	0.85	0.96875	0.958333	0.958333
				chr1	58737316	58737349	0.653544	0.662395	0.641667	0.89747	0.803834	0.488889	0.0625	0.0804954	0.528744	0.597564	0.478415	0.478415		chr1	76166867	76166872	0.571429	0.480769	0.340278	0.838889	0.615385	0.72619	0.08	0.077381	0.633621	0.5	0.75	0.75
				chr1	58743259	58743278	0.570393	0.747678	0.651515	1	0.665635	0.621429	0	0	0.441379	0.607143	0.505882	0.505882		chr1	78284733	78284837	0.655556	0.56908	0.834615	0.971282	0.86823	0.870774	0.136203	0.0432748	0.756389	0.790861	0.778702	0.778702
				chr1	59116216	59116364	0.80645	0.750347	0.64375	1	0.853256	0.9	0.229575	0.0980186	0.77256	0.808974	0.827015	0.827015		chr1	78318717	78318828	0.878571	0.687063	0.833333	0.823308	0.935417	0.909091	0.0893939	0.0555556	0.790556	0.770936	0.873016	0.873016
				chr1	59704697	59704874	0.797258	0.771132	0.966667	0.931014	0.900966	0.979167	0.112282	0.143651	0.795733	0.833333	0.580014	0.580014		chr1	78368739	78368791	0.819444	0.961538	0.794872	0.791667	0.915033	1	0.4	0.222488	0.874202	0.949388	0.841176	0.841176
				chr1	60626203	60626216	0.625	0.572727	0.672222	1	0.966667	0.861905	0.265152	0.227273	0.966667	0.928571	1	1		chr1	78369306	78369476	0.772894	0.816964	0.714782	0.955556	0.892632	0.893939	0.371795	0.208061	0.853488	0.834622	0.833333	0.833333
				chr1	61265197	61265267	0.89951	0.732143	0.944444	0.602564	0.684848	0.5	0.0753968	0.102679	0.872283	0.862554	0.9375	0.9375		chr1	78413554	78413579	0.760067	0.829591	0.711739	0.920635	0.920055	0.868192	0.33547	0.257703	0.784236	0.800757	0.861111	0.861111
				chr1	61265534	61265603	0.543561	0.238889	0.350427	0.238095	0.422712	0.2625	0.0476191	0.0444444	0.435714	0.366739	0.532418	0.532418		chr1	78562341	78562456	0.583333	0.71875	1	0.805556	0.69378	0.783626	0.0954545	0.0555556	0.742424	0.888889	0.928571	0.928571
				chr1	62120311	62120315	0.888889	0.598214	0.65	1	0.964286	0.95	0.333333	0.216374	0.841734	0.869748	0.595029	0.595029		chr1	78591352	78591372	0.468182	0.645098	0.698413	0.944444	0.925303	0.854342	0.266667	0.166667	0.818747	0.906784	0.806699	0.806699
				chr1	62688095	62688227	0.729167	0.820707	0.751389	0.928571	0.750754	0.870879	0.167524	0.219231	0.568717	0.685	0.55452	0.55452		chr1	78595684	78596012	0.684566	0.629284	0.703851	0.922588	0.825955	0.785783	0.315249	0.120946	0.874632	0.862839	0.745384	0.745384
				chr1	63539998	63540102	0.257251	0.348214	0.430351	0.695368	0.661564	0.465	0.1	0.155455	0.572265	0.479552	0.388312	0.388312		chr1	78647378	78647551	0.815317	0.63122	0.72619	0.88	0.865884	0.828057	0.198654	0.2075	0.817303	0.812929	0.778447	0.778447
				chr1	64118193	64118217	0.333333	0.354966	0.303704	0.974359	0.686111	0.78355	0.0416667	0.0750916	0.384615	0.561905	0.573184	0.573184		chr1	78659127	78659501	0.394444	0.301015	0.428175	0.258333	0.244099	0.293486	0.0409357	0.075	0.689192	0.789729	0.74951	0.74951
				chr1	64299727	64299743	0.664336	0.823077	0.785088	0.90625	0.916118	0.763393	0.162366	0.0238095	0.82971	0.909091	0.634191	0.634191		chr1	78659766	78659968	0.497354	0.346004	0.534722	0.844444	0.674035	0.60119	0.133987	0.0478633	0.817956	0.794444	0.691281	0.691281
				chr1	64421455	64421485	0.854386	0.694737	0.7375	1	0.788889	0.839744	0.125	0.253846	0.804762	0.903261	0.714737	0.714737		chr1	78660596	78660717	0.70375	0.431373	0.735043	0.845238	0.780952	0.826754	0.163462	0.105978	0.766667	0.925	0.859375	0.859375
				chr1	64761780	64761871	0.922368	0.885621	0.9375	0.904167	0.907197	0.828571	0.328571	0.318182	0.92619	0.897619	0.884615	0.884615		chr1	78662398	78663264	0.638721	0.641539	0.684008	0.892468	0.866974	0.774089	0.189438	0.24762	0.871222	0.794271	0.766217	0.766217
				chr1	64802923	64803059	0.83687	0.774242	0.783654	0.933333	0.847826	0.812821	0.270238	0.22028	0.883077	0.862229	0.791667	0.791667		chr1	78669260	78669347	0.630682	0.585714	0.485714	0.661538	0.367647	0.675	0.0789474	0.15	0.333333	0.35	0.838889	0.838889
				chr1	66323527	66323575	0.722222	0.573016	0.587302	1	1	0.821429	0.0144928	0	0.594346	0.542715	0.72972	0.72972		chr1	78673685	78673804	0.684524	0.743421	0.78125	1	0.916667	1	0.375385	0.248718	0.859783	0.947368	0.938889	0.938889
				chr1	66469274	66469597	0.677735	0.525093	0.728485	0.906494	0.794479	0.846944	0.15622	0.125385	0.702114	0.669834	0.64589	0.64589		chr1	80421796	80421912	0.506679	0.454004	0.549679	0.870536	0.729681	0.70395	0.116979	0.127122	0.409256	0.523542	0.609356	0.609356
				chr1	66495552	66495716	0.114583	0.105263	0.233333	0.190058	0.213889	0.253472	0.0238095	0	0.41979	0.402174	0.335664	0.335664		chr1	81163542	81163659	0.835714	0.764957	0.808333	0.930642	0.925	0.852381	0.300915	0.23125	0.933551	0.94	0.891176	0.891176
				chr1	71640617	71640699	0.605016	0.683077	0.796154	0.958333	0.842353	0.8125	0.22381	0.121795	0.691571	0.745192	0.678571	0.678571		chr1	82889701	82889717	0.964286	0.881944	0.88141	0.944444	0.911765	0.966667	0.256579	0.389583	1	0.92619	0.926768	0.926768
				chr1	72136501	72136646	0.6	0.682957	0.613636	0.954545	0.944444	0.90625	0.03125	0.0416667	0.48538	0.59375	0.214286	0.214286		chr1	83237176	83237231	0.707071	0.732804	0.886364	0.958333	0.833333	0.901099	0.288499	0.20902	0.944348	0.966667	0.839461	0.839461
				chr1	72138939	72138951	0.882353	0.783333	0.933333	0.888889	0.948684	0.925824	0.291111	0.243108	0.840909	0.820055	0.863889	0.863889		chr1	83351015	83351100	0.892857	0.686603	0.781513	0.944444	0.936027	0.895833	0.449138	0.296339	0.896346	0.925	0.87619	0.87619
				chr1	72493584	72493736	0.732143	0.875	0.711765	0.972222	0.978261	0.761905	0.360606	0.315476	0.906593	0.95	0.852381	0.852381		chr1	83365097	83365111	0.947368	0.63961	0.679487	0.839161	0.864625	0.763636	0.130342	0.0454546	0.895238	0.826087	0.861538	0.861538
				chr1	72559810	72559832	0.8125	0.887719	0.798319	0.933333	0.931818	0.801282	0.0714286	0.102381	0.847222	0.814904	0.780303	0.780303		chr1	83366406	83366910	0.407699	0.397506	0.4037	0.959524	0.649826	0.794191	0.167289	0.0911801	0.410489	0.448492	0.664778	0.664778
				chr1	72740869	72740881	0.691964	0.769737	0.833333	0.892857	0.883117	0.85	0.160417	0.0645833	0.761905	0.829861	0.641667	0.641667		chr1	83369189	83369348	0.700794	0.809101	0.620076	0.930769	0.839444	0.69375	0.564332	0.460258	0.717938	0.750767	0.910348	0.910348
				chr1	72843126	72843333	0.927525	0.861408	0.925656	0.986111	0.914604	0.935497	0.402982	0.395513	0.821433	0.84553	0.836825	0.836825		chr1	83390219	83390297	0.689103	0.272727	0.533333	0.966667	0.75	0.925	0.0294118	0.105263	0.544643	0.698864	0.738636	0.738636
				chr1	73399004	73399105	0.66656	0.718344	0.553571	1	0.850446	0.653725	0.0760341	0.0292308	0.584615	0.579545	0.768056	0.768056		chr1	83391831	83392049	0.832418	0.852941	0.817136	1	0.95903	0.817814	0.220696	0.254476	0.965278	0.984375	0.76721	0.76721
				chr1	73991399	73991490	0.566575	0.503604	0.699863	0.944643	0.865983	0.932158	0.22619	0.427579	0.722222	0.742857	0.728671	0.728671		chr1	83392962	83392989	0.684641	0.782967	0.775	0.941176	0.857744	1	0.158863	0.0690476	0.905702	0.890351	0.930556	0.930556
				chr1	74298811	74298817	0.80665	0.75	0.8	0.964286	0.916667	0.95	0.25	0.0741758	0.94281	0.833333	0.944444	0.944444		chr1	83394638	83394935	0.813492	0.737566	0.690273	0.888889	0.804678	0.907197	0.319561	0.326754	0.749974	0.876984	0.84623	0.84623
				chr1	75051607	75051642	0.559804	0.654762	0.738095	0.767857	0.791667	0.777574	0.111294	0.0577342	0.575758	0.745507	0.758163	0.758163		chr1	83395780	83395904	0.612168	0.61163	0.60136	0.94	0.848054	0.931944	0.0914202	0.02	0.661455	0.76211	0.770635	0.770635
				chr1	75344895	75344936	0.133929	0.447917	0.340909	0.833333	0.333333	0.215909	0.0511509	0.0333333	0.615385	0.757692	0.675	0.675		chr1	83402968	83403232	0.857456	0.734754	0.691554	0.756341	0.825384	0.8878	0.282339	0.375902	0.877839	0.852121	0.907407	0.907407
				chr1	75401633	75401689	0.753653	0.677381	0.876311	0.9	0.758681	0.805556	0.303724	0.264122	0.844697	1	0.833333	0.833333		chr1	83404098	83404318	0.2	0.35	0.544118	1	0.816176	0.833333	0.0333333	0.0277778	0.723656	0.563131	0.888889	0.888889
				chr1	75406257	75406301	0.698529	0.632867	0.689723	0.75	0.818919	0.604779	0.127619	0	0.81044	0.793706	0.638889	0.638889		chr1	83404676	83404740	0.881944	0.767045	0.929545	0.805556	0.964286	0.784091	0.0867003	0.03125	0.912185	0.921053	0.875	0.875
				chr1	75429902	75429964	0.630604	0.521978	0.663636	0.755556	0.598011	0.621429	0.124542	0.0588235	0.52381	0.753695	0.598039	0.598039		chr1	83405926	83406156	0.724535	0.627244	0.771591	1	0.867461	0.866071	0.0404487	0.0370879	0.791124	0.9375	0.800847	0.800847
				chr1	75439786	75439833	0.593333	0.770833	0.738095	0.9375	0.852151	0.902381	0.180147	0.0416667	0.857843	0.644385	0.80778	0.80778		chr1	83406671	83406702	0.713211	0.511111	0.483516	0.746867	0.5525	0.734962	0.0488095	0	0.551971	0.664474	0.658371	0.658371
				chr1	75442892	75442912	0.586154	0.532091	0.606238	0.681481	0.644824	0.690476	0.225595	0.142857	0.837607	0.811189	0.785714	0.785714		chr1	83407000	83407369	0.275081	0.336157	0.291652	0.441631	0.312344	0.293317	0	0	0.189181	0.273744	0.648818	0.648818
				chr1	75451332	75451531	0.664216	0.506036	0.795139	0.80625	0.842803	0.785526	0.0667892	0.0227273	0.809375	0.880952	0.780952	0.780952		chr1	83714196	83714205	0.36143	0.25	0.166667	0.85	0.604779	0.785714	0.227083	0.141667	0.421937	0.333333	0.772727	0.772727
				chr1	75452370	75453053	0.747587	0.652798	0.702234	0.951603	0.836034	0.81544	0.139987	0.0507479	0.843325	0.847239	0.894261	0.894261		chr1	86167408	86167648	0.492593	0.551587	0.583333	0.923077	0.856481	0.933333	0.0472222	0.031746	0.431157	0.586341	0.495402	0.495402
				chr1	75453725	75453944	0.773504	0.835606	0.763258	0.892063	0.787539	0.804302	0.240179	0.142857	0.866615	0.830972	0.908036	0.908036		chr1	89071441	89071519	0.283333	0.126007	0.220635	0.237063	0.179487	0.0866667	0.02	0	0.237949	0.336673	0.494444	0.494444
				chr1	75455260	75455355	0.825	0.635417	0.748485	0.875	0.819231	0.815625	0.325893	0.132479	0.859524	0.894872	0.857143	0.857143		chr1	89094210	89094221	0.748252	0.560897	0.596154	0.857143	0.870536	0.870536	0	0	0.777473	0.615385	0.675	0.675
				chr1	75465427	75465555	0.576676	0.719128	0.622874	0.963719	0.747024	0.827473	0.0907867	0.110606	0.690627	0.688553	0.822716	0.822716		chr1	89456781	89456903	0.611111	0.341667	0.651515	0.605769	0.711039	0.631373	0.0916667	0.0416667	0.9	0.769737	0.875	0.875
				chr1	75671222	75671397	0.654309	0.404202	0.604887	0.850707	0.800992	0.787698	0.074795	0.0166667	0.489744	0.466667	0.449697	0.449697		chr1	89468028	89468211	0.670996	0.529101	0.925926	0.666667	0.791667	0.723647	0.377778	0.207407	0.266667	0.333333	0.933333	0.933333
				chr1	76119596	76119711	0.74634	0.683763	0.736364	0.865575	0.926768	0.875	0.508028	0.543442	0.809433	0.818521	0.758578	0.758578		chr1	89468756	89468802	0.82	0.613636	0.747475	0.891667	0.840625	0.871377	0.163462	0.153846	0.829545	0.954545	0.888889	0.888889
				chr1	76121110	76121116	0.884615	0.806452	0.823529	0.933333	0.921875	0.925	0.23913	0.0801282	0.85	0.96875	0.958333	0.958333		chr1	89471268	89471370	0.626316	0.448148	0.532143	0.856061	0.654321	0.830688	0.037037	0.030303	0.670657	0.781746	0.713889	0.713889
				chr1	76167407	76167605	0.811111	0.733333	0.709091	0.961538	0.667756	0.718182	0.229323	0.236607	0.942434	0.897222	0.71875	0.71875		chr1	89487228	89487293	0.660131	0.606998	0.571429	0.876263	0.674457	0.863527	0.114551	0.111111	0.484962	0.772727	0.923077	0.923077
				chr1	77955452	77955617	0.923077	0.78733	0.901786	0.875	0.864146	0.746032	0.192377	0.22029	0.807097	0.784091	0.326923	0.326923		chr1	89495240	89495353	0.511508	0.594588	0.793565	0.864444	0.734762	0.736557	0.260967	0.05	0.810201	0.743221	0.795556	0.795556
				chr1	78284644	78284860	0.642496	0.564989	0.78663	0.979487	0.880992	0.88877	0.197968	0.0809106	0.779594	0.799856	0.766766	0.766766		chr1	89499379	89499427	0.719374	0.489262	0.751852	0.808007	0.691646	0.749584	0.212169	0.226879	0.653268	0.818627	0.826574	0.826574
				chr1	78318717	78318828	0.878571	0.687063	0.833333	0.823308	0.935417	0.909091	0.0893939	0.0555556	0.790556	0.770936	0.873016	0.873016		chr1	89512752	89512900	0.486492	0.39978	0.381818	0.657407	0.68277	0.690476	0.037037	0.0734127	0.685228	0.611529	0.703634	0.703634
				chr1	78368739	78368791	0.819444	0.961538	0.794872	0.791667	0.915033	1	0.4	0.222488	0.874202	0.949388	0.841176	0.841176		chr1	89521646	89521736	0.536062	0.533333	0.625	0.858543	0.632937	0.75	0.1	0.1875	0.6875	0.715909	0.777778	0.777778
				chr1	78369364	78369476	0.736264	0.796875	0.786458	0.933333	0.887336	0.840909	0.25	0.117647	0.869518	0.838889	0.75	0.75		chr1	89551167	89551274	0.833043	0.785441	0.850427	1	0.869617	0.885621	0.287798	0.186508	0.970588	0.889881	0.941176	0.941176
				chr1	78413554	78413579	0.760067	0.829591	0.711739	0.920635	0.920055	0.868192	0.33547	0.257703	0.784236	0.800757	0.861111	0.861111		chr1	89891962	89891968	0.733333	0.518939	0.727273	0.818182	0.676471	0.816667	0.0416667	0.166667	0.818182	0.557143	0.7	0.7
				chr1	78591352	78591372	0.468182	0.645098	0.698413	0.944444	0.925303	0.854342	0.266667	0.166667	0.818747	0.906784	0.806699	0.806699		chr1	93431162	93431258	0.646825	0.666667	0.8125	0.937729	0.877321	1	0.157895	0.214286	0.745192	0.811005	0.818182	0.818182
				chr1	78595675	78596016	0.663619	0.629402	0.693636	0.91307	0.772833	0.753626	0.284397	0.12892	0.853277	0.869219	0.711724	0.711724		chr1	104958204	104958229	0.679487	0.803571	0.904545	0.77381	0.829519	0.85	0.275	0.116013	0.719697	0.809942	0.72381	0.72381
				chr1	78647431	78647551	0.804861	0.59458	0.678571	0.85	0.861201	0.79823	0.139622	0.171875	0.814733	0.810804	0.738684	0.738684		chr1	106007193	106007371	0.831831	0.847445	0.887762	0.980811	0.944174	0.870513	0.414491	0.534413	0.893843	0.818515	0.991228	0.991228
				chr1	78655745	78655979	0.555882	0.5625	0.416667	1	0.85	0.688889	0.3875	0.02	0.90625	0.94281	0.357143	0.357143		chr1	106025654	106025684	1	0.96875	1	0.918831	0.96875	1	0.375	0.3125	0.944444	0.964286	0.953463	0.953463
				chr1	78658902	78659501	0.306148	0.217385	0.361207	0.215205	0.212733	0.233291	0.035227	0.05	0.595953	0.681948	0.596895	0.596895		chr1	118489530	118489550	0.78716	0.665964	0.818301	0.983333	0.898851	0.889418	0.15303	0.285714	0.650104	0.701754	0.814815	0.814815
				chr1	78659766	78659968	0.497354	0.346004	0.534722	0.844444	0.674035	0.60119	0.133987	0.0478633	0.817956	0.794444	0.691281	0.691281		chr1	121339160	121339417	0.757418	0.807239	0.780944	0.841595	0.941484	0.783989	0.0794872	0.0429293	0	0.2	0.808478	0.808478
				chr1	78660596	78660717	0.70375	0.431373	0.735043	0.845238	0.780952	0.826754	0.163462	0.105978	0.766667	0.925	0.859375	0.859375		chr1	126159407	126159525	0.914753	0.893162	0.933333	0.909091	0.990196	0.960648	0.227053	0.223304	0.942735	0.959877	0.887443	0.887443
				chr1	78662705	78663264	0.588621	0.678843	0.708302	0.927949	0.864937	0.83127	0.191989	0.238499	0.851099	0.870833	0.778889	0.778889		chr1	126548050	126548083	0.565476	0.800752	0.783333	0.958333	0.785548	0.777778	0.265773	0.108974	0.911859	0.794444	0.861111	0.861111
				chr1	78691176	78691418	0.605748	0.646032	0.607071	0.951389	0.844841	0.791667	0.284091	0.243056	0.696234	0.815278	0.621154	0.621154		chr1	126750940	126751120	0.72381	0.875595	0.83892	0.979167	0.830952	0.861538	0.422917	0.520724	0.832348	0.91266	0.914656	0.914656
				chr1	80675162	80675249	0.446833	0.588942	0.605769	0.892857	0.745238	0.605769	0.113636	0.0263158	0.669565	0.637566	0.442641	0.442641		chr1	126809165	126809218	0.783654	0.78125	0.696429	0.77972	0.800207	0.708333	0.0588235	0.0714286	0.665498	0.644444	0.757353	0.757353
				chr1	81163542	81163959	0.785468	0.712108	0.697817	0.925043	0.830964	0.845022	0.184549	0.13125	0.863067	0.863939	0.74822	0.74822		chr1	126853488	126853513	0.784926	0.784926	0.759091	0.958333	0.908088	1	0.137037	0.0588235	0.895833	0.699248	0.857843	0.857843
				chr1	82889701	82889717	0.964286	0.881944	0.88141	0.944444	0.911765	0.966667	0.256579	0.389583	1	0.92619	0.926768	0.926768		chr1	130894406	130894415	0.718182	0.461538	0.5	0.631944	0.696691	0.480769	0.157115	0.0625	0.574671	0.636364	0.514286	0.514286
				chr1	83237176	83237435	0.790909	0.828571	0.911818	0.946429	0.883974	0.918437	0.351657	0.29962	0.932884	0.951429	0.851865	0.851865		chr1	131834283	131834461	0.905882	0.743056	0.599188	0.933333	0.874134	0.886538	0.260558	0.175347	0.739683	0.797115	0.76131	0.76131
				chr1	83351015	83351100	0.892857	0.686603	0.781513	0.944444	0.936027	0.895833	0.449138	0.296339	0.896346	0.925	0.87619	0.87619		chr1	131977474	131977481	0.575	0.587302	0.78022	1	0.861111	0.744444	0.0588235	0	0.701389	0.888889	0.583333	0.583333
				chr1	83365097	83365111	0.947368	0.63961	0.679487	0.839161	0.864625	0.763636	0.130342	0.0454546	0.895238	0.826087	0.861538	0.861538		chr1	131979613	131979619	0.8	0.845238	0.9	1	0.809091	0.845238	0.166667	0.125	0.788889	0.777778	0.9375	0.9375
				chr1	83366406	83366548	0.664724	0.612698	0.65873	1	0.772555	0.899327	0.348966	0.198261	0.759028	0.782609	0.873864	0.873864		chr1	132277401	132277542	0.895238	0.732639	0.590278	0.833333	0.9	0.928571	0.112281	0.101923	0.788949	0.870833	0.892857	0.892857
				chr1	83390219	83390297	0.689103	0.272727	0.533333	0.966667	0.75	0.925	0.0294118	0.105263	0.544643	0.698864	0.738636	0.738636		chr1	132299615	132300454	0.787016	0.74545	0.753412	0.931951	0.806624	0.849567	0.149572	0.161806	0.887288	0.913303	0.87567	0.87567
				chr1	83391831	83392049	0.832418	0.852941	0.817136	1	0.95903	0.817814	0.220696	0.254476	0.965278	0.984375	0.76721	0.76721		chr1	132301243	132301296	0.633093	0.590746	0.676324	0.95	0.802243	0.831523	0.12282	0.0764791	0.820455	0.852692	0.89	0.89
				chr1	83392962	83393050	0.672113	0.855311	0.75	0.960784	0.862152	1	0.220492	0.161974	0.916301	0.886901	0.847643	0.847643		chr1	132301691	132302151	0.636519	0.582528	0.692478	0.874026	0.838585	0.877706	0.175571	0.161111	0.719414	0.772178	0.852473	0.852473
				chr1	83395780	83395904	0.612168	0.61163	0.60136	0.94	0.848054	0.931944	0.0914202	0.02	0.661455	0.76211	0.770635	0.770635		chr1	132302413	132302566	0.699618	0.688076	0.746805	0.937763	0.852184	0.885695	0.32167	0.388662	0.81453	0.883529	0.815476	0.815476
				chr1	83397285	83397525	0.625	0.944444	0.845238	0.961538	0.95	0.970588	0.115238	0.216346	0.791667	0.798137	0.651923	0.651923		chr1	132431790	132432018	0.43826	0.424835	0.381349	0.894532	0.756029	0.672189	0.369852	0.282143	0.653996	0.566667	0.652177	0.652177
				chr1	83403184	83403502	0.882946	0.792732	0.748211	0.870827	0.866657	0.866423	0.30112	0.320028	0.876786	0.884167	0.892361	0.892361		chr1	132433174	132433208	0.413043	0.50996	0.522585	0.892045	0.74177	0.684211	0.176368	0	0.450893	0.519056	0.684375	0.684375
				chr1	83404098	83404318	0.2	0.35	0.544118	1	0.816176	0.833333	0.0333333	0.0277778	0.723656	0.563131	0.888889	0.888889		chr1	132735398	132735414	0.47069	0.445549	0.572727	0.946779	0.582292	0.838889	0.225	0.262846	0.482079	0.589286	0.88	0.88
				chr1	83404676	83404740	0.881944	0.767045	0.929545	0.805556	0.964286	0.784091	0.0867003	0.03125	0.912185	0.921053	0.875	0.875		chr1	134075186	134075232	0.536765	0.35626	0.410256	0.933333	0.7197	0.44899	0.135481	0.14178	0.530336	0.600366	0.635531	0.635531
				chr1	83404998	83405547	0.56	0.872	0.668669	0.96	0.923215	0.874755	0.208055	0.215771	0.869339	0.91968	0.885152	0.885152		chr1	134091565	134091795	0.801282	0.916667	0.756944	0.928571	0.931818	0.931818	0.297059	0	0.892857	0.75	0.833333	0.833333
				chr1	83405926	83406189	0.735184	0.664295	0.786503	0.933333	0.865397	0.867857	0.128911	0.10467	0.806233	0.943939	0.811048	0.811048		chr1	134287028	134287074	0.763228	0.729021	0.785326	0.933333	0.887556	0.829545	0.211806	0.0714286	0.791667	0.878571	0.875	0.875
				chr1	83406671	83406702	0.713211	0.511111	0.483516	0.746867	0.5525	0.734962	0.0488095	0	0.551971	0.664474	0.658371	0.658371		chr1	134479718	134479897	0.789141	0.792593	0.836508	1	0.915114	0.952381	0.0625	0.0777778	0.866522	0.909722	0.858586	0.858586
				chr1	83505497	83505560	0.691176	0.583333	0.501894	0.863636	0.820833	0.85	0.273636	0.220356	0.814783	0.83612	0.839583	0.839583		chr1	135205356	135205541	0.837662	0.825	0.625	0.9375	0.783088	0.823077	0.227273	0.301471	0.4	1	1	1
				chr1	84650381	84650419	0.696429	0.671538	0.698333	0.852381	0.827083	0.785714	0.241667	0.333333	0.789474	0.9	0.666667	0.666667		chr1	135327104	135327148	0.780303	0.619048	0.854396	0.732143	0.734472	0.926768	0.102302	0.0555556	0.736631	0.78022	0.846154	0.846154
				chr1	85900840	85900889	0.65625	0.416667	0.538462	0.916667	0.751196	0.875	0.0571895	0.05	0.786932	0.766667	0.440909	0.440909		chr1	135492316	135492548	0.5445	0.59126	0.433252	0.823611	0.718858	0.732474	0.153043	0.128474	0.332074	0.387868	0.620969	0.620969
				chr1	86161198	86161254	0.345229	0.38146	0.55652	0.97	0.751978	0.711905	0.377239	0.078569	0.849148	0.890132	0.627534	0.627534		chr1	135524667	135524673	0.626374	0.552632	0.55	0.828571	0.650433	0.75	0	0.0294118	0.403509	0.345238	0.5	0.5
				chr1	86167408	86167648	0.492593	0.551587	0.583333	0.923077	0.856481	0.933333	0.0472222	0.031746	0.431157	0.586341	0.495402	0.495402		chr1	135550036	135550106	0.914634	0.869048	0.859788	0.918333	0.94898	0.899749	0.0986622	0.177778	0.91875	0.818182	0.875	0.875
				chr1	86179407	86179509	0.700758	0.634615	0.75	0.857143	0.807018	0.887363	0.177632	0.132479	0.857143	0.913043	0.769444	0.769444		chr1	135552878	135552952	0.764706	0.913043	0.979167	1	0.959459	0.910714	0.258741	0.339367	0.90625	0.829545	1	1
				chr1	86270022	86270026	0.852941	0.888889	0.9375	1	1	0.954545	0.174825	0.357143	0.958333	1	0.944444	0.944444		chr1	135574350	135574422	0.845023	0.716288	0.865152	0.88141	0.8575	0.964286	0.0919118	0.167832	0.375	0.416667	0.921212	0.921212
				chr1	86308948	86308957	0.425	0.48911	0.5	0.838889	0.597953	0.624269	0.255556	0.192308	0.964286	0.954545	0.450893	0.450893		chr1	135584771	135584823	0.0873203	0.12781	0.0834653	0.0619048	0.081705	0.02	0.0133333	0	0.61	0.544048	0.625	0.625
				chr1	86550850	86551238	0.657008	0.694078	0.627557	0.850476	0.742404	0.785076	0.0900692	0.0928846	0.684289	0.690229	0.60127	0.60127		chr1	135596788	135596931	0.842063	0.755833	0.817518	0.826667	0.902432	0.760317	0.323712	0.285498	0.725945	0.883333	0.96	0.96
				chr1	87586307	87586396	0.90625	0.851282	0.958333	0.914286	0.938261	0.923611	0.434211	0.409314	0.95	1	0.853535	0.853535		chr1	135616585	135616834	0.885216	0.858988	0.896267	0.914103	0.929749	0.84594	0.354021	0.24351	0.820188	0.883117	0.917834	0.917834
				chr1	87935712	87935729	0.923769	0.800654	0.920588	0.909091	0.972222	0.936508	0.323529	0.340476	0.861111	0.892857	0.801948	0.801948		chr1	135617506	135617675	0.791667	1	0.875	0.966667	0.95	0.875	0.0294118	0.0857143	0.833333	0.621429	0.803571	0.803571
				chr1	89090762	89090889	0.45937	0.443034	0.501893	0.890883	0.707588	0.601201	0.143468	0.172222	0.563343	0.518345	0.377798	0.377798		chr1	135619388	135619411	0.455556	0.424119	0.425926	0.636364	0.545833	0.241228	0	0	0.75	0.708333	0.701389	0.701389
				chr1	89094170	89094342	0.601804	0.474893	0.614838	0.881563	0.856639	0.872768	0.01	0.0657895	0.645785	0.682692	0.527976	0.527976		chr1	135627637	135627736	0.785455	0.650345	0.797222	0.860029	0.939271	0.862963	0.281818	0.222222	0.642857	0.77619	0.832878	0.832878
				chr1	89139181	89139192	0.583333	0.583333	0.613636	0.966667	0.736842	0.801282	0.0833333	0.0333333	0.735	0.704545	0.432895	0.432895		chr1	135776240	135776255	0.37619	0.479167	0.298611	1	0.782609	0.73125	0	0	0.602679	0.608456	0.659091	0.659091
				chr1	89456421	89456903	0.415399	0.342989	0.421678	0.613553	0.565912	0.541462	0.0708333	0.0607448	0.577427	0.579269	0.53985	0.53985		chr1	136541809	136541850	0.928571	0.867857	0.875	0.923077	1	0.919591	0.311111	0.401961	0.909091	0.928571	1	1
				chr1	89457263	89457508	0.832707	0.790004	0.801875	0.879167	0.7875	0.911765	0.527451	0.544372	0.830769	0.943627	0.852273	0.852273		chr1	151618882	151619031	0.722222	0.551692	0.666667	0.69281	0.653846	0.721154	0.0833333	0.0357143	0.864035	0.538596	0.736264	0.736264
				chr1	89463247	89463313	0.566845	0.440789	0.721154	0.395833	0.738889	0.777778	0.166667	0.181818	0.711765	0.845238	0.807143	0.807143		chr1	153072079	153072968	0.517901	0.515378	0.533719	0.598101	0.572565	0.595913	0.126307	0.121516	0.458472	0.38073	0.590182	0.590182
				chr1	89467976	89468029	0.69697	0.63961	0.707071	0.738889	0.6875	0.538462	0.25	0.194444	0.9	1	0.8375	0.8375		chr1	153337174	153337184	0.823529	0.75	0.75731	1	0.866667	0.868421	0.263158	0.112637	0.780423	0.935417	0.823684	0.823684
				chr1	89468756	89468802	0.82	0.613636	0.747475	0.891667	0.840625	0.871377	0.163462	0.153846	0.829545	0.954545	0.888889	0.888889		chr1	153916117	153916204	0.844444	0.825	0.928571	0.954545	0.961538	0.961538	0.138528	0.0833333	0.800926	0.894928	0.763636	0.763636
				chr1	89471268	89471370	0.626316	0.448148	0.532143	0.856061	0.654321	0.830688	0.037037	0.030303	0.670657	0.781746	0.713889	0.713889		chr1	155089465	155089559	0.722222	0.490028	0.547619	0.619048	0.697354	0.791667	0.123932	0.135747	0.518394	0.736797	0.76047	0.76047
				chr1	89472075	89472322	0.435554	0.536624	0.522768	0.700397	0.726131	0.730439	0.276696	0.125	0.769444	0.732143	0.616667	0.616667		chr1	155465383	155465426	0.875	0.822353	0.804622	0.863636	0.715686	0.902083	0.0555556	0.116667	0.888043	0.866304	0.761111	0.761111
				chr1	89495314	89495353	0.490079	0.551981	0.832011	0.877778	0.661111	0.730159	0.194686	0	0.780637	0.687909	0.659259	0.659259		chr1	155512355	155512456	0.737671	0.656555	0.630159	0.883512	0.759524	0.732576	0.185426	0.215605	0.477778	0.685592	0.717593	0.717593
				chr1	89499412	89499427	0.897243	0.567227	0.777778	0.878676	0.795045	0.851648	0.207143	0.306985	0.787594	0.852941	0.914861	0.914861		chr1	155527107	155527166	0.592982	0.283333	0.4375	0.658333	0.662963	0.525284	0.160317	0.16534	0.511111	0.445076	0.766667	0.766667
				chr1	89504210	89504242	0.607143	0.660131	0.85	1	0.909091	0.75	0.217172	0.208333	0.777778	0.71645	0.661765	0.661765		chr1	155545256	155545331	0.650984	0.670985	0.755556	1	0.806076	0.879706	0.207576	0.0968254	0.624841	0.675068	0.761647	0.761647
				chr1	89512752	89512900	0.486492	0.39978	0.381818	0.657407	0.68277	0.690476	0.037037	0.0734127	0.685228	0.611529	0.703634	0.703634		chr1	155558937	155559049	0.217338	0.190909	0.317551	0.611029	0.395493	0.425736	0.0114942	0	0.312053	0.396146	0.531667	0.531667
				chr1	89521646	89521736	0.536062	0.533333	0.625	0.858543	0.632937	0.75	0.1	0.1875	0.6875	0.715909	0.777778	0.777778		chr1	155559773	155560290	0.610598	0.586984	0.672222	0.920455	0.723911	0.772735	0.056579	0.029693	0.733362	0.809288	0.692659	0.692659
				chr1	89551167	89551274	0.833043	0.785441	0.850427	1	0.869617	0.885621	0.287798	0.186508	0.970588	0.889881	0.941176	0.941176		chr1	155561502	155561719	0.803175	0.706906	0.648718	0.896491	0.91451	0.841503	0.162698	0.108734	0.878422	0.947059	0.87963	0.87963
				chr1	89552738	89552889	0.816176	0.608333	0.736715	0.954545	0.890819	0.8125	0.130952	0.0277778	0.791667	0.814286	0.710227	0.710227		chr1	155562055	155562425	0.753725	0.774847	0.779792	0.854295	0.889617	0.772732	0.137662	0.0725	0.837933	0.802561	0.758874	0.758874
				chr1	89601326	89601467	0.532857	0.510327	0.481861	0.904762	0.761949	0.80391	0.532832	0.373333	0.857143	0.829167	0.59241	0.59241		chr1	155563310	155563714	0.834524	0.730235	0.726521	0.944444	0.943056	0.972222	0.25819	0.277694	0.887383	0.863663	0.768299	0.768299
				chr1	89603843	89603917	0.394071	0.589286	0.483333	0.905371	0.82	0.923077	0.131579	0.11859	0.772222	0.65	0.409341	0.409341		chr1	155565452	155565505	0.944444	0.88125	0.825	0.866667	1	0.894444	0.224026	0.277961	0.923077	0.975	0.911184	0.911184
				chr1	89650741	89650969	0.610659	0.558154	0.55034	0.895984	0.770462	0.801709	0.19529	0.0515873	0.579915	0.719264	0.365099	0.365099		chr1	155573562	155573593	0.740741	0.764706	0.821429	0.95	0.935315	0.840336	0	0	0.779762	0.815789	0.857143	0.857143
				chr1	89703933	89704037	0.56	0.406349	0.387205	0.883333	0.711776	0.659314	0.0588235	0.0952381	0.574795	0.576797	0.490196	0.490196		chr1	155588144	155588198	0.718421	0.809783	0.888889	0.944444	0.90448	0.733333	0.157343	0.0384615	0.837171	0.921053	0.767857	0.767857
				chr1	91605083	91605168	0.723529	0.697479	0.686869	0.908333	0.783333	0.954545	0	0.0526316	0.794643	0.775641	0.580357	0.580357		chr1	155746658	155746789	0.635198	0.602564	0.746032	0.687783	0.492529	0.804167	0	0	0.65	0.63124	0.798077	0.798077
				chr1	92116022	92116195	0.627273	0.645833	0.652778	1	0.88657	0.978261	0.21875	0.151316	0.699755	0.811688	0.75	0.75		chr1	155783173	155783317	0.814954	0.818043	0.747711	0.975	0.893324	0.979167	0.123611	0.0857843	0.790598	0.855752	0.784814	0.784814
				chr1	93431063	93431461	0.71633	0.688923	0.731609	0.910551	0.858934	0.920958	0.297348	0.291896	0.650752	0.672201	0.622045	0.622045		chr1	155793114	155793274	0.842105	0.829565	0.904545	0.9375	0.910053	0.860577	0.201389	0.423246	0.911765	1	0.863636	0.863636
				chr1	93513718	93513756	0.773504	0.732919	0.819444	0.836538	0.8	0.87605	0.0942983	0.216667	0.716475	0.868571	0.636029	0.636029		chr1	155799261	155799394	0.973684	0.842917	0.917367	0.966667	0.889091	0.895833	0.15	0.0811688	0.877841	0.861111	0.923077	0.923077
				chr1	93683957	93683984	0.85	0.729904	0.732143	0.939103	0.842954	0.922222	0.357904	0.257237	0.886905	0.946429	0.52619	0.52619		chr1	155800071	155800169	0.907822	0.732496	0.918269	0.962912	0.896645	0.949875	0.147222	0.135823	0.886508	0.85119	0.778846	0.778846
				chr1	104958204	104958229	0.679487	0.803571	0.904545	0.77381	0.829519	0.85	0.275	0.116013	0.719697	0.809942	0.72381	0.72381		chr1	155801605	155801781	0.8277	0.778704	0.838917	0.977339	0.934829	0.919123	0.128419	0.0333333	0.841775	0.832973	0.84906	0.84906
				chr1	106007193	106007371	0.831831	0.847445	0.887762	0.980811	0.944174	0.870513	0.414491	0.534413	0.893843	0.818515	0.991228	0.991228		chr1	155804384	155804492	0.937258	0.869369	0.943985	1	0.953416	0.95578	0.305556	0.119156	0.790865	0.958333	0.883535	0.883535
				chr1	106025654	106025684	1	0.96875	1	0.918831	0.96875	1	0.375	0.3125	0.944444	0.964286	0.953463	0.953463		chr1	155805379	155805445	0.892045	0.964286	1	0.944444	0.884615	1	0.325	0.248913	0.962963	0.8875	0.893333	0.893333
				chr1	106314582	106314691	0.607143	0.502415	0.657867	0.871895	0.738384	0.850267	0.110462	0.0811966	0.743672	0.772144	0.419883	0.419883		chr1	155805902	155806407	0.93635	0.902784	0.959605	0.926064	0.967309	0.973651	0.271551	0.295892	0.865529	0.929325	0.953403	0.953403
				chr1	118461229	118461407	0.691053	0.692738	0.67193	0.975	0.85029	0.864444	0.0971264	0.0702341	0.652795	0.756373	0.28	0.28		chr1	155806665	155806716	0.910453	0.903509	0.783553	0.913961	0.896082	0.914216	0.138112	0.0584416	0.76977	0.886538	1	1
				chr1	119098150	119098194	0.475524	0.559524	0.61346	0.705303	0.714746	0.792424	0.0454546	0	0.616217	0.59871	0.482143	0.482143		chr1	155807410	155807415	0.958333	0.833333	0.863636	0.912879	0.948157	0.82619	0.166667	0.161111	0.833333	0.96875	1	1
				chr1	121221587	121221648	0.520979	0.634921	0.466667	0.833333	0.724359	0.475	0.0625	0	0.607143	0.491597	0.606838	0.606838		chr1	155807875	155809293	0.880521	0.914418	0.901906	0.928777	0.947873	0.927569	0.259842	0.262842	0.89178	0.911407	0.885749	0.885749
				chr1	121712305	121712356	0.709091	0.726721	0.657353	0.966667	0.817857	0.805556	0.1	0	0.712451	0.548309	0.406593	0.406593		chr1	155809564	155810083	0.886736	0.871407	0.88898	0.968095	0.924984	0.89261	0.142613	0.0999241	0.888605	0.95226	0.944048	0.944048
				chr1	121795371	121795576	0.521104	0.580655	0.5625	0.822321	0.611905	0.816346	0.135714	0.152979	0.680527	0.679727	0.362802	0.362802		chr1	155810393	155810601	0.662338	0.800265	0.637374	0.944444	0.878788	0.896296	0.135965	0.0700855	0.69303	0.738889	0.744505	0.744505
				chr1	122345001	122345096	0.61008	0.646364	0.626935	0.714744	0.774068	0.833333	0.0476191	0.0871212	0.753247	0.597143	0.596154	0.596154		chr1	155810981	155811039	0.736842	0.840336	0.909091	0.911538	0.85	0.836538	0.145455	0.03125	0.958042	0.843939	0.738095	0.738095
				chr1	122496201	122496356	0.620673	0.382051	0.420238	0.927976	0.756151	0.907738	0.0348214	0.0245215	0.461304	0.571787	0.260955	0.260955		chr1	155862913	155863110	0.53631	0.565299	0.559231	0.581099	0.572218	0.674483	0.221769	0.281667	0.603842	0.567269	0.555714	0.555714
				chr1	122518085	122518274	0.892857	0.892857	0.837662	0.928571	0.898851	1	0.0977444	0.0294118	0.755952	0.77321	0.675439	0.675439		chr1	156645035	156645412	0.451263	0.376938	0.326538	0.78176	0.680269	0.72847	0.161652	0.025	0.574849	0.56466	0.619048	0.619048
				chr1	126133464	126133662	0.711538	0.697778	0.5	0.95	0.768519	0.833333	0.0961538	0.105263	0.576471	0.673077	0.59375	0.59375		chr1	156812111	156812194	0.68408	0.724502	0.763853	0.814305	0.807555	0.810571	0.164545	0.0935714	0.761099	0.868571	0.816206	0.816206
				chr1	126159407	126159525	0.914753	0.893162	0.933333	0.909091	0.990196	0.960648	0.227053	0.223304	0.942735	0.959877	0.887443	0.887443		chr1	156959294	156959309	0.8	0.722222	0.741667	0.875	0.866667	1	0.183824	0.302198	0.680556	0.798077	0.854167	0.854167
				chr1	126231254	126231261	0.739011	0.668421	0.801948	0.85	0.852941	0.928571	0.375652	0.322917	0.869318	0.809091	0.867424	0.867424		chr1	156991359	156991371	0.85	0.705882	0.675325	1	0.902273	0.890351	0.203812	0.366667	0.67617	0.829762	0.873043	0.873043
				chr1	126420114	126420194	0.791667	0.657143	0.616667	0.764286	0.844862	0.889286	0.207386	0.08	0.725	0.714683	0.744737	0.744737		chr1	157178633	157178741	0.487374	0.41749	0.491667	0.795833	0.701688	0.635897	0.0944554	0.0611272	0.424565	0.56606	0.527986	0.527986
				chr1	126548050	126548077	0.598214	0.806391	0.825	1	0.716783	0.777778	0.203008	0.125	0.961538	0.816667	0.825	0.825		chr1	157180748	157180935	0.741813	0.855138	0.853175	0.947059	0.891737	0.784341	0.205599	0.248599	0.832875	0.732669	0.733496	0.733496
				chr1	126750940	126751120	0.72381	0.875595	0.83892	0.979167	0.830952	0.861538	0.422917	0.520724	0.832348	0.91266	0.914656	0.914656		chr1	157437440	157437547	0.947619	0.905844	0.859794	0.95	0.9375	0.95	0.315435	0.289583	0.928419	0.921053	0.853175	0.853175
				chr1	126809165	126809218	0.783654	0.78125	0.696429	0.77972	0.800207	0.708333	0.0588235	0.0714286	0.665498	0.644444	0.757353	0.757353		chr1	162207334	162207555	0.394686	0.474396	0.573057	0.815079	0.751885	0.77702	0.125926	0.164083	0.557791	0.633307	0.606746	0.606746
				chr1	126852550	126852569	0.788889	0.666667	0.756944	1	0.714286	0.666667	0.310526	0.22549	0.9125	0.942759	0.623932	0.623932		chr1	165308920	165309083	0.772863	0.743568	0.6875	0.939103	0.879885	0.809091	0.215492	0.199795	0.715539	0.710417	0.734375	0.734375
				chr1	126853317	126853513	0.66538	0.607848	0.587879	0.958333	0.825755	0.792929	0.0902576	0.0294118	0.744342	0.634624	0.591194	0.591194		chr1	165670255	165670286	0.8	0.66226	0.933333	1	0.872054	0.770677	0.102679	0.111111	0.747024	0.642857	0.81746	0.81746
				chr1	127149379	127149396	0.381818	0.345652	0.466108	0.887363	0.652098	0.777473	0.0982143	0	0.714286	0.482323	0.354167	0.354167		chr1	166390582	166390615	0.882864	0.874318	0.984375	0.944444	0.937092	0.936184	0.253571	0.392424	0.828655	0.972222	0.788194	0.788194
				chr1	130810425	130810448	0.727273	0.8577	0.571429	0.888889	0.858674	0.888889	0.271068	0.262821	0.849537	0.82963	0.787179	0.787179		chr1	166920918	166920943	0.953463	0.76	0.961538	0.958333	0.916667	0.954545	0.283333	0.328148	0.868056	0.880423	0.757143	0.757143
				chr1	130827178	130827190	0.921053	0.796992	0.783333	0.958333	0.807018	0.928571	0.113426	0.226285	0.759577	0.683333	0.334967	0.334967		chr1	167004161	167004174	0.769608	0.642105	0.538462	0.95	0.706364	0.721154	0.177083	0.15	0.613872	0.46345	0.743846	0.743846
				chr1	130866415	130866433	0.694444	0.533514	0.74183	0.833333	0.871818	0.779762	0.234091	0.136364	0.908903	0.812693	0.702303	0.702303		chr1	167021056	167021089	0.165266	0.309259	0.347009	0.948646	0.795815	0.647993	0.0545809	0.0175439	0.32702	0.235165	0.546135	0.546135
				chr1	131291097	131291128	0.927083	0.789744	0.785714	0.961538	0.869748	0.819444	0.114379	0	0.84585	0.653439	0.126096	0.126096		chr1	167023377	167023395	0.738636	0.701429	0.729762	0.918129	0.858333	0.831818	0.29021	0.348485	0.764803	0.811765	0.966667	0.966667
				chr1	131834283	131834381	0.811765	0.625	0.339286	0.866667	0.814935	0.891667	0.0726316	0	0.690476	0.671154	0.589286	0.589286		chr1	167229104	167229147	0.786232	0.857143	0.944444	0.944444	0.947368	1	0.229412	0.1625	0.894737	0.815934	0.9375	0.9375
				chr1	131977474	131977490	0.50614	0.585979	0.699634	0.925926	0.848584	0.70463	0.0614379	0	0.689815	0.851852	0.444444	0.444444		chr1	167234460	167234466	0.904762	0.94	1	0.954545	0.948276	0.966667	0.393382	0.164583	0.9375	0.947368	1	1
				chr1	132277401	132277542	0.895238	0.732639	0.590278	0.833333	0.9	0.928571	0.112281	0.101923	0.788949	0.870833	0.892857	0.892857		chr1	167240636	167240962	0.371023	0.265962	0.385951	0.375219	0.409412	0.394202	0.0379785	0.0203081	0.558115	0.644931	0.68414	0.68414
				chr1	132291630	132291672	0.586687	0.374126	0.370175	0.6125	0.634461	0.610902	0.0488095	0.226006	0.686364	0.808772	0.611111	0.611111		chr1	167252025	167252085	0.969697	0.722035	0.819005	0.888889	0.918456	0.97619	0.419382	0.359992	0.844203	0.871222	0.894678	0.894678
				chr1	132299513	132300454	0.642722	0.60781	0.624225	0.844202	0.729201	0.76789	0.11575	0.126355	0.737423	0.810816	0.721038	0.721038		chr1	167260036	167260269	0.771169	0.797895	0.831111	0.983333	0.85372	0.8451	0.49342	0.560131	0.919048	0.839271	0.966013	0.966013
				chr1	132301243	132301296	0.633093	0.590746	0.676324	0.95	0.802243	0.831523	0.12282	0.0764791	0.820455	0.852692	0.89	0.89		chr1	167261616	167262739	0.839891	0.806726	0.859985	0.917032	0.911472	0.936069	0.352897	0.33889	0.82684	0.909073	0.88781	0.88781
				chr1	132301691	132302151	0.636519	0.582528	0.692478	0.874026	0.838585	0.877706	0.175571	0.161111	0.719414	0.772178	0.852473	0.852473		chr1	167274498	167274548	0.549696	0.627066	0.705888	0.975	0.905893	0.864444	0	0.0222222	0.585919	0.614937	0.663636	0.663636
				chr1	132302413	132302566	0.699618	0.688076	0.746805	0.937763	0.852184	0.885695	0.32167	0.388662	0.81453	0.883529	0.815476	0.815476		chr1	167278394	167278421	0.722222	0.592262	0.783333	0.9375	0.740891	0.611111	0.0625	0.0838816	0.694444	0.770833	0.782353	0.782353
				chr1	132381007	132381242	0.848531	0.865478	0.821757	0.853439	0.868498	0.861002	0.621358	0.582638	0.924691	0.887492	0.92735	0.92735		chr1	167437297	167437354	0.465278	0.439172	0.346154	0.977778	0.656667	0.82037	0.124098	0.189312	0.185894	0.257407	0.785714	0.785714
				chr1	132426175	132426232	0.464286	0.860577	1	1	0.912879	0.928571	0.308313	0.31875	0.825	0.909091	0.736905	0.736905		chr1	167599520	167599692	0.64599	0.444444	0.581197	0.434524	0.492398	0.434524	0.0738095	0	0.483131	0.648366	0.672222	0.672222
				chr1	132431790	132431808	0.309524	0.385417	0.142857	1	0.80625	0.688889	0.13125	0.025	0.861111	0.916667	0.590659	0.590659		chr1	167600174	167600218	0.873188	0.778736	0.838629	0.9	0.91369	0.892857	0.133333	0	0.75641	0.90625	0.783333	0.783333
				chr1	133048532	133048602	0.516667	0.466387	0.452381	1	0.681818	0.833333	0.09375	0.06	0.544118	0.685606	0.458333	0.458333		chr1	167607833	167607930	0.604167	0.630719	0.674107	1	0.691651	0.831818	0.0789474	0	0.646154	0.69697	0.532609	0.532609
				chr1	133660147	133660192	0.625	0.902715	0.78028	0.909091	0.86	0.923077	0.346349	0.343434	0.891641	0.931818	0.801587	0.801587		chr1	167622310	167622323	0.870833	0.832353	0.954545	1	0.881944	0.89916	0.279048	0.22619	0.827407	0.916667	0.892857	0.892857
				chr1	134075186	134075299	0.599568	0.417384	0.517899	0.966667	0.75697	0.551946	0.138891	0.148668	0.530574	0.663675	0.526099	0.526099		chr1	168379736	168379796	0.678571	0.784444	0.87605	0.954545	0.958333	0.811012	0.436508	0.257692	0.836996	0.839286	0.902116	0.902116
				chr1	134287028	134287074	0.763228	0.729021	0.785326	0.933333	0.887556	0.829545	0.211806	0.0714286	0.791667	0.878571	0.875	0.875		chr1	170168675	170168692	0.681818	0.619048	0.739011	1	0.979167	0.839744	0.0625	0.184066	0.656452	0.503509	0.804924	0.804924
				chr1	134479718	134479897	0.789141	0.792593	0.836508	1	0.915114	0.952381	0.0625	0.0777778	0.866522	0.909722	0.858586	0.858586		chr1	170173201	170173395	0.888889	1	0.944444	1	1	0.916667	0.270833	0.171429	0.9	0.982759	1	1
				chr1	135327104	135327148	0.780303	0.619048	0.854396	0.732143	0.734472	0.926768	0.102302	0.0555556	0.736631	0.78022	0.846154	0.846154		chr1	170186757	170186853	0.850046	0.79533	0.770671	0.958333	0.905678	0.86131	0.131607	0.121524	0.736879	0.856761	0.779179	0.779179
				chr1	135328551	135328748	0.691667	0.669471	0.831818	0.698864	0.673077	0.729167	0.260256	0.374432	0.763542	0.707143	0.782799	0.782799		chr1	170323187	170323434	0.807221	0.7178	0.798453	0.933929	0.808014	0.890997	0.19082	0.0646725	0.912648	0.789076	0.916037	0.916037
				chr1	135372823	135372899	0.505068	0.434381	0.476927	0.889356	0.80536	0.746169	0.18109	0.124242	0.815714	0.786325	0.333333	0.333333		chr1	171326218	171326331	0.930294	0.835866	0.815929	1	0.879247	0.895833	0.24095	0.143281	0.825299	0.914216	0.849702	0.849702
				chr1	135498504	135498665	0.291715	0.24824	0.275926	0.424136	0.501656	0.45929	0.117063	0.209325	0.540614	0.536437	0.530886	0.530886		chr1	172174131	172174701	0.663585	0.565843	0.554416	0.965152	0.780984	0.742842	0.0659972	0.0492783	0.573175	0.500094	0.652302	0.652302
				chr1	135550036	135550106	0.914634	0.869048	0.859788	0.918333	0.94898	0.899749	0.0986622	0.177778	0.91875	0.818182	0.875	0.875		chr1	172637746	172637806	0.641304	0.584399	0.71875	0.884615	0.761905	0.761706	0.0833333	0.166667	0.658371	0.728992	0.807692	0.807692
				chr1	135558117	135558175	0.652844	0.571973	0.536706	0.756166	0.678642	0.681217	0.233516	0.374339	0.814035	0.823611	0.754094	0.754094		chr1	172649711	172649779	0.708632	0.693037	0.799781	0.910948	0.908144	0.879917	0.037037	0.0222222	0.83778	0.851838	0.747397	0.747397
				chr1	135561488	135561511	0.5875	0.440972	0.439394	0.541667	0.5	0.571429	0.0333333	0.166667	0.722368	0.866667	0.625	0.625		chr1	172657538	172657729	0.861111	0.779365	0.732143	0.706349	0.858929	0.823052	0.259362	0.276307	0.77417	0.773674	0.841346	0.841346
				chr1	135583434	135583609	0.166346	0.157157	0.147805	0.0261905	0.147876	0.0693878	0.110763	0.132576	0.500309	0.748299	0.457143	0.457143		chr1	172684458	172684467	0.928571	0.928571	0.853365	0.9375	0.954545	1	0.256868	0.398571	0.887392	0.852381	0.875	0.875
				chr1	135584536	135584877	0.19737	0.108974	0.10783	0.061075	0.0703305	0.061322	0.0462335	0.0304762	0.519735	0.655754	0.484663	0.484663		chr1	173340465	173340485	0.61875	0.8125	0.844444	1	0.863636	0.89899	0.161364	0.341667	0.914663	0.933333	0.931818	0.931818
				chr1	135616790	135616834	0.918383	0.913434	0.881297	0.918803	0.949342	0.840041	0.405361	0.324679	0.918981	0.939394	0.961874	0.961874		chr1	173344388	173344478	0.755556	0.498812	0.819643	0.761291	0.622768	0.717367	0.236607	0.1519	0.834766	0.840888	0.812662	0.812662
				chr1	135617506	135617675	0.791667	1	0.875	0.966667	0.95	0.875	0.0294118	0.0857143	0.833333	0.621429	0.803571	0.803571		chr1	173349576	173349819	0.571925	0.538423	0.521429	0.343795	0.443849	0.517361	0.25	0.270833	0.679756	0.688095	0.869223	0.869223
				chr1	135776240	135776393	0.438095	0.567708	0.393811	0.9	0.807213	0.726736	0.116883	0.0608974	0.640625	0.727941	0.600379	0.600379		chr1	173360521	173361149	0.536863	0.597372	0.629272	0.90614	0.718519	0.773838	0.224239	0.199048	0.623953	0.701845	0.72328	0.72328
				chr1	136031794	136031855	0.592496	0.571429	0.573084	0.953526	0.836538	0.905952	0.267517	0.0769231	0.818713	0.795455	0.609524	0.609524		chr1	173361442	173361475	0.757143	0.643678	0.825792	0.944444	0.966667	0.964286	0.439216	0.22479	0.925	0.955769	0.895722	0.895722
				chr1	136047923	136047926	0.301948	0.0741758	0.174242	0.659341	0.375	0.444444	0.0588235	0	0.642857	0.477564	0.0384615	0.0384615		chr1	173363189	173363325	0.84375	0.788889	0.729167	0.916667	0.888889	0.9	0.351779	0.192308	0.855042	0.924603	0.838624	0.838624
				chr1	136324885	136324905	0.40625	0.511364	0.486364	1	0.471154	0.707143	0.206944	0.246426	0.731415	0.753223	0.385212	0.385212		chr1	173364079	173364666	0.639548	0.720466	0.802222	0.953971	0.888377	0.81691	0.179016	0.239167	0.839146	0.905769	0.80612	0.80612
				chr1	136355076	136355092	0.475	0.43956	0.666667	0.96875	0.823308	0.823077	0.08	0.0606618	0.562831	0.623016	0.483437	0.483437		chr1	173365388	173365479	0.877622	0.720779	0.9	0.833333	0.9	0.816667	0.178571	0.126623	0.863218	0.857143	0.814035	0.814035
				chr1	136541809	136541850	0.928571	0.867857	0.875	0.923077	1	0.919591	0.311111	0.401961	0.909091	0.928571	1	1		chr1	175431940	175431967	0.286667	0.261905	0.309829	0.738889	0.62037	0.596491	0.0486111	0	0.334365	0.261051	0.861905	0.861905
				chr1	136613598	136613836	0.666667	0.464706	0.704575	0.9	0.793549	0.794974	0.254912	0.160481	0.748196	0.716987	0.558532	0.558532		chr1	175432598	175432619	0.951945	0.865926	0.590909	0.95	0.94281	0.89011	0.266106	0.126697	0.83701	0.766667	0.80625	0.80625
				chr1	137961754	137961767	0.459195	0.380952	0.483456	0.888889	0.6375	0.75	0.0833333	0.0476191	0.5	0.790865	0.389583	0.389583		chr1	176844060	176844124	0.494152	0.397203	0.432164	0.857143	0.711722	0.974359	0.214493	0.252315	0.513623	0.723104	0.730159	0.730159
				chr1	139006620	139006630	0.688172	0.779644	0.633333	1	0.889194	0.972222	0.166667	0.477778	0.954545	0.873077	0.823077	0.823077		chr1	176980821	176981208	0.511917	0.392307	0.406344	0.941657	0.728296	0.68722	0.229699	0.169051	0.429698	0.512262	0.643476	0.643476
				chr1	150407412	150407437	0.662582	0.699883	0.703922	0.91986	0.788526	0.829861	0.143422	0.200936	0.637602	0.606804	0.697959	0.697959		chr1	179481685	179481816	0.768091	0.867424	0.830808	0.837963	0.877124	0.958333	0.0989011	0.0611111	0.872601	0.794634	0.82672	0.82672
				chr1	151618826	151619031	0.777778	0.509179	0.583333	0.732769	0.691506	0.785577	0.140523	0.0741758	0.893556	0.629875	0.71337	0.71337		chr1	179548095	179548466	0.564025	0.490828	0.57492	0.958049	0.799752	0.742247	0.183494	0.171083	0.533762	0.649179	0.815409	0.815409
				chr1	151703423	151703571	0.83165	0.89324	0.820346	0.962963	0.927249	0.895238	0.32722	0.184286	0.840693	0.888158	0.884829	0.884829		chr1	179562631	179562653	0.727106	0.761111	0.577778	0.941026	0.848611	0.948718	0.207619	0.0545809	0.874387	0.782107	0.74902	0.74902
				chr1	153072496	153072968	0.552868	0.546964	0.532353	0.531403	0.552864	0.519155	0.0920948	0.0756554	0.457612	0.431408	0.607477	0.607477		chr1	179563191	179563282	0.8125	0.75	0.886905	0.854167	0.779762	0.77972	0.229665	0.201923	0.738095	0.801282	0.871212	0.871212
				chr1	153085541	153085557	0.786667	0.795188	0.856884	0.880952	0.913168	0.90142	0.153623	0.126389	0.916667	0.816764	0.666667	0.666667		chr1	179568993	179569004	0.958333	0.685897	0.895238	0.909091	1	0.95	0.291667	0.0741758	0.857143	0.957428	0.914861	0.914861
				chr1	153106088	153106127	0.668831	0.5	0.689394	0.888889	0.845238	0.833333	0.0833333	0.0277778	0.745995	0.678571	0.618881	0.618881		chr1	179591813	179592026	0.639966	0.626166	0.592707	0.918454	0.797151	0.726362	0.219304	0.351711	0.839916	0.852842	0.831534	0.831534
				chr1	153193651	153193680	0.784524	0.763424	0.536486	0.913753	0.871442	0.834343	0.244598	0.154745	0.79321	0.907126	0.433333	0.433333		chr1	179595298	179595604	0.757552	0.668364	0.811675	0.942807	0.911941	0.899346	0.19746	0.128296	0.761414	0.753049	0.770897	0.770897
				chr1	153253972	153254066	0.583333	0.460358	0.541667	0.851282	0.706044	0.944444	0.142857	0.1	0.632576	0.639254	0.409474	0.409474		chr1	179610955	179610978	0.683333	0.698529	0.590659	1	0.912879	0.933333	0.207143	0.136364	0.892962	0.822368	0.863095	0.863095
				chr1	153280454	153280501	0.727778	0.672769	0.75	0.904545	0.875	0.774671	0.0883459	0	0.715686	0.930288	0	0		chr1	179612916	179613221	0.428363	0.501389	0.481795	0.820013	0.750862	0.774739	0.188889	0.18932	0.549519	0.594888	0.658079	0.658079
				chr1	153337122	153337184	0.682353	0.69697	0.661736	0.9	0.83268	0.833849	0.192982	0.0750916	0.646719	0.845833	0.655183	0.655183		chr1	179617492	179617576	0.70432	0.620088	0.663403	0.807929	0.839094	0.768416	0.0807692	0.21631	0.803685	0.873636	0.617206	0.617206
				chr1	153356561	153356698	0.56746	0.48145	0.390476	0.839286	0.774802	0.857143	0.0535714	0.0638889	0.430539	0.508053	0.428649	0.428649		chr1	179633193	179633362	0.777381	0.695055	0.801042	0.873016	0.846902	0.852778	0.123717	0.107761	0.710945	0.721127	0.778624	0.778624
				chr1	153368531	153368766	0.64951	0.699901	0.777717	0.922727	0.791315	0.890351	0.270846	0.267028	0.785184	0.847945	0.657759	0.657759		chr1	180561692	180561771	0.850529	0.942857	1	1	0.969697	1	0.239286	0.167763	0.952381	0.920875	0.908153	0.908153
				chr1	153916117	153916228	0.711111	0.637719	0.819048	0.945887	0.863248	0.871795	0.0923521	0.0972222	0.692681	0.780526	0.589091	0.589091		chr1	180571331	180571502	0.775132	0.697868	0.546759	0.875	0.827803	0.913194	0.214665	0.231217	0.651541	0.669808	0.791601	0.791601
				chr1	155084188	155084273	0.300654	0.212202	0.259199	0.201812	0.230375	0.212225	0.0629891	0.115262	0.397949	0.486266	0.302738	0.302738		chr1	180607271	180607332	0.681818	0.823077	0.780702	0.914286	0.883987	0.775692	0.0789474	0.0909091	0.842949	0.928571	0.833333	0.833333
				chr1	155089465	155089602	0.444444	0.404105	0.39881	0.642857	0.723677	0.731944	0.0755769	0.0678733	0.454863	0.538878	0.532318	0.532318		chr1	180618884	180619090	0.887623	0.943233	0.945701	0.913333	0.972851	0.876984	0.567599	0.575152	0.90557	0.921362	0.940267	0.940267
				chr1	155282919	155282926	0.890766	0.881912	0.795455	0.909091	0.911442	0.935417	0.325	0.137771	0.819398	0.925	0.847826	0.847826		chr1	181300019	181300096	0.272337	0.292886	0.3	0.926792	0.577381	0.754545	0.0199693	0	0.296288	0.171569	0.452232	0.452232
				chr1	155465383	155465426	0.875	0.822353	0.804622	0.863636	0.715686	0.902083	0.0555556	0.116667	0.888043	0.866304	0.761111	0.761111		chr1	181300376	181300430	0.71875	0.758929	0.692308	1	0.81917	0.841667	0.138112	0.235294	0.66806	0.60786	0.789683	0.789683
				chr1	155473870	155474014	0.541667	0.452381	0.603704	0.763533	0.776778	0.816002	0.0732601	0	0.658497	0.633333	0.479487	0.479487		chr1	181300977	181300985	0.776515	0.6	0.875	1	0.888889	0.8125	0.158103	0.207721	0.716667	0.863782	0.894444	0.894444
				chr1	155545256	155545435	0.67582	0.681961	0.726852	1	0.809411	0.899755	0.183081	0.0806878	0.629034	0.671531	0.707623	0.707623		chr1	181998399	181998435	0.556818	0.65625	0.817434	0.954545	0.809091	0.923077	0.214286	0.297619	0.5	0.384314	0.79198	0.79198
				chr1	155545850	155546170	0.640351	0.738581	0.741071	0.965368	0.795076	0.930804	0.100784	0.0865385	0.683333	0.693648	0.53125	0.53125		chr1	182017523	182017577	0.309524	0.290909	0.214286	0.9375	0.709091	0.690476	0.197059	0.09375	0.358187	0.578782	0.804167	0.804167
				chr1	155559773	155560290	0.610598	0.586984	0.672222	0.920455	0.723911	0.772735	0.056579	0.029693	0.733362	0.809288	0.692659	0.692659		chr1	182049976	182049993	0.768519	0.789352	0.816468	0.904762	0.946667	0.950549	0.248747	0.32634	0.70987	0.689231	0.922222	0.922222
				chr1	155561418	155562535	0.801982	0.740188	0.761901	0.909115	0.890177	0.819066	0.223476	0.174553	0.865942	0.838349	0.762596	0.762596		chr1	182781259	182781269	0.87963	0.766176	0.888889	0.948718	0.983333	0.980392	0.421111	0.396187	0.951024	0.894598	0.97619	0.97619
				chr1	155562884	155563031	0.671154	0.680921	0.587121	0.936508	0.745098	0.775401	0.0434783	0.0526316	0.679766	0.720779	0.409804	0.409804		chr1	182793476	182793642	0.624415	0.676905	0.712518	0.824837	0.810761	0.717857	0.253889	0.0741026	0.793908	0.786164	0.771667	0.771667
				chr1	155563310	155563876	0.820068	0.724817	0.749717	0.952381	0.95119	0.940476	0.28321	0.292445	0.88115	0.866656	0.774188	0.774188		chr1	182822880	182822951	0.658009	0.761368	0.756927	0.896429	0.764356	0.882143	0.177073	0.218021	0.860607	0.822282	0.803819	0.803819
				chr1	155564261	155564489	0.654221	0.653093	0.819748	0.882784	0.846542	0.791337	0.12004	0.0416667	0.784405	0.864763	0.547465	0.547465		chr1	183932077	183932280	0.657143	0.62735	0.508725	0.801684	0.730159	0.678571	0.0784314	0.0909091	0.760276	0.716667	0.690388	0.690388
				chr1	155565452	155565505	0.944444	0.88125	0.825	0.866667	1	0.894444	0.224026	0.277961	0.923077	0.975	0.911184	0.911184		chr1	184991889	184991902	0.871053	0.909926	0.909091	0.95	0.975	0.954545	0.280449	0.119048	0.928571	0.972222	0.97619	0.97619
				chr1	155566737	155566894	0.916369	0.926792	0.913194	0.979167	0.9875	0.984375	0.61298	0.645414	0.973193	0.96688	0.895833	0.895833		chr1	185176054	185176066	0.794872	0.654047	0.644444	0.717949	0.6423	0.973846	0.474359	0.333333	0.606238	0.958333	1	1
				chr1	155573523	155573593	0.736251	0.72549	0.769841	0.942857	0.897353	0.832951	0	0	0.749008	0.837977	0.738095	0.738095		chr1	185250498	185250535	0.828571	1	0.625	0.875	0.540404	1	0.527864	0.30625	0.657609	1	1	1
				chr1	155578261	155578285	0.7	0.685714	0.643939	0.9	0.839583	0.85	0.275269	0.210526	0.687742	0.724848	0.237013	0.237013		chr1	185258849	185258864	0.844156	0.763889	0.884259	0.777778	0.825758	0.939394	0.695437	0.422222	0.813224	0.978291	0.964696	0.964696
				chr1	155578639	155578877	0.660092	0.518143	0.709354	0.808545	0.736337	0.804695	0.0929341	0.115504	0.622739	0.619433	0.18262	0.18262		chr1	186250627	186250690	0.275	0.235294	0.286325	0.13125	0.306324	0.2	0.14	0.2	0.292067	0.105263	0.701961	0.701961
				chr1	155581899	155581935	0.972222	0.843434	0.925629	1	0.865865	1	0.195652	0.05	0.94881	0.983333	0.609524	0.609524		chr1	187451106	187451178	0.592904	0.738186	0.619658	0.836364	0.722469	0.895513	0.27967	0.186111	0.544444	0.762121	0.772054	0.772054
				chr1	155584268	155584371	0.834006	0.756016	0.845238	0.954365	0.886591	0.883712	0.296154	0.336257	0.891356	0.931818	0.452778	0.452778		chr1	187452725	187452856	0.453788	0.338283	0.436092	0.93346	0.759098	0.803511	0.233836	0.137235	0.443815	0.479633	0.519155	0.519155
				chr1	155585869	155586016	0.572807	0.545317	0.610917	0.821591	0.733796	0.681818	0.045977	0.124786	0.667532	0.687984	0.402222	0.402222		chr1	187651167	187651346	0.46607	0.477069	0.531597	0.432134	0.657938	0.562885	0.271913	0.178159	0.502661	0.645003	0.755208	0.755208
				chr1	155587465	155587805	0.619409	0.618146	0.538568	0.944697	0.756424	0.890377	0.339819	0.298148	0.708126	0.67773	0.482313	0.482313		chr1	187662714	187662769	0.660714	0.595238	0.641827	0.924689	0.847052	0.875	0.0178571	0	0.687857	0.63	0.596154	0.596154
				chr1	155588144	155588198	0.718421	0.809783	0.888889	0.944444	0.90448	0.733333	0.157343	0.0384615	0.837171	0.921053	0.767857	0.767857		chr1	187734735	187734879	0.943027	0.902159	0.907937	0.869048	0.942784	0.989796	0.341489	0.281724	0.89834	0.906308	0.908718	0.908718
				chr1	155615688	155615838	0.722559	0.677696	0.746032	0.907071	0.747821	0.793162	0.0872727	0.0960317	0.834758	0.919753	0.349206	0.349206		chr1	187937245	187937442	0.977273	0.925	0.972222	0.977273	0.982928	0.939216	0.663765	0.605041	0.710569	0.971875	0.980769	0.980769
				chr1	155678673	155678689	0.569595	0.422705	0.717424	0.828976	0.766314	0.694444	0.030303	0.0502392	0.585689	0.549206	0.217464	0.217464		chr1	187965412	187965639	0.455357	0.459077	0.555556	0.362825	0.395514	0.558067	0.0462963	0.12371	0.615253	0.670628	0.591667	0.591667
				chr1	155703238	155703249	0.794643	0.80303	0.894444	0.916667	0.911538	1	0.205882	0.25	0.891034	0.931034	0.659091	0.659091		chr1	187966214	187966270	0.452381	0.333718	0.363889	0.708333	0.491211	0.375	0.160897	0.129289	0.673397	0.5546	0.735268	0.735268
				chr1	155717413	155717544	0.896229	0.830426	0.834722	0.977976	0.88764	0.926667	0.279686	0.304056	0.906127	0.928095	0.381465	0.381465		chr1	188001150	188001163	0.723077	0.45	0.554945	1	0.921053	0.677778	0.162698	0.0192308	0.434286	0.5625	0.605714	0.605714
				chr1	155746658	155746789	0.635198	0.602564	0.746032	0.687783	0.492529	0.804167	0	0	0.65	0.63124	0.798077	0.798077		chr1	188004927	188005086	0.75735	0.76125	0.707315	0.918992	0.920698	0.872109	0.24183	0.0837972	0.739999	0.812842	0.920709	0.920709
				chr1	155778152	155778160	0.801282	0.70911	0.490809	0.954545	0.8	0.833333	0.151099	0.1	0.772727	0.958333	0.625	0.625		chr1	188018255	188018264	0.357143	0.357143	0.204762	0.544118	0.395022	0.421053	0.0888889	0.166667	0.280303	0.465278	0.749373	0.749373
				chr1	155783173	155783363	0.840199	0.840642	0.773168	0.98	0.914659	0.948039	0.148889	0.130166	0.814297	0.884602	0.787851	0.787851		chr1	188029504	188029723	0.359418	0.299551	0.313189	0.823492	0.659347	0.545229	0.0327485	0.0111111	0.325802	0.436458	0.319991	0.319991
				chr1	155786015	155786144	0.665842	0.468032	0.658333	0.80641	0.671053	0.848913	0.316621	0.162199	0.622549	0.750446	0.494048	0.494048		chr1	188030829	188030850	0.6875	0.9	0.888889	0.916667	1	1	0.330435	0.384454	0.846377	0.946286	0.881818	0.881818
				chr1	155793114	155793274	0.842105	0.829565	0.904545	0.9375	0.910053	0.860577	0.201389	0.423246	0.911765	1	0.863636	0.863636		chr1	188104542	188104587	0.601852	0.651515	0.678571	0.977778	0.82265	0.855653	0.3125	0.305556	0.741026	0.727273	0.880392	0.880392
				chr1	155799261	155799394	0.973684	0.842917	0.917367	0.966667	0.889091	0.895833	0.15	0.0811688	0.877841	0.861111	0.923077	0.923077		chr1	188105639	188106023	0.651353	0.533838	0.647008	0.561685	0.613153	0.625165	0.505078	0.331675	0.79997	0.930087	0.829762	0.829762
				chr1	155800030	155800169	0.842047	0.710997	0.82033	0.933966	0.890043	0.933233	0.117778	0.108658	0.837778	0.807268	0.7	0.7		chr1	188266310	188266626	0.642551	0.689316	0.700568	0.888393	0.785956	0.878205	0.249269	0.205563	0.531795	0.549088	0.879253	0.879253
				chr1	155801605	155802145	0.840627	0.78471	0.818813	0.962298	0.947549	0.911004	0.198834	0.0948052	0.859254	0.855864	0.805115	0.805115		chr1	188300235	188300246	0.96875	1	0.961538	0.904545	1	0.954545	0.508333	0.256579	0.615465	0.978261	0.973684	0.973684
				chr1	155804424	155804492	0.931495	0.876331	0.949123	1	0.969634	0.960648	0.333333	0.128571	0.875	0.944444	0.883929	0.883929		chr1	188625095	188625226	0.971405	0.915855	0.952083	0.50947	0.963258	0.984375	0.586726	0.377232	0.690876	0.952851	1	1
				chr1	155804832	155804878	0.961538	0.936508	0.941176	1	1	1	0.52	0.40625	1	0.944444	1	1		chr1	188688447	188688481	0.980769	0.910079	0.966667	0.791667	1	0.966667	0.50625	0.245614	0.545089	0.98	1	1
				chr1	155805379	155805445	0.892045	0.964286	1	0.944444	0.884615	1	0.325	0.248913	0.962963	0.8875	0.893333	0.893333		chr1	188977096	188977231	0.804844	0.624213	0.664744	0.834941	0.850581	0.823687	0.137328	0.120898	0.729032	0.729094	0.788745	0.788745
				chr1	155805902	155806716	0.922516	0.905811	0.90056	0.923653	0.944531	0.963371	0.239095	0.226915	0.824468	0.910474	0.920956	0.920956		chr1	190417524	190417560	0.413194	0.377847	0.454545	0.622222	0.582633	0.644444	0.132479	0.228175	0.475439	0.199495	0.867965	0.867965
				chr1	155807410	155807415	0.958333	0.833333	0.863636	0.912879	0.948157	0.82619	0.166667	0.161111	0.833333	0.96875	1	1		chr1	190562574	190562583	0.258333	0.442105	0.321429	0.8	0.386364	0.291667	0.218182	0.263158	0.188312	0.43125	0.796992	0.796992
				chr1	155807875	155809293	0.880521	0.914418	0.901906	0.928777	0.947873	0.927569	0.259842	0.262842	0.89178	0.911407	0.885749	0.885749		chr1	191518360	191518379	0.726103	0.695076	0.689565	1	0.794913	0.95	0.114662	0.102381	0.672515	0.646617	0.912879	0.912879
				chr1	155809564	155810312	0.73851	0.741284	0.77066	0.949817	0.820873	0.81964	0.116695	0.0768647	0.791234	0.83185	0.812975	0.812975		chr1	191776921	191776931	0.688394	0.724615	0.631579	0.818182	0.875947	0.791667	0.0238095	0.0769231	0.589286	0.516667	0.590909	0.590909
				chr1	155810586	155810692	0.572381	0.575811	0.401014	0.981818	0.756838	0.832323	0.0815789	0.0420513	0.536647	0.551325	0.342857	0.342857		chr1	192087333	192087342	0.774929	0.928571	1	0.75	0.815789	0.710084	0.273897	0.214286	0.913043	0.84375	0.772917	0.772917
				chr1	155810961	155812073	0.605961	0.680797	0.656736	0.880673	0.756205	0.695639	0.150881	0.0410714	0.734475	0.754083	0.605879	0.605879		chr1	192089302	192089366	0.542614	0.445534	0.5	0.439394	0.433333	0.65873	0.107143	0.0625	0.496429	0.672932	0.735714	0.735714
				chr1	155863403	155863447	0.801667	0.80303	0.769231	0.834392	0.852293	0.869697	0.165432	0.167749	0.815459	0.753216	0.807005	0.807005		chr1	192090807	192090837	0.706691	0.611111	0.521008	0.978261	0.77381	0.816667	0.132411	0.0882353	0.65942	0.759191	0.916176	0.916176
				chr1	156645208	156645412	0.544242	0.457069	0.460556	0.874625	0.760653	0.805646	0.179477	0.04	0.637714	0.645763	0.66381	0.66381		chr1	192091675	192092014	0.54301	0.398464	0.559524	0.569333	0.505654	0.373691	0.126244	0.115487	0.525423	0.566231	0.543653	0.543653
				chr1	156715230	156715448	0.625731	0.686728	0.743222	0.904274	0.878968	0.869048	0.220175	0.0740741	0.635913	0.685507	0.587542	0.587542		chr1	193316633	193316643	0.8125	0.666667	0.679487	0.916667	0.970588	1	0.0625	0.177632	0.73419	0.778431	0.82619	0.82619
				chr1	156812111	156812194	0.68408	0.724502	0.763853	0.814305	0.807555	0.810571	0.164545	0.0935714	0.761099	0.868571	0.816206	0.816206		chr10	4053365	4053556	0.580305	0.49321	0.442857	0.881481	0.713008	0.831746	0.0615133	0.0648148	0.628669	0.595116	0.675991	0.675991
				chr1	157178628	157178677	0.755892	0.635328	0.675758	0.934127	0.789751	0.735043	0.207614	0.26194	0.709409	0.829106	0.81	0.81		chr10	4323328	4323378	0.785714	0.881522	0.801136	0.96875	0.94	0.866304	0.242647	0.245	0.859355	0.877381	0.818452	0.818452
				chr1	157180748	157180935	0.741813	0.855138	0.853175	0.947059	0.891737	0.784341	0.205599	0.248599	0.832875	0.732669	0.733496	0.733496		chr10	4435166	4435437	0.52551	0.669607	0.47803	0.949134	0.839382	0.831724	0.152175	0.146949	0.533465	0.64135	0.711462	0.711462
				chr1	157437440	157437547	0.947619	0.905844	0.859794	0.95	0.9375	0.95	0.315435	0.289583	0.928419	0.921053	0.853175	0.853175		chr10	7140400	7140476	0.892308	0.92	0.760714	1	0.904719	0.912879	0.268966	0.29375	0.865497	0.958261	0.880952	0.880952
				chr1	159514684	159514884	0.460377	0.244971	0.419474	0.752311	0.66426	0.599578	0.0663305	0.039966	0.461812	0.386362	0.455803	0.455803		chr10	7595371	7595385	0.766667	0.592105	0.916667	1	0.837474	0.817949	0.133333	0.05	0.68913	0.647436	0.785714	0.785714
				chr1	159631263	159631313	0.745098	0.689474	0.611888	1	0.667861	0.640789	0.107804	0	0.541667	0.5	0.622222	0.622222		chr10	7638315	7638483	0.749749	0.774681	0.699596	0.880124	0.754562	0.750556	0.0939939	0.0705882	0.847119	0.85113	0.832874	0.832874
				chr1	160789202	160789564	0.73268	0.638736	0.760256	0.983333	0.913565	0.807292	0.13587	0.19567	0.664163	0.701444	0.482661	0.482661		chr10	7815258	7815398	0.470249	0.587418	0.428571	0.955556	0.704018	0.969697	0.0428744	0	0.157859	0.291442	0.523061	0.523061
				chr1	162110096	162110136	0.789899	0.793561	0.708333	0.904762	0.752707	0.84798	0.279506	0.0636364	0.793606	0.974359	0.737374	0.737374		chr10	9863659	9863698	0.765873	0.767094	0.919048	0.961874	0.935948	0.93266	0.151756	0	0.643188	0.777088	0.781676	0.781676
				chr1	162207334	162207555	0.394686	0.474396	0.573057	0.815079	0.751885	0.77702	0.125926	0.164083	0.557791	0.633307	0.606746	0.606746		chr10	9892843	9892917	0.583333	0.642857	0.804762	0.966667	0.966667	0.766667	0.0977564	0.272934	0.833333	0.617324	0.813005	0.813005
				chr1	162358419	162358515	0.5	0.633333	0.8	0.777778	0.660714	0.5	0.116667	0.0925926	0.686275	0.583333	0.527778	0.527778		chr10	9897801	9898057	0.508889	0.544834	0.478889	0.803763	0.610642	0.724242	0.0875136	0.0654356	0.517306	0.675413	0.49958	0.49958
				chr1	162572388	162572593	0.712928	0.58254	0.687037	0.984127	0.865873	0.885387	0.238862	0.178155	0.767836	0.836638	0.43328	0.43328		chr10	10204106	10204210	0.550397	0.706727	0.380952	0.879345	0.617336	0.642857	0.0703704	0.0444444	0.763725	0.745385	0.883333	0.883333
				chr1	162572945	162573035	0.797619	0.775167	0.674621	0.844156	0.781548	0.883894	0.238859	0.194444	0.799637	0.901235	0.671475	0.671475		chr10	14049006	14049119	0.650376	0.566245	0.725863	0.951389	0.768862	0.820473	0.0860004	0.0846066	0.719062	0.855687	0.766138	0.766138
				chr1	162573442	162573570	0.341762	0.174074	0.559259	1	0.630909	0.593137	0.0625	0	0.488889	0.551909	0.287698	0.287698		chr10	14191360	14191370	0.83658	0.857353	0.65625	0.884615	0.944872	0.832817	0.230263	0.0681818	0.764706	0.7375	0.748355	0.748355
				chr1	165308920	165309083	0.772863	0.743568	0.6875	0.939103	0.879885	0.809091	0.215492	0.199795	0.715539	0.710417	0.734375	0.734375		chr10	14192416	14192488	0.333333	0.602564	0.5	0.888889	0.4	0.444444	0.301282	0.114379	0.806541	0.924242	0.871429	0.871429
				chr1	165670255	165670286	0.8	0.66226	0.933333	1	0.872054	0.770677	0.102679	0.111111	0.747024	0.642857	0.81746	0.81746		chr10	18208241	18208251	0.444444	0.693627	0.5	0.931495	0.733333	0.666667	0.399123	0.380952	0.785575	0.891111	0.916667	0.916667
				chr1	165995950	165996025	0.62098	0.691919	0.726432	0.952381	0.843496	0.866667	0.120098	0.0944444	0.635385	0.561717	0.531746	0.531746		chr10	19947044	19947102	0.760684	0.620513	0.696825	0.925	0.886453	0.946182	0.210741	0.333333	0.77051	0.779101	0.842078	0.842078
				chr1	166801518	166801535	0.537054	0.590789	0.52381	0.960769	0.724138	0.76087	0	0.142157	0.567692	0.626087	0.0333333	0.0333333		chr10	20071912	20071997	0.8499	0.824199	0.792941	0.82057	0.867655	0.884943	0.134653	0.0178571	0.84697	0.837321	0.725893	0.725893
				chr1	166920918	166920943	0.953463	0.76	0.961538	0.958333	0.916667	0.954545	0.283333	0.328148	0.868056	0.880423	0.757143	0.757143		chr10	20725253	20725481	0.296636	0.278134	0.297522	0.686465	0.52813	0.657785	0.0814951	0.1602	0.454304	0.481748	0.528716	0.528716
				chr1	167229104	167229147	0.786232	0.857143	0.944444	0.944444	0.947368	1	0.229412	0.1625	0.894737	0.815934	0.9375	0.9375		chr10	23971619	23971694	0.595238	0.571429	0.8375	0.845833	0.895408	0.977273	0.0113636	0	0.690417	0.546685	0.632051	0.632051
				chr1	167234396	167234466	0.833333	0.916429	0.964286	0.958042	0.944726	0.965476	0.451593	0.223958	0.936458	0.973684	1	1		chr10	24078091	24078107	0.86039	0.792857	0.916084	0.923077	0.862308	0.869748	0.165266	0.166667	0.791667	0.861905	0.768908	0.768908
				chr1	167240636	167240667	0.380283	0.295615	0.42328	0.335185	0.303968	0.350427	0	0	0.630952	0.884259	0.736212	0.736212		chr10	28548531	28548653	0.611111	0.654762	0.702797	1	0.879928	1	0.248284	0.162281	0.614474	0.639423	0.789855	0.789855
				chr1	167240942	167240962	0.422601	0.399209	0.340909	0.547988	0.640625	0.5	0.101675	0.0710784	0.569474	0.635417	0.690171	0.690171		chr10	31503388	31503432	0.761905	0.857143	0.861404	0.925	0.925	0.921053	0.29	0.2625	0.8375	0.879464	0.88	0.88
				chr1	167241300	167241342	0.852381	0.799728	0.863492	0.888889	0.87963	0.952614	0.381914	0.324074	0.939815	0.915344	0.866522	0.866522		chr10	31551937	31552074	0.736538	0.570833	0.799451	0.958333	0.780927	0.847436	0.167532	0.0977273	0.679869	0.745671	0.800824	0.800824
				chr1	167241741	167241860	0.77619	0.776667	0.72619	1	0.792929	1	0.160839	0.175	0.739286	0.70625	0.800699	0.800699		chr10	31553612	31553621	0.933333	0.875	0.790476	0.928205	0.954545	0.972222	0.214912	0.247036	0.970588	0.944444	0.897619	0.897619
				chr1	167252025	167252085	0.969697	0.722035	0.819005	0.888889	0.918456	0.97619	0.419382	0.359992	0.844203	0.871222	0.894678	0.894678		chr10	31589822	31589879	0.926042	0.817857	0.927015	0.972222	0.90695	0.96875	0.151555	0.0625	0.849962	0.913605	0.86756	0.86756
				chr1	167261616	167262549	0.854936	0.813866	0.882328	0.94514	0.936603	0.941485	0.375508	0.349682	0.843315	0.932501	0.899924	0.899924		chr10	31596925	31596948	0.276803	0.214452	0.287546	0.621633	0.426667	0.665359	0	0	0.251662	0.473016	0.614286	0.614286
				chr1	167263461	167263498	0.791176	0.619168	0.607143	0.791667	0.780936	0.737179	0.270833	0.25098	0.841667	0.928571	0.763393	0.763393		chr10	38545610	38545615	0.891443	0.958333	0.916667	1	0.933333	1	0.409091	0.22291	0.910873	0.946429	0.947368	0.947368
				chr1	167271518	167271719	0.618056	0.577659	0.615205	0.689394	0.754615	0.794444	0.272222	0.272436	0.606349	0.681481	0.415278	0.415278		chr10	39389561	39389621	0.596491	0.487179	0.39627	0.897059	0.69281	0.847375	0.205711	0.252946	0.720301	0.612086	0.691919	0.691919
				chr1	167274498	167274548	0.549696	0.627066	0.705888	0.975	0.905893	0.864444	0	0.0222222	0.585919	0.614937	0.663636	0.663636		chr10	39733882	39733932	0.472222	0.325556	0.486957	0.619048	0.623704	0.623647	0.10179	0.0434783	0.569899	0.642179	0.714372	0.714372
				chr1	167278394	167278421	0.722222	0.592262	0.783333	0.9375	0.740891	0.611111	0.0625	0.0838816	0.694444	0.770833	0.782353	0.782353		chr10	39734192	39734506	0.62	0.478368	0.484675	0.904231	0.726895	0.796373	0.314971	0.285066	0.854273	0.9146	0.782784	0.782784
				chr1	167546839	167546926	0.883826	0.865021	0.827826	0.934596	0.934503	0.919643	0.46677	0.409394	0.840356	0.840548	0.792043	0.792043		chr10	39865994	39866103	0.678571	0.732353	0.672727	0.923077	0.850926	0.9	0.177116	0.27037	0.900641	0.952381	0.846591	0.846591
				chr1	167569650	167569971	0.859578	0.865608	0.867424	0.892774	0.905983	0.92963	0.187802	0.127379	0.844952	0.841067	0.766667	0.766667		chr10	39872524	39872650	0.877288	0.769697	0.946581	0.87037	0.910714	0.883333	0.248775	0.385328	0.924603	0.958333	0.924908	0.924908
				chr1	167599520	167599692	0.64599	0.444444	0.581197	0.434524	0.492398	0.434524	0.0738095	0	0.483131	0.648366	0.672222	0.672222		chr10	39874365	39874570	0.964912	0.803241	0.826284	0.919786	0.941026	0.925926	0.427106	0.429119	0.909736	0.958887	0.917789	0.917789
				chr1	167600174	167600218	0.873188	0.778736	0.838629	0.9	0.91369	0.892857	0.133333	0	0.75641	0.90625	0.783333	0.783333		chr10	41835141	41835305	0.921379	0.804233	0.850072	0.975	0.967949	0.892857	0.66736	0.656255	0.92558	0.898856	0.93	0.93
				chr1	167600653	167600694	0.869048	0.856838	0.944272	1	0.984848	0.875	0.302521	0.5	1	1	1	1		chr10	41878535	41878566	0.311146	0.522609	0.631373	0.96875	0.75549	0.726087	0.0794118	0.125	0.51875	0.684028	0.7125	0.7125
				chr1	167607833	167607930	0.604167	0.630719	0.674107	1	0.691651	0.831818	0.0789474	0	0.646154	0.69697	0.532609	0.532609		chr10	41901961	41902077	0.757446	0.911795	0.933333	0.971429	0.891876	0.875664	0.257065	0.0707692	0.933321	0.906914	0.905974	0.905974
				chr1	167622310	167622323	0.870833	0.832353	0.954545	1	0.881944	0.89916	0.279048	0.22619	0.827407	0.916667	0.892857	0.892857		chr10	41953507	41953547	0.833333	0.822222	0.761905	0.916667	0.885714	1	0.27152	0.218182	0.652661	0.756303	0.952381	0.952381
				chr1	168179842	168179852	0.717143	0.758772	0.633333	0.614286	0.792708	0.772917	0.299242	0.125	0.9	0.964286	0.770833	0.770833		chr10	42260802	42260835	0.834127	0.728632	0.611111	0.877778	0.939394	0.941026	0.0742945	0.0980861	0.880471	0.87451	0.795238	0.795238
				chr1	168309620	168309626	0.686905	0.709957	0.770833	1	0.833333	0.833333	0.260417	0.176471	0.783088	0.759191	0.764706	0.764706		chr10	42580385	42580527	0.0873456	0.108025	0.120511	0.144439	0.106472	0.193298	0.0551767	0.0583333	0.185426	0.129276	0.493519	0.493519
				chr1	168446537	168446583	0.725279	0.833333	0.647661	0.644444	0.653194	0.880371	0.166667	0.108466	0.715007	0.901688	0.933333	0.933333		chr10	42633668	42633688	0.384615	0.494118	0.405844	0.6625	0.473684	0.333333	0.217033	0.275	0.354167	0.3	1	1
				chr1	170173201	170173417	0.87037	0.980392	0.915344	0.972222	1	0.944444	0.347222	0.225397	0.933333	0.988506	1	1		chr10	44448375	44448599	0.730696	0.590215	0.748631	0.916861	0.877386	0.851423	0.426883	0.421656	0.65472	0.731195	0.764286	0.764286
				chr1	170186757	170186853	0.850046	0.79533	0.770671	0.958333	0.905678	0.86131	0.131607	0.121524	0.736879	0.856761	0.779179	0.779179		chr10	44889898	44889910	0.4	0.684615	0.571895	0.972222	0.784091	0.928571	0.0769231	0.0620301	0.401961	0.467949	0.802005	0.802005
				chr1	170323132	170323434	0.804832	0.716748	0.771465	0.94127	0.801568	0.896573	0.19184	0.0797088	0.892724	0.806664	0.925366	0.925366		chr10	53646113	53646121	0.75	0.863636	0.875	0.9375	0.952381	0.964286	0.0505747	0.0263158	0.728125	0.755848	0.802005	0.802005
				chr1	170348817	170349042	0.60655	0.672475	0.876984	0.917216	0.931009	0.783333	0.369565	0.287719	0.815385	0.734921	0.765385	0.765385		chr10	57794533	57794578	0.206667	0.173994	0.333333	0.428571	0.321285	0.247024	0.129167	0.121212	0.418865	0.368831	0.878307	0.878307
				chr1	170423652	170423661	0.534722	0.743464	0.5	0.875	0.736842	0.888889	0.209804	0.111111	0.679825	0.893275	0.625874	0.625874		chr10	57794852	57795854	0.121755	0.109626	0.0955681	0.151164	0.143998	0.141027	0.0560038	0.046415	0.159226	0.162316	0.678471	0.678471
				chr1	171326108	171326331	0.844235	0.789905	0.786077	1	0.829713	0.860667	0.214982	0.114625	0.798701	0.859944	0.794048	0.794048		chr10	57796433	57796446	0.473545	0.388889	0.387868	0.669231	0.598621	0.7	0.134074	0.2625	0.45	0.559298	0.791126	0.791126
				chr1	171361717	171361728	0.428571	0.684615	0.798077	0.583333	0.7375	0.795238	0.165385	0.2	0.833333	0.894444	0.916667	0.916667		chr10	59334386	59334441	0.606061	0.646199	0.606138	0.95	0.755556	0.916084	0.109684	0.242857	0.607407	0.65812	0.763889	0.763889
				chr1	171658571	171658676	0.674197	0.669116	0.62128	0.8	0.751688	0.884931	0.203885	0.142157	0.708874	0.740426	0.616538	0.616538		chr10	59361943	59361948	0.326667	0.570261	0.466667	1	0.72	0.857143	0.133333	0.160714	0.478261	0.407051	0.767974	0.767974
				chr1	172145070	172145079	0.5	0.54386	0.545455	0.9	0.875	0.647917	0	0.0801282	0.5	0.673977	0.565972	0.565972		chr10	59785043	59785056	0.725	0.226923	0.309524	0.45	0.464286	0.436508	0.105263	0	0.697826	0.830357	0.7	0.7
				chr1	172168675	172168688	0.811765	0.841667	1	0.916667	0.835749	0.929654	0.390152	0.211538	0.847407	0.819244	0.792642	0.792642		chr10	60809203	60809268	0.580205	0.598331	0.487341	0.932143	0.785843	0.848923	0.0787829	0.0963828	0.699901	0.768029	0.716071	0.716071
				chr1	172174131	172174701	0.663585	0.565843	0.554416	0.965152	0.780984	0.742842	0.0659972	0.0492783	0.573175	0.500094	0.652302	0.652302		chr10	60820490	60820626	0.707386	0.595201	0.697917	0.925	0.686275	0.964286	0.0741758	0	0.861538	1	0.7	0.7
				chr1	172395314	172395321	0.764706	0.728571	0.857143	0.833333	0.897619	0.833333	0.238095	0.125	0.833333	0.847426	0.598558	0.598558		chr10	60955681	60955857	0.431929	0.419971	0.406319	0.502315	0.466246	0.558974	0.17244	0.152778	0.68707	0.555553	0.633156	0.633156
				chr1	172431238	172431271	0.7	0.644444	0.611538	0.7	0.828571	0.85119	0.09375	0.15625	0.642857	0.768571	0.6875	0.6875		chr10	61487103	61487263	0.787985	0.572044	0.720716	0.893651	0.828359	0.696517	0.204118	0.0866667	0.781408	0.700909	0.819447	0.819447
				chr1	172637746	172637806	0.641304	0.584399	0.71875	0.884615	0.761905	0.761706	0.0833333	0.166667	0.658371	0.728992	0.807692	0.807692		chr10	61552556	61552561	0.909091	0.833333	0.902083	1	0.857143	0.923077	0.283333	0.191667	0.811005	0.85	0.78125	0.78125
				chr1	172649447	172649779	0.737862	0.724139	0.696223	0.81476	0.798719	0.873721	0.175736	0.241765	0.808316	0.830813	0.701418	0.701418		chr10	62649798	62649806	0.605263	0.599868	0.596154	0.788194	0.694815	0.724359	0.12406	0.166667	0.540936	0.660326	0.680556	0.680556
				chr1	172657538	172657729	0.861111	0.779365	0.732143	0.706349	0.858929	0.823052	0.259362	0.276307	0.77417	0.773674	0.841346	0.841346		chr10	62854786	62854794	0.727273	0.642857	0.766026	0.928571	0.9	0.848684	0.0714286	0.1	0.834795	0.845588	0.697917	0.697917
				chr1	172661054	172661076	0.514286	0.785985	0.868421	0.944444	0.91369	0.867424	0.149306	0.208882	0.839827	0.869048	0.535714	0.535714		chr10	63041365	63041384	0.916667	0.954545	1	1	1	0.875	0.327122	0.364583	0.954545	1	0.96875	0.96875
				chr1	172661441	172661477	0.888889	0.828571	0.660714	0.9375	0.966667	0.928571	0.17735	0.264706	0.91369	0.885714	0.408148	0.408148		chr10	63603267	63603275	0.861111	0.9175	1	1	0.964286	0.892857	0.224781	0.109649	0.967742	1	0.942308	0.942308
				chr1	172684458	172684467	0.928571	0.928571	0.853365	0.9375	0.954545	1	0.256868	0.398571	0.887392	0.852381	0.875	0.875		chr10	67587525	67587600	0.793817	0.716088	0.921805	0.958421	0.907899	0.871169	0.111765	0.0296703	0.866345	0.753875	0.744394	0.744394
				chr1	172741982	172741989	0.818421	0.908088	0.846154	0.863636	0.86	0.8125	0.121324	0.140909	0.78125	0.893162	0.676471	0.676471		chr10	69211458	69211841	0.629853	0.822204	0.804989	0.912755	0.861118	0.939335	0.484927	0.375864	0.778504	0.810796	0.792837	0.792837
				chr1	172867532	172867582	0.689542	0.611111	0.954545	0.777778	0.892857	0.776515	0.0909091	0.0384615	0.634524	0.867495	0.495536	0.495536		chr10	69214545	69214789	0.914286	0.965517	0.889286	1	0.98	1	0.25	0.388889	0.949495	0.886752	0.925272	0.925272
				chr1	173039364	173039375	0.678571	0.354167	0.651786	0.875	0.725	0.857143	0.0294118	0.153846	0.640056	0.733333	0.343137	0.343137		chr10	69534047	69534329	0.272652	0.177603	0.206548	0.262122	0.20667	0.286407	0.0792482	0.0416667	0.457947	0.568325	0.557037	0.557037
				chr1	173340465	173340485	0.61875	0.8125	0.844444	1	0.863636	0.89899	0.161364	0.341667	0.914663	0.933333	0.931818	0.931818		chr10	69534786	69535029	0.436515	0.410052	0.436551	0.595893	0.400649	0.573334	0.157238	0.120461	0.651349	0.673756	0.66931	0.66931
				chr1	173344352	173344478	0.779444	0.462208	0.789048	0.75021	0.6125	0.679157	0.271639	0.188186	0.857286	0.859377	0.833463	0.833463		chr10	69535313	69535515	0.428846	0.23631	0.414016	0.377451	0.35387	0.274253	0.170782	0.171958	0.566667	0.363576	0.64493	0.64493
				chr1	173349285	173349819	0.638379	0.548147	0.670408	0.529788	0.54331	0.571825	0.299588	0.373321	0.723466	0.781999	0.881671	0.881671		chr10	69597679	69597825	0.836508	0.780683	0.777339	0.929915	0.96746	0.891667	0.177234	0.222944	0.866667	0.843452	0.966667	0.966667
				chr1	173355301	173355343	0.825175	0.782609	0.65	0.928571	0.778281	0.887255	0.236842	0.271795	0.832428	0.8	0.680288	0.680288		chr10	69696140	69696339	0.323888	0.205453	0.33977	0.916896	0.685699	0.743936	0.0833333	0.0342262	0.42654	0.419181	0.532242	0.532242
				chr1	173355912	173356040	0.709957	0.61925	0.785714	0.674603	0.752315	1	0.0977564	0.103704	0.6163	0.875	0.751984	0.751984		chr10	69696740	69696754	0.454545	0.452778	0.506944	0.954545	0.651515	0.928571	0.224858	0.239091	0.480903	0.517857	0.662393	0.662393
				chr1	173359791	173359967	0.294643	0.151829	0.263617	0.818182	0.592186	0.757937	0.0441919	0	0.418576	0.482348	0.351074	0.351074		chr10	69748235	69748300	0.743452	0.647619	0.849206	0.950549	0.939855	0.846154	0.128257	0.142857	0.779762	0.760606	0.789123	0.789123
				chr1	173360521	173360628	0.366071	0.426471	0.595238	0.833333	0.602273	0.581818	0.03125	0.0666667	0.449643	0.559375	0.545322	0.545322		chr10	69785539	69786040	0.51002	0.497566	0.486879	0.806993	0.692067	0.779891	0.156474	0.143333	0.544714	0.592797	0.574784	0.574784
				chr1	173361442	173361475	0.757143	0.643678	0.825792	0.944444	0.966667	0.964286	0.439216	0.22479	0.925	0.955769	0.895722	0.895722		chr10	70152800	70153189	0.641129	0.742354	0.639727	0.915208	0.850323	0.83723	0.188128	0.219293	0.649733	0.684253	0.691848	0.691848
				chr1	173363324	173363596	0.766279	0.75503	0.711111	0.911028	0.892593	0.863889	0.258897	0.212821	0.937647	0.955433	0.885154	0.885154		chr10	71350732	71350737	0.625	0.8	0.735178	0.964286	0.925926	0.961538	0.0294118	0.0217391	0.163235	0.375	0.606061	0.606061
				chr1	173364079	173364666	0.639548	0.720466	0.802222	0.953971	0.888377	0.81691	0.179016	0.239167	0.839146	0.905769	0.80612	0.80612		chr10	72657519	72657524	0.911765	0.863636	0.972222	1	0.838442	0.916667	0.241667	0.283333	0.964286	0.825893	0.916667	0.916667
				chr1	173365388	173365479	0.877622	0.720779	0.9	0.833333	0.9	0.816667	0.178571	0.126623	0.863218	0.857143	0.814035	0.814035		chr10	73829093	73829314	0.875	0.925	0.782468	0.834225	0.893333	0.941176	0.295	0.35625	0.943627	0.979167	0.82	0.82
				chr1	175225710	175225986	0.55754	0.442424	0.602564	0.916667	0.778575	0.644444	0.163636	0.0750916	0.749504	0.702581	0.595798	0.595798		chr10	73839516	73839541	0.755515	0.85119	0.744444	0.964286	0.877321	0.806502	0.182692	0.288961	0.922705	0.812112	0.787202	0.787202
				chr1	175371559	175371622	0.887363	0.891176	0.6875	0.883117	0.875458	0.870629	0.411111	0.153846	0.870927	0.798548	0.840686	0.840686		chr10	73871736	73871979	0.653846	0.58547	0.587879	1	0.918841	0.826389	0.11261	0.20406	0.741026	0.748246	0.716667	0.716667
				chr1	175432594	175432713	0.743049	0.693583	0.532513	0.818636	0.804902	0.700488	0.185641	0.119306	0.655323	0.681667	0.652308	0.652308		chr10	73886474	73886562	0.838889	0.845749	0.875397	0.923295	0.899107	0.946429	0.0840278	0.078125	0.944872	0.977273	0.642857	0.642857
				chr1	175439355	175439518	0.867424	0.783883	0.819048	0.865079	0.889864	0.905556	0.476389	0.537368	0.919444	0.899278	0.809524	0.809524		chr10	73892088	73892271	0.822368	0.721154	0.701754	0.916667	0.873016	0.882353	0.183007	0.125	0.774783	0.823529	0.825893	0.825893
				chr1	175456159	175456357	0.690686	0.679853	0.73547	0.933846	0.782985	0.90697	0.507099	0.498179	0.673647	0.935165	0.911322	0.911322		chr10	73906417	73906420	0.807692	0.857143	0.75	0.928571	1	0.9	0.230769	0.217857	0.932184	0.957428	0.933794	0.933794
				chr1	175541991	175542042	0.769231	0.75	0.788889	0.75	0.905983	0.619048	0.266544	0.233974	0.718095	0.751976	0.508333	0.508333		chr10	73936787	73936834	0.848718	0.689815	0.980392	0.876984	0.863409	0.963938	0.303608	0.244444	0.873223	0.859649	0.783889	0.783889
				chr1	177393021	177393172	0.833832	0.844626	0.854167	1	0.905205	0.925641	0.352404	0.401106	0.886801	0.819872	0.636383	0.636383		chr10	74980337	74980462	0.773618	0.777663	0.753618	0.947009	0.867638	0.872635	0.34405	0.419048	0.706068	0.720458	0.897778	0.897778
				chr1	179481685	179481836	0.826068	0.87279	0.850379	0.878472	0.907843	0.96875	0.18956	0.0708333	0.893087	0.832086	0.849206	0.849206		chr10	75136732	75136836	0.856209	0.940351	0.890351	0.964286	0.984375	1	0.229064	0.275	0.916667	0.866541	0.895833	0.895833
				chr1	179548287	179548385	0.629744	0.57598	0.756944	0.979167	0.872571	0.803323	0.185185	0.243849	0.766204	0.775253	0.849327	0.849327		chr10	75261270	75261480	0.928154	0.916667	0.883333	0.984615	0.949935	0.901331	0.221429	0.190091	0.872026	0.977778	0.876389	0.876389
				chr1	179562631	179562653	0.727106	0.761111	0.577778	0.941026	0.848611	0.948718	0.207619	0.0545809	0.874387	0.782107	0.74902	0.74902		chr10	75667499	75667511	0.209303	0.190564	0.197511	0	0.0484615	0.100125	0	0	0.678571	0.7	0.845238	0.845238
				chr1	179568993	179569004	0.958333	0.685897	0.895238	0.909091	1	0.95	0.291667	0.0741758	0.857143	0.957428	0.914861	0.914861		chr10	76822086	76822249	0.658476	0.551843	0.566667	0.944444	0.793038	0.852991	0.516428	0.514975	0.851528	0.934682	0.902698	0.902698
				chr1	179586284	179586302	0.853836	0.811765	0.846154	0.857143	0.918261	0.933794	0.43913	0.37013	0.95696	1	0.883333	0.883333		chr10	76936934	76937183	0.377836	0.313333	0.288889	0.920714	0.681302	0.800771	0.111538	0.0745454	0.345833	0.3875	0.384492	0.384492
				chr1	179587792	179587951	0.453734	0.428758	0.488889	0.907692	0.706288	0.70101	0.183333	0.107576	0.503547	0.618519	0.512821	0.512821		chr10	76938368	76938613	0.87442	0.755906	0.816142	0.919643	0.873117	0.844048	0.62964	0.520927	0.852916	0.890831	0.941074	0.941074
				chr1	179591120	179591434	0.731667	0.675	0.714556	0.850275	0.909722	0.945833	0.482779	0.420455	0.87599	0.863817	0.849282	0.849282		chr10	76959504	76959607	0.610714	0.645833	0.677083	1	0.852357	0.8	0.123016	0.177866	0.7575	0.770898	0.818182	0.818182
				chr1	179591813	179592026	0.639966	0.626166	0.592707	0.918454	0.797151	0.726362	0.219304	0.351711	0.839916	0.852842	0.831534	0.831534		chr10	76960103	76960108	0.7	0.668182	0.875	0.833333	0.852941	0.75	0.233333	0.363636	0.837719	0.6875	0.916667	0.916667
				chr1	179595298	179595604	0.757552	0.668364	0.811675	0.942807	0.911941	0.899346	0.19746	0.128296	0.761414	0.753049	0.770897	0.770897		chr10	76966568	76966585	0.761404	0.557276	0.356061	0.884615	0.802083	0.702797	0.0739348	0.148897	0.504545	0.633838	0.759615	0.759615
				chr1	179598780	179598830	0.677083	0.734962	0.585227	0.9375	0.788363	0.90873	0.03125	0.0555556	0.675325	0.645833	0.9	0.9		chr10	77000916	77001034	0.602696	0.47219	0.548334	0.951282	0.771921	0.722727	0.0315476	0.119936	0.615346	0.573419	0.586447	0.586447
				chr1	179610580	179610673	0.582143	0.888167	0.808829	0.966667	0.836807	0.80127	0.131618	0.0117647	0.724032	0.872075	0.592569	0.592569		chr10	77626920	77627137	0.61329	0.644379	0.629718	0.907197	0.856494	0.808088	0.140007	0.0342262	0.646415	0.61788	0.646405	0.646405
				chr1	179610955	179610978	0.683333	0.698529	0.590659	1	0.912879	0.933333	0.207143	0.136364	0.892962	0.822368	0.863095	0.863095		chr10	77641718	77641850	0.7111	0.695214	0.616747	0.906142	0.919947	0.820818	0.219529	0.100251	0.777778	0.763072	0.818071	0.818071
				chr1	179612481	179612602	0.728568	0.761404	0.733333	1	0.83153	0.826389	0.352814	0.166667	0.844662	0.898284	0.80815	0.80815		chr10	79701364	79701566	0.544628	0.464286	0.71337	0.825	0.614641	0.595887	0.074269	0.190465	0.606811	0.781454	0.604735	0.604735
				chr1	179612916	179613090	0.566626	0.626535	0.627435	0.869192	0.806777	0.893304	0.336111	0.310458	0.781775	0.805459	0.852361	0.852361		chr10	79897175	79897219	0.805021	0.787668	0.827412	0.944444	0.84026	0.905935	0.19773	0.313811	0.720956	0.845455	0.883333	0.883333
				chr1	179617390	179617677	0.614307	0.554155	0.584071	0.785908	0.761934	0.715569	0.0728979	0.203943	0.699454	0.773367	0.556587	0.556587		chr10	80051566	80051657	0.566964	0.447262	0.552536	0.894444	0.806452	0.888889	0.119048	0.138462	0.291353	0.333333	0.944444	0.944444
				chr1	179618252	179618328	0.636223	0.558036	0.819444	0.91875	0.866039	0.923559	0.37375	0.216346	0.958333	0.904762	0.804545	0.804545		chr10	80629028	80629044	0.767483	0.626154	0.666667	0.944444	0.781746	0.779644	0.25	0.172078	0.724359	0.714744	0.916667	0.916667
				chr1	179633174	179633362	0.810794	0.756044	0.840833	0.869841	0.877522	0.873527	0.169562	0.211209	0.768756	0.776902	0.822899	0.822899		chr10	80860012	80860184	0.421053	0.640196	0.678207	0.904762	0.858272	0.866011	0.0625	0.0606061	0.659091	0.532051	0.831169	0.831169
				chr1	180561692	180561771	0.850529	0.942857	1	1	0.969697	1	0.239286	0.167763	0.952381	0.920875	0.908153	0.908153		chr10	81600154	81600174	0.553571	0.742424	0.606061	0.75	0.782967	0.826389	0.0625	0.208333	0.333333	0.6	0.875	0.875
				chr1	180571400	180571502	0.936508	0.743231	0.670139	1	0.908371	0.953125	0.188664	0.244048	0.75112	0.768601	0.865972	0.865972		chr10	83570285	83570373	0.763128	0.866947	0.739559	0.944786	0.927144	0.918636	0.475024	0.448718	0.898303	0.857156	0.908571	0.908571
				chr1	180604340	180604408	0.785714	0.804545	0.704545	1	0.850588	0.916667	0.21875	0.136364	0.716667	0.788603	0.741176	0.741176		chr10	84564406	84564561	0.808974	0.761084	0.814682	0.949495	0.889608	0.95	0.198856	0.192949	0.82659	0.94252	0.798701	0.798701
				chr1	180607271	180607435	0.606061	0.764404	0.762892	0.859524	0.848584	0.755223	0.119298	0.151515	0.828632	0.901099	0.805556	0.805556		chr10	85014730	85014826	0.558453	0.413485	0.511905	0.663736	0.528078	0.547457	0.0803309	0.0863722	0.743647	0.688095	0.742857	0.742857
				chr1	180618884	180619090	0.887623	0.943233	0.945701	0.913333	0.972851	0.876984	0.567599	0.575152	0.90557	0.921362	0.940267	0.940267		chr10	86321448	86321637	0.571236	0.517133	0.368241	0.889569	0.691816	0.731533	0.0845899	0	0.466171	0.538677	0.667478	0.667478
				chr1	181214464	181214488	0.956944	0.944444	0.979167	1	0.981481	0.972222	0.257937	0.360606	0.9125	0.974359	1	1		chr10	86341117	86341326	0.587302	0.604279	0.666667	0.944444	0.776316	0.852381	0.391667	0.262897	0.734754	0.564815	0.904762	0.904762
				chr1	181300977	181300985	0.776515	0.6	0.875	1	0.888889	0.8125	0.158103	0.207721	0.716667	0.863782	0.894444	0.894444		chr10	91507045	91507055	1	0.904762	0.833333	0.894737	0.918269	0.911111	0.0645833	0	0.981481	0.923077	0.71875	0.71875
				chr1	182762408	182762706	0.802461	0.819794	0.868318	0.939394	0.930566	0.874461	0.202678	0.210684	0.713036	0.756587	0.707172	0.707172		chr10	92464294	92464399	0.972778	0.958182	0.834411	0.974359	0.97096	0.982456	0.648284	0.482828	0.987654	0.739994	0.950794	0.950794
				chr1	182773885	182774068	0.685773	0.663305	0.654091	0.870328	0.886781	0.908929	0.233294	0.19127	0.644522	0.791105	0.632971	0.632971		chr10	92531454	92531684	0.878592	0.894841	0.8875	0.954545	0.892815	0.9375	0.706715	0.601886	0.863826	0.683725	0.93	0.93
				chr1	182781259	182781269	0.87963	0.766176	0.888889	0.948718	0.983333	0.980392	0.421111	0.396187	0.951024	0.894598	0.97619	0.97619		chr10	92551780	92551808	0.961538	0.8875	0.884615	0.964286	0.928205	0.881944	0.433913	0.209957	0.896667	0.69304	0.866071	0.866071
				chr1	182793476	182793642	0.624415	0.676905	0.712518	0.824837	0.810761	0.717857	0.253889	0.0741026	0.793908	0.786164	0.771667	0.771667		chr10	93162217	93162432	0.325357	0.273836	0.407143	0.316667	0.329552	0.356548	0.0737257	0.122917	0.425092	0.448374	0.546667	0.546667
				chr1	182796676	182796695	0.564103	0.722222	0.757143	1	0.842105	0.78125	0.215909	0.210526	0.803571	0.89221	0.713636	0.713636		chr10	93232709	93232795	0.820973	0.783702	0.898246	0.974359	0.864035	0.92674	0.253039	0.444444	0.924589	0.805511	0.848616	0.848616
				chr1	182822880	182823003	0.665815	0.776296	0.779128	0.922364	0.776509	0.866327	0.286105	0.375513	0.867779	0.86911	0.84708	0.84708		chr10	94162490	94162523	0.809783	0.857143	0.952381	0.856209	0.847643	0.859524	0.195513	0.125	0.923276	0.95	0.966667	0.966667
				chr1	182824307	182824357	0.64069	0.575466	0.444833	0.83254	0.774758	0.727368	0.156572	0.13663	0.697471	0.567363	0.569841	0.569841		chr10	94211464	94211479	0.817805	0.660038	0.790865	0.966667	0.8375	0.862229	0.127083	0.2	0.871053	0.613636	0.9375	0.9375
				chr1	182825355	182825594	0.613636	0.767802	0.678571	0.803571	0.858333	0.806818	0.261364	0	0.875598	0.71875	0.764214	0.764214		chr10	94294695	94295185	0.580044	0.517753	0.603441	0.814103	0.702062	0.656499	0.112411	0.0544872	0.664247	0.567835	0.761453	0.761453
				chr1	182920049	182920075	0.764706	0.788961	0.770833	0.875	0.593985	0.777778	0.1	0.117647	0.755682	0.805385	0.526442	0.526442		chr10	94295540	94295859	0.40787	0.38546	0.580556	0.818948	0.625368	0.656503	0.0583333	0	0.691846	0.563578	0.620269	0.620269
				chr1	183931824	183932280	0.594286	0.565501	0.472508	0.816075	0.76355	0.726335	0.0470588	0.0545455	0.580734	0.621758	0.503122	0.503122		chr10	94296293	94296457	0.962963	0.85641	0.911681	0.962963	0.949039	0.952614	0.176844	0.0476191	0.884199	0.918254	0.835586	0.835586
				chr1	184974674	184974693	0.799346	0.852137	0.722222	0.895623	0.8566	0.84632	0.407843	0.245752	0.920207	0.842593	0.914916	0.914916		chr10	94296855	94297038	0.81448	0.770898	0.772727	0.708333	0.768421	0.954545	0.0915332	0	0.902381	0.655882	0.888889	0.888889
				chr1	184991889	184991902	0.871053	0.909926	0.909091	0.95	0.975	0.954545	0.280449	0.119048	0.928571	0.972222	0.97619	0.97619		chr10	94297363	94298397	0.751726	0.75629	0.800867	0.946722	0.890155	0.870103	0.115233	0.0272709	0.830755	0.731608	0.873508	0.873508
				chr1	184992352	184992367	0.27619	0.676471	0.7	0.803571	0.800395	0.741259	0.156651	0.117893	0.538176	0.591787	0.538889	0.538889		chr10	94819096	94819139	0.823718	0.743333	0.833694	1	0.920833	0.856725	0.441176	0.37452	0.934609	0.795853	0.950549	0.950549
				chr1	187662658	187662769	0.681548	0.670966	0.639095	0.910606	0.861642	0.883413	0.0681593	0.0178571	0.709313	0.662917	0.563702	0.563702		chr10	94919510	94919732	0.626331	0.572864	0.578691	0.865243	0.830871	0.687382	0.23872	0.318961	0.72405	0.653244	0.726359	0.726359
				chr1	187734735	187734950	0.947051	0.865329	0.858287	0.916667	0.937031	0.951082	0.346012	0.313312	0.918203	0.930485	0.930169	0.930169		chr10	96047484	96047587	0.407265	0.593806	0.5875	0.863095	0.721801	0.813636	0.0335968	0.115923	0.355571	0.370612	0.64584	0.64584
				chr1	187965412	187965639	0.455357	0.459077	0.555556	0.362825	0.395514	0.558067	0.0462963	0.12371	0.615253	0.670628	0.591667	0.591667		chr10	96224483	96224498	0.90625	0.910973	0.923077	0.970588	0.877778	0.904167	0.152632	0.116977	0.868234	0.862308	0.884615	0.884615
				chr1	187966265	187966343	0.619883	0.423529	0.441326	0.8	0.485855	0.416667	0.225926	0.111111	0.712222	0.713588	0.705357	0.705357		chr10	96334299	96334370	0.915789	0.756578	0.919048	0.94	0.942702	0.87619	0.638889	0.649864	0.933001	0.967	0.968421	0.968421
				chr1	187999077	187999222	0.554113	0.522727	0.483333	0.858333	0.6875	0.693182	0	0.0263158	0.590659	0.5	0.454348	0.454348		chr10	96739190	96739226	0.671429	0.34897	0.561905	0.954545	0.867424	0.761905	0.0694444	0.0333333	0.638655	0.697115	0.535897	0.535897
				chr1	188004927	188005071	0.763575	0.777014	0.769645	0.915907	0.926711	0.887831	0.271718	0.0826118	0.769582	0.864983	0.931303	0.931303		chr10	98554619	98554663	0.876263	0.964286	0.873377	1	0.891986	1	0.380769	0.1875	0.983871	0.902308	0.949875	0.949875
				chr1	188029153	188029723	0.338464	0.264762	0.334896	0.803263	0.571606	0.618861	0.0786373	0.0329942	0.299519	0.417948	0.344076	0.344076		chr10	98556232	98556279	0.812363	0.747321	0.864452	0.915583	0.811494	0.947222	0.278964	0.150066	0.934783	0.968126	0.724367	0.724367
				chr1	188030829	188030850	0.6875	0.9	0.888889	0.916667	1	1	0.330435	0.384454	0.846377	0.946286	0.881818	0.881818		chr10	98917070	98917332	0.621946	0.513294	0.62707	0.828598	0.851555	0.930688	0.152937	0.255308	0.642901	0.751951	0.683152	0.683152
				chr1	188105780	188106023	0.631624	0.513333	0.662124	0.64545	0.658861	0.650198	0.528316	0.378963	0.839964	0.932771	0.829047	0.829047		chr10	98930613	98930734	0.47619	0.5	0.311111	1	0.821429	0.721591	0.0238095	0.0384615	0.644118	0.566667	0.676136	0.676136
				chr1	188186848	188186864	0.523656	0.418651	0.6	0.808333	0.703526	0.72807	0.137427	0.0384615	0.732639	0.816934	0.472222	0.472222		chr10	98932624	98932641	0.735531	0.751852	0.733796	0.974359	0.813333	0.966667	0.277778	0.260922	0.733913	0.752259	0.792063	0.792063
				chr1	188459272	188459283	0.907407	0.944444	0.959559	0.918803	0.911206	0.981481	0.625	0.574057	0.973846	0.985507	0.935714	0.935714		chr10	98951541	98951880	0.689209	0.775515	0.711565	0.870911	0.822976	0.762963	0.216973	0.216068	0.744701	0.742404	0.787558	0.787558
				chr1	188836236	188836296	0.797348	0.861111	0.831818	0.96875	0.885093	0.911654	0.15	0.241667	0.801383	0.815476	0.672065	0.672065		chr10	98976717	98976764	0.738231	0.67814	0.909167	0.870183	0.8531	0.76	0.459557	0.334949	0.830303	0.813452	0.624747	0.624747
				chr1	188977137	188977231	0.851527	0.686555	0.731026	0.881929	0.852697	0.888425	0.146612	0.129693	0.764838	0.774913	0.790938	0.790938		chr10	99136172	99136359	0.6875	0.668831	0.895722	1	0.795139	0.909091	0.221429	0.14881	0.741758	0.625	0.830065	0.830065
				chr1	189118103	189118135	0.520704	0.473684	0.565476	0.95	0.654018	0.714286	0.0333333	0	0.583333	0.516484	0.481061	0.481061		chr10	99204059	99204068	0.466667	0.5	0.5	0.25	0.305147	0.25	0.0384615	0.0833333	0.59375	0.8125	0.727273	0.727273
				chr1	189232828	189233095	0.525247	0.627282	0.604436	0.871687	0.755875	0.85119	0.239501	0.172952	0.579741	0.656074	0.369228	0.369228		chr10	105795784	105795936	0.751752	0.578898	0.740411	0.961424	0.944013	0.92163	0.140246	0.0766106	0.678775	0.66744	0.794823	0.794823
				chr1	189404572	189404629	0.89951	0.797149	0.73545	0.866667	0.865385	0.92094	0.262072	0.345134	0.793519	0.893333	0.634921	0.634921		chr10	107468771	107468782	0.939338	0.923077	0.921053	0.897368	0.953125	0.9	0.166667	0.0555556	0.916667	0.928571	0.782967	0.782967
				chr1	189442352	189442363	0.409091	0.553309	0.681818	0.713636	0.697802	0.888889	0.166667	0.166667	0.67663	0.619048	0.201316	0.201316		chr10	108075034	108075056	0.782353	0.8	0.547619	0.791667	0.860577	0.9	0.188995	0.297203	0.810606	0.659091	0.783333	0.783333
				chr1	189719051	189719226	0.785714	0.870879	0.840278	0.892045	0.883871	0.928571	0.25	0.0357143	0.744505	0.866176	0.777778	0.777778		chr10	110986873	110986891	0.630682	0.74375	0.75	1	0.889676	0.815476	0.150735	0.0741758	0.641026	0.9	0.763889	0.763889
				chr1	189767483	189767748	0.481538	0.493517	0.429654	0.803571	0.664449	0.751574	0.0308442	0.0380952	0.468021	0.463636	0.224724	0.224724		chr10	111252600	111252765	0.684006	0.492857	0.77381	0.956439	0.840011	0.812438	0.170833	0.19199	0.252083	0.413636	0.776593	0.776593
				chr1	190977175	190977322	0.54902	0.540123	0.642022	0.805556	0.686159	0.602061	0.0294486	0.168651	0.508333	0.626603	0.630769	0.630769		chr10	111290004	111290103	0.450361	0.254762	0.255556	0.930392	0.686362	0.764957	0.0533333	0.0796569	0.302995	0.28299	0.528788	0.528788
				chr1	191093704	191093717	0.790441	0.763793	0.823529	0.933333	0.899038	0.875	0.361538	0.17381	0.812771	0.897243	0.894444	0.894444		chr10	111929867	111929894	0.638462	0.603239	0.619048	0.715278	0.73607	0.795094	0.117479	0.14127	0.636232	0.597619	0.792857	0.792857
				chr1	191518360	191518379	0.726103	0.695076	0.689565	1	0.794913	0.95	0.114662	0.102381	0.672515	0.646617	0.912879	0.912879		chr10	114553335	114553358	0.981481	0.958333	0.961538	1	1	0.970588	0.5	0.395933	0.485893	0.704969	0.977273	0.977273
				chr1	191772134	191772326	0.336215	0.370769	0.162626	0.785476	0.627524	0.714652	0.0779388	0.0444444	0.286869	0.301949	0.178571	0.178571		chr10	114809429	114809450	0.788889	0.722222	0.715888	0.948718	0.800176	0.806944	0.286154	0.208333	0.666005	0.810185	0.811508	0.811508
				chr1	191778040	191778236	0.71639	0.594882	0.658274	0.895685	0.814902	0.82573	0.471869	0.449815	0.760015	0.793479	0.705952	0.705952		chr10	115019033	115019206	0.776661	0.688908	0.791516	0.979604	0.869406	0.882081	0.0759481	0.0604167	0.525405	0.565758	0.475256	0.475256
				chr1	192087025	192087031	0.6	0.642857	0.844612	0.788095	0.777606	0.89011	0.0874384	0	0.766667	0.783333	0.738889	0.738889		chr10	115082017	115082097	0.804444	0.828571	0.80543	0.96875	0.826389	0.811364	0.161957	0.121795	0.814935	0.798333	0.875	0.875
				chr1	192087333	192087342	0.774929	0.928571	1	0.75	0.815789	0.710084	0.273897	0.214286	0.913043	0.84375	0.772917	0.772917		chr10	116251212	116251350	0.870193	0.780383	0.830051	0.946429	0.877895	0.843333	0.200119	0.198202	0.724034	0.786851	0.886667	0.886667
				chr1	192090807	192091062	0.671054	0.68254	0.553361	0.98913	0.820589	0.840152	0.166456	0.121041	0.730752	0.813308	0.864906	0.864906		chr10	117184964	117184984	0.517544	0.758065	0.740741	0.866667	0.727124	0.733696	0.121324	0	0.741778	0.882456	0.655556	0.655556
				chr1	192091388	192091415	0.733333	0.722222	0.801865	0.888889	0.925926	0.825926	0.373016	0.356838	0.892788	0.931746	1	1		chr10	117193624	117193779	0.472222	0.685897	0.436364	0.944444	0.817857	0.752381	0.186316	0.304825	0.806034	0.833333	0.75	0.75
				chr1	192091675	192092014	0.54301	0.398464	0.559524	0.569333	0.505654	0.373691	0.126244	0.115487	0.525423	0.566231	0.543653	0.543653		chr10	117194186	117194200	0.9	0.694853	0.933333	0.791667	0.844828	0.9	0.232143	0.401786	0.847826	0.901587	0.874339	0.874339
				chr1	193085757	193086045	0.754026	0.724579	0.828333	0.903056	0.890684	0.850225	0.406858	0.48315	0.876018	0.857778	0.83	0.83		chr10	117693139	117693245	0.563533	0.625458	0.52381	1	0.91358	0.836111	0.338039	0.266204	0.438462	0.55303	0.865424	0.865424
				chr1	193316633	193316643	0.8125	0.666667	0.679487	0.916667	0.970588	1	0.0625	0.177632	0.73419	0.778431	0.82619	0.82619		chr10	118681229	118681387	0.651976	0.851389	0.949495	0.972222	0.932759	0.926136	0.191098	0.0227273	0.875957	0.894771	0.90625	0.90625
				chr1	193971146	193971179	0.65311	0.652381	0.733516	0.922222	0.816138	0.794737	0.02	0	0.638889	0.654534	0.273897	0.273897		chr10	119108891	119109021	0.696429	0.695804	0.666667	0.803571	0.846154	0.819444	0.166667	0.0263158	0.781499	0.748188	0.78125	0.78125
				chr10	3855700	3855724	0.405844	0.558442	0.82619	0.892857	0.821053	0.859091	0.331111	0.21875	0.845281	0.798712	0.766667	0.766667		chr10	119470828	119470866	0.903792	0.862434	0.931235	0.934921	0.941677	0.904762	0.333333	0.232323	0.769841	0.878788	0.944444	0.944444
				chr10	4053301	4053556	0.660229	0.542527	0.488393	0.911111	0.743264	0.82381	0.0828997	0.150694	0.721502	0.655472	0.716715	0.716715		chr10	119558100	119558180	0.712121	0.873077	0.677083	0.888889	0.906926	0.944444	0.1	0.152381	0.80625	0.775	0.813187	0.813187
				chr10	4323298	4323385	0.841518	0.868899	0.754104	0.935732	0.949167	0.850521	0.346324	0.301562	0.889046	0.913302	0.809066	0.809066		chr10	119605088	119605265	0.790855	0.853866	0.891748	0.979167	0.938889	0.926082	0.134031	0.188797	0.90004	0.911769	0.859942	0.859942
				chr10	4430621	4430661	0.616402	0.653333	0.74183	0.785714	0.712702	0.958333	0.160774	0.138095	0.82996	0.614474	0.721154	0.721154		chr10	119661917	119661925	0.821538	0.782609	0.787879	0.933333	0.76721	0.861111	0.0454546	0	0.812693	0.821429	0.761905	0.761905
				chr10	4435166	4435437	0.52551	0.669607	0.47803	0.949134	0.839382	0.831724	0.152175	0.146949	0.533465	0.64135	0.711462	0.711462		chr10	119854744	119854768	0.854545	0.90625	0.902778	1	0.827826	0.853618	0.245217	0.218254	0.73125	0.765152	0.821212	0.821212
				chr10	5048580	5048761	0.615948	0.656489	0.619591	0.871732	0.749499	0.782776	0.0208333	0.0285948	0.541784	0.662425	0.394938	0.394938		chr10	120963031	120963090	0.690476	0.6375	0.783333	1	0.686508	0.944444	0.315385	0.0454546	0.593137	0.725	0.941176	0.941176
				chr10	7140400	7140569	0.789575	0.7725	0.672024	1	0.818548	0.882551	0.204131	0.268444	0.719591	0.772962	0.6868	0.6868		chr10	121177113	121177210	0.813853	0.648392	0.740385	0.962848	0.84823	0.888889	0.191683	0.358059	0.843928	0.891919	0.715686	0.715686
				chr10	7595209	7595385	0.590443	0.497964	0.629167	0.754209	0.725564	0.653121	0.16163	0.078355	0.644434	0.631694	0.661484	0.661484		chr10	121427622	121427631	0.741379	0.778656	0.875	1	0.912963	0.856209	0.0333333	0.0625	0.758333	0.736111	0.774725	0.774725
				chr10	7638315	7638483	0.749749	0.774681	0.699596	0.880124	0.754562	0.750556	0.0939939	0.0705882	0.847119	0.85113	0.832874	0.832874		chr10	121462513	121462636	0.60092	0.614068	0.637582	0.85	0.848501	0.91	0.169443	0.134118	0.59962	0.677262	0.735065	0.735065
				chr10	7975513	7975589	0.902778	0.85	0.88141	0.916667	0.843434	1	0.251923	0.0654762	0.853535	0.645833	0.566667	0.566667		chr10	121520451	121520602	0.847786	0.765088	0.744597	0.916667	0.946947	0.870833	0.273547	0.263602	0.66	0.885455	0.904436	0.904436
				chr10	9863659	9863698	0.765873	0.767094	0.919048	0.961874	0.935948	0.93266	0.151756	0	0.643188	0.777088	0.781676	0.781676		chr10	122692333	122692347	0.668028	0.737892	0.693939	1	0.875	0.933166	0.378086	0.261968	0.698115	0.819444	0.796169	0.796169
				chr10	9888484	9888630	0.743447	0.719577	0.634921	1	0.882011	0.939394	0.280093	0.262821	0.7542	0.874172	0.644444	0.644444		chr10	122809645	122809651	0.633333	0.590909	0.642857	0.82619	0.9	0.833333	0.111111	0.0801282	0.592105	0.78125	0.693182	0.693182
				chr10	9892192	9892642	0.629141	0.69053	0.767677	0.984375	0.88152	0.929167	0.115614	0.10119	0.733041	0.660755	0.497093	0.497093		chr10	122814327	122814374	0.590994	0.606939	0.770563	1	0.879949	0.81806	0.146199	0.271164	0.769638	0.865993	0.772515	0.772515
				chr10	9897692	9898057	0.57792	0.581013	0.532407	0.826052	0.655927	0.736869	0.114595	0.0835152	0.561296	0.708678	0.582983	0.582983		chr10	123367475	123367747	0.691256	0.790134	0.664338	0.885387	0.817164	0.821192	0.230246	0.345759	0.795579	0.803128	0.768314	0.768314
				chr10	10204106	10204266	0.605105	0.662398	0.410714	0.886781	0.713002	0.607143	0.0706349	0.0833333	0.760294	0.777788	0.758654	0.758654		chr10	124501833	124501928	0.801058	0.867521	0.9	0.930556	0.869281	0.90303	0.347269	0.447115	0.936136	0.909934	0.882051	0.882051
				chr10	10252238	10252393	0.54882	0.487803	0.722527	0.764069	0.749644	0.712302	0.141905	0.175	0.579186	0.650274	0.499405	0.499405		chr10	126972172	126972231	0.261364	0.430556	0.52972	0	0.196154	0.270833	0.193615	0.0833333	0.323864	0.444444	0.875	0.875
				chr10	14041680	14041700	0.605263	0.615	0.875	0.964286	0.920807	0.895833	0.0294118	0.0263158	0.717391	0.635833	0.677083	0.677083		chr10	127239748	127239924	0.896682	0.797907	0.915517	0.964912	0.795455	0.875129	0.521212	0.428571	0.307692	0.664336	0.923077	0.923077
				chr10	14049006	14049119	0.650376	0.566245	0.725863	0.951389	0.768862	0.820473	0.0860004	0.0846066	0.719062	0.855687	0.766138	0.766138		chr10	127293200	127293356	0.748442	0.715724	0.697917	0.875	0.813636	0.894048	0.0138889	0.0441177	0.819769	0.764569	0.597222	0.597222
				chr10	14061657	14061660	0.857143	0.75	0.875	1	1	0.928571	0.158251	0.0357143	0.773826	0.761905	0.708333	0.708333		chr10	127516632	127516765	0.359091	0.257778	0.271678	0.25	0.333333	0.237879	0.122976	0.0666667	0.193571	0.207143	0.444444	0.444444
				chr10	14191289	14191361	0.731818	0.752778	0.74375	0.875	0.935714	0.754386	0.277174	0.025	0.830065	0.819737	0.697917	0.697917		chr10	127525811	127527009	0.423532	0.364052	0.413894	0.339997	0.332497	0.367363	0.0983215	0.0820858	0.514428	0.558637	0.63339	0.63339
				chr10	14192416	14192488	0.333333	0.602564	0.5	0.888889	0.4	0.444444	0.301282	0.114379	0.806541	0.924242	0.871429	0.871429		chr10	128039689	128039881	0.454416	0.592269	0.354701	0.904762	0.747402	0.808201	0.11453	0.030303	0.561616	0.508944	0.650641	0.650641
				chr10	18208241	18208251	0.444444	0.693627	0.5	0.931495	0.733333	0.666667	0.399123	0.380952	0.785575	0.891111	0.916667	0.916667		chr10	128495211	128495215	0.461538	0.5925	0.71875	1	0.725	0.922222	0.0513158	0	0.669231	0.804545	0.8	0.8
				chr10	19947044	19947102	0.760684	0.620513	0.696825	0.925	0.886453	0.946182	0.210741	0.333333	0.77051	0.779101	0.842078	0.842078		chr11	3247593	3247637	0.95	0.9375	0.916084	1	0.928571	1	0.473684	0.375	0.981481	0.947044	0.977273	0.977273
				chr10	20071912	20071997	0.8499	0.824199	0.792941	0.82057	0.867655	0.884943	0.134653	0.0178571	0.84697	0.837321	0.725893	0.725893		chr11	3249135	3249141	0.354167	0.590909	0.75	1	0.752525	0.81746	0	0.173611	0.303571	0.45	0.9375	0.9375
				chr10	20510062	20510115	0.547222	0.563158	0.635417	0.958333	0.766304	0.837255	0.135417	0.0384615	0.62963	0.63	0.665152	0.665152		chr11	3251166	3251212	0.82197	0.788889	0.95119	1	1	0.916667	0.328671	0.34375	0.915033	0.930288	0.961538	0.961538
				chr10	20560411	20560576	0.544872	0.5	0.615741	0.910256	0.762764	0.753846	0.137336	0.0476191	0.605882	0.601196	0.605413	0.605413		chr11	3251918	3252052	0.9	0.861111	0.958333	1	0.922222	0.9375	0.108333	0.0805627	0.899038	0.96875	0.825	0.825
				chr10	20725255	20725481	0.310441	0.286121	0.282883	0.657547	0.538642	0.662469	0.0931373	0.164038	0.460381	0.467863	0.488176	0.488176		chr11	3252475	3252522	0.916667	0.969697	0.842593	0.952381	0.919458	0.924908	0.157135	0.101852	0.897059	0.969697	0.765546	0.765546
				chr10	21328505	21328515	0.763158	0.72	0.726103	1	0.86039	0.90625	0.376471	0.162338	0.828446	0.859606	0.846429	0.846429		chr11	3256701	3256706	0.477564	0.55	0.85	0.875	0.875	0.881944	0.0851449	0	0.45	0.557692	0.607143	0.607143
				chr10	21718638	21718745	0.632917	0.654906	0.629868	0.709615	0.760632	0.680126	0.118768	0.0785714	0.596766	0.584295	0.570659	0.570659		chr11	3336176	3336279	0.710784	0.702078	0.736597	0.961648	0.849797	0.914389	0.100188	0.157341	0.6625	0.735425	0.662422	0.662422
				chr10	23042062	23042147	0.77451	0.775253	0.637821	0.947368	0.86141	0.923077	0.0997807	0.0454546	0.81	0.853571	0.618421	0.618421		chr11	3370682	3370806	0.552539	0.415709	0.531002	0.851852	0.741116	0.685185	0.0138889	0.0867521	0.72967	0.691142	0.506548	0.506548
				chr10	23971619	23971694	0.595238	0.571429	0.8375	0.845833	0.895408	0.977273	0.0113636	0	0.690417	0.546685	0.632051	0.632051		chr11	3402751	3402787	0.432881	0.38848	0.597222	0.856061	0.601111	0.668811	0.0890909	0.111111	0.220259	0.245852	0.575104	0.575104
				chr10	24078091	24078107	0.86039	0.792857	0.916084	0.923077	0.862308	0.869748	0.165266	0.166667	0.791667	0.861905	0.768908	0.768908		chr11	3422156	3422172	0.645833	0.833333	0.813187	1	0.9375	0.9	0.251225	0.407895	0.825397	0.861284	0.859477	0.859477
				chr10	24482069	24482195	0.813016	0.77805	0.923747	0.861111	0.783069	0.904159	0.153364	0.375641	0.828924	0.854803	0.799271	0.799271		chr11	4700815	4700964	0.798083	0.759137	0.687798	0.936508	0.866772	0.906433	0.334389	0.127728	0.712985	0.7114	1	1
				chr10	25890674	25890705	0.517045	0.275	0.775	0.664835	0.656296	0.617647	0.0263158	0	0.628788	0.439394	0.3	0.3		chr11	5056447	5056654	0.321149	0.318584	0.539347	0.62381	0.528322	0.694619	0.071382	0.0730472	0.461831	0.62925	0.700992	0.700992
				chr10	26359876	26359957	0.615741	0.608392	0.419192	0.896296	0.827506	0.772727	0.11044	0.0815437	0.645928	0.77918	0.418807	0.418807		chr11	5739144	5739183	0.677083	0.654762	0.458333	0.9375	0.909091	0.742424	0.25	0.157143	0.809524	0.857143	1	1
				chr10	31503388	31503432	0.761905	0.857143	0.861404	0.925	0.925	0.921053	0.29	0.2625	0.8375	0.879464	0.88	0.88		chr11	5740030	5740081	0.511111	0.280998	0.5	0.883333	0.60625	0.712941	0.147059	0.09375	0.294118	0.488038	0.821212	0.821212
				chr10	31551937	31552099	0.68014	0.595128	0.750672	0.933333	0.740126	0.81641	0.172121	0.0981818	0.688723	0.725108	0.783516	0.783516		chr11	5972630	5973958	0.774388	0.78756	0.815766	0.818998	0.814467	0.840926	0.351146	0.3434	0.88972	0.925497	0.85417	0.85417
				chr10	31553436	31553621	0.877124	0.892857	0.74267	0.896581	0.89678	0.914815	0.167084	0.275801	0.882353	0.923747	0.820635	0.820635		chr11	5974477	5974685	0.641858	0.510084	0.610185	0.872698	0.79037	0.829984	0.0916667	0.143333	0.605978	0.693866	0.705833	0.705833
				chr10	31589822	31589879	0.926042	0.817857	0.927015	0.972222	0.90695	0.96875	0.151555	0.0625	0.849962	0.913605	0.86756	0.86756		chr11	5976377	5976710	0.65051	0.507325	0.522977	0.794104	0.763228	0.778929	0.0681561	0.0765306	0.71862	0.705875	0.763714	0.763714
				chr10	38545610	38545615	0.891443	0.958333	0.916667	1	0.933333	1	0.409091	0.22291	0.910873	0.946429	0.947368	0.947368		chr11	6666866	6666946	0.863051	0.849265	0.826389	1	0.943381	0.911111	0.259259	0.227679	0.880952	0.916667	0.864286	0.864286
				chr10	39388225	39388463	0.848485	0.87963	0.715686	0.96875	0.920807	0.751515	0.343434	0.166667	0.928571	0.923077	0.927083	0.927083		chr11	6667210	6667244	0.663445	0.628677	0.697368	0.927273	0.84003	0.858281	0.0979067	0.165923	0.559544	0.589507	0.759233	0.759233
				chr10	39396698	39396899	0.694224	0.659745	0.653083	0.959055	0.81057	0.915741	0.247871	0.181818	0.652017	0.631734	0.713436	0.713436		chr11	7620344	7620581	0.734121	0.710317	0.728956	0.822222	0.732438	0.770899	0.203879	0.155303	0.513889	0.570707	0.650181	0.650181
				chr10	39540211	39540428	0.539367	0.505499	0.514359	0.847179	0.687688	0.764665	0.192293	0.109524	0.601303	0.762937	0.206944	0.206944		chr11	11873219	11873543	0.383578	0.369729	0.576199	0.623316	0.589537	0.572748	0.146313	0.218818	0.577403	0.629315	0.915993	0.915993
				chr10	39555650	39555672	0.563218	0.308333	0.490476	0.371429	0.485615	0.457977	0.208333	0.181818	0.753205	0.763889	0.517857	0.517857		chr11	12011288	12011463	0.8256	0.83047	0.834308	0.953824	0.866957	0.853383	0.424561	0.354762	0.836674	0.855799	0.864924	0.864924
				chr10	39612963	39613261	0.411431	0.321611	0.458765	0.380758	0.437894	0.476053	0.0812966	0.042619	0.445844	0.439979	0.16211	0.16211		chr11	18911798	18911865	0.707292	0.751832	0.60119	0.979167	0.871846	0.94881	0.281863	0.251838	0.9375	0.665113	0.770833	0.770833
				chr10	39613699	39613810	0.444318	0.403089	0.395979	0.437179	0.514881	0.417308	0.0125	0.0565476	0.520915	0.54995	0.159091	0.159091		chr11	18930678	18930906	0.223445	0.231013	0.3868	0.722424	0.593273	0.661333	0.167005	0.189725	0.279887	0.515436	0.592283	0.592283
				chr10	39614715	39615447	0.494499	0.415609	0.634076	0.582008	0.60291	0.511091	0.139096	0.0732721	0.618657	0.607801	0.399589	0.399589		chr11	20824448	20824678	0.506239	0.594118	0.508333	0.916667	0.717033	0.785714	0.166667	0.13555	0.260417	0.666667	0.629149	0.629149
				chr10	39615720	39615796	0.757353	0.8	0.801587	0.970588	0.83683	0.852381	0.160714	0.0909091	0.788043	0.91875	0.310458	0.310458		chr11	20827485	20827570	0.961538	0.814815	0.732353	1	0.818452	0.964286	0.216844	0.104167	0.866758	0.836765	0.738636	0.738636
				chr10	39733882	39733890	0.583333	0.448333	0.6	0.714286	0.768889	0.799107	0.100962	0.0652174	0.678378	0.724138	0.854167	0.854167		chr11	20829137	20829156	0.437302	0.469883	0.421296	0.923633	0.763957	0.743791	0.0798627	0.0196078	0.452778	0.434124	0.504843	0.504843
				chr10	39734192	39734506	0.62	0.478368	0.484675	0.904231	0.726895	0.796373	0.314971	0.285066	0.854273	0.9146	0.782784	0.782784		chr11	22040201	22040418	0.236111	0.173789	0.296296	0.537037	0.320513	0.233333	0.0114942	0	0.337778	0.441919	0.359007	0.359007
				chr10	39817679	39817957	0.712575	0.590701	0.678077	0.925897	0.781075	0.789316	0.200594	0.192794	0.617741	0.657468	0.576146	0.576146		chr11	22078717	22079090	0.393304	0.408183	0.391978	0.723677	0.635813	0.627813	0.0569803	0.110683	0.443056	0.449241	0.449762	0.449762
				chr10	39865994	39866103	0.678571	0.732353	0.672727	0.923077	0.850926	0.9	0.177116	0.27037	0.900641	0.952381	0.846591	0.846591		chr11	23024150	23024164	0.766667	0.861905	0.727941	0.95	1	0.9375	0.290435	0.198718	0.863487	0.901786	0.844444	0.844444
				chr10	39872527	39872650	0.849265	0.7	0.958333	0.888889	0.866071	0.95	0.216912	0.286325	0.958333	0.9375	0.887363	0.887363		chr11	27233426	27233446	0.657609	0.589286	0.631579	0.782407	0.837209	0.916667	0.0393519	0.0384615	0.605882	0.656642	0.698485	0.698485
				chr10	39874365	39874570	0.964912	0.803241	0.826284	0.919786	0.941026	0.925926	0.427106	0.429119	0.909736	0.958887	0.917789	0.917789		chr11	29735047	29735141	0.782222	0.698611	0.798077	0.983333	0.899155	0.93266	0.150556	0.184863	0.498331	0.691228	0.714674	0.714674
				chr10	39891409	39891568	0.565417	0.574821	0.601808	0.816306	0.762123	0.698452	0.223071	0.0238095	0.654106	0.70958	0.648333	0.648333		chr11	30250980	30251314	0.742845	0.756254	0.786797	0.941667	0.873522	0.818355	0.375332	0.284028	0.776675	0.795571	0.801328	0.801328
				chr10	39937346	39937480	0.641667	0.677083	0.679487	0.954545	0.765385	0.916667	0.0952381	0.0714286	0.650794	0.818182	0.53125	0.53125		chr11	32199566	32199595	0.602564	0.584821	0.645833	0.708333	0.842949	0.821429	0.0960784	0.0555556	0.577778	0.380342	0.708333	0.708333
				chr10	39958742	39958822	0.88	0.770202	0.837662	0.846639	0.897368	0.95	0.28799	0.207792	0.908467	0.816667	1	1		chr11	32200337	32200633	0.640031	0.678822	0.668705	0.828852	0.817195	0.803916	0.185177	0.107846	0.689459	0.658919	0.759127	0.759127
				chr10	40023968	40024250	0.636607	0.687398	0.635928	0.901911	0.790164	0.827167	0.33321	0.349892	0.621082	0.66932	0.371979	0.371979		chr11	32650955	32650974	0.648352	0.724476	0.884259	0.866667	0.895833	0.759259	0.213047	0.265873	0.594212	0.724444	0.873626	0.873626
				chr10	41731011	41731020	0.904444	0.97619	0.935714	0.97619	0.929803	0.974359	0.573124	0.455854	0.947059	0.895614	0.601852	0.601852		chr11	35612396	35612528	0.443497	0.346429	0.404762	0.499112	0.553116	0.508193	0.201019	0.0869048	0.424428	0.3997	0.60956	0.60956
				chr10	41878535	41878654	0.572239	0.682747	0.69902	0.944901	0.826021	0.73596	0.187433	0.249635	0.719659	0.758681	0.738603	0.738603		chr11	35875948	35876562	0.71674	0.63138	0.763854	0.743085	0.77319	0.66219	0.265484	0.188052	0.759316	0.734162	0.905322	0.905322
				chr10	41901961	41902077	0.757446	0.911795	0.933333	0.971429	0.891876	0.875664	0.257065	0.0707692	0.933321	0.906914	0.905974	0.905974		chr11	35878283	35878486	0.541111	0.575	0.614583	0.897321	0.775244	0.747222	0.270833	0.32451	0.809729	0.746941	0.725379	0.725379
				chr10	42260802	42260835	0.834127	0.728632	0.611111	0.877778	0.939394	0.941026	0.0742945	0.0980861	0.880471	0.87451	0.795238	0.795238		chr11	35885198	35885552	0.801389	0.785333	0.826984	0.810073	0.7795	0.84	0.23011	0.223798	0.839505	0.906364	0.907143	0.907143
				chr10	43384729	43384903	0.822917	0.763804	0.812179	0.857784	0.786364	0.833333	0.35249	0.219841	0.884596	0.773983	0.759064	0.759064		chr11	35893294	35893338	0.238462	0.34375	0.721591	0.611111	0.619048	0.732323	0.0333333	0.05	0.452652	0.335784	0.666667	0.666667
				chr10	43518086	43518194	0.757018	0.636409	0.585419	0.794017	0.879187	0.791317	0.360375	0.405322	0.752137	0.822222	0.770833	0.770833		chr11	35895264	35895324	0.540588	0.545806	0.513548	0.980769	0.787661	0.704678	0.0588235	0.142857	0.482143	0.5	0.620536	0.620536
				chr10	44462710	44462913	0.758633	0.730082	0.881818	0.916667	0.918788	0.892483	0.350453	0.262311	0.817657	0.844322	0.663041	0.663041		chr11	35897165	35897198	0.367424	0.290323	0.586111	0.845238	0.531746	0.75	0.0263158	0	0.365385	0.55	0.575	0.575
				chr10	44463983	44464166	0.688636	0.659722	0.757372	0.916667	0.864601	0.804808	0.250365	0.338257	0.901408	0.95077	0.782752	0.782752		chr11	41994456	41994566	0.626165	0.637714	0.465812	0.750794	0.829116	0.842031	0.0310245	0.0404412	0.701685	0.6229	0.596357	0.596357
				chr10	44466033	44466086	0.611146	0.305702	0.403361	0.755505	0.620197	0.72226	0.0977866	0.117749	0.751761	0.668595	0.466447	0.466447		chr11	41999130	41999153	0.527778	0.596154	0.452381	0.666667	0.639319	0.5	0.0584615	0	0.641124	0.776498	0.56	0.56
				chr10	44466985	44467013	0.557276	0.296703	0.334541	0.972222	0.755698	0.557692	0.0384615	0.115385	0.656863	0.545455	0.4	0.4		chr11	43425242	43425247	0.71875	0.819737	0.851648	0.958333	0.9375	0.902083	0.421798	0.464286	0.813853	0.769231	0.92619	0.92619
				chr10	44518807	44518820	0.714286	0.666667	0.787879	0.888889	0.760073	0.888889	0.0434174	0.0476191	0.762077	0.640278	0.142857	0.142857		chr11	43529931	43530179	0.641212	0.571059	0.573016	0.772222	0.740952	0.706667	0.149515	0.149047	0.70668	0.706043	0.770245	0.770245
				chr10	44523404	44523421	0.511785	0.31746	0.703704	0.904762	0.691667	0.877193	0.155921	0.20943	0.694682	0.713492	0.378758	0.378758		chr11	43530493	43530790	0.828326	0.88633	0.922949	0.951282	0.874868	0.929048	0.229882	0.182727	0.928739	0.926847	0.958667	0.958667
				chr10	44528353	44528732	0.494169	0.381547	0.497459	0.375813	0.366769	0.413275	0.150167	0.28591	0.649004	0.750084	0.341236	0.341236		chr11	43531219	43531473	0.846471	0.765933	0.882172	0.829048	0.941566	0.907692	0.152063	0.104229	0.65223	0.753987	0.929371	0.929371
				chr10	44858547	44858749	0.710084	0.532468	0.668269	0.916118	0.845238	0.729167	0.148387	0.105263	0.747283	0.63875	0.516667	0.516667		chr11	43531765	43532171	0.760602	0.631778	0.816119	0.88589	0.859733	0.853646	0.401671	0.243191	0.779349	0.842272	0.889135	0.889135
				chr10	45190083	45190314	0.817016	0.96337	0.937037	0.958333	0.922655	0.959559	0.1294	0.0846154	0.865507	0.944444	0.214286	0.214286		chr11	43532465	43532676	0.850379	0.790074	0.9	0.95	0.960526	0.891667	0.545497	0.503032	0.945817	0.964115	0.889903	0.889903
				chr10	53646113	53646121	0.75	0.863636	0.875	0.9375	0.952381	0.964286	0.0505747	0.0263158	0.728125	0.755848	0.802005	0.802005		chr11	43534087	43534218	0.909926	0.867308	0.921212	0.95	0.928261	1	0.40087	0.332418	1	0.947368	1	1
				chr10	57783644	57784257	0.5114	0.490552	0.579102	0.545916	0.673858	0.648554	0.166519	0.29373	0.581925	0.60919	0.501548	0.501548		chr11	43534975	43535233	0.827244	0.916557	0.906435	0.926243	0.962505	0.926217	0.376403	0.384096	0.911905	0.940705	0.908565	0.908565
				chr10	57785397	57785589	0.791821	0.617576	0.544518	0.875	0.726437	0.785738	0.0627485	0.194221	0.637811	0.665543	0.149103	0.149103		chr11	43536635	43536716	0.816667	0.789293	0.869444	0.884259	1	0.933333	0.199206	0.203858	0.616809	0.836111	0.933333	0.933333
				chr10	57785979	57786274	0.545009	0.378697	0.572775	0.688967	0.571167	0.54533	0.0402778	0.0958333	0.579017	0.646989	0.302083	0.302083		chr11	43537262	43537356	0.745798	0.7	0.808333	0.916667	0.779352	0.777778	0.166667	0.22619	0.768182	0.605769	0.944444	0.944444
				chr10	59715104	59715342	0.735269	0.622963	0.667172	0.81713	0.810606	0.873077	0.296667	0.328758	0.704861	0.80117	0.64881	0.64881		chr11	43539329	43539703	0.546349	0.515596	0.534147	0.764428	0.68568	0.682155	0.162345	0.0709025	0.603686	0.674849	0.725793	0.725793
				chr10	59785038	59785056	0.62619	0.29943	0.301587	0.374074	0.383598	0.433862	0.0910088	0	0.617995	0.72901	0.533333	0.533333		chr11	43540290	43540643	0.635106	0.593929	0.433957	0.691071	0.669279	0.615676	0.153003	0.166667	0.294785	0.475258	0.709781	0.709781
				chr10	60809203	60809268	0.580205	0.598331	0.487341	0.932143	0.785843	0.848923	0.0787829	0.0963828	0.699901	0.768029	0.716071	0.716071		chr11	43542420	43542510	0.790404	0.801455	0.717949	0.958333	0.869792	0.923077	0.0839161	0.0666667	0.384058	0.689815	0.88	0.88
				chr10	60816334	60816388	0.622778	0.580582	0.548413	0.592593	0.709809	0.733333	0.237485	0.249405	0.748291	0.67803	0.793651	0.793651		chr11	43543856	43543894	0.97619	0.902715	0.974359	1	0.96746	0.955556	0.305415	0.288889	0.974359	0.974359	0.9375	0.9375
				chr10	60820354	60820664	0.593864	0.470887	0.558453	0.956667	0.730664	0.752381	0.108085	0.0422222	0.693858	0.890038	0.658333	0.658333		chr11	43548325	43548493	0.128175	0.204926	0.195068	0.372385	0.121898	0.267989	0.00877193	0.0166667	0.333481	0.299388	0.582792	0.582792
				chr10	60822109	60822126	0.422619	0.420424	0.44837	0.85	0.727273	0.831439	0.210256	0.111111	0.775	0.809524	0.634921	0.634921		chr11	43549604	43550010	0.460181	0.539947	0.710043	0.701598	0.591772	0.739359	0.17397	0.259887	0.600362	0.594208	0.814863	0.814863
				chr10	60955681	60955857	0.431929	0.419971	0.406319	0.502315	0.466246	0.558974	0.17244	0.152778	0.68707	0.555553	0.633156	0.633156		chr11	43552896	43552983	0.35	0.460784	0.481618	1	0.831699	0.775401	0.0263158	0.0588235	0.346154	0.375	0.58547	0.58547
				chr10	61487103	61487263	0.787985	0.572044	0.720716	0.893651	0.828359	0.696517	0.204118	0.0866667	0.781408	0.700909	0.819447	0.819447		chr11	43553245	43553463	0.736024	0.75419	0.828335	0.984127	0.892135	0.937063	0.306304	0.33296	0.847619	0.870115	0.874633	0.874633
				chr10	61552556	61552561	0.909091	0.833333	0.902083	1	0.857143	0.923077	0.283333	0.191667	0.811005	0.85	0.78125	0.78125		chr11	43563030	43563067	0.727778	0.673203	0.763248	0.877778	0.924359	0.88547	0.361531	0.184127	0.861345	0.888112	0.875926	0.875926
				chr10	61569881	61570278	0.566439	0.510905	0.541177	0.657078	0.586794	0.650279	0.167637	0.251253	0.602386	0.673962	0.568311	0.568311		chr11	43566775	43566835	0.771825	0.59085	0.703704	0.333333	0.64188	0.731481	0.218519	0.278704	0.2	0.69281	0.944444	0.944444
				chr10	62844985	62845007	0.866667	0.770619	0.803119	0.948718	0.824242	0.861971	0.378205	0.34697	0.790329	0.787507	0.73545	0.73545		chr11	43575431	43575434	0.541667	0.302198	0.383333	0.5	0.475	0.384615	0.0882353	0	0.319746	0.666667	0.785714	0.785714
				chr10	62854786	62854794	0.727273	0.642857	0.766026	0.928571	0.9	0.848684	0.0714286	0.1	0.834795	0.845588	0.697917	0.697917		chr11	44739836	44739886	0.679798	0.861905	0.773443	0.954167	0.853175	0.972222	0.170833	0.150432	0.799259	0.804527	0.886619	0.886619
				chr10	62863977	62864099	0.482656	0.313689	0.403361	0.885531	0.620873	0.820807	0.136449	0.0465368	0.651233	0.601932	0.443124	0.443124		chr11	46301686	46301797	0.713235	0.754246	0.722222	1	0.924912	0.873016	0.26565	0.315152	0.908153	0.878307	0.924908	0.924908
				chr10	63041365	63041384	0.916667	0.954545	1	1	1	0.875	0.327122	0.364583	0.954545	1	0.96875	0.96875		chr11	46304700	46304841	0.623057	0.698587	0.751877	0.862927	0.8895	0.700758	0.143347	0.095063	0.835833	0.826838	0.920238	0.920238
				chr10	63124145	63124178	0.916667	0.666667	0.642857	1	0.732456	0.8125	0.205263	0.233766	0.745385	0.8125	0.552083	0.552083		chr11	46306229	46306624	0.796248	0.72734	0.784615	0.945578	0.784754	0.908279	0.426293	0.376858	0.881803	0.915517	0.906471	0.906471
				chr10	63603267	63603303	0.907407	0.928333	1	1	0.951499	0.884127	0.307749	0.254918	0.956272	0.987179	0.948205	0.948205		chr11	46309067	46309302	0.738409	0.644432	0.71627	0.938344	0.912135	0.821669	0.272186	0.303731	0.824873	0.913298	0.898449	0.898449
				chr10	67039199	67039372	0.419331	0.342405	0.41533	0.860525	0.652751	0.676051	0.130856	0.169007	0.535434	0.4929	0.237847	0.237847		chr11	46309580	46309825	0.797864	0.791387	0.615026	0.93266	0.870363	0.931857	0.525597	0.533571	0.809839	0.919756	0.889976	0.889976
				chr10	67224054	67224226	0.444444	0.639394	0.501684	0.875	0.759546	0.769697	0.0175439	0.0289855	0.542125	0.5625	0.375926	0.375926		chr11	46310740	46311608	0.430533	0.366993	0.467297	0.651333	0.535018	0.587679	0.0860827	0.0584615	0.468147	0.540112	0.783824	0.783824
				chr10	67587525	67587600	0.793817	0.716088	0.921805	0.958421	0.907899	0.871169	0.111765	0.0296703	0.866345	0.753875	0.744394	0.744394		chr11	46347683	46347697	0.866959	0.958333	0.801282	1	0.742424	0.902083	0.350649	0.330882	0	0.608456	0.964286	0.964286
				chr10	68284854	68284996	0.847794	0.700654	0.631278	1	0.840685	0.789927	0.148593	0.135227	0.715613	0.671591	0.505539	0.505539		chr11	49935085	49935153	0.563636	0.625874	0.660714	1	0.86039	0.9	0.233696	0.207895	0.901338	0.766734	0.859091	0.859091
				chr10	69119693	69119878	0.755556	0.713636	0.79902	0.923077	0.896104	0.888889	0.293478	0.176471	0.769958	0.796296	0.736264	0.736264		chr11	50260608	50260663	0.820513	0.870432	0.889864	0.977778	0.919631	0.911111	0.100529	0.133333	0.842861	0.877451	0.734921	0.734921
				chr10	69156709	69156831	0.466667	0.621846	0.538274	1	0.841923	0.708333	0.0407517	0.0583333	0.466364	0.587826	0.41141	0.41141		chr11	50533355	50533455	0.855311	0.722222	0.859259	0.793651	0.882512	0.924908	0.265734	0.278089	0.860185	0.917892	0.873016	0.873016
				chr10	69211458	69211847	0.613622	0.802762	0.766865	0.900933	0.859728	0.902275	0.455561	0.349714	0.781191	0.796946	0.777066	0.777066		chr11	50689883	50689936	0.775	0.681287	0.772727	1	0.756494	0.75	0.25	0.383523	0.781863	0.75641	0.970588	0.970588
				chr10	69214545	69214789	0.914286	0.965517	0.889286	1	0.98	1	0.25	0.388889	0.949495	0.886752	0.925272	0.925272		chr11	51113534	51113659	0.732143	0.863636	0.880952	0.846154	0.714286	0.854167	0.229167	0.23913	0.779545	0.847826	0.833333	0.833333
				chr10	69215316	69215349	0.948718	0.936364	0.925926	1	0.9375	1	0.313725	0.484493	0.968182	0.977778	0.9375	0.9375		chr11	51127835	51127925	0.672444	0.779095	0.887279	0.84733	0.761049	0.730045	0.446858	0.440537	0.76788	0.575	0.909069	0.909069
				chr10	69215637	69215716	0.95	0.954545	1	0.954545	0.934783	0.964286	0.398148	0.253788	0.886364	0.875	0.875458	0.875458		chr11	52059058	52059095	0.8375	0.814815	0.848901	0.75	0.879386	0.678571	0.270161	0.237179	0.762097	0.841667	0.859091	0.859091
				chr10	69229043	69229181	0.754545	0.934375	0.875916	0.914773	0.955	0.915625	0.314512	0.260136	0.941017	0.892451	0.749188	0.749188		chr11	54092607	54092619	0.341667	0.359211	0.20362	0.472222	0.541667	0.741667	0.0787037	0.1	0.443723	0.407046	0.615079	0.615079
				chr10	69252241	69252322	0.910488	0.918426	0.899083	0.942262	0.948314	0.938072	0.427976	0.440316	0.896815	0.913147	0.868859	0.868859		chr11	54311335	54311536	0.662458	0.577623	0.834127	0.888889	0.880903	0.773518	0.431746	0.30787	0.827778	0.834188	0.861231	0.861231
				chr10	69262407	69262480	0.622727	0.8125	0.83701	0.816667	0.768182	0.95	0.223602	0.233333	0.76409	0.800952	0.491071	0.491071		chr11	55850591	55850708	0.550505	0.642361	0.603896	0.9	0.861765	0.716667	0.0238095	0	0.685714	0.662698	0.449657	0.449657
				chr10	69337638	69337715	0.637576	0.630617	0.732143	0.983333	0.794682	0.877193	0.204656	0.0795322	0.845217	0.893939	0.4875	0.4875		chr11	55973988	55974024	0.69958	0.501471	0.71875	1	0.89221	0.669643	0.220395	0.222222	1	0.723529	0.79697	0.79697
				chr10	69534047	69534957	0.318536	0.250754	0.304876	0.403397	0.298487	0.402206	0.119467	0.0743478	0.52817	0.579579	0.563913	0.563913		chr11	55974462	55974519	0.701958	0.710101	0.745513	0.904762	0.872283	0.917724	0.270194	0.193116	0.836458	0.82084	0.941667	0.941667
				chr10	69589683	69589847	0.763889	0.809783	0.569602	1	0.902157	0.845299	0.367743	0.274279	0.897138	0.88986	0.777056	0.777056		chr11	58033792	58033838	0.742424	0.702517	0.544118	0.83461	0.698052	0.861404	0	0.107955	0.6375	0.811966	0.826389	0.826389
				chr10	69597600	69597834	0.854286	0.76441	0.83004	0.941282	0.950952	0.8475	0.206341	0.260433	0.847206	0.839198	0.86913	0.86913		chr11	59186516	59186527	0.633929	0.732143	0.675	1	0.791667	1	0	0	0.821429	0.818182	0.681818	0.681818
				chr10	69696338	69696348	0.5	0.266667	0.293956	1	0.74375	0.5	0.0227273	0	0.568182	0.556324	0.520833	0.520833		chr11	59797272	59797412	0.83017	0.823214	0.721212	0.958333	0.898474	0.87738	0.502451	0.36229	0.78788	0.8125	0.936905	0.936905
				chr10	69748235	69748300	0.743452	0.647619	0.849206	0.950549	0.939855	0.846154	0.128257	0.142857	0.779762	0.760606	0.789123	0.789123		chr11	59850591	59850656	0.607143	0.608333	0.714286	0.909091	0.857143	0.928571	0.166667	0.0769231	0.525172	0.618421	0.61875	0.61875
				chr10	69785539	69785826	0.600095	0.516911	0.490106	0.8625	0.699835	0.859361	0.179643	0.186819	0.636916	0.661787	0.687732	0.687732		chr11	60141435	60141627	0.393891	0.160579	0.261905	0.252381	0.288131	0.351111	0.0854396	0.0888889	0.53533	0.456219	0.700303	0.700303
				chr10	69797408	69797489	0.829545	0.830144	0.84375	1	0.826087	0.746212	0.188312	0.1875	0.84767	0.670426	0.588068	0.588068		chr11	60177258	60177528	0.36529	0.312949	0.353789	0.260227	0.197236	0.172618	0.0253975	0.0482639	0.55678	0.691183	0.603262	0.603262
				chr10	69922673	69922750	0.437691	0.553968	0.582143	0.690476	0.640212	0.333333	0.0917655	0.0972222	0.541502	0.585165	0.110845	0.110845		chr11	61276810	61276904	0.833333	0.735948	0.834188	0.833333	0.746759	0.9375	0.322095	0.183629	0.816425	0.863158	0.912173	0.912173
				chr10	69944417	69944421	0.708333	0.75	0.75	0.928571	0.884615	0.964286	0.375	0.178309	0.796875	0.911239	0.730556	0.730556		chr11	63923469	63923507	0.294265	0.247273	0.460784	0.0580808	0.0863698	0.153086	0.309942	0.266667	0.461305	0.605489	1	1
				chr10	70152800	70153189	0.641129	0.742354	0.639727	0.915208	0.850323	0.83723	0.188128	0.219293	0.649733	0.684253	0.691848	0.691848		chr11	64012114	64012157	0.271605	0.306607	0.305254	0.941026	0.680741	0.583333	0.0954449	0.0512821	0.392829	0.404444	0.473064	0.473064
				chr10	72657519	72657524	0.911765	0.863636	0.972222	1	0.838442	0.916667	0.241667	0.283333	0.964286	0.825893	0.916667	0.916667		chr11	64242856	64242995	0.857639	0.802198	0.787879	0.8125	0.777778	0.958333	0.214286	0.09375	0.8	0.75188	0.723529	0.723529
				chr10	73314822	73314877	0.78022	0.845238	0.678571	0.944444	0.891667	0.912879	0.312459	0.410256	0.946429	0.943452	0.729532	0.729532		chr11	66155405	66155426	0.532567	0.711765	0.693452	0.96875	0.830888	0.931522	0.0465368	0	0.546154	0.61087	0.863636	0.863636
				chr10	73817686	73817880	0.312121	0.218519	0.375758	0.814103	0.724336	0.648998	0.100198	0.0392157	0.536111	0.644376	0.563399	0.563399		chr11	66519382	66519397	0.827778	0.639297	0.779762	1	0.939394	0.885714	0.104167	0.0512821	0.767196	0.677855	0.682598	0.682598
				chr10	73823798	73823947	0.703704	0.814815	0.75641	1	0.932692	0.906061	0.037037	0.025641	0.713492	0.806548	0.372222	0.372222		chr11	66676522	66676659	0.797619	0.716667	0.533333	0.895833	0.70749	0.75947	0.0770308	0.03125	0.851097	0.643939	0.770308	0.770308
				chr10	73825480	73825664	0.665072	0.56337	0.582751	0.972222	0.736624	0.746717	0.119841	0.0208333	0.606405	0.615577	0.236438	0.236438		chr11	67113620	67113682	0.833333	0.933333	0.833333	0.928571	0.930642	0.859091	0.115489	0.0833333	0.840741	0.85641	0.833333	0.833333
				chr10	73828327	73828428	0.851852	0.673535	0.9	0.825	0.869048	0.785714	0.1778	0.0310245	0.79486	0.842607	0.506915	0.506915		chr11	67124904	67125097	0.698413	0.867521	0.763492	1	0.830928	0.882456	0.314778	0.161255	0.886111	0.976984	0.861177	0.861177
				chr10	73829093	73829689	0.836111	0.833333	0.768286	0.919101	0.93707	0.907675	0.236491	0.163194	0.839196	0.858065	0.642282	0.642282		chr11	67139446	67139895	0.749797	0.648611	0.752301	0.899252	0.858435	0.845265	0.15321	0.152045	0.743641	0.791724	0.672017	0.672017
				chr10	73832311	73832417	0.867965	0.638889	0.688312	0.833333	0.763889	0.809524	0.363095	0.242424	0.769328	0.840741	0.632716	0.632716		chr11	67778330	67778370	0.759804	0.755556	0.776984	0.979167	0.880645	0.816305	0.379487	0.225397	0.555859	0.710648	0.962963	0.962963
				chr10	73839516	73839541	0.755515	0.85119	0.744444	0.964286	0.877321	0.806502	0.182692	0.288961	0.922705	0.812112	0.787202	0.787202		chr11	67780411	67780737	0.50272	0.570076	0.546825	0.882576	0.764916	0.671762	0.129971	0.05	0.510454	0.592168	0.819949	0.819949
				chr10	73839821	73840013	0.878676	0.821429	0.875	1	0.875	0.85	0.417614	0.147059	0.804511	0.886364	0.755348	0.755348		chr11	67905130	67905177	0.851215	0.772222	0.797024	1	0.905702	0.836257	0.114379	0.0357143	0.819876	0.814286	0.696691	0.696691
				chr10	73850765	73850782	0.685287	0.76862	0.699495	0.959559	0.919048	0.921296	0.135705	0.0666667	0.50022	0.514286	0.401587	0.401587		chr11	68706724	68706742	0.799499	0.711538	0.738889	0.901786	0.815735	0.897321	0.142857	0.124402	0.875	0.76796	0.823308	0.823308
				chr10	73871736	73871979	0.653846	0.58547	0.587879	1	0.918841	0.826389	0.11261	0.20406	0.741026	0.748246	0.716667	0.716667		chr11	69288642	69288646	0.5	0.826797	0.833333	0.944444	0.806452	0.8125	0.209524	0.176692	0.562192	0.713333	0.769231	0.769231
				chr10	73875057	73875123	0.843249	0.870445	0.809524	0.95	0.908088	0.923077	0.315217	0.276961	0.815476	0.966667	0.666667	0.666667		chr11	69361107	69361122	0.694629	0.561186	0.627706	0.733333	0.81746	0.785714	0.102381	0	0.685855	1	0.816667	0.816667
				chr10	73886474	73886562	0.838889	0.845749	0.875397	0.923295	0.899107	0.946429	0.0840278	0.078125	0.944872	0.977273	0.642857	0.642857		chr11	69601288	69601456	0.731895	0.692597	0.692609	0.984375	0.883397	0.867188	0.320596	0.291667	0.739309	0.716667	0.782089	0.782089
				chr10	73892068	73892271	0.714912	0.714103	0.619351	0.87037	0.885041	0.879902	0.131528	0.0972222	0.696009	0.810924	0.690946	0.690946		chr11	70050686	70050713	0.711776	0.592628	0.846801	0.933333	0.880513	0.892332	0.152852	0.2	0.788207	0.84388	0.85101	0.85101
				chr10	73892618	73892692	0.894737	0.895833	0.72381	0.921296	0.929683	0.872222	0.209141	0.136752	0.827381	0.858795	0.656944	0.656944		chr11	70586625	70586772	0.733333	0.72807	0.6875	0.9	0.771242	0.869748	0.0555556	0.0882353	0.525	0.708333	0.666667	0.666667
				chr10	73893338	73893351	0.818182	0.787879	0.857143	0.95	0.83658	0.863636	0.0934783	0.176692	0.829545	0.790043	0.534965	0.534965		chr11	70894561	70894589	0.682692	0.627451	0.607143	0.958333	0.944444	0.90625	0.252874	0.169048	0.69375	0.724677	0.875	0.875
				chr10	73898630	73898858	0.826007	0.816587	0.814103	0.937322	0.926263	0.882051	0.319798	0.229847	0.855833	0.925926	0.778966	0.778966		chr11	71753594	71753698	0.813362	0.810462	0.800265	0.979167	0.896109	0.867315	0.549123	0.535827	0.912482	0.907837	0.894096	0.894096
				chr10	73902073	73902100	0.740537	0.661111	0.453704	0.952381	0.884127	0.796537	0.215152	0.142308	0.613623	0.781183	0.332957	0.332957		chr11	71774354	71774556	0.365112	0.300273	0.262874	0.776327	0.633363	0.617063	0.0909171	0.0230994	0.345054	0.392276	0.604666	0.604666
				chr10	73906417	73906420	0.807692	0.857143	0.75	0.928571	1	0.9	0.230769	0.217857	0.932184	0.957428	0.933794	0.933794		chr11	71886797	71886805	0.715686	0.596154	0.588235	1	0.883333	0.882353	0.145455	0.19375	0.84375	0.973684	0.884615	0.884615
				chr10	73909742	73909930	0.846667	0.924837	0.925926	0.977778	0.909091	0.872727	0.222222	0.3126	0.913675	0.857456	0.579167	0.579167		chr11	71891874	71891924	0.882051	0.768519	0.863248	0.944444	0.89951	1	0.218855	0.152381	0.857476	0.851852	0.948718	0.948718
				chr10	73915506	73915599	0.816667	0.74359	0.644231	0.809524	0.794551	0.866667	0.249475	0.192855	0.809203	0.802137	0.684524	0.684524		chr11	72033543	72033593	0.725753	0.737179	0.846639	0.958333	0.832712	0.89951	0.105263	0.0333333	0.641667	0.833333	0.805556	0.805556
				chr10	73936787	73936834	0.848718	0.689815	0.980392	0.876984	0.863409	0.963938	0.303608	0.244444	0.873223	0.859649	0.783889	0.783889		chr11	72195843	72195850	0.916667	0.864286	0.958333	0.928571	0.932806	0.881944	0.34	0.428571	0.891667	0.849265	0.973684	0.973684
				chr10	73939246	73939260	0.713636	0.3	0.631868	0.863636	0.75	0.783333	0.115217	0.0544118	0.580171	0.690171	0.576389	0.576389		chr11	72633721	72633858	0.65873	0.833333	0.875	1	0.902778	0.733333	0.197115	0.188462	0.555435	0.772619	0.811111	0.811111
				chr10	74013116	74013121	0.765789	0.9	0.866667	1	0.894444	0.9375	0.430833	0.284585	0.923077	0.84585	0.558333	0.558333		chr11	72691766	72691788	0.809091	0.9	0.808333	0.944272	0.900493	0.916176	0.270833	0.186364	0.693452	0.859524	0.859307	0.859307
				chr10	74386309	74386413	0.571429	0.737461	0.60119	0.954545	0.818151	0.892045	0.0871041	0.0769231	0.621379	0.694444	0.466667	0.466667		chr11	72980693	72980706	0.825	0.802963	0.714646	0.972222	0.9	0.944272	0.306818	0.147059	0.916084	0.722222	0.888889	0.888889
				chr10	74403362	74403436	0.630952	0.8	0.786184	0.921212	0.891176	0.794872	0.0488095	0	0.9375	0.870098	0.483333	0.483333		chr11	73021953	73022276	0.832829	0.743438	0.845997	0.967419	0.84997	0.85495	0.280996	0.332489	0.825484	0.875794	0.926768	0.926768
				chr10	74415615	74415703	0.699405	0.611111	0.705882	0.861111	0.883333	0.826389	0.0930736	0.0294118	0.708333	0.897321	0.790598	0.790598		chr11	75195659	75195808	0.445994	0.295483	0.460987	0.2	0.26875	0.225779	0	0.0166667	0.588384	0.576035	0.529268	0.529268
				chr10	75061508	75061748	0.221115	0.12884	0.175812	0.10569	0.110829	0.108158	0.0181406	0.0699546	0.28082	0.224888	0.0437281	0.0437281		chr11	75196965	75197319	0.834097	0.788906	0.881766	0.888889	0.889881	0.936029	0.451091	0.466925	0.907109	0.911317	0.940643	0.940643
				chr10	75062016	75062133	0.528024	0.403906	0.500177	0.437598	0.317148	0.374401	0.0518518	0.0512691	0.730922	0.636243	0.216931	0.216931		chr11	75197721	75197793	0.698611	0.714134	0.746337	0.810823	0.719231	0.71746	0.282633	0.295833	0.797292	0.793363	0.888889	0.888889
				chr10	75062877	75062983	0.648061	0.575	0.767857	1	0.883865	0.731685	0.0892857	0.0882353	0.769231	0.7	0.291667	0.291667		chr11	75200630	75200714	0.633772	0.522774	0.764881	0.654762	0.657051	0.696429	0.09375	0.331169	0.617949	0.596154	0.784926	0.784926
				chr10	75063341	75063365	0.483333	0.467391	0.583333	1	0.710317	0.675	0.03125	0.0454546	0.724432	0.62987	0.0833333	0.0833333		chr11	75201383	75201538	0.847436	0.724599	0.763922	0.915972	0.782079	0.95	0.265598	0.145346	0.673913	0.9	0.802547	0.802547
				chr10	75063974	75064105	0.526984	0.55529	0.64298	0.941667	0.850873	0.849524	0.11373	0.238214	0.758844	0.793048	0.393333	0.393333		chr11	75202678	75202749	0.733333	0.675	0.875	1	0.77381	0.866667	0.141667	0.0741758	0.896761	0.877622	0.7875	0.7875
				chr10	75068693	75068920	0.48544	0.419474	0.4627	0.778671	0.665489	0.63499	0.0875	0.14418	0.514787	0.549833	0.264334	0.264334		chr11	75208212	75208494	0.663332	0.542063	0.665985	0.514881	0.644502	0.530214	0.25393	0.178929	0.7187	0.722872	0.799274	0.799274
				chr10	75070851	75070929	0.61762	0.502549	0.612626	0.901818	0.805334	0.74134	0.097384	0.0307692	0.679437	0.597778	0.435408	0.435408		chr11	75210759	75210779	0.675	0.207792	0.375	0.75	0.564103	0.416667	0	0	0.330357	0.7125	0.714286	0.714286
				chr10	75081405	75081506	0.833713	0.647203	0.709524	0.958333	0.801231	0.853571	0.19246	0.0456349	0.822222	0.842344	0.327273	0.327273		chr11	75215349	75215475	0.87963	0.863333	0.783333	0.958333	0.768797	0.933333	0.311842	0.183529	0.900772	0.914251	0.89253	0.89253
				chr10	75097368	75097554	0.811566	0.703704	0.870965	0.980392	0.903968	0.908369	0.486928	0.341938	0.983333	0.931174	0.831169	0.831169		chr11	75216052	75216563	0.460249	0.43449	0.516674	0.467951	0.535374	0.530813	0.1221	0.120394	0.606601	0.637033	0.653699	0.653699
				chr10	75106394	75106511	0.762626	0.643889	0.874459	0.952381	0.896222	0.913753	0.406593	0.405361	0.895244	0.838095	0.775758	0.775758		chr11	75222911	75222926	0.888889	0.764637	0.93266	0.916667	0.832341	0.921296	0.252976	0.222222	0.876833	0.901961	0.779727	0.779727
				chr10	75118600	75118694	0.930556	0.814693	0.799306	0.803571	0.895549	0.867133	0.648396	0.591477	0.928486	0.961485	0.941667	0.941667		chr11	75227736	75227912	0.642857	0.576087	0.758772	1	0.647826	0.861607	0.342246	0.10084	0.941176	0.794737	1	1
				chr10	75136732	75136836	0.856209	0.940351	0.890351	0.964286	0.984375	1	0.229064	0.275	0.916667	0.866541	0.895833	0.895833		chr11	75228952	75229105	0.501186	0.450698	0.518296	0.896296	0.723291	0.769841	0.232684	0.18254	0.330357	0.73975	0.878788	0.878788
				chr10	75178930	75178966	0.832168	0.790476	0.833333	1	0.888889	0.95	0.149306	0.126697	0.787594	0.741667	0.833333	0.833333		chr11	75237073	75237366	0.304667	0.339082	0.327865	0.654917	0.488036	0.515138	0.0706616	0.0428571	0.30754	0.569751	0.456699	0.456699
				chr10	75261264	75261480	0.940128	0.930556	0.902778	0.987179	0.958279	0.893966	0.281746	0.208409	0.886411	0.981481	0.88588	0.88588		chr11	75242218	75242242	0.649123	0.645161	0.776522	0.840336	0.854391	0.746154	0.177083	0.328877	0.775	0.733333	1	1
				chr10	75448354	75448372	0.704545	0.435897	0.825	1	0.785714	0.9	0.0871212	0.0871212	0.77451	0.794643	0.777778	0.777778		chr11	75249941	75249951	0.541667	0.625	0.681818	0.714286	0.775692	0.85	0.119048	0	0.846154	0.802083	0.606061	0.606061
				chr10	75667328	75667856	0.170778	0.0900694	0.123592	0.0129193	0.0584821	0.0365613	0.0195998	0.00560897	0.354562	0.419222	0.330746	0.330746		chr11	75251114	75251301	0.644444	0.581594	0.678571	0.864286	0.72	0.634615	0.105263	0.115385	0.698529	0.694444	0.841176	0.841176
				chr10	76066428	76066480	0.628571	0.480769	0.653846	0.9375	0.802541	0.983333	0	0.0138889	0.517968	0.461667	0.163753	0.163753		chr11	75251764	75251863	0.622074	0.579545	0.435897	0.683333	0.469828	0.646199	0.165385	0.136364	0.678571	0.647917	0.619231	0.619231
				chr10	76821591	76821609	0.615385	0.469792	0.459821	0.96875	0.816176	0.857143	0.245833	0.0384615	0.67437	0.863354	0.797619	0.797619		chr11	75281561	75281710	0.441623	0.293331	0.449641	0.28862	0.250944	0.264411	0.19605	0.177179	0.551799	0.583484	0.711042	0.711042
				chr10	76822237	76822249	0.682692	0.497436	0.6	0.888889	0.689524	0.961538	0.415652	0.414566	0.920363	1	0.944444	0.944444		chr11	75282003	75282130	0.586695	0.511252	0.634868	0.384908	0.368689	0.302778	0.174145	0.354911	0.656311	0.850694	0.772222	0.772222
				chr10	76833519	76833530	0.644231	0.95	0.776515	0.916667	1	0.888889	0.138636	0.125	0.860837	0.802083	0.713636	0.713636		chr11	75282596	75282800	0.318871	0.32521	0.346039	0.31871	0.29351	0.3184	0.060502	0.147917	0.496834	0.62509	0.603423	0.603423
				chr10	76849206	76849224	0.665789	0.625494	0.609244	0.9	0.747692	0.770833	0.0166667	0	0.720909	0.554924	0.335714	0.335714		chr11	75293265	75293440	0.602834	0.713492	0.718819	0.793137	0.764321	0.750763	0.323666	0.26429	0.767532	0.8757	0.845472	0.845472
				chr10	76898230	76898459	0.660317	0.636549	0.642125	0.916667	0.864019	0.762963	0.106782	0.279857	0.818376	0.821549	0.789502	0.789502		chr11	75293916	75293955	0.624716	0.441234	0.364423	0.876786	0.694502	0.607433	0.195046	0.152778	0.675955	0.747119	0.701923	0.701923
				chr10	76936934	76937183	0.377836	0.313333	0.288889	0.920714	0.681302	0.800771	0.111538	0.0745454	0.345833	0.3875	0.384492	0.384492		chr11	75294381	75294468	0.340741	0.285	0.3	0.708333	0.675	0.791667	0.0217391	0	0.470435	0.596639	0.6	0.6
				chr10	76957540	76957731	0.733333	0.594697	0.678571	1	0.755061	0.742424	0.264706	0.174603	0.704545	0.732919	0.803922	0.803922		chr11	75542794	75542892	0.696364	0.620972	0.589869	0.966667	0.826877	0.886508	0.182465	0.167162	0.746801	0.822055	0.721795	0.721795
				chr10	76959498	76959607	0.588961	0.722222	0.706291	1	0.901572	0.795238	0.0986772	0.238577	0.768889	0.797265	0.750583	0.750583		chr11	75846741	75846773	0.59	0.640834	0.491623	0.916667	0.734568	0.639376	0.0222222	0.101852	0.734703	0.933333	0.837963	0.837963
				chr10	77000789	77000946	0.627536	0.583293	0.581608	0.925214	0.799355	0.753247	0.0497159	0.0944129	0.710728	0.684722	0.583333	0.583333		chr11	75873760	75873795	0.699134	0.454545	0.619048	0.974359	0.666667	0.832168	0.299145	0.34709	0.669956	0.677778	0.861905	0.861905
				chr10	77587313	77587362	0.973684	0.812069	0.79798	1	0.888889	1	0.097619	0.0975936	0.773043	0.622807	0.557692	0.557692		chr11	76125100	76125227	0.718254	0.676219	0.726521	0.853535	0.662037	0.779167	0.449092	0.360859	0.900862	0.699914	0.869841	0.869841
				chr10	77626920	77627137	0.61329	0.644379	0.629718	0.907197	0.856494	0.808088	0.140007	0.0342262	0.646415	0.61788	0.646405	0.646405		chr11	76196594	76196602	0.426877	0.652941	0.541667	0.96875	0.868132	0.909926	0.113636	0.0666667	0.515553	0.661859	0.631579	0.631579
				chr10	77641639	77641850	0.67025	0.643261	0.600405	0.901656	0.890541	0.811043	0.192889	0.102575	0.786243	0.685948	0.730586	0.730586		chr11	77423703	77423805	0.644501	0.431159	0.506579	0.961538	0.837302	0.791667	0.0555556	0	0.58631	0.603922	0.625874	0.625874
				chr10	79701364	79701566	0.544628	0.464286	0.71337	0.825	0.614641	0.595887	0.074269	0.190465	0.606811	0.781454	0.604735	0.604735		chr11	77935687	77935722	0.823077	0.692857	0.925824	0.767045	0.921053	0.919872	0.425595	0.127778	0.777473	0.886905	0.902715	0.902715
				chr10	79794235	79794240	0.473214	0.3125	0.5	0	0.196429	0.166667	0	0	0.473684	0.652778	0.595238	0.595238		chr11	78006091	78006105	0.72381	0.710526	0.693182	0.9375	0.9	0.804545	0.134387	0.114583	0.716578	0.75	0.966667	0.966667
				chr10	80228845	80228925	0.665013	0.533289	0.7327	0.852991	0.833885	0.768783	0.253743	0.119192	0.703038	0.801709	0.721057	0.721057		chr11	78210565	78210642	0.877622	0.773333	0.904762	0.872222	0.790625	0.844828	0.147619	0.136364	0.797619	0.784783	0.861905	0.861905
				chr10	80860117	80860184	0.5	0.725	0.712963	0.857143	0.867407	0.87594	0.09375	0.0909091	0.761364	0.673077	0.746753	0.746753		chr11	78284353	78284393	0.831329	0.845204	0.831349	1	0.793149	0.860029	0.13642	0.17246	0.767128	0.834069	0.814264	0.814264
				chr10	81075872	81075895	0.706271	0.803879	0.765512	0.980392	0.894659	0.876225	0.385088	0.253953	0.849282	0.891667	0.722222	0.722222		chr11	79114905	79115009	0.716667	0.710674	0.710131	0.902778	0.911433	0.919485	0.272282	0.164918	0.879953	0.84768	0.913753	0.913753
				chr10	83617036	83617049	0.676471	0.713251	0.839545	0.772727	0.823892	0.799107	0.0557276	0.125	0.794444	0.764706	0.375	0.375		chr11	79116816	79116993	0.274206	0.160819	0.172009	0.23125	0.1875	0.167361	0	0	0.429099	0.487299	0.367628	0.367628
				chr10	83618442	83618556	0.607143	0.314815	0.398496	0.618182	0.664263	0.717949	0	0.0333333	0.6	0.4375	0	0		chr11	79364878	79365016	0.729167	0.783333	0.849282	1	0.8375	0.773077	0.177931	0.276344	0.85899	0.780632	0.824111	0.824111
				chr10	83619532	83619670	0.723755	0.613778	0.685498	0.968254	0.842465	0.704496	0.225936	0.174107	0.821429	0.782738	0.339161	0.339161		chr11	79639037	79639086	0.715498	0.802868	0.827806	0.95	0.912785	0.915327	0.217195	0.227276	0.929167	0.861385	0.914286	0.914286
				chr10	84564406	84564561	0.808974	0.761084	0.814682	0.949495	0.889608	0.95	0.198856	0.192949	0.82659	0.94252	0.798701	0.798701		chr11	80242079	80242083	0.8	0.483333	0.863636	1	0.725	0.859091	0.124167	0.181818	0.59086	0.483766	0.628462	0.628462
				chr10	84757797	84758162	0.416401	0.406637	0.360644	0.439542	0.457725	0.514303	0.0904271	0.0558666	0.34036	0.386983	0.30291	0.30291		chr11	80545874	80545915	0.4061	0.319414	0.467832	1	0.795016	0.884938	0	0.030303	0.322222	0.528007	0.463413	0.463413
				chr10	85014733	85014826	0.619605	0.45936	0.603175	0.796093	0.559659	0.60873	0.107108	0.0675439	0.815058	0.784127	0.8	0.8		chr11	80578546	80578700	0.322215	0.371307	0.398718	0.656341	0.470139	0.586138	0	0.0476191	0.371771	0.492593	0.373264	0.373264
				chr10	86075231	86075246	0.637681	0.704615	0.72381	0.888889	0.851852	0.9	0.159091	0.182195	0.628289	0.756966	0.695238	0.695238		chr11	80588064	80588099	0.781863	0.843421	0.62619	0.85641	0.880208	0.881944	0.197059	0.25	0.811538	0.754545	0.919872	0.919872
				chr10	86197276	86197315	0.71118	0.677778	0.658497	0.946429	0.756773	0.826923	0.0882353	0.0666667	0.628655	0.731373	0.637255	0.637255		chr11	82226328	82226367	0.839286	0.641026	0.75	0.914286	0.883117	0.75	0.254683	0.03125	0.683356	0.744444	0.803166	0.803166
				chr10	86345019	86345036	0.764957	0.777778	0.722222	1	0.869658	0.948718	0.141204	0.178571	0.762278	0.806268	0.688889	0.688889		chr11	82318880	82319044	0.829119	0.69336	0.574405	0.868254	0.78892	0.869097	0.097076	0.0884673	0.736316	0.777019	0.762406	0.762406
				chr10	90152052	90152095	0.683333	0.545249	0.689744	0.870629	0.734848	0.833333	0.04	0.2	0.68862	0.585253	0.457327	0.457327		chr11	82972456	82972481	0.756614	0.896825	0.891667	0.962963	0.916667	0.948718	0.0992063	0.1		0.952381	1	1
				chr10	90458456	90458489	0.5	0.9	0.928571	0.853535	0.8375	1	0.261134	0.253846	0.869505	0.84413	0.626923	0.626923		chr11	83382111	83382116	0.65625	0.541667	0.65	1	0.795455	0.904167	0.0833333	0.15	0.741342	0.649565	0.763158	0.763158
				chr10	91504891	91505179	0.857759	0.851389	0.890218	0.956804	0.928185	0.907407	0.423865	0.403086	0.897674	0.870297	0.738876	0.738876		chr11	83392048	83392066	0.884615	0.833333	0.660714	1	0.896667	0.859091	0.0753968	0.120455	0.934783	0.975	0.690196	0.690196
				chr10	91507031	91507434	0.722192	0.703198	0.63789	0.821803	0.791746	0.770139	0.0652098	0.0501395	0.736945	0.6986	0.406414	0.406414		chr11	84292947	84292974	0.958333	0.900855	0.892788	0.962963	0.974359	0.939394	0.252838	0.231922	0.951058	0.982456	0.985507	0.985507
				chr10	91516304	91516359	0.739286	0.697917	0.610606	0.952083	0.886386	0.821429	0.220475	0.126374	0.771218	0.741988	0.219602	0.219602		chr11	84302643	84302651	1	0.871212	1	1	0.912879	0.944444	0.233333	0.05	0.919444	0.9	1	1
				chr10	93162274	93162420	0.295322	0.286561	0.464286	0.4	0.485294	0.314286	0.0619968	0.0833333	0.502198	0.536834	0.511853	0.511853		chr11	84359121	84359131	0.275641	0.307692	0.5	1	0.4375	0.803571	0.02	0.0263158	0.586957	0.505682	0.539474	0.539474
				chr10	93207116	93207142	0.793103	0.7875	0.847826	1	0.974022	0.880893	0.295455	0.392308	0.916176	0.893557	0.862229	0.862229		chr11	84367790	84367816	0.305147	0.366947	0.291667	0.607143	0.515789	0.491667	0.130435	0.247151	0.571569	0.380952	0.742424	0.742424
				chr10	93232709	93232795	0.820973	0.783702	0.898246	0.974359	0.864035	0.92674	0.253039	0.444444	0.924589	0.805511	0.848616	0.848616		chr11	84412835	84412940	0.487825	0.412594	0.480952	0.928571	0.668464	0.775525	0.104167	0	0.265931	0.251225	0.612013	0.612013
				chr10	93283172	93283193	0.813333	0.725	0.8	0.958333	0.878431	0.944444	0.136905	0.214286	0.811671	0.862069	0.271261	0.271261		chr11	84413365	84413386	0.461039	0.47619	0.438889	0.791667	0.716667	0.944444	0.0277778	0.277778	0.477778	0.397759	0.832168	0.832168
				chr10	93286824	93287028	0.647826	0.713545	0.661887	0.818269	0.770226	0.776455	0.404062	0.398512	0.808551	0.77919	0.556052	0.556052		chr11	84540734	84540912	0.580739	0.375207	0.475758	0.486183	0.495763	0.348485	0.224276	0.0482518	0.58921	0.556043	0.868687	0.868687
				chr10	93473769	93473791	0.738855	0.606443	0.638889	0.962963	0.812963	0.871795	0.35	0.479167	0.762173	0.821523	0.841071	0.841071		chr11	84707998	84708028	0.339525	0.456566	0.328571	0.314394	0.406746	0.277778	0	0.0333333	0.459325	0.456699	0.712121	0.712121
				chr10	93501649	93501785	0.486111	0.416667	0.455556	0.936364	0.632188	0.7	0.0666667	0.0980392	0.490278	0.391176	0.43956	0.43956		chr11	84874214	84874256	0.641026	0.550123	0.699802	0.948718	0.805287	0.811111	0.0629412	0.0722222	0.568182	0.60119	0.815651	0.815651
				chr10	94162476	94162523	0.8593	0.904762	0.944444	0.88033	0.886083	0.885516	0.255342	0.0833333	0.929243	0.938889	0.936111	0.936111		chr11	85654472	85654542	0.468254	0.441991	0.421296	0.927778	0.661836	0.711905	0.166667	0.108225	0.561542	0.525362	0.609081	0.609081
				chr10	94294695	94294916	0.67904	0.642701	0.699632	0.846154	0.756218	0.728339	0.157747	0.0817308	0.772686	0.639796	0.830502	0.830502		chr11	86016509	86016540	0.809955	0.695344	0.90873	0.964286	0.841341	0.868946	0.126984	0.121554	0.778571	0.751304	0.75	0.75
				chr10	94295540	94295859	0.40787	0.38546	0.580556	0.818948	0.625368	0.656503	0.0583333	0	0.691846	0.563578	0.620269	0.620269		chr11	86100979	86101078	0.666667	0.843891	0.792279	0.857143	0.85303	0.875	0.0769231	0.0583333	0.797794	0.781481	0.839286	0.839286
				chr10	94296279	94296457	0.972222	0.858974	0.912927	0.972222	0.947891	0.964461	0.224738	0.139881	0.877435	0.926786	0.842599	0.842599		chr11	86285939	86286008	0.559586	0.522299	0.581444	0.991304	0.740309	0.914394	0.204444	0.170215	0.504342	0.587951	0.719329	0.719329
				chr10	94296855	94297038	0.81448	0.770898	0.772727	0.708333	0.768421	0.954545	0.0915332	0	0.902381	0.655882	0.888889	0.888889		chr11	87357341	87357530	0.538961	0.427706	0.494372	0.706349	0.634963	0.856061	0.122367	0.117857	0.464367	0.496279	0.701154	0.701154
				chr10	94297363	94298465	0.763258	0.7544	0.785494	0.955134	0.883973	0.875389	0.123477	0.0229649	0.823873	0.751314	0.840849	0.840849		chr11	87984574	87984592	0.422917	0.315966	0.463571	0.875	0.716595	0.700535	0.201667	0.0741758	0.3125	0.695238	0.857143	0.857143
				chr10	94819004	94819139	0.787398	0.753692	0.790693	0.949351	0.899167	0.875853	0.36192	0.369157	0.910116	0.767512	0.888278	0.888278		chr11	88063216	88063235	1	0.522826	0.776442	0.875	0.844286	0.746753	0	0	0.199198	0.762626	0.746867	0.746867
				chr10	95087421	95087424	0.409091	0.309211	0.388889	0.928571	0.825	0.7	0.0208333	0	0.434473	0.589474	0.112637	0.112637		chr11	88106384	88106449	0.77381	0.676147	0.824176	0.904762	0.859048	0.856829	0.0512821	0.0636364	0.663818	0.635281	0.640741	0.640741
				chr10	96223771	96223825	0.74902	0.820451	0.760989	0.95	0.885776	0.84375	0.125	0.0238095	0.864146	0.854167	0.40056	0.40056		chr11	88117537	88117620	0.743041	0.750565	0.904167	0.878636	0.902222	0.983333	0.242688	0.0587179	0.902273	0.905985	0.842081	0.842081
				chr10	96224250	96224591	0.832094	0.890086	0.8719	0.933358	0.902494	0.868112	0.335308	0.359237	0.856233	0.847092	0.789446	0.789446		chr11	88122104	88122133	0.907967	0.86924	0.844444	1	0.962963	0.95	0.427857	0.41875	0.909926	0.919591	0.970588	0.970588
				chr10	96334299	96334370	0.915789	0.756578	0.919048	0.94	0.942702	0.87619	0.638889	0.649864	0.933001	0.967	0.968421	0.968421		chr11	88131885	88132424	0.665445	0.642671	0.616071	0.929167	0.812019	0.818876	0.180156	0.07916	0.588065	0.687775	0.715037	0.715037
				chr10	96643762	96643783	0.786713	0.811765	0.915033	0.964286	1	0.84375	0.172161	0.213235	0.931818	0.961538	0.853175	0.853175		chr11	89454893	89455077	0.527778	0.502193	0.563889	0.793803	0.660384	0.719551	0.161227	0.259058	0.656259	0.689718	0.981481	0.981481
				chr10	96739190	96739226	0.671429	0.34897	0.561905	0.954545	0.867424	0.761905	0.0694444	0.0333333	0.638655	0.697115	0.535897	0.535897		chr11	90350491	90350593	0.578139	0.424444	0.515128	0.782206	0.738457	0.734567	0.125304	0.0981283	0.516033	0.630485	0.603175	0.603175
				chr10	98508748	98508781	0.533654	0.691667	0.726891	0.892857	0.694293	0.595238	0.138889	0.03125	0.77619	0.733193	0.496503	0.496503		chr11	91861978	91862106	0.541667	0.854545	0.68125	0.787879	0.75	0.85	0	0.0294118	0.736559	0.730769	0.643158	0.643158
				chr10	98531615	98531640	0.628047	0.619895	0.711538	0.982456	0.868718	0.936364	0.140665	0	0.712418	0.882716	0.646617	0.646617		chr11	93965172	93965247	0.872596	0.790751	0.753205	1	0.915963	0.918129	0.511553	0.411458	0.945698	1	0.932143	0.932143
				chr10	98554619	98554663	0.876263	0.964286	0.873377	1	0.891986	1	0.380769	0.1875	0.983871	0.902308	0.949875	0.949875		chr11	94091691	94091786	0.958333	0.9	0.883117	0.888889	0.85307	0.75	0.30314	0.279412	0.85	0.85	0.917367	0.917367
				chr10	98555314	98555345	0.748355	0.681818	0.676471	0.805921	0.803828	0.829545	0.0717391	0.025	0.798032	0.752137	0.517544	0.517544		chr11	94130028	94130046	0.907407	0.742754	0.81639	0.958333	0.934019	0.909502	0.384747	0.20614	0.954365	0.895833	0.851648	0.851648
				chr10	98556232	98556279	0.812363	0.747321	0.864452	0.915583	0.811494	0.947222	0.278964	0.150066	0.934783	0.968126	0.724367	0.724367		chr11	94135930	94135985	0.493734	0.430345	0.509211	1	0.563095	0.845938	0.0882353	0.0357143	0.831197	0.745833	0.763889	0.763889
				chr10	98917070	98917332	0.621946	0.513294	0.62707	0.828598	0.851555	0.930688	0.152937	0.255308	0.642901	0.751951	0.683152	0.683152		chr11	94160676	94160931	0.39212	0.250852	0.38471	0.306548	0.354062	0.312017	0.402473	0.379915	0.620693	0.644737	0.691865	0.691865
				chr10	98930733	98930782	0.77451	0.659091	0.5	0.944444	0.781746	0.75	0.230769	0.205128	0.82619	0.9	0.776786	0.776786		chr11	94183381	94183400	0.666667	0.61204	0.625874	0.9375	0.833068	0.647059	0.03125	0.0454546	0.845588	0.5	0.814286	0.814286
				chr10	98951686	98951880	0.67511	0.783654	0.752546	0.902928	0.820278	0.735256	0.0746481	0.0762181	0.719433	0.69391	0.752765	0.752765		chr11	94189584	94189753	0.670586	0.74579	0.847174	0.892857	0.768141	0.822321	0.151099	0.0892203	0.819593	0.839872	0.807387	0.807387
				chr10	98976717	98976764	0.738231	0.67814	0.909167	0.870183	0.8531	0.76	0.459557	0.334949	0.830303	0.813452	0.624747	0.624747		chr11	94214755	94215118	0.571955	0.72822	0.662338	0.975	0.872875	0.928571	0.200839	0.0904096	0.895024	0.77975	0.696888	0.696888
				chr10	98994012	98994096	0.769433	0.700379	0.722952	0.829728	0.829257	0.87619	0.278413	0.30253	0.817302	0.777297	0.630899	0.630899		chr11	94215616	94215858	0.594834	0.70224	0.674603	0.933333	0.922222	0.90639	0.161239	0.119298	0.913237	0.877137	0.746503	0.746503
				chr10	105795784	105795936	0.751752	0.578898	0.740411	0.961424	0.944013	0.92163	0.140246	0.0766106	0.678775	0.66744	0.794823	0.794823		chr11	94237408	94237459	0.948148	0.963938	1	1	0.94709	0.947852	0.0555556	0.16431	0.852047	0.952381	0.878307	0.878307
				chr10	107468771	107468833	0.933918	0.907051	0.868003	0.910746	0.947245	0.911111	0.216374	0.103704	0.926901	0.888889	0.751145	0.751145		chr11	95263444	95263466	0.711111	0.636364	0.845316	0.492063	0.568543	0.572894	0.505682	0.483333	0.80805	0.825	0.952381	0.952381
				chr10	107469126	107469181	0.472727	0.614286	0.592308	0.873016	0.646923	0.592857	0.05	0.133333	0.600242	0.598441	0.442029	0.442029		chr11	95263868	95263960	0.497086	0.431097	0.402696	0.483745	0.339052	0.704167	0.0525794	0	0.679053	0.605943	0.715152	0.715152
				chr10	108075034	108075056	0.782353	0.8	0.547619	0.791667	0.860577	0.9	0.188995	0.297203	0.810606	0.659091	0.783333	0.783333		chr11	95267822	95267866	0.527778	0.34058	0.522436	0.477778	0.507692	0.567308	0.0651261	0	0.550595	0.722222	0.516484	0.516484
				chr10	108146293	108146455	0.480513	0.523887	0.505229	0.560041	0.506782	0.57848	0.0703361	0.0117647	0.5349	0.550622	0.393271	0.393271		chr11	95280196	95280251	0.448107	0.52043	0.567424	1	0.782567	0.883929	0.181203	0.18771	0.746405	0.873035	0.902778	0.902778
				chr10	108159048	108159055	0.850543	0.871818	0.823529	0.95	0.915517	0.770833	0.160819	0.3	0.788462	0.763889	0.552198	0.552198		chr11	95282173	95282308	0.680072	0.611875	0.793484	1	0.847417	0.920343	0.287072	0.275163	0.952778	0.92451	0.836174	0.836174
				chr10	110986873	110986891	0.630682	0.74375	0.75	1	0.889676	0.815476	0.150735	0.0741758	0.641026	0.9	0.763889	0.763889		chr11	95355616	95355624	0.868421	0.928571	0.8125	1	0.962912	1	0.185673	0.122378	0.893939	0.832168	0.854396	0.854396
				chr10	111048071	111048075	0.631579	0.486413	0.666667	0.846154	0.691761	0.813636	0.0384615	0	0.682353	0.675	0.708333	0.708333		chr11	95443981	95444003	0.642857	0.75	0.833333	0.95	0.959167	0.882353	0.207895	0.205128	0.8125	0.844565	0.77381	0.77381
				chr10	111058308	111058498	0.541238	0.606723	0.704315	0.911111	0.726846	0.75754	0.157971	0.0666667	0.658849	0.690486	0.61369	0.61369		chr11	95474421	95474564	0.8748	0.949495	0.870994	0.988636	0.966632	0.979167	0.330753	0.427078	0.924857	0.923264	0.919599	0.919599
				chr10	111149512	111149603	0.533333	0.492063	0.513736	0.55	0.634921	0.619048	0.0454546	0.03125	0.54065	0.55163	0.514706	0.514706		chr11	95496576	95496632	0.828718	0.725439	0.805944	0.952222	0.873227	0.889286	0.445055	0.133333	0.79697	0.838095	0.965517	0.965517
				chr10	111184228	111184234	0.613636	0.483333	0.681818	0.863636	0.800395	0.801282	0.0856322	0.129073	0.730603	0.619048	0.681818	0.681818		chr11	95511443	95511536	0.762021	0.810634	0.763782	0.927041	0.895297	0.919247	0.0408163	0.0285714	0.772379	0.829439	0.815152	0.815152
				chr10	111338876	111338901	1	0.761765	0.911111	0.904167	0.947368	1	0.394385	0.309524	1	0.82906	0.95	0.95		chr11	95512364	95512390	0.89899	0.766154	0.873016	1	0.919591	1	0.269231	0.125	0.834783	0.814904	0.805556	0.805556
				chr10	111614759	111614798	0.884615	0.95119	0.8125	1	0.922963	0.915344	0.166667	0.333333	0.874737	0.862963	0.597727	0.597727		chr11	95771708	95771837	0.867316	0.7325	0.740833	0.916667	0.860733	0.863791	0.278864	0.321076	0.734433	0.82437	0.774879	0.774879
				chr10	111808773	111808788	0.593894	0.787407	0.736111	0.87037	0.754129	0.590659	0.203008	0.09375	0.720779	0.735294	0.35	0.35		chr11	95828213	95828413	0.806649	0.729706	0.751039	0.936364	0.819137	0.839231	0.355268	0.276923	0.709141	0.778788	0.858929	0.858929
				chr10	111929871	111929904	0.7	0.648111	0.67033	0.761574	0.818526	0.833741	0.176054	0.224603	0.758959	0.803968	0.815934	0.815934		chr11	95829172	95829198	0.751818	0.852614	0.633117	0.9	0.84	0.780702	0.314394	0.140385	0.841667	0.607143	0.846154	0.846154
				chr10	114809429	114809444	0.808333	0.833333	0.727679	0.961538	0.800265	0.866667	0.429231	0.3125	0.853175	0.909722	0.931548	0.931548		chr11	95832913	95832964	0.62538	0.582829	0.520289	0.696429	0.710816	0.641958	0.42396	0.335548	0.599267	0.586667	0.945152	0.945152
				chr10	115019033	115019206	0.776661	0.688908	0.791516	0.979604	0.869406	0.882081	0.0759481	0.0604167	0.525405	0.565758	0.475256	0.475256		chr11	95835395	95835987	0.441875	0.450445	0.406602	0.514683	0.522025	0.466243	0.161243	0.146005	0.329095	0.368017	0.800965	0.800965
				chr10	115082017	115082097	0.804444	0.828571	0.80543	0.96875	0.826389	0.811364	0.161957	0.121795	0.814935	0.798333	0.875	0.875		chr11	95840197	95840271	0.916278	0.8425	0.915535	0.966667	0.916667	0.972222	0.365801	0.210317	1	0.916667	0.97619	0.97619
				chr10	115486159	115486188	0.642857	0.454416	0.646154	0.867788	0.833333	0.833333	0.0982143	0.0714286	0.619048	0.646617	0.358333	0.358333		chr11	95841532	95842299	0.53124	0.533074	0.53711	0.677166	0.651258	0.61174	0.211624	0.24405	0.50964	0.57792	0.893469	0.893469
				chr10	115577243	115577389	0.631111	0.525556	0.472929	0.911429	0.715826	0.823232	0.0444444	0.164069	0.620106	0.623704	0.402154	0.402154		chr11	95844804	95845446	0.774807	0.795865	0.779487	0.935185	0.867656	0.897721	0.0381717	0.0222222	0.665923	0.731886	0.802513	0.802513
				chr10	115578322	115578442	0.798077	0.862573	0.80543	0.916667	0.817766	0.9	0.434286	0.358852	0.93	0.881313	0.441026	0.441026		chr11	95847173	95847321	0.973684	0.866071	0.860795	0.857143	0.864146	0.86875	0.166667	0.159664	0.892045	0.944928	0.909091	0.909091
				chr10	115579156	115579173	0.75641	0.525	0.667984	0.666667	0.751196	0.563492	0.265152	0.226496	0.79021	0.795455	0.717391	0.717391		chr11	95848224	95848304	0.747692	0.753993	0.793981	0.722222	0.805236	0.85	0.15	0.178571	0.636111	0.75	0.776144	0.776144
				chr10	115580688	115580792	0.822917	0.898148	0.607692	0.628205	0.904558	0.755556	0.290909	0.134848	0.718116	0.833333	0.473684	0.473684		chr11	95855835	95856062	0.844079	0.878509	0.940212	0.791667	0.925864	0.875	0.657265	0.393519	0.844444	0.853139	0.733333	0.733333
				chr10	115583938	115584143	0.818182	0.703704	0.824074	0.895833	0.855411	0.948718	0.443571	0.333333	0.777778	0.828941	0.580676	0.580676		chr11	95856577	95856609	0.899167	0.906818	0.873684	0.973684	0.928968	1	0.333333	0.24375	0.954545	0.95119	0.947222	0.947222
				chr10	116251272	116251350	0.840414	0.666667	0.841751	0.910714	0.817325	0.822222	0.112698	0.0847222	0.746351	0.688889	0.844444	0.844444		chr11	96070535	96070794	0.887037	0.817587	0.755748	1	0.927855	0.786681	0.376314	0.414622	0.86606	0.865909	0.958946	0.958946
				chr10	116946589	116946599	0.475	0.654839	0.666667	1	0.853043	0.8	0.214286	0	0.584524	0.755515	0.181818	0.181818		chr11	96074311	96074467	0.695402	0.521886	0.617216	0.923077	0.822353	0.80303	0.128882	0.0333333	0.647321	0.690476	0.865079	0.865079
				chr10	116947918	116948153	0.525162	0.695983	0.542187	0.877837	0.804407	0.736209	0.0983137	0.0714286	0.585267	0.67631	0.222953	0.222953		chr11	96511142	96511413	0.678388	0.653717	0.723457	0.815432	0.795626	0.800426	0.200811	0.160363	0.744693	0.716339	0.778694	0.778694
				chr10	116948748	116948781	0.463462	0.379928	0.487179	0.75496	0.675381	0.515152	0.0392157	0.0960317	0.55235	0.677907	0.154762	0.154762		chr11	97803381	97803570	0.639773	0.495393	0.771429	0.936111	0.770363	0.83254	0.107883	0.0626068	0.712737	0.75619	0.819599	0.819599
				chr10	117184896	117184984	0.476393	0.631048	0.618056	0.830556	0.693992	0.745924	0.104151	0	0.716334	0.755592	0.601042	0.601042		chr11	97815766	97815873	0.581134	0.695707	0.837857	0.906818	0.774257	0.783144	0.125	0.234091	0.938811	0.947917	0.857143	0.857143
				chr10	117193624	117193779	0.472222	0.685897	0.436364	0.944444	0.817857	0.752381	0.186316	0.304825	0.806034	0.833333	0.75	0.75		chr11	97826933	97827001	0.815705	0.811058	0.737338	0.900641	0.863651	0.795833	0.217742	0.205262	0.879947	0.872436	0.800884	0.800884
				chr10	117194093	117194200	0.90303	0.776961	0.913889	0.837302	0.884647	0.90303	0.327601	0.422619	0.880533	0.920503	0.889559	0.889559		chr11	98138905	98138921	0.823232	0.708791	0.564103	0.869024	0.907585	0.873611	0.18599	0.199174	0.50785	0.602863	0.673684	0.673684
				chr10	117650764	117650930	0.536308	0.496109	0.466481	0.833333	0.673059	0.695321	0.10275	0.110278	0.52492	0.578559	0.301324	0.301324		chr11	98379654	98379707	0.947368	0.886364	0.841176	0.95	0.793793	1	0.256944	0.270833	0.822368	0.904545	0.958333	0.958333
				chr10	118656517	118656549	0.756863	0.6	0.783333	0.944444	0.885484	0.875	0.167183	0.213287	0.694444	0.755245	0.583333	0.583333		chr11	98601448	98601629	0.333333	0.458333	0.433333	0.875	0.566667	0.8	0.255385	0.276923	0.313596	0.548951	0.833333	0.833333
				chr10	118681229	118681387	0.651976	0.851389	0.949495	0.972222	0.932759	0.926136	0.191098	0.0227273	0.875957	0.894771	0.90625	0.90625		chr11	98890294	98890432	0.638889	0.690909	0.581699	1	0.85122	0.828205	0.158824	0.147059	0.725714	0.652406	0.69883	0.69883
				chr10	118742927	118742957	0.641577	0.570402	0.609524	0.96875	0.796296	0.852941	0.0434783	0	0.685526	0.738245	0.371795	0.371795		chr11	100021506	100021697	0.688988	0.739755	0.708578	0.916084	0.907639	0.912879	0.106618	0.199405	0.687045	0.794318	0.637607	0.637607
				chr10	119108891	119109021	0.696429	0.695804	0.666667	0.803571	0.846154	0.819444	0.166667	0.0263158	0.781499	0.748188	0.78125	0.78125		chr11	100179401	100179561	0.56044	0.588023	0.503704	0.97619	0.6443	0.679272	0.0877193	0.0969697	0.540989	0.750926	0.62588	0.62588
				chr10	119109857	119109864	0.861111	0.852941	0.788095	1	0.91828	0.90625	0.321759	0.279904	0.859848	0.940731	0.866667	0.866667		chr11	100457358	100457479	0.808547	0.909357	0.726984	0.952381	0.844444	0.849359	0.202778	0.0666667	0.750403	0.916667	0.899802	0.899802
				chr10	119114703	119114910	0.434796	0.521156	0.618339	0.537062	0.621136	0.621671	0.13343	0.145604	0.66394	0.623348	0.38986	0.38986		chr11	100605476	100605533	0.86985	0.882684	0.693292	0.966667	0.902923	0.875817	0.508929	0.317703	0.883661	0.959804	0.845942	0.845942
				chr10	119132101	119132254	0.172967	0.0774306	0.224858	0.144825	0.0889813	0.160813	0.0178571	0.025	0.272931	0.296627	0.149174	0.149174		chr11	100829517	100829708	0.749449	0.721998	0.719048	0.753968	0.830159	0.77213	0.187393	0.188552	0.828359	0.885266	0.834656	0.834656
				chr10	119146609	119146635	0.752228	0.562771	0.625209	0.898962	0.773737	0.736881	0.257576	0.293651	0.923633	0.872222	0.781818	0.781818		chr11	100832954	100832995	0.72138	0.530952	0.437037	0.776068	0.709035	0.702757	0.0441595	0.0333333	0.575758	0.611111	0.733045	0.733045
				chr10	119465909	119465926	0.712121	0.759259	0.664474	0.904545	0.859091	0.821212	0.1	0.0769231	0.739234	0.763636	0.704545	0.704545		chr11	100912537	100912589	0.9375	0.82404	0.863122	0.901786	0.779323	0.952991	0.226879	0.16829	0.977273	0.822967	0.895221	0.895221
				chr10	119510161	119510165	0.928571	1	1	1	0.925	1	0.6	0.48538	1	1	1	1		chr11	100914498	100914670	0.572851	0.557625	0.568713	0.847488	0.707143	0.749462	0.0707237	0.118272	0.629934	0.650524	0.51585	0.51585
				chr10	119558100	119558180	0.712121	0.873077	0.677083	0.888889	0.906926	0.944444	0.1	0.152381	0.80625	0.775	0.813187	0.813187		chr11	101445328	101445343	0.875	0.75	0.821691	0.954545	0.865302	0.966667	0.244048	0.3	0.881944	0.759615	0.877622	0.877622
				chr10	119593808	119593962	0.763886	0.753571	0.875	0.925	0.89155	0.830357	0.276746	0.246429	0.901832	0.846113	0.733333	0.733333		chr11	101548134	101548145	0.905271	0.925	0.833333	0.875	0.958333	0.894737	0.249226	0.0889328	0.932788	0.87451	0.815833	0.815833
				chr10	119605088	119605265	0.790855	0.853866	0.891748	0.979167	0.938889	0.926082	0.134031	0.188797	0.90004	0.911769	0.859942	0.859942		chr11	101832108	101832251	0.4375	0.442857	0.535714	0.928571	0.653409	0.621528	0.233333	0.107143	0.5	0.645833	0.819444	0.819444
				chr10	119616759	119616785	0.835088	0.852941	0.859524	0.909091	0.864253	0.857639	0.325	0.416667	0.946429	0.916176	0.818182	0.818182		chr11	101833104	101833196	0.65625	0.794444	0.75	0.954545	0.757353	0.954545	0.341667	0.1875	0.672619	0.867521	0.933036	0.933036
				chr10	119637816	119638003	0.622605	0.467033	0.761905	0.666667	0.761905	0.708333	0.141667	0	0.756793	0.722222	0.44386	0.44386		chr11	101836441	101836459	0.77709	0.678442	0.770677	1	0.783626	0.970588	0.308333	0.136364	0.875	0.771053	0.923077	0.923077
				chr10	119661917	119661925	0.821538	0.782609	0.787879	0.933333	0.76721	0.861111	0.0454546	0	0.812693	0.821429	0.761905	0.761905		chr11	101886255	101886696	0.853597	0.87656	0.911915	0.926185	0.913905	0.897566	0.721587	0.754578	0.892464	0.948718	0.947436	0.947436
				chr10	119776838	119776844	0.78	0.653846	0.916667	1	0.893939	0.975	0.255435	0.255418	0.83658	0.882308	0.697143	0.697143		chr11	101889161	101889343	0.654762	0.587838	0.675	0.741071	0.831882	0.627566	0.172619	0.0596491	0.769091	0.715909	0.783077	0.783077
				chr10	120962994	120963032	0.666667	0.9375	0.85	0.95	0.85559	1	0.438095	0.337121	0.916667	0.958333	1	1		chr11	101906334	101906453	0.638699	0.634972	0.578602	0.958333	0.787153	0.862305	0.143999	0.0591168	0.747013	0.682231	0.744444	0.744444
				chr10	121177113	121177210	0.813853	0.648392	0.740385	0.962848	0.84823	0.888889	0.191683	0.358059	0.843928	0.891919	0.715686	0.715686		chr11	102215603	102215700	0.715683	0.701786	0.621053	0.84375	0.768371	0.79995	0.269097	0.0805556	0.707618	0.677778	0.884341	0.884341
				chr10	121386061	121386173	0.789508	0.731389	0.801587	1	0.934689	0.820833	0.131566	0.304293	0.830702	0.809227	0.668761	0.668761		chr11	102217041	102217316	0.463088	0.415217	0.621591	0.909455	0.692239	0.758902	0.17876	0.089881	0.551736	0.604688	0.795685	0.795685
				chr10	121419197	121419297	0.593765	0.621254	0.544697	0.895238	0.78405	0.818894	0.0823413	0.141537	0.721429	0.75715	0.138933	0.138933		chr11	103368215	103368224	0.791126	0.829772	0.944444	0.961538	0.857143	0.847222	0.1875	0.171429	0.916667	0.85119	0.867424	0.867424
				chr10	121427622	121427749	0.852208	0.853431	0.895833	1	0.938889	0.900327	0.280556	0.20361	0.86875	0.868056	0.887363	0.887363		chr11	103732240	103732583	0.342947	0.575844	0.492503	0.882938	0.743867	0.701774	0.139937	0.0643189	0.286762	0.380315	0.489767	0.489767
				chr10	121462454	121462531	0.424695	0.565613	0.606553	0.783333	0.695485	0.664286	0.15489	0.144051	0.601148	0.638787	0.571524	0.571524		chr11	105736340	105736344	0.8	0.666667	0.75	1	0.875	0.833333	0.265394	0.340909	0.833779	0.748851	0.863846	0.863846
				chr10	121520451	121520593	0.900641	0.761915	0.805746	0.895833	0.958683	0.871875	0.295059	0.289502	0.7	0.913636	0.899775	0.899775		chr11	105934997	105935062	0.4375	0.375	0.462185	0.8375	0.593548	0.808333	0.140374	0.133333	0.502558	0.808333	0.847222	0.847222
				chr10	122005313	122005364	0.612069	0.548421	0.80625	0.861284	0.870833	0.876263	0.0714286	0.142857	0.631944	0.697368	0.554622	0.554622		chr11	106014243	106015210	0.857761	0.843242	0.831964	0.877723	0.916193	0.938925	0.129989	0.126173	0.978595	0.93799	0.759516	0.759516
				chr10	122814327	122814374	0.590994	0.606939	0.770563	1	0.879949	0.81806	0.146199	0.271164	0.769638	0.865993	0.772515	0.772515		chr11	106016624	106016709	0.766667	0.72488	0.675	0.775	0.873106	0.74902	0.24375	0.225275	0.869048	0.857843	0.87605	0.87605
				chr10	123367739	123367757	0.639792	0.730556	0.772343	0.860526	0.798559	0.719212	0.0671243	0.262879	0.832028	0.741028	0.693122	0.693122		chr11	106124146	106124159	0.809524	1	0.854396	0.9375	0.952621	0.973684	0.131579	0.189076	0.808974	0.915033	0.830616	0.830616
				chr10	124501833	124501928	0.801058	0.867521	0.9	0.930556	0.869281	0.90303	0.347269	0.447115	0.936136	0.909934	0.882051	0.882051		chr11	106587627	106587632	0.653846	0.684211	0.5	0.85	0.8	0.700758	0.269231	0.363225	0.761905	0.607639	0.888889	0.888889
				chr10	125169810	125169819	0.733202	0.679487	0.575163	1	0.906694	0.882353	0.165966	0.303571	0.77709	0.789409	0.75	0.75		chr11	106597638	106597790	0.811752	0.815171	0.772619	0.895943	0.940657	0.916667	0.262276	0.265873	0.889636	0.833333	0.74359	0.74359
				chr10	127293068	127293356	0.706446	0.696389	0.683333	0.884615	0.841385	0.868179	0.0545894	0.0575163	0.811371	0.771655	0.577778	0.577778		chr11	107164344	107164479	0.579545	0.816667	0.598901	1	0.899784	0.9125	0.21875	0.186335	0.788949	0.761905	0.887255	0.887255
				chr10	127525702	127526702	0.507427	0.408605	0.458634	0.384933	0.399624	0.451185	0.1173	0.0753767	0.571383	0.630741	0.67602	0.67602		chr11	107356464	107356583	0.730688	0.603793	0.645503	0.909091	0.76225	0.783476	0.0952381	0.0452489	0.73548	0.829293	0.874673	0.874673
				chr10	127532012	127532386	0.47879	0.447845	0.467019	0.523455	0.508486	0.53833	0.149977	0.115828	0.619235	0.542731	0.557303	0.557303		chr11	107678985	107679007	0.902614	0.892496	0.83701	0.959259	0.984127	0.916667	0.372222	0.198413	0.948718	0.883333	0.966667	0.966667
				chr10	128039689	128039839	0.527778	0.592949	0.365385	0.928571	0.729798	0.819444	0.171795	0.0454546	0.675758	0.710784	0.629808	0.629808		chr11	108224393	108224640	0.348702	0.375403	0.454423	0.464224	0.408358	0.435261	0.119469	0.0646258	0.522619	0.632435	0.750599	0.750599
				chr10	128495195	128495215	0.603989	0.55373	0.709936	1	0.798148	0.881481	0.109968	0.0714286	0.688578	0.841919	0.727778	0.727778		chr11	109239072	109239089	0.613095	0.557359	0.609848	0.818681	0.766922	0.826389	0.0357143	0.05	0.394231	0.458333	0.522222	0.522222
				chr11	3247593	3247637	0.95	0.9375	0.916084	1	0.928571	1	0.473684	0.375	0.981481	0.947044	0.977273	0.977273		chr11	109442411	109442637	0.435714	0.371212	0.377399	0.918627	0.724712	0.705241	0.117094	0.105615	0.397613	0.48085	0.46357	0.46357
				chr11	3251166	3251212	0.82197	0.788889	0.95119	1	1	0.916667	0.328671	0.34375	0.915033	0.930288	0.961538	0.961538		chr11	110439020	110439112	0.916667	0.583333	0.557692	0.928571	0.8375	0.803571	0.17029	0.25	0.79533	0.814593	0.916667	0.916667
				chr11	3251918	3252522	0.883267	0.92987	0.910431	0.944898	0.913763	0.942818	0.141031	0.0741875	0.897174	0.919818	0.731953	0.731953		chr11	110439749	110440121	0.885368	0.896226	0.879472	0.967452	0.904076	0.906138	0.450086	0.417583	0.945485	0.947587	0.90578	0.90578
				chr11	3254896	3254993	0.725	0.667692	0.87451	1	0.80649	0.911765	0.30314	0.229323	0.804813	0.801852	0.804762	0.804762		chr11	110445136	110445195	0.671429	0.81352	0.843162	0.974359	0.944444	0.962963	0.307357	0.29596	0.771094	0.744227	0.918519	0.918519
				chr11	3302648	3302676	0.647586	0.859524	0.810924	0.869444	0.819805	0.952381	0.23125	0.148352	0.747368	0.788889	0.866071	0.866071		chr11	113412460	113412559	0.691721	0.629412	0.725906	0.945887	0.786195	0.784392	0.0972222	0.118056	0.531215	0.739732	0.636166	0.636166
				chr11	3331303	3331457	0.203571	0.270833	0.173611	0	0.145192	0	0.0166667	0.0553309	0.416615	0.472515	0.313596	0.313596		chr11	113899037	113899046	0.859133	0.691288	0.75	0.678571	0.749373	0.718266	0.178571	0.0769231	0.605263	0.782164	0.813187	0.813187
				chr11	3336176	3336279	0.710784	0.702078	0.736597	0.961648	0.849797	0.914389	0.100188	0.157341	0.6625	0.735425	0.662422	0.662422		chr11	113976168	113976336	0.205618	0.314712	0.236111	0.43125	0.403191	0.508929	0.0384615	0.0119048	0.258333	0.362676	0.460985	0.460985
				chr11	3370682	3370806	0.552539	0.415709	0.531002	0.851852	0.741116	0.685185	0.0138889	0.0867521	0.72967	0.691142	0.506548	0.506548		chr11	114698192	114698247	0.83844	0.864004	0.79285	0.927273	0.949223	0.935185	0.350886	0.389332	0.893269	0.847944	0.875	0.875
				chr11	3375466	3375473	0.538462	0.74375	0.772727	1	0.772727	0.928571	0.230263	0.321429	0.824111	0.764706	0.672727	0.672727		chr11	114903199	114903423	0.786667	0.825726	0.782466	0.925	0.981304	0.909048	0.199194	0.0363636	0.903791	0.893333	0.889091	0.889091
				chr11	3529125	3529132	0.789474	0.671053	0.665789	1	0.977503	0.940705	0.325	0.22028	0.811765	0.908088	0.825758	0.825758		chr11	115146807	115146813	0.8	0.714286	0.888545	1	0.892857	1	0.09375	0.244755	0.828431	0.836538	1	1
				chr11	3677538	3677549	0.818817	0.888545	0.878431	0.874202	0.878788	0.909091	0.396104	0.14359	0.902381	0.909091	0.714286	0.714286		chr11	115213140	115213154	0.928571	0.793436	0.789474	1	0.973684	0.863636	0.227083	0.052139	1	0.973684	0.863636	0.863636
				chr11	4196755	4196763	0.727679	0.912055	0.727273	0.894444	0.901538	0.871212	0.207143	0.3	0.885338	0.851648	0.833333	0.833333		chr11	115215645	115215793	0.611451	0.488861	0.647794	0.949123	0.795385	0.740087	0.0833333	0.0559441	0.832556	0.724603	0.512698	0.512698
				chr11	4705023	4705030	0.03125	0	0.0333333	0.0833333	0.0263158	0	0	0	0.586957	0.3875	0	0		chr11	115217592	115217925	0.516118	0.540091	0.570476	0.786738	0.7517	0.814661	0.357549	0.235516	0.775528	0.789812	0.831941	0.831941
				chr11	5056512	5056758	0.415699	0.314064	0.567615	0.661111	0.640327	0.756263	0.0716912	0.0886243	0.542012	0.753286	0.778704	0.778704		chr11	115453921	115453935	0.541667	0.472059	0.697368	1	0.759259	0.791667	0.259852	0.138889	0.67803	0.741667	0.744048	0.744048
				chr11	5221821	5221911	0.76875	0.75974	0.856952	0.75	0.767857	0.841667	0.288235	0.21131	0.77451	0.8	0.735646	0.735646		chr11	115456469	115456498	0.75	0.810417	0.866667	0.833333	0.851103	0.805556	0.0833333	0.0710784	0.564286	0.742424	0.859524	0.859524
				chr11	5739144	5739183	0.677083	0.654762	0.458333	0.9375	0.909091	0.742424	0.25	0.157143	0.809524	0.857143	1	1		chr11	116053157	116053162	0.669643	0.713636	0.576923	1	0.941176	0.722222	0.322222	0.105556	0.788043	0.5	0.85	0.85
				chr11	5953929	5954091	0.380302	0.361343	0.454953	0.778968	0.714811	0.625	0.154274	0.12381	0.652627	0.54594	0.4125	0.4125		chr11	116173507	116173592	0.8	0.805886	0.773148	0.905556	0.778976	0.847363	0.114846	0.0404762	0.792618	0.824111	0.777778	0.777778
				chr11	5972474	5973958	0.766201	0.774298	0.797248	0.770354	0.80005	0.83009	0.343202	0.354956	0.882893	0.910973	0.81309	0.81309		chr11	116189359	116189428	0.873106	0.84144	0.763072	0.972222	0.935185	0.931495	0.254831	0.22619	0.870428	1	0.91926	0.91926
				chr11	5974240	5974685	0.703708	0.576251	0.651891	0.878458	0.776183	0.834967	0.178997	0.136111	0.6875	0.738475	0.735459	0.735459		chr11	116494954	116495196	0.433213	0.460229	0.354155	0.9	0.679744	0.598722	0.0743919	0.0506494	0.438968	0.570833	0.535675	0.535675
				chr11	5975549	5976215	0.60814	0.567117	0.604822	0.830439	0.765559	0.715006	0.198561	0.236183	0.771449	0.789015	0.792929	0.792929		chr11	116567830	116567839	0.787879	0.78882	0.904139	0.923611	0.942761	0.94709	0.289925	0	0.956944	0.906349	1	1
				chr11	5976506	5976697	0.670073	0.478631	0.512168	0.858413	0.764075	0.790501	0.0646493	0.0571429	0.757265	0.773939	0.787381	0.787381		chr11	117250194	117250286	0.75	0.702941	0.607143	0.75	0.844444	0.830357	0.0952381	0.160714	0.727273	0.857143	0.784091	0.784091
				chr11	5980658	5980678	0.707692	0.705882	0.727273	0.9375	0.764474	0.65	0.2	0.190909	0.883023	0.833333	0.625	0.625		chr11	117989111	117989234	0.921053	0.824976	0.849264	0.921717	0.902395	0.955769	0.348843	0.18956	0.857887	0.923713	0.959416	0.959416
				chr11	6497777	6497847	0.233193	0.337753	0.32265	0.813492	0.512994	0.560791	0.138889	0.0222222	0.925	0.692641	0.587302	0.587302		chr11	117989597	117989724	0.435312	0.485029	0.554167	0.800758	0.65155	0.782873	0.109907	0.0691177	0.467398	0.569444	0.758333	0.758333
				chr11	6666866	6666946	0.863051	0.849265	0.826389	1	0.943381	0.911111	0.259259	0.227679	0.880952	0.916667	0.864286	0.864286		chr11	117989977	117990315	0.533561	0.448729	0.485767	0.587791	0.53945	0.495137	0.159265	0.0754069	0.565758	0.543435	0.7651	0.7651
				chr11	6667210	6667238	0.595705	0.593138	0.633528	0.969697	0.849206	0.842788	0.0954545	0.110119	0.529392	0.532677	0.766696	0.766696		chr11	117993207	117993771	0.863724	0.860825	0.896541	0.95912	0.895543	0.876015	0.471766	0.337693	0.901022	0.953943	0.916311	0.916311
				chr11	12553984	12554145	0.511039	0.496154	0.450672	0.840453	0.683463	0.74847	0.170279	0.0166667	0.428571	0.513622	0.428953	0.428953		chr11	117994036	117994383	0.874601	0.806664	0.790889	0.930856	0.887001	0.880904	0.299984	0.0708927	0.893744	0.899759	0.929966	0.929966
				chr11	17539369	17539379	0.620448	0.675	0.552381	0.857143	0.690789	0.923077	0.142857	0.152632	0.765152	0.761905	0.608696	0.608696		chr11	117995546	117995555	0.791667	0.617754	0.291667	0.918831	0.711462	0.854545	0.121795	0.0384615	0.75	0.566667	1	1
				chr11	18911417	18911449	0.727273	0.627841	0.772727	1	0.859477	0.847403	0.206553	0.205	0.871429	0.782609	0.813187	0.813187		chr11	117996489	117996519	0.64092	0.635362	0.718615	0.914141	0.725412	0.707071	0.188154	0.10049	0.654545	0.74043	0.924603	0.924603
				chr11	18911798	18911803	0.58125	0.833333	0.535714	1	0.801383	1	0	0	1	0.590909	0.791667	0.791667		chr11	118008089	118008178	0.628852	0.475309	0.445887	0.761905	0.564103	0.619048	0.0238095	0.0222222	0.555556	0.690632	0.884259	0.884259
				chr11	20323423	20323595	0.501839	0.577619	0.673174	0.910989	0.715773	0.78599	0.16782	0.102024	0.595475	0.49835	0.375722	0.375722		chr11	118009832	118009842	0.394481	0.325284	0.326923	0.571429	0.469697	0.618421	0.0416667	0.0555556	0.577485	0.708333	0.728571	0.728571
				chr11	20827485	20827706	0.751194	0.651687	0.563146	1	0.794411	0.955827	0.118422	0.0520833	0.656593	0.691597	0.524891	0.524891		chr11	118012086	118012126	0.818452	0.779315	0.834455	0.955882	0.870116	0.851901	0.382692	0.469697	0.918269	0.899306	0.894444	0.894444
				chr11	20828050	20828164	0.572925	0.867624	0.664216	0.964286	0.927709	0.830357	0.0626253	0	0.628244	0.683517	0.593178	0.593178		chr11	118073279	118073325	0.614443	0.557143	0.451128	0.944444	0.760196	0.837945	0.0949074	0.117949	0.622222	0.683333	0.791667	0.791667
				chr11	20873174	20873310	0.796036	0.593112	0.636837	0.922619	0.860348	0.840125	0.116395	0.319643	0.790093	0.796487	0.61427	0.61427		chr11	118202382	118202453	0	0.0588235	0	0	0.236364	0.191667	0	0.0555556	0	0	0.733333	0.733333
				chr11	22040201	22040418	0.236111	0.173789	0.296296	0.537037	0.320513	0.233333	0.0114942	0	0.337778	0.441919	0.359007	0.359007		chr11	118223361	118223445	0.467619	0.614069	0.581169	0.955	0.871689	0.837179	0.218029	0.204343	0.523774	0.47655	0.629757	0.629757
				chr11	22078717	22079090	0.393304	0.408183	0.391978	0.723677	0.635813	0.627813	0.0569803	0.110683	0.443056	0.449241	0.449762	0.449762		chr11	118234765	118235035	0.595635	0.602165	0.582077	0.931481	0.793494	0.824537	0.21966	0.27619	0.618283	0.620166	0.773138	0.773138
				chr11	23024150	23024231	0.653968	0.699603	0.596405	0.8	0.851852	0.916667	0.193623	0.132479	0.712913	0.823413	0.674074	0.674074		chr11	118244148	118244281	0.716387	0.704167	0.690196	1	0.791304	0.880952	0.231969	0.2475	0.541667	0.713362	0.815909	0.815909
				chr11	23063211	23063356	0.664744	0.728175	0.801866	0.849447	0.850856	0.814662	0.381563	0.390741	0.847572	0.78354	0.755521	0.755521		chr11	118542976	118543095	0.754058	0.706845	0.637409	0.670588	0.778329	0.868284	0.0333333	0.0694444	0.716578	0.677381	0.815705	0.815705
				chr11	24759704	24759813	0.748551	0.785714	0.851894	0.85	0.868718	0.693506	0.0757143	0.0583614	0.387427	0.661603	0.102564	0.102564		chr11	118635443	118635524	0.835065	0.844409	0.733622	0.913333	0.855808	0.933333	0.128388	0.137363	0.818095	0.852489	0.857358	0.857358
				chr11	25174338	25174612	0.629798	0.8	0.700818	0.948718	0.922051	0.763725	0.184432	0.0764791	0.787381	0.795556	0.199402	0.199402		chr11	118793488	118794097	0.639065	0.559106	0.555153	0.939337	0.779973	0.825948	0.23072	0.264984	0.653142	0.614613	0.721334	0.721334
				chr11	27233426	27233446	0.657609	0.589286	0.631579	0.782407	0.837209	0.916667	0.0393519	0.0384615	0.605882	0.656642	0.698485	0.698485		chr11	118797459	118797467	0.863636	0.9	0.727941	0.972222	0.912367	0.923684	0.311195	0.193478	0.860276	0.941176	0.916176	0.916176
				chr11	29735047	29735141	0.782222	0.698611	0.798077	0.983333	0.899155	0.93266	0.150556	0.184863	0.498331	0.691228	0.714674	0.714674		chr11	118978455	118978549	0.958333	0.791816	0.856232	1	0.907272	0.927198	0.331131	0.459722	0.917421	0.949519	0.954167	0.954167
				chr11	30250980	30251314	0.742845	0.756254	0.786797	0.941667	0.873522	0.818355	0.375332	0.284028	0.776675	0.795571	0.801328	0.801328		chr11	119083823	119084576	0.360278	0.224354	0.278335	0.255181	0.26655	0.259381	0.0988335	0.114839	0.48805	0.518692	0.643238	0.643238
				chr11	31670704	31670790	0.488095	0.394444	0.56266	0.75641	0.730556	0.661616	0.0277778	0	0.57672	0.681818	0.620205	0.620205		chr11	119145035	119145048	0.403509	0.340625	0.419799	0.941176	0.726692	0.847222	0.0753968	0	0.651515	0.583333	0.5625	0.5625
				chr11	31872670	31872687	0.498095	0.547315	0.677083	0.809091	0.75	0.882353	0.0263158	0	0.595029	0.738636	0.261364	0.261364		chr11	119504302	119504379	0.545998	0.655907	0.553276	0.95	0.725898	0.93792	0.0666667	0.08	0.501515	0.48641	0.5	0.5
				chr11	31936909	31936942	0.677083	0.72	0.763393	0.931818	0.8125	0.824675	0.284211	0.147059	0.858553	0.890873	0.819444	0.819444		chr11	119543941	119543951	0.727273	0.444444	0.6	0.8	0.636029	0.786765	0.105128	0.145455	0.587912	0.519231	0.867424	0.867424
				chr11	31937395	31937448	0.8401	0.785185	0.755556	0.875	0.889383	0.862434	0.249638	0.31533	0.916522	0.917892	0.871795	0.871795		chr11	119544264	119544920	0.802424	0.818952	0.823366	0.932355	0.928676	0.932594	0.326205	0.244199	0.874471	0.840355	0.886685	0.886685
				chr11	32200161	32200633	0.690834	0.731871	0.72894	0.85997	0.850432	0.832575	0.212666	0.169964	0.741592	0.710238	0.802922	0.802922		chr11	119545509	119545546	0.688889	0.717033	0.660784	0.833333	0.75	0.716507	0.0884615	0.1	0.7125	0.875758	0.9	0.9
				chr11	32398836	32398906	0.55587	0.525403	0.597817	0.863839	0.731181	0.660511	0	0.140783	0.645179	0.580131	0.488591	0.488591		chr11	119677302	119677365	0.848718	0.750794	0.771562	0.888889	0.803704	0.65	0.316667	0.255128	0.898246	0.791919	0.850926	0.850926
				chr11	32619557	32619763	0.342063	0.391667	0.53378	0.854167	0.661267	0.657895	0.0458333	0.0666667	0.437908	0.454796	0.503571	0.503571		chr11	119836784	119837064	0.845022	0.809417	0.839466	1	0.953268	0.952327	0.101974	0.0643939	0.906768	0.923295	0.914773	0.914773
				chr11	32736615	32736685	0.666667	0.568356	0.659933	0.88244	0.829885	0.887255	0.0643116	0	0.62253	0.716667	0.428571	0.428571		chr11	119838055	119838241	0.88587	0.782786	0.869553	0.962963	0.902381	0.876984	0.45797	0.261111	1	0.983333	0.926219	0.926219
				chr11	32977174	32977182	0.928571	1	0.9	1	0.75	1	0.349415	0.15	0.855159	0.823308	0.818015	0.818015		chr11	119876158	119876184	0.894089	0.877757	0.92	0.927273	0.952083	0.868234	0.196429	0.077381	0.8125	0.95	0.944444	0.944444
				chr11	35854714	35854825	0.844737	0.7435	0.812821	0.904762	0.744172	0.854067	0.295462	0.201028	0.855219	0.834967	0.745661	0.745661		chr11	120114350	120114374	0.850275	0.840326	0.88604	0.966667	0.952381	1	0.0980861	0.115385	0.88141	1	0.867424	0.867424
				chr11	35875605	35876076	0.540161	0.557689	0.493244	0.609267	0.644531	0.587798	0.105069	0.0302951	0.568501	0.575882	0.607196	0.607196		chr11	120140607	120140637	0.777512	0.829519	0.872998	0.915033	0.963415	0.904167	0.236695	0.136364	0.91369	0.861607	0.901786	0.901786
				chr11	35877415	35877564	0.780556	0.783232	0.787843	0.930556	0.935938	0.857403	0.400927	0.320571	0.830327	0.870758	0.750216	0.750216		chr11	120141436	120141528	0.787879	0.772487	0.752222	0.805556	0.829927	0.875	0.158088	0.141667	0.810331	0.865385	0.805128	0.805128
				chr11	35878273	35878486	0.566222	0.613846	0.658333	0.917857	0.820195	0.771111	0.279167	0.334608	0.847783	0.797552	0.735859	0.735859		chr11	120145958	120145977	0.50974	0.456522	0.8	0.961538	0.904762	0.778431	0.192308	0.0555556	0.777778	0.783333	0.888889	0.888889
				chr11	35885198	35885552	0.801389	0.785333	0.826984	0.810073	0.7795	0.84	0.23011	0.223798	0.839505	0.906364	0.907143	0.907143		chr11	120230254	120230285	0.530556	0.432326	0.383442	0.246032	0.160317	0.27862	0	0.101587	0.916667	0.735043	0.837037	0.837037
				chr11	35897120	35897384	0.563511	0.543907	0.61268	0.767416	0.658335	0.714396	0.252068	0.288857	0.558174	0.611915	0.607266	0.607266		chr11	120235055	120236035	0.259589	0.228036	0.308187	0.0652115	0.115048	0.0927297	0.0581689	0.0508901	0.311707	0.444304	0.653278	0.653278
				chr11	40753861	40753975	0.571565	0.630757	0.679227	0.742813	0.788542	0.714308	0.156522	0.189252	0.665417	0.682189	0.689991	0.689991		chr11	120238450	120238578	0.553968	0.419705	0.391506	0.199735	0.329111	0.323124	0.112862	0.179395	0.491667	0.797024	0.706019	0.706019
				chr11	41994456	41994566	0.626165	0.637714	0.465812	0.750794	0.829116	0.842031	0.0310245	0.0404412	0.701685	0.6229	0.596357	0.596357		chr11	120238830	120238946	0.518301	0.645299	0.582492	0.0833333	0.34783	0.377897	0.119192	0.282407	0.793651	0.898148	0.916667	0.916667
				chr11	41999130	41999153	0.527778	0.596154	0.452381	0.666667	0.639319	0.5	0.0584615	0	0.641124	0.776498	0.56	0.56		chr11	120239237	120239377	0.75	0.577778	0.888889	0	0.597884	0.425	0.174892	0.111111	0.661905	0.814815	0.638889	0.638889
				chr11	43270463	43270610	0.48359	0.488636	0.65305	0.915789	0.785539	0.750992	0.137009	0.140138	0.403609	0.562625	0.576068	0.576068		chr11	120239811	120240068	0.366667	0.558754	0.419722	0.414312	0.357036	0.332003	0.164764	0.112121	0.57449	0.69754	0.513434	0.513434
				chr11	43529931	43530091	0.565657	0.636614	0.486772	0.803704	0.798413	0.622222	0.172269	0.1373	0.711133	0.753661	0.694853	0.694853		chr11	120240844	120241164	0.569221	0.399807	0.556213	0.446185	0.380399	0.392841	0.236678	0.256162	0.59265	0.722744	0.745999	0.745999
				chr11	43530493	43531426	0.846365	0.8299	0.9296	0.932617	0.901698	0.953763	0.222223	0.154874	0.837503	0.871257	0.928628	0.928628		chr11	120455225	120455244	0.845756	0.854762	0.913399	1	0.889881	0.8875	0.488095	0.409091	0.776973	0.75	1	1
				chr11	43531765	43532171	0.760602	0.631778	0.816119	0.88589	0.859733	0.853646	0.401671	0.243191	0.779349	0.842272	0.889135	0.889135		chr11	120481604	120481617	0.916253	0.841667	0.865385	0.972222	0.892585	0.917708	0.216667	0.1875	0.827839	0.783626	0.828571	0.828571
				chr11	43532465	43532676	0.850379	0.790074	0.9	0.95	0.960526	0.891667	0.545497	0.503032	0.945817	0.964115	0.889903	0.889903		chr11	120493187	120493357	0.769048	0.717995	0.663399	0.869949	0.815296	0.807937	0.184555	0.297619	0.646241	0.516625	0.802253	0.802253
				chr11	43533794	43533813	0.910714	0.884532	0.888889	0.962963	0.916667	1	0.528327	0.37535	0.908153	0.929952	0.90303	0.90303		chr11	120997084	120997249	0.724837	0.746389	0.811111	0.944444	0.81686	0.984127	0.223893	0.112698	0.772031	0.820973	0.83631	0.83631
				chr11	43534087	43534218	0.909926	0.867308	0.921212	0.95	0.928261	1	0.40087	0.332418	1	0.947368	1	1		chr12	3285554	3285663	0.842869	0.686364	0.853204	0.984375	0.915927	0.977273	0.094053	0.120553	0.691104	0.806386	0.792602	0.792602
				chr11	43534975	43535337	0.839032	0.908051	0.898313	0.934438	0.953599	0.919922	0.371618	0.380066	0.9046	0.942463	0.879836	0.879836		chr12	3549251	3549513	0.739696	0.693421	0.826593	0.879167	0.914827	0.895833	0.366858	0.28028	0.815476	0.942943	0.919519	0.919519
				chr11	43536635	43536678	0.875	0.801587	0.9375	0.888889	1	0.9	0.17381	0.190402	0.925214	0.979167	0.966667	0.966667		chr12	3676891	3676916	0.904545	1	0.961538	0.916667	0.958333	0.867424	0.167593	0.136364	0.885557	0.901914	0.975	0.975
				chr11	43538044	43538197	0.809802	0.683876	0.743707	0.980392	0.877297	0.877924	0.11859	0.030303	0.986111	0.972222	0.884259	0.884259		chr12	3739346	3739568	0.671637	0.588721	0.660644	0.862152	0.795734	0.800509	0.254256	0.248168	0.611315	0.711431	0.73171	0.73171
				chr11	43539329	43539563	0.552696	0.578453	0.578602	0.866193	0.697288	0.815657	0.162588	0.0825442	0.659695	0.755043	0.717918	0.717918		chr12	3741019	3741086	0.818182	0.759259	0.822917	1	0.840336	0.863636	0.243056	0.181818	0.888889	0.909722	0.867424	0.867424
				chr11	43542509	43542543	0.707071	0.875458	0.75	1	0.916667	0.877622	0.192513	0.319048	0.697391	0.767196	0.80625	0.80625		chr12	3777838	3777906	0.8	0.833333	0.727273	1	0.947368	1	0.0690476	0.166667	0.833333	0.818182	0.807143	0.807143
				chr11	43543856	43543894	0.97619	0.902715	0.974359	1	0.96746	0.955556	0.305415	0.288889	0.974359	0.974359	0.9375	0.9375		chr12	3778429	3778576	0.960294	0.814679	0.916667	1	0.861888	0.965476	0.208333	0.231151	0.858353	0.919444	0.859375	0.859375
				chr11	43545156	43545212	0.791667	0.620192	0.708333	0.916667	0.772876	0.751282	0.130682	0.149733	0.799107	0.788889	0.678571	0.678571		chr12	3825067	3825082	0.78125	0.633333	0.863889	0.8125	0.863636	0.711364	0.245342	0.111111	0.796667	0.802083	0.846154	0.846154
				chr11	43551390	43551624	0.955556	0.963725	0.956583	1	0.869048	0.962963	0.564035	0.444444	0.981481	1	0.961905	0.961905		chr12	5278706	5278786	0.9375	0.630952	0.766667	1	0.72381	0.961538	0.154762	0.255556	0.819444	0.634615	0.928571	0.928571
				chr11	43553245	43553463	0.736024	0.75419	0.828335	0.984127	0.892135	0.937063	0.306304	0.33296	0.847619	0.870115	0.874633	0.874633		chr12	5431893	5431928	0.458333	0.438095	0.512019	0.625	0.733333	0.59276	0.0681818	0.106443	0.512821	0.6	0.666667	0.666667
				chr11	43562962	43563067	0.795833	0.685458	0.776981	0.908333	0.907555	0.858547	0.378291	0.18355	0.871008	0.889768	0.887714	0.887714		chr12	5438910	5438964	0.934874	0.844697	0.925	1	0.938333	0.983333	0.34058	0.223214	0.956439	0.972222	0.9	0.9
				chr11	43577987	43578150	0.68167	0.555501	0.539683	0.833333	0.754386	0.779105	0.280556	0.237419	0.692778	0.711672	0.7625	0.7625		chr12	5806973	5807021	0.625	0.825758	0.765873	0.8	0.884417	0.854762	0.226984	0.129487	0.742504	0.888889	0.744099	0.744099
				chr11	43633139	43633173	0.642857	0.384615	0.686869	1	0.818681	0.678571	0.178571	0.156566	0.928571	0.8	0.707692	0.707692		chr12	5810581	5810635	0.762626	0.9	0.833333	0.875	0.891304	1	0.166667	0.126316	0.669697	0.869565	0.79416	0.79416
				chr11	43814052	43814062	0.772727	0.642857	0.689542	0.815934	0.697826	0.749373	0.112745	0.14359	0.688636	0.780702	0.558824	0.558824		chr12	7495939	7496000	0.822222	0.916667	0.654762	0.941919	0.822671	0.9	0.343513	0.30103	0.916786	0.916135	0.910873	0.910873
				chr11	44457434	44457444	0.916126	0.963528	0.851648	0.977273	0.883415	0.882353	0.389286	0.435673	0.928571	0.944444	0.854545	0.854545		chr12	11454547	11454567	0.54386	0.483516	0.652288	0.833333	0.708995	0.71892	0.0434783	0.0471881	0.529973	0.547289	0.593343	0.593343
				chr11	44532140	44532189	0.572917	0.517473	0.559259	0.884615	0.808712	0.80848	0.208696	0.0681818	0.559441	0.688578	0.379795	0.379795		chr12	16585284	16585372	0.469565	0.527666	0.562771	1	0.700405	0.814904	0.266667	0.136364	0.652308	0.642045	0.927083	0.927083
				chr11	44739836	44739886	0.679798	0.861905	0.773443	0.954167	0.853175	0.972222	0.170833	0.150432	0.799259	0.804527	0.886619	0.886619		chr12	17720774	17720955	0.550431	0.5764	0.504884	0.861111	0.686141	0.763348	0.037037	0.0277778	0.45	0.574359	0.727124	0.727124
				chr11	45721310	45721450	0.6	0.559982	0.683333	0.571429	0.733333	0.702381	0.239327	0.119048	0.644152	0.597429	0.488889	0.488889		chr12	27818112	27818224	0.6	0.5	0.57451	0.5	0.77972	0.454545	0.04	0.0454546	0.407407	0.787879	0.825	0.825
				chr11	46301632	46301695	0.765247	0.746527	0.826316	0.966667	0.968947	0.901656	0.325436	0.424029	0.952206	0.956044	0.882451	0.882451		chr12	28756149	28756249	0.506944	0.823232	0.461538	0.95	0.612346	0.527778	0.0526316	0.0526316	0.599466	0.65294	0.719577	0.719577
				chr11	46304700	46304841	0.623057	0.698587	0.751877	0.862927	0.8895	0.700758	0.143347	0.095063	0.835833	0.826838	0.920238	0.920238		chr12	31511434	31511630	0.430556	0.426705	0.392857	0.797619	0.547056	0.679029	0	0.0277778	0.368116	0.350202	0.374269	0.374269
				chr11	46305421	46305670	0.817424	0.787879	0.767857	0.96875	0.87041	0.806944	0.256818	0.604167	0.897436	0.892437	0.902462	0.902462		chr12	31822658	31822908	0.916667	0.903922	0.892857	0.958333	0.935417	0.941176	0.192308	0.190476	0.930952	0.832418	0.71875	0.71875
				chr11	46306229	46306624	0.796248	0.72734	0.784615	0.945578	0.784754	0.908279	0.426293	0.376858	0.881803	0.915517	0.906471	0.906471		chr12	33285762	33285821	0.747074	0.589847	0.705617	0.842708	0.792121	0.735104	0.233487	0.240909	0.875	0.789583	0.854545	0.854545
				chr11	46309040	46309648	0.825438	0.803643	0.790553	0.958022	0.899474	0.904393	0.513963	0.549971	0.928471	0.95836	0.945476	0.945476		chr12	35065850	35065857	0.844444	0.823077	1	0.95	0.864035	0.944444	0.151724	0.115385	0.9	0.84375	0.915033	0.915033
				chr11	46310804	46311130	0.637401	0.546677	0.576984	0.84375	0.711471	0.796667	0.0861919	0.0628205	0.627146	0.695437	0.792593	0.792593		chr12	36158489	36158533	0.294444	0.220238	0.371711	0.909091	0.767857	0.690476	0.025	0	0.197917	0.57	0.560741	0.560741
				chr11	48698674	48698850	0.707843	0.58125	0.595238	0.888889	0.786004	0.48125	0.0465368	0.0527778	0.477444	0.71618	0.464706	0.464706		chr12	36380940	36380965	0.578169	0.510205	0.395833	0.924586	0.881004	0.8705	0.125731	0.0673077	0.574495	0.703704	0.627451	0.627451
				chr11	49248856	49248914	0.733528	0.340959	0.602652	0.911616	0.646465	0.72601	0	0.0909091	0.679167	0.731481	0.300926	0.300926		chr12	40388742	40388790	0.794118	0.720769	0.66	0.970588	0.862319	0.931818	0.114583	0	0.522727	0.54	0.771062	0.771062
				chr11	49251569	49251574	0.727564	0.75	0.609848	0.9375	0.825	0.966667	0.0868056	0.0769231	0.719907	0.732359	0.424837	0.424837		chr12	41356098	41356109	0.7	0.678571	0.944444	0.859091	0.738889	0.75	0.222222	0.213441	0.712838	0.703324	0.786713	0.786713
				chr11	49935085	49935153	0.563636	0.625874	0.660714	1	0.86039	0.9	0.233696	0.207895	0.901338	0.766734	0.859091	0.859091		chr12	44373996	44374042	0.713816	0.726852	0.717593	0.9	0.902357	0.862205	0.154591	0.156116	0.812437	0.758527	0.836893	0.836893
				chr11	50260608	50260663	0.820513	0.870432	0.889864	0.977778	0.919631	0.911111	0.100529	0.133333	0.842861	0.877451	0.734921	0.734921		chr12	44439785	44440019	0.470707	0.405006	0.503157	0.759455	0.620827	0.615616	0.0541051	0.0268031	0.481407	0.556314	0.539881	0.539881
				chr11	50533365	50533478	0.974359	0.794949	0.884259	0.904762	0.935143	0.97619	0.246503	0.308392	0.952778	0.980392	0.83313	0.83313		chr12	44440790	44441290	0.830209	0.828425	0.883522	0.921693	0.880367	0.891806	0.0973809	0.0876263	0.840812	0.809496	0.818345	0.818345
				chr11	50689935	50689956	0.77037	0.869444	0.866667	1	0.857143	0.780303	0.205	0.227273	0.895833	0.735577	0.720588	0.720588		chr12	44442109	44442369	0.970464	0.924879	0.977489	0.977891	0.96416	0.961239	0.560751	0.616484	0.988333	0.956106	0.96788	0.96788
				chr11	51113534	51113659	0.732143	0.863636	0.880952	0.846154	0.714286	0.854167	0.229167	0.23913	0.779545	0.847826	0.833333	0.833333		chr12	44442639	44442691	0.895859	0.937337	0.946627	0.91533	0.913757	0.955556	0.376984	0.366667	0.968254	0.92803	0.941026	0.941026
				chr11	51269491	51269656	0.891304	0.801587	0.644231	0.875	0.8375	0.744589	0.217836	0.264706	0.805398	0.7375	0.545455	0.545455		chr12	44447299	44447668	0.867143	0.870644	0.904167	1	0.940601	0.938636	0.196481	0.164303	0.930303	0.917916	0.887474	0.887474
				chr11	51767918	51767973	0.723684	0.603636	0.655844	0.954545	0.84	0.647059	0.0679724	0.0625	0.566558	0.603125	0.0882353	0.0882353		chr12	44526267	44526456	0.953612	0.869949	0.932567	0.985507	0.989899	0.952153	0.509853	0.443434	0.939484	0.95817	0.954545	0.954545
				chr11	51779788	51780151	0.903261	0.897917	0.923611	1	0.942437	0.974342	0.347588	0.372421	0.861594	0.872759	0.0863722	0.0863722		chr12	44527174	44527183	0.801383	0.831818	0.832168	0.907843	0.826087	0.882353	0.395022	0.392857	0.870879	0.887352	0.930288	0.930288
				chr11	52059058	52059095	0.8375	0.814815	0.848901	0.75	0.879386	0.678571	0.270161	0.237179	0.762097	0.841667	0.859091	0.859091		chr12	44527558	44527785	0.811966	0.772331	0.918415	0.97619	0.916388	0.702119	0.103716	0.162963	0.911111	0.932196	0.752976	0.752976
				chr11	52427291	52427302	0.685897	0.70625	0.526786	0.833333	0.853043	0.828431	0.0866013	0.105263	0.686923	0.868421	0.405882	0.405882		chr12	44529587	44529611	0.735088	0.794118	0.764286	0.924603	0.928571	0.780702	0.0555556	0.104167	0.756667	0.779644	0.866667	0.866667
				chr11	55269804	55270043	0.821895	0.722323	0.873016	0.944444	0.880057	0.853535	0.392992	0.401515	1	0.879739	0.969697	0.969697		chr12	44541548	44541565	0.846591	0.875	0.762626	1	0.961538	0.875	0.256944	0.223558	0.798611	0.854167	0.75641	0.75641
				chr11	55850591	55850708	0.550505	0.642361	0.603896	0.9	0.861765	0.716667	0.0238095	0	0.685714	0.662698	0.449657	0.449657		chr12	44544810	44544912	0.595455	0.5	0.61336	0.910606	0.77381	0.6875	0.0227273	0.0263158	0.389731	0.577694	0.686404	0.686404
				chr11	55890133	55890177	0.675325	0.825	0.816527	0.941176	0.792857	0.722807	0.129464	0.11859	0.797203	0.638655	0.818182	0.818182		chr12	45585843	45585942	0.83984	0.588889	0.8	0.92094	0.781818	0.694805	0.0819853	0.0381264	0.805556	0.824593	0.831746	0.831746
				chr11	55974462	55974535	0.671566	0.646342	0.69641	0.86294	0.851672	0.889735	0.216155	0.154493	0.773929	0.773339	0.830256	0.830256		chr12	50598207	50598250	0.661491	0.608772	0.756944	0.954545	0.859133	0.85641	0.180147	0.375	0.584821	0.638158	0.921538	0.921538
				chr11	58123252	58123269	0.928276	0.809942	0.898333	1	0.916409	0.803828	0.0238095	0	0.904167	0.961538	0.445055	0.445055		chr12	50600088	50600152	0.559307	0.459707	0.491373	0.854167	0.716425	0.808361	0.0326954	0.115488	0.421552	0.330952	0.759259	0.759259
				chr11	58956245	58956581	0.314135	0.365635	0.485597	0.858117	0.630637	0.684015	0.0749199	0.0416667	0.708803	0.673359	0.282749	0.282749		chr12	51012238	51012269	0.805556	0.67033	0.808081	1	0.717949	1	0.141447	0.102778	0.534167	0.609565	0.743506	0.743506
				chr11	58956835	58957170	0.578297	0.644482	0.668904	0.962302	0.819463	0.875427	0.0621053	0.031746	0.710403	0.806845	0.4055	0.4055		chr12	54164565	54164577	0.475	0.4	0.275	0.733333	0.609848	0.875	0.0357143	0.0714286	0.295322	0.404762	0.678571	0.678571
				chr11	58957997	58958058	0.785714	0.614286	0.512987	0.7875	1	0.8125	0.198864	0.416667	0.925	0.895588	0.639881	0.639881		chr12	56604811	56604814	0.95	0.947368	1	1	0.9375	0.94281	0.409091	0.618182	0.673913	0.406593	1	1
				chr11	58970837	58970876	0.861607	0.842105	0.840336	0.798077	0.877463	0.902406	0.238596	0.166667	0.875	1	0.909091	0.909091		chr12	69515282	69515447	0.531777	0.562657	0.6025	0.781282	0.770121	0.690799	0.242319	0.255696	0.507215	0.318431	0.658182	0.658182
				chr11	59185681	59185825	0.550614	0.513539	0.505254	0.853535	0.736028	0.742424	0.0238095	0.0416667	0.669935	0.633333	0.469697	0.469697		chr12	69698591	69698626	0.601852	0.823077	0.735043	0.935185	0.892788	1	0.138655	0.170485	0.597222	0.742105	0.765355	0.765355
				chr11	59186516	59186933	0.758181	0.725769	0.688567	0.919812	0.821773	0.895974	0.161303	0.118956	0.7096	0.738574	0.640866	0.640866		chr12	69756431	69756832	0.625858	0.610939	0.640884	0.891929	0.850136	0.798841	0.0955132	0.022596	0.617165	0.669745	0.58627	0.58627
				chr11	60169294	60169314	0.5625	0.535897	0.666667	1	0.735294	0.756494	0.119048	0.0916667	0.780186	0.876838	0.5	0.5		chr12	69757112	69757283	0.883374	0.824628	0.876096	0.918981	0.907697	0.855411	0.271351	0.299265	0.842265	0.878373	0.795727	0.795727
				chr11	60177258	60177528	0.36529	0.312949	0.353789	0.260227	0.197236	0.172618	0.0253975	0.0482639	0.55678	0.691183	0.603262	0.603262		chr12	69810407	69810490	0.854978	0.602885	0.827069	0.979167	0.910956	0.847196	0.163377	0.227302	0.785287	0.792045	0.91453	0.91453
				chr11	61247779	61247846	0.694444	0.89011	0.932127	0.944444	0.928571	0.958333	0.355615	0.261905	0.889394	0.925	0.652597	0.652597		chr12	69858940	69859013	0.834615	0.5	0.715686	1	0.887255	0.861538	0.106443	0.191667	0.746528	0.753205	0.767045	0.767045
				chr11	61250188	61250301	0.819876	0.916176	0.857143	0.85	0.958333	0.844444	0.40404	0.20098	0.907407	0.900794	0.814935	0.814935		chr12	69886537	69886960	0.550137	0.50798	0.576126	0.848889	0.651074	0.637653	0.140906	0.00833333	0.708818	0.741924	0.728947	0.728947
				chr11	61259358	61259538	0.596934	0.602564	0.614035	1	0.797917	0.824276	0.199495	0.154167	0.691852	0.683165	0.437825	0.437825		chr12	69889190	69889237	0.65873	0.763636	0.729167	1	0.641414	0.833333	0.0357143	0	0.73125	1	1	1
				chr11	61265704	61265855	0.775035	0.795609	0.848073	0.97619	0.898568	0.871664	0.119254	0.045741	0.808854	0.867352	0.289881	0.289881		chr12	69890217	69890244	0.6875	0.583333	0.689103	0	0.9375	0.633333	0.138889	0.0555556	0.823308	0.819398	0.702381	0.702381
				chr11	61275019	61275106	0.43254	0.588336	0.530603	0.910774	0.838889	0.814141	0.2477	0.183081	0.576174	0.640598	0.54081	0.54081		chr12	69891075	69891195	0.784848	0.598373	0.855556	0.795444	0.697955	0.6448	0.169082	0.32193	0.822222	0.834622	0.881247	0.881247
				chr11	61276824	61276904	0.75	0.633333	0.866667	0.75	0.753472	0.90625	0.310065	0.168301	0.833333	0.9	0.89951	0.89951		chr12	70109356	70109421	0.576097	0.530629	0.5	0.92963	0.807407	0.848433	0.218889	0.171429	0.726984	0.801632	0.776112	0.776112
				chr11	61483676	61483694	0.424605	0.370198	0.403425	0.434255	0.474787	0.556947	0.21118	0.204545	0.707037	0.702742	0.81201	0.81201		chr12	70247571	70247646	0.710084	0.788636	0.902778	0.96875	0.925214	0.928571	0.205	0.12381	0.78355	0.755929	0.822917	0.822917
				chr11	62549568	62549771	0.559295	0.263283	0.468137	0.747024	0.422701	0.833333	0.05	0.0560224	0.494582	0.517106	0.328606	0.328606		chr12	70276157	70276450	0.789044	0.756294	0.826389	0.893939	0.796875	0.888061	0.0786415	0.0767045	0.699177	0.814767	0.634968	0.634968
				chr11	62664529	62664566	0.9	0.958333	0.877778	1	0.945833	0.878571	0.411765	0.161111	0.874545	1	0.690476	0.690476		chr12	70349232	70349496	0.39114	0.321763	0.491377	0.916621	0.734182	0.785919	0.0296443	0.03367	0.485025	0.667485	0.566772	0.566772
				chr11	62761396	62761470	0.55844	0.549222	0.507026	0.690883	0.544522	0.670462	0.0277778	0	0.548677	0.611765	0.676263	0.676263		chr12	70369085	70369120	0.944079	0.944056	0.795238	0.944444	0.980392	0.895238	0.176768	0.157407	0.755556	0.751948	0.896296	0.896296
				chr11	63163582	63163598	0.811765	0.813218	0.878571	0.930952	0.888889	0.878205	0.0666667	0.219814	0.802682	0.849003	0.752941	0.752941		chr12	70496592	70496611	0.846154	0.915278	0.692308	0.793651	0.931014	0.855311	0.651756	0.513819	0.829091	0.895655	0.97619	0.97619
				chr11	63987104	63987249	0.330688	0.370766	0.5	0.944444	0.763656	0.772727	0.0476191	0.0384615	0.533889	0.48913	0.56087	0.56087		chr12	70769063	70769100	0.822222	0.821225	0.791246	1	0.86399	0.877381	0.0938158	0.0486111	0.873694	0.839744	0.881579	0.881579
				chr11	64012039	64012115	0.440092	0.443806	0.326087	0.972222	0.8175	0.759615	0.155093	0.0294118	0.684524	0.744762	0.444444	0.444444		chr12	70777102	70777214	0.815657	0.901786	0.787978	0.860417	0.881287	0.873443	0.162118	0.136378	0.833333	0.797656	0.843682	0.843682
				chr11	64242856	64242995	0.857639	0.802198	0.787879	0.8125	0.777778	0.958333	0.214286	0.09375	0.8	0.75188	0.723529	0.723529		chr12	70826805	70827621	0.463645	0.370913	0.342811	0.585323	0.464913	0.41872	0.0504692	0.0224273	0.416242	0.530426	0.495931	0.495931
				chr11	64512989	64513094	0.684103	0.631213	0.706654	0.879167	0.790765	0.854167	0.0266667	0	0.754545	0.723016	0.167832	0.167832		chr12	70828175	70828228	0.964286	0.857143	0.857143	0.944444	0.964286	0.891176	0.395433	0.330357	0.889744	1	1	1
				chr11	65654751	65654902	0.690087	0.554825	0.696429	0.891827	0.6875	0.830952	0.0454546	0.0333333	0.592375	0.833333	0.264103	0.264103		chr12	70830827	70831095	0.782639	0.832178	0.771631	0.945833	0.905571	0.875313	0.216462	0.0848214	0.867272	0.86875	0.932692	0.932692
				chr11	66123095	66123110	0.577778	0.315359	0.808333	1	0.717105	0.89011	0.16313	0.154412	0.839286	0.733333	0.682692	0.682692		chr12	70835545	70835702	0.825702	0.759216	0.907649	0.91886	0.867521	0.756563	0.328408	0.292232	0.857263	0.866977	0.835889	0.835889
				chr11	66155405	66155426	0.532567	0.711765	0.693452	0.96875	0.830888	0.931522	0.0465368	0	0.546154	0.61087	0.863636	0.863636		chr12	70840828	70840882	0.866071	0.704969	0.570707	1	0.921053	0.96875	0.236895	0.13369	0.807143	0.808421	0.892857	0.892857
				chr11	66166986	66167117	0.830144	0.722222	0.830303	0.775	0.854762	0.785714	0.379032	0.299342	0.790598	0.844551	0.769231	0.769231		chr12	70848952	70849222	0.722198	0.671399	0.838811	0.947917	0.872402	0.82711	0.0450368	0.0729167	0.619335	0.633333	0.763228	0.763228
				chr11	66519382	66519399	0.79391	0.700061	0.834821	0.928571	0.954545	0.914286	0.21875	0.0769231	0.825397	0.758392	0.732537	0.732537		chr12	70854654	70854783	0.68599	0.569444	0.695833	0.894444	0.721561	0.775992	0.0766045	0.0784314	0.639527	0.628968	0.675926	0.675926
				chr11	66676522	66676659	0.797619	0.716667	0.533333	0.895833	0.70749	0.75947	0.0770308	0.03125	0.851097	0.643939	0.770308	0.770308		chr12	70855973	70856014	0.861111	0.821429	0.867775	0.968841	0.934127	0.900285	0.18254	0.130556	0.801259	0.791303	0.792402	0.792402
				chr11	67111694	67111826	0.568376	0.691787	0.646429	0.777778	0.773232	0.633929	0.165388	0.115741	0.621237	0.706627	0.503711	0.503711		chr12	70903870	70903964	0.943452	0.901786	0.851042	0.963384	0.906472	0.936594	0.219697	0.102431	0.852272	0.899209	0.819643	0.819643
				chr11	67113620	67113682	0.833333	0.933333	0.833333	0.928571	0.930642	0.859091	0.115489	0.0833333	0.840741	0.85641	0.833333	0.833333		chr12	71333596	71333612	0.552083	0.501603	0.383333	0.8125	0.694118	0.651282	0.111111	0.0416667	0.690476	0.5	0.9	0.9
				chr11	67124904	67125326	0.487763	0.523397	0.581752	0.891667	0.640504	0.779185	0.160977	0.0708875	0.560788	0.673441	0.521637	0.521637		chr12	71863974	71864042	0.468946	0.576389	0.520833	0.861111	0.702489	0.838889	0.0875	0.0208333	0.780711	0.793447	0.791667	0.791667
				chr11	67139446	67139895	0.749797	0.648611	0.752301	0.899252	0.858435	0.845265	0.15321	0.152045	0.743641	0.791724	0.672017	0.672017		chr12	72650143	72650204	0.749759	0.722482	0.796401	0.866004	0.837846	0.752569	0.186163	0.192577	0.800216	0.761387	0.820455	0.820455
				chr11	67780411	67780573	0.587413	0.584281	0.613095	0.9375	0.815152	0.657197	0.153289	0.075	0.598402	0.631759	0.834091	0.834091		chr12	72788745	72788764	0.71517	0.583333	0.85	0.909091	0.882143	0.916667	0.306985	0.0625	0.841176	0.821429	0.884615	0.884615
				chr11	67790466	67790470	0.687908	0.574275	0.595238	0.944444	0.762601	0.736607	0.172593	0.105978	0.619048	0.821429	0.650585	0.650585		chr12	72852212	72852433	0.325321	0.305044	0.49697	0	0.243911	0.320166	0.0277778	0	0.431948	0.510507	0.43141	0.43141
				chr11	67905130	67905177	0.851215	0.772222	0.797024	1	0.905702	0.836257	0.114379	0.0357143	0.819876	0.814286	0.696691	0.696691		chr12	72853246	72853550	0.805556	0.737651	0.699863	0.503968	0.6713	0.754202	0.414224	0.323297	0.815138	0.876768	0.899325	0.899325
				chr11	68706724	68706758	0.682999	0.653846	0.583502	0.91369	0.775707	0.813901	0.11039	0.15311	0.75	0.750068	0.73069	0.73069		chr12	72855915	72855993	0.752315	0.589808	0.73495	0.839394	0.842875	0.82971	0.122076	0.162768	0.825131	0.884666	0.763545	0.763545
				chr11	68707067	68707105	0.634058	0.604779	0.508333	0.79798	0.883333	0.638889	0.219091	0.208333	0.716667	0.720588	0.743056	0.743056		chr12	72866910	72867076	0.655702	0.584524	0.690823	0.95	0.776209	0.810284	0.165179	0.152174	0.699596	0.732765	0.829804	0.829804
				chr11	68724975	68724993	0.795098	0.679487	0.719737	0.97619	0.777504	0.884199	0.372549	0.205128	1	0.801282	0.5625	0.5625		chr12	72867512	72867528	0.848571	0.858333	0.833333	0.909091	0.904762	0.82381	0.208824	0.230769	0.875	0.668627	0.804167	0.804167
				chr11	68754487	68754903	0.654505	0.652739	0.652996	0.907369	0.837456	0.830097	0.218572	0.301252	0.773331	0.762836	0.535548	0.535548		chr12	72936438	72937225	0.602188	0.555336	0.504685	0.149251	0.456067	0.363933	0.106691	0.0333373	0.669269	0.719897	0.630603	0.630603
				chr11	68764139	68764439	0.382954	0.413183	0.352892	0.948426	0.681702	0.678836	0.109998	0.0668125	0.353179	0.40052	0.195581	0.195581		chr12	72937758	72938396	0.54439	0.417358	0.613333	0.113833	0.241767	0.253635	0.0424383	0.0143995	0.69158	0.692626	0.531141	0.531141
				chr11	68826466	68826478	0.777778	0.78125	0.730576	0.833333	0.825385	0.846838	0.236111	0.202381	0.817227	0.880952	0.73538	0.73538		chr12	72938652	72938669	0.591667	0.333333	0.4875	0	0.166667	0.0833333	0	0	0.695833	0.772222	0.928571	0.928571
				chr11	69361107	69361135	0.734404	0.621743	0.720058	0.822222	0.849735	0.785714	0.145177	0	0.716496	0.962963	0.811111	0.811111		chr12	72942263	72942597	0.675105	0.578832	0.557336	0.121296	0.376327	0.366239	0.0400442	0.0355975	0.826538	0.847224	0.5318	0.5318
				chr11	69953387	69953616	0.600687	0.668768	0.563889	0.95	0.657544	0.47619	0.331575	0.410714	0.577263	0.621212	0.45	0.45		chr12	72943175	72943207	0.857197	0.61756	0.823846	0.052139	0.365725	0.348432	0	0.0208333	0.926894	0.982759	0.592166	0.592166
				chr11	70050686	70050713	0.711776	0.592628	0.846801	0.933333	0.880513	0.892332	0.152852	0.2	0.788207	0.84388	0.85101	0.85101		chr12	72955138	72955311	0.377546	0.424393	0.422727	0.846667	0.691725	0.705361	0.134	0.0205263	0.591851	0.527176	0.479517	0.479517
				chr11	70586625	70586772	0.733333	0.72807	0.6875	0.9	0.771242	0.869748	0.0555556	0.0882353	0.525	0.708333	0.666667	0.666667		chr12	72970544	72971190	0.680568	0.617118	0.733776	0.760059	0.75719	0.770304	0.263196	0.234613	0.6427	0.715553	0.675943	0.675943
				chr11	71753594	71753698	0.813362	0.810462	0.800265	0.979167	0.896109	0.867315	0.549123	0.535827	0.912482	0.907837	0.894096	0.894096		chr12	72972039	72972460	0.645485	0.594257	0.632653	0.885771	0.689491	0.807954	0.244692	0.269048	0.594513	0.684208	0.734054	0.734054
				chr11	71774354	71774556	0.365112	0.300273	0.262874	0.776327	0.633363	0.617063	0.0909171	0.0230994	0.345054	0.392276	0.604666	0.604666		chr12	74231343	74231368	0.9375	0.830952	0.861905	0.9375	0.899038	0.887879	0.216783	0.260417	0.801587	0.787338	0.875	0.875
				chr11	71886797	71886805	0.715686	0.596154	0.588235	1	0.883333	0.882353	0.145455	0.19375	0.84375	0.973684	0.884615	0.884615		chr12	74231683	74231871	0.811696	0.771667	0.670113	0.879813	0.807335	0.965761	0.201442	0.181889	0.68886	0.791667	0.863262	0.863262
				chr11	71891874	71891924	0.882051	0.768519	0.863248	0.944444	0.89951	1	0.218855	0.152381	0.857476	0.851852	0.948718	0.948718		chr12	75834143	75834548	0.657937	0.696868	0.679213	0.916162	0.870461	0.814264	0.260713	0.16541	0.696388	0.726734	0.902214	0.902214
				chr11	72033543	72033593	0.725753	0.737179	0.846639	0.958333	0.832712	0.89951	0.105263	0.0333333	0.641667	0.833333	0.805556	0.805556		chr12	76075709	76075999	0.787784	0.726719	0.792313	0.938528	0.873454	0.892694	0.163034	0.288576	0.861508	0.891319	0.916604	0.916604
				chr11	72033975	72034207	0.551468	0.660175	0.593246	0.974359	0.84952	0.870655	0.0922619	0	0.502222	0.383459	0.555338	0.555338		chr12	76085950	76085960	0.753676	0.76087	0.75	0.857143	0.916667	0.893275	0.0919913	0.0919118	0.819167	0.727273	0.859524	0.859524
				chr11	72691586	72691788	0.831993	0.799265	0.816667	0.926682	0.886879	0.933088	0.397724	0.349432	0.783248	0.868651	0.879654	0.879654		chr12	76437481	76437518	0.769231	0.75	0.627451	0.791667	0.83701	0.954545	0.177871	0.0954545	0.731304	0.6	0.854545	0.854545
				chr11	72775982	72776115	0.780035	0.855769	0.941931	0.977778	0.894841	0.858838	0.135816	0.166667	0.748016	0.883329	0.477718	0.477718		chr12	76547529	76547881	0.346347	0.354502	0.282599	0.694362	0.433183	0.594576	0.17123	0.0573712	0.320915	0.341306	0.784471	0.784471
				chr11	72980693	72980706	0.825	0.802963	0.714646	0.972222	0.9	0.944272	0.306818	0.147059	0.916084	0.722222	0.888889	0.888889		chr12	76548286	76548352	0.253268	0.35	0.285714	0.694444	0.594815	0.598485	0	0	0.188034	0	0.607143	0.607143
				chr11	73022002	73022237	0.798723	0.728481	0.836704	0.986842	0.834988	0.8793	0.283994	0.289175	0.835101	0.864286	0.931818	0.931818		chr12	76549350	76549566	0.54731	0.429365	0.65641	0.758333	0.663951	0.79798	0.134454	0.11683	0.422222	0.104072	0.871345	0.871345
				chr11	74894986	74895194	0.761145	0.693269	0.75	0.972222	0.915972	0.854167	0.341657	0.21875	0.762628	0.739785	0.673077	0.673077		chr12	76670128	76670336	0.520513	0.435938	0.690476	0.656566	0.683861	0.503268	0.0936819	0.0666667	0.550265	0.494048	0.793651	0.793651
				chr11	75191865	75191891	0.482026	0.393162	0.513393	0.690476	0.8125	0.912879	0	0.0357143	0.677083	0.744505	0.578571	0.578571		chr12	76678376	76678470	0.958333	0.914569	0.981481	0.981481	0.95	0.931746	0.272965	0.389987	0.923016	0.964912	0.952381	0.952381
				chr11	75195702	75195808	0.439503	0.244506	0.450409	0.3	0.263839	0.270486	0	0.025	0.632576	0.644501	0.519551	0.519551		chr12	76679054	76679064	0.837662	0.781818	0.771978	1	0.951613	0.897368	0.125	0.1	0.837302	0.852941	1	1
				chr11	75196968	75197079	0.84375	0.807065	1	0.816667	0.966667	1	0.348416	0.371658	0.972222	1	0.96875	0.96875		chr12	76684889	76685005	0.613172	0.471656	0.437781	0.875	0.760285	0.727436	0.140625	0.105556	0.697917	0.591667	0.733333	0.733333
				chr11	75197792	75197841	0.614583	0.802083	0.879762	0.909091	0.81456	0.768116	0.302521	0.28125	0.882035	0.782353	0.966667	0.966667		chr12	76687679	76687722	0.62963	0.592593	0.800505	0.71688	0.877778	0.821345	0.0894553	0.0939394	0.765152	0.695205	0.712454	0.712454
				chr11	75201389	75201538	0.822222	0.672014	0.738562	0.925	0.757058	0.933333	0.215242	0.122367	0.898551	0.866667	0.767033	0.767033		chr12	76701831	76701993	0.779957	0.786176	0.7575	0.922222	0.876725	0.776923	0.130169	0.178824	0.652473	0.774369	0.910476	0.910476
				chr11	75202678	75202749	0.733333	0.675	0.875	1	0.77381	0.866667	0.141667	0.0741758	0.896761	0.877622	0.7875	0.7875		chr12	76707478	76707537	0.660714	0.62521	0.828431	0.921053	0.808559	0.9375	0.20979	0.188235	0.693333	0.798137	0.935223	0.935223
				chr11	75208392	75208494	0.544613	0.511905	0.57556	0.458333	0.613276	0.615984	0.173219	0.106878	0.693333	0.728571	0.768016	0.768016		chr12	76708732	76709277	0.579365	0.494197	0.51623	0.556543	0.68059	0.636574	0.0951256	0.130019	0.665098	0.684248	0.777608	0.777608
				chr11	75210495	75210537	0.714286	0.390873	0.444444	0.57619	0.666667	0.321429	0	0.0476191	0.767677	0.688889	0.355556	0.355556		chr12	76769177	76769221	0.707108	0.529412	0.518939	0.9	0.833333	0.679426	0.09375	0.147059	0.725	0.723732	0.694872	0.694872
				chr11	75211389	75211617	0.755219	0.812999	0.810363	0.922222	0.872772	0.844318	0.383838	0.328947	0.953125	0.96131	0.852679	0.852679		chr12	77810528	77810531	0.833333	0.816288	0.6	0.916667	0.941538	0.875	0.177083	0.0333333	0.634191	0.833333	0.693421	0.693421
				chr11	75212442	75212571	0.64881	0.875	0.772727	0.861111	0.75	0.742424	0.296296	0.267857	0.915344	1	0.849206	0.849206		chr12	80859353	80859463	0.623377	0.727273	0.708333	0.75	0.875	0.738562	0.166667	0.21875	0.569767	0.621212	0.640351	0.640351
				chr11	75215349	75215353	0.875	0.878333	0.8	0.9375	0.796053	0.9	0.280263	0.04	0.88057	0.958333	0.87451	0.87451		chr12	81188607	81188785	0.719498	0.633316	0.544567	0.894444	0.835008	0.794048	0.0677831	0.0462963	0.668254	0.610902	0.632997	0.632997
				chr11	75216052	75216563	0.460249	0.43449	0.516674	0.467951	0.535374	0.530813	0.1221	0.120394	0.606601	0.637033	0.653699	0.653699		chr12	81236024	81236142	0.814655	0.821123	0.763051	0.980769	0.946237	0.892045	0.197682	0.180497	0.924478	0.951405	0.851151	0.851151
				chr11	75222900	75222926	0.916667	0.823478	0.949495	0.9375	0.811756	0.940972	0.303369	0.282051	0.907625	0.926471	0.807018	0.807018		chr12	81240567	81240588	0.789683	0.633333	0.832168	0.970588	0.84	0.85	0.0606618	0	0.754167	0.590909	0.811765	0.811765
				chr11	75227736	75228035	0.563095	0.49543	0.635338	0.854167	0.638315	0.789356	0.213064	0.0643091	0.823713	0.756579	0.854167	0.854167		chr12	81247018	81247079	0.958333	0.931818	0.784091	1	0.95	0.909091	0.216471	0.0789474	0.908333	0.838315	0.894737	0.894737
				chr11	75249941	75249951	0.541667	0.625	0.681818	0.714286	0.775692	0.85	0.119048	0	0.846154	0.802083	0.606061	0.606061		chr12	81302900	81302915	0.75	1	0.75	1	1	1	0.147059	0.258929	0.798333	0.863636	0.84375	0.84375
				chr11	75251114	75251301	0.644444	0.581594	0.678571	0.864286	0.72	0.634615	0.105263	0.115385	0.698529	0.694444	0.841176	0.841176		chr12	81320935	81320986	0.15	0.146296	0.238596	0.232143	0.201802	0.269841	0.0833333	0.0384615	0.305217	0.255411	0.639319	0.639319
				chr11	75251753	75251863	0.5417	0.449427	0.385836	0.538889	0.39924	0.588694	0.110256	0.0909091	0.640787	0.588807	0.551709	0.551709		chr12	81334006	81334119	0.712225	0.740657	0.639069	1	0.888658	0.836806	0.0680059	0.18117	0.879167	0.866772	0.750893	0.750893
				chr11	75278372	75278387	0.538462	0.535714	0.545455	0.52381	0.3	0.4	0.281046	0.194444	0.809524	0.866667	0.704167	0.704167		chr12	81675459	81675471	0.658333	0.545956	0.761696	0.730159	0.754274	0.611111	0.188462	0.153846	0.717949	0.741176	0.731618	0.731618
				chr11	75281709	75282004	0.408806	0.364162	0.393668	0.278682	0.362587	0.307982	0.290498	0.393807	0.635805	0.677811	0.6866	0.6866		chr12	81932016	81932349	0.616911	0.534024	0.572561	0.920845	0.80697	0.713184	0.206505	0.173062	0.740194	0.749342	0.732474	0.732474
				chr11	75282583	75282611	0.503814	0.498593	0.550347	0.509673	0.3875	0.464899	0.113636	0.133333	0.8	0.829545	0.833333	0.833333		chr12	82382576	82382594	0.831034	0.779762	0.744737	0.908088	0.723011	0.745098	0.135747	0.150735	0.727381	0.966667	0.817136	0.817136
				chr11	75293265	75293440	0.602834	0.713492	0.718819	0.793137	0.764321	0.750763	0.323666	0.26429	0.767532	0.8757	0.845472	0.845472		chr12	83271572	83271675	0.920513	0.919622	0.945455	0.977778	0.977265	0.961667	0.315515	0.290606	0.938923	0.897532	0.933753	0.933753
				chr11	75293806	75294024	0.572538	0.404526	0.342181	0.857672	0.675282	0.607887	0.200433	0.190741	0.723308	0.790903	0.70406	0.70406		chr12	83523031	83523169	0.735049	0.704065	0.824183	0.916667	0.922024	0.927778	0.368066	0.312092	0.803468	0.815735	0.766941	0.766941
				chr11	75401829	75401903	0.8	0.729167	0.522222	1	0.806366	0.863636	0.176877	0.242857	0.736264	0.787368	0.706767	0.706767		chr12	83524929	83525017	0.677778	0.649463	0.616026	0.964286	0.789564	0.741758	0.0208333	0.0277778	0.455345	0.556548	0.531593	0.531593
				chr11	75542879	75542892	0.794545	0.65873	0.676471	0.95	0.890316	0.90119	0.173697	0.114379	0.725464	0.899749	0.682692	0.682692		chr12	84086103	84086221	0.818979	0.74188	0.786569	0.979167	0.942475	0.879121	0.248116	0.196032	0.900794	0.984127	0.914815	0.914815
				chr11	75595927	75596179	0.469231	0.292243	0.38865	0.816414	0.561259	0.580049	0.0392443	0	0.699634	0.560833	0	0		chr12	84165735	84165869	0.870536	0.805556	0.761905	0.875	0.923077	0.590909	0.216374	0.0833333	0.816667	0.787879	0.772727	0.772727
				chr11	75671279	75671457	0.773016	0.768967	0.783094	1	0.827885	0.891667	0.332011	0.203704	0.805128	0.7375	0.85	0.85		chr12	84202139	84202212	0.867844	0.798709	0.840428	0.940705	0.886237	0.85989	0.108824	0.149725	0.939528	0.862278	0.767045	0.767045
				chr11	75846741	75846889	0.526727	0.576615	0.53058	0.848701	0.623312	0.567286	0.0216667	0.0944444	0.690394	0.913333	0.811869	0.811869		chr12	84204118	84204124	0.305556	0.370833	0.3125	0.928571	0.799242	0.45625	0.0776316	0.15625	0.440972	0.230769	0.75	0.75
				chr11	75939363	75939546	0.305155	0.320325	0.196603	0.504286	0.531386	0.599998	0.0143478	0.0119298	0.270176	0.288357	0.231287	0.231287		chr12	84254941	84254968	0.708333	0.516667	0.444444	0.333333	0.759615	0.6875	0.025	0.0769231	0.725	0.579832	0.636905	0.636905
				chr11	76081495	76081507	0.911765	0.86875	0.783654	0.9	0.939799	0.973684	0.35	0.0909091	0.9	0.869748	0.825893	0.825893		chr12	84690767	84690779	0.852941	0.739967	0.9	0.944444	0.96	0.95	0.342857	0.247596	0.851103	0.891827	1	1
				chr11	76125100	76125227	0.718254	0.676219	0.726521	0.853535	0.662037	0.779167	0.449092	0.360859	0.900862	0.699914	0.869841	0.869841		chr12	84692498	84692684	0.758415	0.8	0.779616	0.940972	0.909722	0.836882	0.160073	0.11047	0.855769	0.844444	0.80404	0.80404
				chr11	76923474	76923481	0.596154	0.583333	0.524306	0.96875	0.83664	0.700549	0.0263158	0.0643939	0.571852	0.583333	0.0526316	0.0526316		chr12	84696229	84696366	0.541667	0.437835	0.471212	0.723214	0.774078	0.825	0.177489	0.116883	0.600381	0.646305	0.751389	0.751389
				chr11	77291659	77291772	0.785714	0.925926	0.782407	0.909091	0.929915	0.85	0.244048	0.139683	0.726971	0.851014	0.734848	0.734848		chr12	84696837	84696906	0.660007	0.8	0.720228	0.704762	0.847118	0.888889	0.11604	0.117949	0.593827	0.705195	0.755556	0.755556
				chr11	78006091	78006105	0.72381	0.710526	0.693182	0.9375	0.9	0.804545	0.134387	0.114583	0.716578	0.75	0.966667	0.966667		chr12	84697662	84697895	0.772222	0.754405	0.653846	0.833333	0.832967	0.944444	0.199432	0.10101	0.661538	0.655067	0.79899	0.79899
				chr11	78171820	78172026	0.744949	0.681481	0.516667	0.833333	0.8	0.891176	0.0555556	0.153846	0.639098	0.694444	0.714286	0.714286		chr12	84771231	84771422	0.783476	0.683375	0.833889	0.883333	0.828576	0.805135	0.350738	0.408132	0.728537	0.713553	0.824908	0.824908
				chr11	78210506	78210642	0.835082	0.726667	0.873016	0.843386	0.804861	0.829885	0.172487	0.0909091	0.769841	0.789855	0.812698	0.812698		chr12	85297706	85297744	0.73827	0.788889	0.709091	1	0.889855	0.952273	0.0931818	0.0454546	0.734065	0.888889	0.801282	0.801282
				chr11	78284353	78284393	0.831329	0.845204	0.831349	1	0.793149	0.860029	0.13642	0.17246	0.767128	0.834069	0.814264	0.814264		chr12	85643913	85644133	0.391739	0.409632	0.313072	0.847273	0.678609	0.751728	0.0825397	0.0769231	0.375275	0.358182	0.393182	0.393182
				chr11	79114905	79115009	0.716667	0.710674	0.710131	0.902778	0.911433	0.919485	0.272282	0.164918	0.879953	0.84768	0.913753	0.913753		chr12	85836292	85836343	0.798969	0.774629	0.736111	0.946581	0.946429	0.965241	0.228283	0.416361	0.875627	0.931481	0.888889	0.888889
				chr11	79116790	79116993	0.311032	0.214369	0.200107	0.265	0.21	0.213889	0	0.02	0.455779	0.56984	0.374103	0.374103		chr12	85864537	85864624	0.820755	0.856944	0.854396	0.977273	0.919589	0.9	0.260833	0.195833	0.734735	0.767943	0.786961	0.786961
				chr11	79611062	79611293	0.206166	0.202056	0.273739	0.297222	0.176043	0.192387	0.0488095	0.0138889	0.386606	0.412358	0.440737	0.440737		chr12	85865443	85865471	0.585714	0.647727	0.333333	0.95	0.683333	0.803571	0.0208333	0.02	0.43712	0.550476	0.727273	0.727273
				chr11	79639037	79639086	0.715498	0.802868	0.827806	0.95	0.912785	0.915327	0.217195	0.227276	0.929167	0.861385	0.914286	0.914286		chr12	86360128	86360172	0.636029	0.621083	0.843434	0.791667	0.807843	0.792857	0.159664	0.0625	0.621795	0.613333	0.642857	0.642857
				chr11	80578546	80578700	0.322215	0.371307	0.398718	0.656341	0.470139	0.586138	0	0.0476191	0.371771	0.492593	0.373264	0.373264		chr12	86395858	86396098	0.512074	0.555012	0.490874	0.592922	0.634467	0.601058	0.253481	0.199953	0.575205	0.548846	0.608466	0.608466
				chr11	80959887	80960049	0.310606	0.554949	0.501465	0.766667	0.704459	0.769668	0.0739773	0.0459957	0.49011	0.610238	0.335879	0.335879		chr12	86857406	86857498	0.645833	0.739286	0.661524	0.916667	0.885714	0.785714	0.257576	0.205128	0.8	0.966667	0.82197	0.82197
				chr11	82022104	82022113	0.804418	0.8	0.8375	0.961538	0.956522	0.877622	0.283704	0.0954545	0.892857	0.8125	0.708333	0.708333		chr12	86879119	86879131	0.65	0.630435	0.75	0.916667	0.900641	0.914861	0.408333	0.178309	0.8975	0.936508	0.938889	0.938889
				chr11	82226353	82226533	0.728425	0.632066	0.767196	0.776852	0.802549	0.734524	0.368767	0.198082	0.613661	0.683775	0.554383	0.554383		chr12	86970444	86970465	0.734783	0.791925	0.584615	0.886905	0.790179	0.721591	0.127717	0.130952	0.71875	0.823529	0.848684	0.848684
				chr11	82318880	82319044	0.829119	0.69336	0.574405	0.868254	0.78892	0.869097	0.097076	0.0884673	0.736316	0.777019	0.762406	0.762406		chr12	87327752	87327778	0.415079	0.113636	0.269231	0.838462	0.61544	0.612698	0.0588235	0	0.321351	0.514069	0.531028	0.531028
				chr11	82902130	82902206	0.494551	0.513492	0.505952	0.966667	0.754346	0.723766	0.0921569	0.232479	0.472222	0.679142	0.541259	0.541259		chr12	89062567	89062573	0.723529	0.613095	0.75	0.970588	0.868056	0.9375	0.0416667	0.15	0.854406	0.782014	0.78442	0.78442
				chr11	82972427	82972572	0.641655	0.747024	0.823611	0.856481	0.882639	0.899359	0.0912698	0.130201	0.333333	0.837599	0.714286	0.714286		chr12	91115581	91115787	0.16215	0.176242	0.243689	0.7375	0.578456	0.707933	0.0547414	0.031746	0.126538	0.167508	0.347222	0.347222
				chr11	83382026	83382116	0.604167	0.527778	0.522222	1	0.806165	0.85768	0.0730994	0.117544	0.732323	0.612531	0.688259	0.688259		chr12	91496572	91496757	0.752622	0.678253	0.825685	0.91453	0.848496	0.875	0.173891	0.131681	0.83091	0.763126	0.824167	0.824167
				chr11	83392048	83392066	0.884615	0.833333	0.660714	1	0.896667	0.859091	0.0753968	0.120455	0.934783	0.975	0.690196	0.690196		chr12	91646230	91646249	0.468182	0.68125	0.410256	1	0.8375	0.649123	0.0763158	0	0.231579	0.4	0.538889	0.538889
				chr11	84292947	84292974	0.958333	0.900855	0.892788	0.962963	0.974359	0.939394	0.252838	0.231922	0.951058	0.982456	0.985507	0.985507		chr12	91664135	91664188	0.698864	0.70098	0.693015	0.913194	0.839972	0.857143	0.24053	0.175	0.761706	0.826923	0.958333	0.958333
				chr11	84302643	84302651	1	0.871212	1	1	0.912879	0.944444	0.233333	0.05	0.919444	0.9	1	1		chr12	98207421	98207484	0.975	0.934986	0.989474	0.966667	0.895354	0.875278	0.495986	0.398452	0.663405	0.522369	0.94	0.94
				chr11	84359121	84359131	0.275641	0.307692	0.5	1	0.4375	0.803571	0.02	0.0263158	0.586957	0.505682	0.539474	0.539474		chr12	98680153	98680240	0.503372	0.548918	0.73547	0.986667	0.864692	0.862949	0.10303	0.0711539	0.702456	0.583333	0.746883	0.746883
				chr11	84874240	84874256	0.794872	0.685185	0.830952	0.923077	0.853763	0.883333	0.0544118	0.108333	0.727273	0.6875	0.817227	0.817227		chr12	98892627	98892853	0.563117	0.559524	0.561678	0.969231	0.844176	0.764798	0.156169	0.180769	0.491705	0.573817	0.809834	0.809834
				chr11	86016509	86016717	0.75043	0.754434	0.813839	0.954613	0.826757	0.886582	0.449595	0.477694	0.784663	0.818954	0.730821	0.730821		chr12	98984495	98984571	0.673977	0.75	0.665865	0.9375	0.933551	0.738095	0.277778	0.0666667	0.615833	0.613636	0.866667	0.866667
				chr11	86100979	86101214	0.777778	0.848309	0.840686	0.876984	0.886147	0.916667	0.236467	0.195752	0.865196	0.838448	0.814426	0.814426		chr12	99028060	99028157	0.786232	0.625	0.784615	0.979167	0.802308	0.875	0.272114	0.238722	0.910774	0.869444	0.885	0.885
				chr11	87241434	87241458	0.548872	0.639474	0.680952	0.795752	0.81565	0.717949	0.170139	0.0476191	0.715278	0.654462	0.65641	0.65641		chr12	99029695	99029951	0.668662	0.644434	0.574776	1	0.768246	0.762819	0.114531	0.218606	0.731638	0.756981	0.782094	0.782094
				chr11	88098139	88098358	0.475311	0.250758	0.432727	0.525714	0.396481	0.370192	0.11348	0.127619	0.490735	0.459242	0.406234	0.406234		chr12	99030694	99030920	0.539805	0.435767	0.557449	0.954453	0.694052	0.734488	0.1	0.0504808	0.565351	0.708002	0.745238	0.745238
				chr11	88106347	88106458	0.747619	0.650927	0.773672	0.942857	0.896679	0.867208	0.0895928	0.0781818	0.658291	0.691775	0.643492	0.643492		chr12	99553517	99554115	0.53291	0.537209	0.528968	0.872476	0.756834	0.757727	0.111877	0.036992	0.590692	0.565392	0.568708	0.568708
				chr11	88117537	88117620	0.743041	0.750565	0.904167	0.878636	0.902222	0.983333	0.242688	0.0587179	0.902273	0.905985	0.842081	0.842081		chr12	99716046	99716306	0.652019	0.677791	0.722005	0.925694	0.809873	0.832639	0.246368	0.0939542	0.882106	0.793627	0.769246	0.769246
				chr11	88132047	88132424	0.691391	0.659667	0.617856	0.926111	0.85321	0.815985	0.143995	0.0891096	0.648536	0.705886	0.727741	0.727741		chr12	99721396	99721524	0.765133	0.739557	0.688219	0.931373	0.746015	0.894658	0.141823	0.205439	0.727838	0.872109	0.845036	0.845036
				chr11	88188821	88188860	0.597985	0.77284	0.760073	0.952381	0.774074	0.891503	0.171368	0.0277778	0.861111	0.85	0.037037	0.037037		chr12	99893045	99893133	0.762607	0.723485	0.785714	0.936508	0.890468	0.902273	0.258838	0.189416	0.858547	0.846985	0.89899	0.89899
				chr11	88190648	88190806	0.639602	0.566845	0.646608	0.895726	0.859146	0.843064	0.119366	0.0630303	0.537414	0.654452	0.305322	0.305322		chr12	100122974	100123097	0.560888	0.779545	0.392857	0.964286	0.75942	0.802967	0.097583	0.0382205	0.575341	0.619265	0.637013	0.637013
				chr11	88193547	88193847	0.365809	0.352076	0.383537	0.351159	0.322785	0.338196	0.107413	0.112087	0.568841	0.414069	0.252489	0.252489		chr12	100125645	100125665	0.683396	0.653333	0.70719	0.83701	0.704589	0.860119	0.037037	0.0833333	0.802381	0.591026	0.583333	0.583333
				chr11	89082849	89082919	0.435897	0.446456	0.619658	0.919048	0.61152	0.758547	0.0333333	0.0606061	0.475214	0.518452	0.445175	0.445175		chr12	100128003	100128413	0.855037	0.934622	0.902807	0.895577	0.879595	0.886827	0.378571	0.483658	0.929749	0.951189	0.948313	0.948313
				chr11	89456317	89456548	0.507283	0.5222	0.447917	0.887879	0.731005	0.805952	0.276374	0.250774	0.741667	0.673295	0.596212	0.596212		chr12	100130530	100130565	0.576667	0.546825	0.574055	0.981481	0.785317	0.766667	0.163994	0.159314	0.748705	1	0.841176	0.841176
				chr11	89538631	89538666	0.770202	0.716667	0.787879	0.888889	0.858486	0.819697	0.285104	0.367647	0.851276	0.833333	0.710317	0.710317		chr12	100132251	100132393	0.634956	0.657045	0.603139	0.884921	0.89652	0.836364	0.253224	0.246429	0.545815	0.609367	0.626587	0.626587
				chr11	90350491	90350593	0.578139	0.424444	0.515128	0.782206	0.738457	0.734567	0.125304	0.0981283	0.516033	0.630485	0.603175	0.603175		chr12	100133040	100133228	0.775646	0.662102	0.820424	0.729231	0.835974	0.822305	0.333481	0.300823	0.913616	0.943046	0.873401	0.873401
				chr11	90923153	90923493	0.438594	0.496256	0.653241	0.89104	0.747696	0.740763	0.0413082	0.0313853	0.412938	0.508902	0.385703	0.385703		chr12	100134386	100134552	0.846386	0.793558	0.881481	0.844617	0.902942	0.879582	0.516089	0.415123	0.938521	0.95172	0.896296	0.896296
				chr11	91065659	91065738	0.859524	0.535714	0.625	0.892045	0.94	0.866071	0.355	0.25	0.932143	1	0.935417	0.935417		chr12	100420905	100420993	0.62963	0.698343	0.611111	0.969697	0.870734	0.82619	0.0347222	0.18771	0.655904	0.845614	0.883838	0.883838
				chr11	91861943	91862106	0.664141	0.847475	0.736218	0.858586	0.76087	0.9	0.09375	0.123775	0.738903	0.770008	0.725068	0.725068		chr12	100840238	100840269	0.871212	0.818182	1	1	0.851881	0.875	0.347059	0.275	0.95	0.863636	1	1
				chr11	93965172	93965247	0.872596	0.790751	0.753205	1	0.915963	0.918129	0.511553	0.411458	0.945698	1	0.932143	0.932143		chr12	101753518	101753667	0.776281	0.739262	0.628237	0.862991	0.831381	0.787302	0.0952381	0.0416667	0.709552	0.777778	0.866667	0.866667
				chr11	93965579	93965600	0.526316	0.347222	0.375	0.95	0.625	0.740196	0.332143	0.2125	0.919872	0.888889	0.714583	0.714583		chr12	102044613	102044713	0.955166	0.823077	0.846053	1	0.884615	0.905462	0.103896	0.0277778	0.983333	0.922705	0.770833	0.770833
				chr11	94130028	94130140	0.664039	0.523676	0.579491	0.834722	0.696366	0.722083	0.238008	0.114975	0.794376	0.687772	0.619942	0.619942		chr12	102067107	102067255	0.84547	0.881878	0.843056	0.944444	0.906988	0.913043	0.123339	0.0606061	0.812389	0.891975	0.921834	0.921834
				chr11	94134199	94134312	0.405157	0.289765	0.168056	0.511905	0.423202	0.355047	0.113462	0.0520833	0.656206	0.802083	0.544643	0.544643		chr12	102130604	102130872	0.715278	0.701048	0.717051	0.867192	0.85931	0.826895	0.156357	0.0226244	0.754683	0.701714	0.652196	0.652196
				chr11	94134813	94134848	0.517857	0.2125	0.475	1	0.81391	0.788889	0	0	0.646154	0.833333	0.603175	0.603175		chr12	102131680	102131712	0.572222	0.529891	0.325	0.785714	0.727941	0.754658	0.0666667	0.160714	0.519231	0.596154	0.811688	0.811688
				chr11	94135930	94135985	0.493734	0.430345	0.509211	1	0.563095	0.845938	0.0882353	0.0357143	0.831197	0.745833	0.763889	0.763889		chr12	102137308	102137354	0.871212	0.725	0.742105	0.867521	0.884718	0.745989	0.194357	0.350877	0.875718	0.930288	0.9375	0.9375
				chr11	94183381	94183400	0.666667	0.61204	0.625874	0.9375	0.833068	0.647059	0.03125	0.0454546	0.845588	0.5	0.814286	0.814286		chr12	102139843	102140018	0.690949	0.724432	0.733333	0.937213	0.887445	0.965895	0.107961	0.00529101	0.903646	0.959822	0.611155	0.611155
				chr11	94189584	94189753	0.670586	0.74579	0.847174	0.892857	0.768141	0.822321	0.151099	0.0892203	0.819593	0.839872	0.807387	0.807387		chr12	102141531	102141555	0.695887	0.587875	0.743421	0.860577	0.70646	0.881944	0.0666667	0.111111	0.805556	0.8663	0.659524	0.659524
				chr11	94214621	94215118	0.545826	0.524151	0.510732	0.966667	0.827063	0.89814	0.105628	0.0511572	0.614798	0.644563	0.434753	0.434753		chr12	102147427	102147462	0.832817	0.784722	0.840336	0.777778	0.774327	0.782353	0.0666667	0.0333333	0.723529	0.941176	0.734615	0.734615
				chr11	94215616	94215858	0.594834	0.70224	0.674603	0.933333	0.922222	0.90639	0.161239	0.119298	0.913237	0.877137	0.746503	0.746503		chr12	102153173	102153247	0.758371	0.687831	0.779221	1	0.859545	0.8639	0.0512821	0.0909091	0.773333	0.831154	0.575758	0.575758
				chr11	94218755	94218763	0.625	0.620968	0.866667	0.928571	0.80609	0.85	0.304167	0.333333	0.84697	0.757835	0.681818	0.681818		chr12	102183448	102183493	0.858392	0.690657	0.77408	0.858333	0.877607	0.792857	0.0802083	0.0884615	0.920652	0.950893	0.829808	0.829808
				chr11	94230501	94230641	0.680952	0.574965	0.66	0.916667	0.834762	0.814722	0.293085	0.270022	0.716495	0.788936	0.472368	0.472368		chr12	102185432	102185445	0.689723	0.642857	0.598214	0.809524	0.842105	0.8	0.111111	0.0238095	0.828431	0.777778	0.755848	0.755848
				chr11	94231061	94231078	0.572222	0.692308	0.75	1	0.819444	0.904545	0.181818	0	0.787879	0.699519	0.3125	0.3125		chr12	102198082	102198390	0.798007	0.82268	0.777054	0.94967	0.936338	0.90943	0.122753	0.164689	0.79265	0.88456	0.723329	0.723329
				chr11	94237408	94237459	0.948148	0.963938	1	1	0.94709	0.947852	0.0555556	0.16431	0.852047	0.952381	0.878307	0.878307		chr12	102559469	102559603	0.585859	0.744318	0.533333	0.884615	0.89899	0.656863	0.131579	0.140909	0.8125	0.923077	0.724432	0.724432
				chr11	94293229	94293380	0.484848	0.519886	0.675325	1	0.859091	0.888889	0.225443	0.140217	0.806818	0.717391	0.402778	0.402778		chr12	102645725	102645730	0.948276	0.849715	0.838261	0.966667	0.928571	0.87037	0.25	0.133333	0.911765	1	0.841667	0.841667
				chr11	95263868	95263960	0.497086	0.431097	0.402696	0.483745	0.339052	0.704167	0.0525794	0	0.679053	0.605943	0.715152	0.715152		chr12	102950676	102950756	0.66351	0.843427	0.642857	0.9	0.872118	0.948413	0.19584	0.265079	0.788642	0.905314	0.787524	0.787524
				chr11	95267783	95267866	0.62298	0.372775	0.592026	0.579167	0.524271	0.637821	0.0712535	0.0454546	0.689458	0.735294	0.456294	0.456294		chr12	102986157	102986183	0.680556	0.469697	0.531818	0.804487	0.596296	0.649306	0.05	0.0540936	0.649522	0.607609	0.786364	0.786364
				chr11	95280196	95280251	0.448107	0.52043	0.567424	1	0.782567	0.883929	0.181203	0.18771	0.746405	0.873035	0.902778	0.902778		chr12	102987654	102987756	0.679615	0.641062	0.712933	0.863591	0.852024	0.865711	0.129487	0.10625	0.681548	0.808736	0.870879	0.870879
				chr11	95282173	95282308	0.680072	0.611875	0.793484	1	0.847417	0.920343	0.287072	0.275163	0.952778	0.92451	0.836174	0.836174		chr12	102990289	102990410	0.662646	0.554908	0.665179	0.697285	0.661724	0.707904	0.288406	0.116071	0.594005	0.667484	0.756696	0.756696
				chr11	95355489	95355624	0.792299	0.784993	0.732292	0.916667	0.909875	0.9	0.164265	0.152855	0.762121	0.816084	0.730139	0.730139		chr12	103056625	103056664	0.825	0.791667	0.75	0.961538	0.840909	0.96875	0.0454546	0.0833333	0.727679	0.652778	0.5375	0.5375
				chr11	95443981	95444048	0.565826	0.626984	0.695906	0.807246	0.831364	0.736383	0.1689	0.136752	0.744565	0.696377	0.571429	0.571429		chr12	103185629	103185817	0.901	0.89459	0.986667	0.977778	0.90762	0.967778	0.288268	0.213746	0.949664	0.907816	0.865897	0.865897
				chr11	95474421	95474564	0.8748	0.949495	0.870994	0.988636	0.966632	0.979167	0.330753	0.427078	0.924857	0.923264	0.919599	0.919599		chr12	104874123	104874299	0.615936	0.782843	0.707418	0.964286	0.887284	0.871212	0.179455	0.192708	0.7295	0.844397	0.709299	0.709299
				chr11	95511443	95511536	0.762021	0.810634	0.763782	0.927041	0.895297	0.919247	0.0408163	0.0285714	0.772379	0.829439	0.815152	0.815152		chr12	104933906	104933987	0.912545	0.933001	0.89646	0.974359	0.904299	0.964912	0.178266	0.154545	0.87037	0.966667	0.774476	0.774476
				chr11	95577453	95577484	0.9	0.914855	0.933333	0.964286	1	1	0.364286	0.477193	0.97619	1	0.966667	0.966667		chr12	105460964	105460974	0.785714	0.675	0.545455	0.916667	0.851648	0.875	0.256494	0.0945378	0.848631	0.75	0.832817	0.832817
				chr11	95726334	95726349	0.538194	0.617424	0.59375	0.95	0.741987	0.828431	0.205645	0.11859	0.752941	0.748252	0.65	0.65		chr12	105517521	105517527	0.510417	0.808571	0.741758	0.888889	0.95	0.961538	0.179198	0.271429	0.666667	0.762821	0.888889	0.888889
				chr11	95771708	95771784	0.862193	0.763889	0.768056	0.944444	0.84632	0.883242	0.198107	0.256494	0.778889	0.897759	0.782206	0.782206		chr12	105605836	105606000	0.479121	0.423616	0.46359	0.202143	0.37965	0.313095	0.113422	0.125253	0.608333	0.568687	0.619524	0.619524
				chr11	95828174	95828413	0.695852	0.580588	0.66435	0.819207	0.751957	0.691712	0.275603	0.208006	0.697005	0.741867	0.760579	0.760579		chr12	105703366	105703412	0.642857	0.680288	0.707143	1	0.74026	0.802083	0.205455	0.125	0.804348	0.697273	0.78125	0.78125
				chr11	95840197	95840271	0.916278	0.8425	0.915535	0.966667	0.916667	0.972222	0.365801	0.210317	1	0.916667	0.97619	0.97619		chr12	106725197	106725347	0.769608	0.782353	0.814935	0.902778	0.832407	0.85	0.134503	0.0333333	0.723485	0.855159	0.883333	0.883333
				chr11	95841532	95841588	0.920124	0.875051	0.818302	0.927875	0.921895	0.894938	0.244444	0.425	0.952381	0.948718	0.891667	0.891667		chr12	107099252	107099263	0.818182	0.884091	0.846154	0.928571	0.954545	0.908009	0.392308	0.311905	0.883023	0.921053	1	1
				chr11	95842960	95842970	0.770833	0.808244	0.875833	1	0.891534	0.936594	0.316993	0	0.85	0.966667	1	1		chr12	108120041	108120100	0.249545	0.187609	0.34787	0.965909	0.64412	0.775072	0.0147059	0.0811403	0.372348	0.423256	0.454693	0.454693
				chr11	95844518	95845006	0.79191	0.856626	0.672952	0.952644	0.872966	0.903388	0.0967014	0.0275641	0.668032	0.626814	0.613528	0.613528		chr12	108280815	108280947	0.806605	0.809632	0.725602	0.791111	0.747861	0.8725	0.259545	0.367619	0.748178	0.772439	0.858711	0.858711
				chr11	95845417	95845446	0.875	0.770833	1	0.875	0.937255	1	0	0	0.775758	1	0.85	0.85		chr12	108439478	108439484	0.555556	0.570261	0.771242	0.961538	0.719697	0.8	0.236842	0.0454546	0.48913	0.596405	0.786765	0.786765
				chr11	95846668	95846883	0.959881	0.816653	0.89719	0.843028	0.872963	0.815469	0.560361	0.491056	0.850011	0.893595	0.893036	0.893036		chr12	108560030	108560110	0.735652	0.649103	0.748366	0.939286	0.820805	0.876535	0.163165	0.125	0.779545	0.735131	0.916667	0.916667
				chr11	95847173	95847321	0.973684	0.866071	0.860795	0.857143	0.864146	0.86875	0.166667	0.159664	0.892045	0.944928	0.909091	0.909091		chr12	108564077	108564118	0.833333	0.86875	0.845238	1	0.964286	0.944444	0.210317	0.368778	0.933712	0.921946	0.916667	0.916667
				chr11	95855835	95856078	0.786988	0.848246	0.897732	0.797619	0.888836	0.857143	0.581227	0.337302	0.815238	0.812894	0.67619	0.67619		chr12	108579648	108579710	0.628788	0.720779	0.642857	0.837662	0.82326	0.861111	0.0588235	0.133929	0.890625	0.759868	0.776018	0.776018
				chr11	95856577	95856609	0.899167	0.906818	0.873684	0.973684	0.928968	1	0.333333	0.24375	0.954545	0.95119	0.947222	0.947222		chr12	108861685	108861773	0.820199	0.836623	0.95042	0.975152	0.905051	0.90162	0.548137	0.635054	0.842857	0.852208	0.905556	0.905556
				chr11	95857808	95857866	0.607143	0.533704	0.590584	0.57803	0.714286	0.63961	0.336364	0.283395	0.693439	0.683766	0.448529	0.448529		chr12	109944329	109944518	0.838889	0.803571	0.857143	0.928571	0.907843	0.944444	0.136201	0.176136	0.920363	0.869355	0.761905	0.761905
				chr11	96070507	96070691	0.964444	0.887652	0.830707	1	0.910759	0.838889	0.352882	0.37088	0.941291	0.961818	0.954902	0.954902		chr12	110377512	110377739	0.526923	0.593519	0.397569	0.95	0.702145	0.868939	0.21917	0.0909091	0.698016	0.523359	0.722222	0.722222
				chr11	96074034	96074467	0.657727	0.57914	0.702825	0.773951	0.811996	0.762121	0.15149	0.189818	0.710863	0.682705	0.702646	0.702646		chr12	110497864	110498088	0.602068	0.612057	0.606926	0.921429	0.761935	0.800325	0.148849	0.198397	0.597641	0.601754	0.760294	0.760294
				chr11	96482445	96482491	0.907366	0.821805	0.777778	0.933333	0.88403	0.894737	0.110119	0.212362	0.867415	0.859069	0.547619	0.547619		chr12	110556014	110556336	0.271737	0.172976	0.207599	0.793986	0.571324	0.552888	0.0334777	0.00555556	0.42046	0.388289	0.557863	0.557863
				chr11	96511134	96511413	0.687473	0.650845	0.731111	0.813889	0.780349	0.806097	0.196115	0.144327	0.745224	0.724705	0.767491	0.767491		chr12	110631785	110631877	0.64979	0.578125	0.70303	1	0.850013	0.932749	0.288187	0.222028	0.780983	0.732008	0.813141	0.813141
				chr11	96512327	96512343	0.75	0.745098	0.684524	0.94281	0.921053	0.928571	0	0.1125	0.75	0.88141	0.452381	0.452381		chr12	110805479	110805663	0.602153	0.566443	0.419412	0.971429	0.793346	0.710905	0.141515	0.161176	0.647484	0.504615	0.675758	0.675758
				chr11	97803381	97803570	0.639773	0.495393	0.771429	0.936111	0.770363	0.83254	0.107883	0.0626068	0.712737	0.75619	0.819599	0.819599		chr12	110932151	110932264	0.277241	0.279167	0.442308	0.919792	0.774556	0.617673	0.0344828	0.0303309	0.212609	0.318377	0.471991	0.471991
				chr11	97813753	97813810	0.697368	0.5125	0.431818	0.833333	0.675824	0.691667	0.203349	0.0882353	0.745798	0.858333	0.678571	0.678571		chr12	111087879	111087900	0.724265	0.475	0.677083	0.875	0.764199	0.741259	0.115801	0.105128	0.74183	0.744048	0.837255	0.837255
				chr11	97814719	97814919	0.651934	0.548913	0.585965	0.798718	0.750361	0.768162	0.206972	0.233333	0.902357	0.82818	0.722222	0.722222		chr12	111089260	111089695	0.640432	0.533155	0.437566	0.918362	0.711167	0.768928	0.189881	0.191865	0.685769	0.774971	0.837192	0.837192
				chr11	97815671	97815900	0.631734	0.688028	0.797405	0.86445	0.793695	0.84465	0.308796	0.327331	0.914556	0.91358	0.853175	0.853175		chr12	111790158	111790197	0.755682	0.685185	0.690789	0.9	0.903904	0.847902	0.2	0.115385	0.832353	0.884615	0.887363	0.887363
				chr11	97816596	97816608	0.541667	0.538462	0.616667	1	0.757353	0.886905	0.285714	0.366667	0.897126	0.921053	1	1		chr12	111800451	111800865	0.79502	0.801551	0.789377	0.918564	0.858947	0.871616	0.228921	0.246604	0.797403	0.802849	0.883017	0.883017
				chr11	97819917	97820012	0.783333	0.766862	0.809649	0.97619	0.892334	0.812698	0.325219	0.380342	0.934524	0.901587	0.952381	0.952381		chr12	111895963	111895987	0.661494	0.622222	0.7	0.707692	0.80998	0.642105	0.0357143	0.0769231	0.667702	0.673077	0.583333	0.583333
				chr11	97822834	97822980	0.403409	0.435417	0.532051	0.820513	0.675574	0.70306	0.0908333	0.105159	0.647059	0.758333	0.466414	0.466414		chr12	111899662	111899728	0.631846	0.607143	0.753968	1	0.794828	0.819697	0.208075	0.27381	0.730576	0.733333	0.817814	0.817814
				chr11	97826933	97827001	0.815705	0.811058	0.737338	0.900641	0.863651	0.795833	0.217742	0.205262	0.879947	0.872436	0.800884	0.800884		chr12	111981524	111981536	0.785714	0.750518	0.9	1	0.931481	0.908333	0.390269	0.197995	0.972222	0.911765	0.888889	0.888889
				chr11	98380038	98380204	0.745807	0.738087	0.780952	1	0.877572	0.849048	0.41419	0.521023	0.848152	0.892045	0.929167	0.929167		chr12	112689875	112690041	0.566013	0.539843	0.576007	0.771242	0.757981	0.73706	0.0937745	0.0909091	0.495618	0.55119	0.590612	0.590612
				chr11	98566068	98566137	0.604507	0.374459	0.431818	0.793651	0.801587	0.784127	0.0166667	0	0.54902	0.55755	0.0578704	0.0578704		chr12	112746436	112746602	0.89058	0.59697	0.933333	1	0.9	0.913235	0.474116	0.532085	0.903251	0.910175	0.914444	0.914444
				chr11	98572076	98572107	0.923077	0.90625	0.793706	0.909091	0.806452	0.911538	0.316667	0.339286	0.911804	0.933333	0.853535	0.853535		chr12	117690300	117690363	0.765509	0.650246	0.708498	0.827381	0.862132	0.884615	0.221719	0.322654	0.695098	0.634897	0.85213	0.85213
				chr11	98746554	98746578	0.435652	0.483333	0.624183	1	0.794444	0.9	0.102757	0.0909091	0.772876	0.8125	0.602564	0.602564		chr12	117691372	117692057	0.524142	0.504921	0.448902	0.949134	0.765552	0.820728	0.140494	0.182738	0.431338	0.452821	0.712091	0.712091
				chr11	98890282	98890472	0.712917	0.765199	0.61585	1	0.894031	0.884691	0.207537	0.224323	0.813979	0.732453	0.777987	0.777987		chr12	117701025	117701264	0.772111	0.653571	0.72901	0.947619	0.902805	0.845921	0.386364	0.478466	0.671249	0.755419	0.818161	0.818161
				chr11	99199544	99200341	0.570089	0.595542	0.658016	0.879872	0.769231	0.775368	0.195906	0.169117	0.70879	0.756956	0.41119	0.41119		chr13	6644143	6644253	0.646281	0.669281	0.797181	0.920455	0.830311	0.867735	0.2754	0.166522	0.71568	0.820799	0.848972	0.848972
				chr11	100021506	100021640	0.609127	0.67055	0.655882	0.888112	0.876852	0.883838	0.0588235	0.13254	0.666061	0.74798	0.516809	0.516809		chr13	10099283	10099301	0.666667	0.825	0.7	0.801948	0.782164	0.807692	0.16	0.165385	0.82381	0.660256	0.743506	0.743506
				chr11	100146600	100146641	0.713636	0.760417	0.65303	0.961538	0.882151	0.973684	0.145833	0.271709	0.851399	0.846154	0.794444	0.794444		chr13	12010527	12010622	0.711345	0.646402	0.635526	0.910588	0.753571	0.880952	0.178571	0.125	0.605263	0.738095	0.827273	0.827273
				chr11	100147924	100148062	0.911827	0.788397	0.717172	0.910714	0.848751	0.812448	0.288889	0.266667	0.903175	0.916364	0.922222	0.922222		chr13	12070621	12070681	0.508242	0.698016	0.868648	0.866071	0.753144	0.964286	0.268612	0.191484	0.689538	0.787398	0.806944	0.806944
				chr11	100179401	100179561	0.56044	0.588023	0.503704	0.97619	0.6443	0.679272	0.0877193	0.0969697	0.540989	0.750926	0.62588	0.62588		chr13	12534442	12534469	0.795362	0.753333	0.607843	0.911616	0.920677	0.884615	0.178655	0.139352	0.797661	0.823214	0.727506	0.727506
				chr11	100396986	100396999	0.261111	0.288889	0.5625	0.559524	0.341503	0.456349	0.0890269	0.215909	0.8125	0.84902	0.671329	0.671329		chr13	21407586	21407629	0.914141	0.751515	0.952381	0.795238	0.911111	0.78304	0.353571	0.413675	0.466697	0.716746	0.923747	0.923747
				chr11	100457133	100457479	0.820696	0.90929	0.795238	0.964286	0.883333	0.887019	0.282083	0.192857	0.812802	0.924342	0.893601	0.893601		chr13	24040464	24040486	0.608796	0.823864	0.708333	0.845238	0.901914	0.754386	0.17803	0.132576	0.958333	0.79375	0.777778	0.777778
				chr11	100499739	100499762	0.715812	0.712171	0.866667	1	0.924586	0.901786	0.385417	0.297101	0.822917	0.964286	0.65	0.65		chr13	24067172	24067195	0.744318	0.964286	0.9375	0.931818	0.883484	0.95	0.433333	0.208631	0.869048	0.944872	0.886364	0.886364
				chr11	100520961	100521186	0.554503	0.700401	0.64699	0.858773	0.811263	0.82028	0.15383	0.172278	0.715413	0.810606	0.366314	0.366314		chr13	24701273	24701351	0.737121	0.649679	0.791667	0.828283	0.827398	0.746212	0.0701754	0.116667	0.742063	0.739065	0.83683	0.83683
				chr11	100522046	100522070	0.874466	0.836957	0.894444	0.742424	0.847024	0.792857	0.0804094	0.0833333	0.862437	0.857169	0.502976	0.502976		chr13	30100619	30100686	1	0.816527	0.8	0.961538	0.869748	0.961538	0.210623	0.0714286	0.862554	0.909783	0.833732	0.833732
				chr11	100592647	100592666	0.517677	0.40625	0.545788	0.844444	0.65	0.706169	0.0123457	0.110057	0.615288	0.554545	0.6875	0.6875		chr13	32929237	32929248	0.790789	0.829545	0.595238	0.966667	0.977273	0.872368	0.180804	0.305556	0.789522	0.753676	0.882448	0.882448
				chr11	100595325	100595445	0.840278	0.792816	0.759512	1	0.859514	0.903205	0.171413	0.17906	0.88877	0.855325	0.497741	0.497741		chr13	34100680	34100811	0.497949	0.675362	0.627976	0.955556	0.84537	0.871658	0.312319	0.333333	0.784838	0.65	0.807359	0.807359
				chr11	100603850	100603877	0.655844	0.57651	0.685771	0.857143	0.767652	0.838095	0.180556	0.14652	0.811574	0.787524	0.676296	0.676296		chr13	34392461	34392626	0.583372	0.659286	0.56268	0.874167	0.627226	0.658295	0.0703402	0.0764957	0.60234	0.712911	0.45844	0.45844
				chr11	100605476	100605506	0.876786	0.871212	0.696161	0.979167	0.888654	0.886438	0.546875	0.313795	0.896243	0.979167	0.837428	0.837428		chr13	37847872	37848085	0.670993	0.600487	0.717102	0.879651	0.870592	0.810464	0.376296	0.461884	0.456661	0.773618	0.83092	0.83092
				chr11	100607624	100607807	0.738258	0.598611	0.641667	0.96875	0.87511	0.828431	0.284028	0.315015	0.799083	0.794737	0.691176	0.691176		chr13	37880899	37880963	0.379808	0.340812	0.260073	0.918129	0.532895	0.594357	0.04	0.0942308	0.325999	0.413283	0.503571	0.503571
				chr11	100821483	100821499	0.750774	0.795455	0.846053	0.9	0.952083	0.916667	0.222222	0.342657	0.958333	0.953261	0.908009	0.908009		chr13	37989109	37989305	0.603632	0.537607	0.670635	0.946909	0.826424	0.828599	0.123977	0.138095	0.519433	0.592105	0.574603	0.574603
				chr11	100829517	100829852	0.470872	0.424819	0.474329	0.783673	0.777519	0.70713	0.0874542	0.0870193	0.522215	0.553792	0.448186	0.448186		chr13	38030492	38030798	0.623932	0.559086	0.710079	0.816378	0.842551	0.854545	0.100482	0.119888	0.558605	0.692498	0.698573	0.698573
				chr11	100832931	100832991	0.682593	0.597619	0.392593	0.801709	0.680822	0.705263	0.0600326	0.0529412	0.690837	0.625397	0.677489	0.677489		chr13	38516979	38517119	0.958252	0.910278	0.895046	0.962963	0.896177	0.915311	0.273988	0.157066	0.837359	0.881698	0.888049	0.888049
				chr11	100912537	100912546	0.916667	0.839461	0.843137	0.869048	0.777193	0.974359	0.152505	0.103175	0.969697	0.824561	0.860294	0.860294		chr13	38520053	38520114	0.847862	0.833639	0.958333	0.918651	0.978495	0.939153	0.311111	0.1	0.886683	0.960317	0.89004	0.89004
				chr11	100912843	100913029	0.797319	0.770187	0.834751	1	0.82619	0.912594	0.406357	0.381576	0.877396	0.90907	0.871655	0.871655		chr13	38520454	38520513	0.670175	0.749203	0.736607	1	0.912562	0.75	0.263889	0.233333	0.766667	0.853618	0.9375	0.9375
				chr11	100914498	100914670	0.572851	0.557625	0.568713	0.847488	0.707143	0.749462	0.0707237	0.118272	0.629934	0.650524	0.51585	0.51585		chr13	38525412	38525419	0.883333	0.82	0.75	0.941176	0.88834	0.861111	0.411842	0.408333	0.964286	0.909091	0.9375	0.9375
				chr11	100931593	100931602	0.527273	0.59375	0.75	0.889744	0.73913	0.903922	0.0454546	0.153409	0.731061	0.752404	0.492308	0.492308		chr13	38526957	38527043	0.475446	0.533194	0.379808	0.674679	0.51693	0.60989	0.0384615	0.0496029	0.360893	0.583333	0.497663	0.497663
				chr11	101011617	101011932	0.504221	0.469092	0.401603	0.929293	0.67995	0.810592	0.0687783	0.074053	0.536667	0.646192	0.476954	0.476954		chr13	38545504	38545724	0.484737	0.535969	0.551587	0.842424	0.746589	0.779762	0.0634921	0.025641	0.411111	0.331933	0.419658	0.419658
				chr11	101028922	101028957	0.475381	0.511111	0.53865	0.933333	0.737901	0.724817	0.0476191	0.0185185	0.775966	0.593188	0.516667	0.516667		chr13	38594083	38594090	0.842105	0.931548	0.9375	0.972222	1	1	0.206579	0.0986622	0.911946	0.933712	0.809565	0.809565
				chr11	101029469	101029591	0.628427	0.5741	0.560464	0.932452	0.832497	0.814362	0.281521	0.362921	0.855415	0.859403	0.794974	0.794974		chr13	38607453	38607535	0.742063	0.791667	0.860577	0.939167	0.954545	0.882353	0.109848	0.0294118	0.861905	0.902778	0.921053	0.921053
				chr11	101444738	101444838	0.841667	0.716912	0.802108	1	0.900412	0.916667	0.259393	0.0416667	0.817682	0.834851	0.796547	0.796547		chr13	41197091	41197353	0.845179	0.838773	0.888445	0.966667	0.951321	0.92963	0.251627	0.219919	0.91805	0.910881	0.841277	0.841277
				chr11	101445289	101445343	0.9375	0.827381	0.775131	0.977273	0.888603	0.895833	0.266141	0.329293	0.925347	0.854808	0.903097	0.903097		chr13	41273656	41273806	0.458234	0.762829	0.536409	0.958333	0.872732	0.806758	0.0542344	0.10372	0.597494	0.620888	0.474877	0.474877
				chr11	101548134	101548145	0.905271	0.925	0.833333	0.875	0.958333	0.894737	0.249226	0.0889328	0.932788	0.87451	0.815833	0.815833		chr13	41334066	41334089	0.859626	0.750833	0.9	0.881944	0.903383	0.866667	0.214674	0.230769	0.712644	0.940476	0.862573	0.862573
				chr11	101836441	101836459	0.77709	0.678442	0.770677	1	0.783626	0.970588	0.308333	0.136364	0.875	0.771053	0.923077	0.923077		chr13	41334516	41334562	0.786648	0.646078	0.75787	0.952381	0.953471	0.832202	0.169592	0.324045	0.743791	0.811876	0.907692	0.907692
				chr11	101889161	101889343	0.654762	0.587838	0.675	0.741071	0.831882	0.627566	0.172619	0.0596491	0.769091	0.715909	0.783077	0.783077		chr13	41340993	41341070	0.750975	0.67094	0.792424	1	0.690476	0.838095	0.137393	0.132479	0.750476	0.794444	0.704595	0.704595
				chr11	101906334	101906408	0.639167	0.666728	0.610989	0.95	0.794583	0.890766	0.141219	0.0555556	0.746416	0.718677	0.773333	0.773333		chr13	42149144	42149211	0.562384	0.517165	0.655882	0.875551	0.719131	0.682143	0.271673	0.177536	0.519768	0.610646	0.799495	0.799495
				chr11	102215590	102215823	0.713463	0.592181	0.634073	0.87624	0.767516	0.829935	0.286101	0.158094	0.757198	0.765823	0.774809	0.774809		chr13	42407465	42407886	0.606429	0.756444	0.58349	0.871342	0.899806	0.818822	0.238786	0.106526	0.782502	0.711933	0.767296	0.767296
				chr11	102217233	102217316	0.571	0.494902	0.77619	0.921795	0.792545	0.875268	0.265556	0.0752381	0.725	0.714167	0.879762	0.879762		chr13	43097219	43097455	0.666667	0.909819	0.6125	0.961905	0.790476	0.571429	0.794651	0.755984	0.569572	0.952767	0.937474	0.937474
				chr11	102473172	102473328	0.877684	0.907874	0.86693	1	0.784314	0.892857	0.199634	0.210039	0.937135	0.802288	0.742484	0.742484		chr13	43472847	43472902	0.875	0.848901	0.738095	0.828571	0.964286	0.833333	0.377193	0.311111	0.837165	0.90625	0.916667	0.916667
				chr11	102862448	102862758	0.614769	0.547709	0.637895	0.888594	0.793317	0.846116	0.150657	0.0958571	0.673193	0.625872	0.410596	0.410596		chr13	43509342	43509390	0.208333	0.926065	0	0.914035	0.430556	0	0.512987	0.233032	0	0.916118	0.964286	0.964286
				chr11	103013067	103013520	0.874352	0.857899	0.862374	0.994152	0.907327	0.818034	0.477856	0.505885	0.920511	0.930699	0.899531	0.899531		chr13	44100232	44100490	0.231247	0.42343	0.295068	0.337831	0.213778	0.227722	0.136102	0.167983	0.346708	0.464412	0.521068	0.521068
				chr11	103076381	103076386	0.857843	1	0.814935	1	1	0.972222	0.25	0.285714	0.966667	0.916667	1	1		chr13	44100929	44101362	0.302351	0.28334	0.235859	0.209235	0.289404	0.29361	0.0819642	0.105806	0.418494	0.406564	0.479645	0.479645
				chr11	103173227	103173356	0.83612	0.834416	0.735714	0.833333	0.928571	0.689103	0.107143	0.0769231	0.753676	0.923077	0.666667	0.666667		chr13	44186357	44186602	0.40303	0.507716	0.405983	0.665714	0.614094	0.74127	0.0904762	0	0.550397	0.506736	0.77381	0.77381
				chr11	104596925	104597026	0.449495	0.578571	0.407563	0.863636	0.738017	0.886364	0.125	0.0238095	0.695853	0.68652	0.679924	0.679924		chr13	44186879	44186898	0.892857	0.870879	0.819444	0.95	0.849003	0.85641	0.162698	0.107955	0.684524	0.970588	0.941176	0.941176
				chr11	105155480	105155512	0.537037	0.617402	0.775758	0.885714	0.638889	0.818519	0.121032	0.0811966	0.678211	0.75531	0.502778	0.502778		chr13	44272276	44272429	0.423395	0.471344	0.287449	0.966667	0.74496	0.558036	0.25	0.149733	0.448068	0.598291	0.772727	0.772727
				chr11	105736340	105736344	0.8	0.666667	0.75	1	0.875	0.833333	0.265394	0.340909	0.833779	0.748851	0.863846	0.863846		chr13	44965567	44965764	0.432143	0.457368	0.583085	0.945906	0.799126	0.761218	0.0393145	0.0240275	0.426124	0.364583	0.399136	0.399136
				chr11	105933540	105933603	0.650109	0.479638	0.566138	0.916667	0.733109	0.766778	0.0526316	0.0614379	0.579224	0.606957	0.55	0.55		chr13	45312225	45312303	0.0769231	0.744615	0.0384615	0.955357	0.249226	0.0416667	0.509167	0.275362	0	0.873188	0.925	0.925
				chr11	106014097	106015474	0.798378	0.760963	0.764378	0.840935	0.891655	0.868661	0.13415	0.109563	0.920118	0.866089	0.691577	0.691577		chr13	46021145	46021160	0.956522	0.80848	1	1	0.981481	0.961538	0.456522	0.110197	0.96875	1	0.958333	0.958333
				chr11	106016624	106016800	0.761111	0.816587	0.783333	0.85	0.867785	0.811846	0.280147	0.21685	0.89418	0.889356	0.884034	0.884034		chr13	46084517	46084529	0.5	1	0	0.9375	0	0	0.478261	0.345238	0	1	0.975	0.975
				chr11	106038800	106039034	0.679386	0.571731	0.573958	0.792857	0.68869	0.746531	0.29326	0.269444	0.811496	0.620134	0.653008	0.653008		chr13	46629449	46629668	0.72963	0.780264	0.861111	0.919048	0.793465	0.922222	0.230159	0.32702	0.553333	0.75463	0.955556	0.955556
				chr11	106124146	106124159	0.809524	1	0.854396	0.9375	0.952621	0.973684	0.131579	0.189076	0.808974	0.915033	0.830616	0.830616		chr13	46942543	46942563	0.118056	0.88141	0	0.866071	0.316667	0.0714286	0.411765	0.176923	0	0.947368	0.895722	0.895722
				chr11	106226515	106226546	0.637868	0.756863	0.7	1	0.854762	0.909091	0.186821	0.227778	0.761752	0.793956	0.316239	0.316239		chr13	46994432	46994449	0.751282	0.655952	0.627778	0.8	0.859783	0.725	0.169048	0.0454546	0.729947	0.685897	0.611111	0.611111
				chr11	106480095	106480101	0.821429	0.689394	0.7	0.909091	0.884615	0.970588	0.153846	0	0.842308	0.85213	0.522727	0.522727		chr13	47675184	47675423	0.520112	0.880928	0.476307	0.954083	0.616898	0.488095	0.66039	0.559798	0.443214	0.950971	0.955031	0.955031
				chr11	106481777	106482019	0.568056	0.367521	0.518056	0.87996	0.7413	0.689479	0.114027	0.034897	0.466714	0.444914	0.246849	0.246849		chr13	49412976	49413169	0.743251	0.786605	0.864788	0.93455	0.898359	0.956345	0.279902	0.268056	0.797964	0.742716	0.863542	0.863542
				chr11	106568582	106568606	0.635714	0.557276	0.701389	0.883117	0.758333	0.90873	0.229167	0.305556	0.842105	0.875	0.725	0.725		chr13	51085106	51085268	0.690972	0.843557	0.736951	0.909226	0.905242	0.873077	0.224617	0.381433	0.888517	0.828339	0.815652	0.815652
				chr11	106597638	106597790	0.811752	0.815171	0.772619	0.895943	0.940657	0.916667	0.262276	0.265873	0.889636	0.833333	0.74359	0.74359		chr13	51747437	51747453	0.5	0.531746	0.566434	0.7	0.634615	0.560606	0.171429	0.0979167	0.630556	0.590643	0.75641	0.75641
				chr11	107164344	107164479	0.579545	0.816667	0.598901	1	0.899784	0.9125	0.21875	0.186335	0.788949	0.761905	0.887255	0.887255		chr13	52393028	52393111	0.725	0.525974	0.722222	1	0.773504	0.816667	0.0869218	0.1	0.692641	0.671717	0.966667	0.966667
				chr11	107356464	107356583	0.730688	0.603793	0.645503	0.909091	0.76225	0.783476	0.0952381	0.0452489	0.73548	0.829293	0.874673	0.874673		chr13	52528060	52528081	0.566964	0.613839	0.768421	0.95119	0.890988	0.674923	0.34375	0.314145	0.787594	1	0.95	0.95
				chr11	107678985	107679007	0.902614	0.892496	0.83701	0.959259	0.984127	0.916667	0.372222	0.198413	0.948718	0.883333	0.966667	0.966667		chr13	52528457	52528588	0.578708	0.552455	0.572709	0.85503	0.757308	0.781486	0.35317	0.285689	0.914206	0.793244	0.911184	0.911184
				chr11	107740396	107740460	0.869048	0.872368	0.90379	0.931439	0.886333	0.969444	0.195112	0.288492	0.955096	0.844301	0.875	0.875		chr13	52529061	52529101	0.505	0.543182	0.5	0.961538	0.714286	0.861905	0.224599	0.0454546	0.803571	0.702941	0.916667	0.916667
				chr11	107776153	107776162	0.681818	0.555556	0.333333	0.757143	0.842949	0.7	0.143333	0.1	0.644935	0.637778	0.355769	0.355769		chr13	52529397	52529634	0.621843	0.581868	0.475128	0.878205	0.770595	0.787987	0.347727	0.38402	0.520146	0.778755	0.830753	0.830753
				chr11	108224393	108224640	0.348702	0.375403	0.454423	0.464224	0.408358	0.435261	0.119469	0.0646258	0.522619	0.632435	0.750599	0.750599		chr13	53056385	53056393	0	0.94	0	0.679487	0.675	0	0.400327	0.542484	0.488095	0.931548	0.944444	0.944444
				chr11	108928327	108928347	0.750518	0.903571	0.882308	0.863636	0.898333	0.935417	0.259211	0.324675	0.922619	1	0.722222	0.722222		chr13	53385091	53385129	0.138095	0.911184	0.0555556	0.579167	0.350275	0.0588235	0.364372	0.4	0.337359	0.964286	0.882035	0.882035
				chr11	109278258	109278262	0.5	0.444444	0.428571	0.833333	0.75	0.839583	0	0	0.445652	0.4	0.481818	0.481818		chr13	53564497	53564504	0.77924	0.686275	0.8	0.888889	0.813853	0.741486	0.314655	0.252632	0.789174	0.75	0.877622	0.877622
				chr11	109293400	109293461	0.678095	0.84137	0.840399	0.985714	0.871555	0.930766	0.162338	0.293856	0.769231	0.887778	0.691096	0.691096		chr13	54302091	54302359	0.324735	0.499821	0.407373	0.209301	0.29535	0.418221	0.0803148	0.0706909	0.348722	0.366276	0.508032	0.508032
				chr11	109293766	109294372	0.715564	0.816114	0.715378	0.964744	0.920488	0.916029	0.36791	0.340877	0.702565	0.825316	0.708492	0.708492		chr13	54304132	54304191	0.591304	0.515862	0.539216	0.619048	0.582071	0.51087	0.208696	0.122727	0.538462	0.456667	0.757971	0.757971
				chr11	110439020	110439112	0.916667	0.583333	0.557692	0.928571	0.8375	0.803571	0.17029	0.25	0.79533	0.814593	0.916667	0.916667		chr13	54309266	54309539	0.577115	0.454354	0.6537	0.805556	0.695498	0.767836	0.181303	0.185313	0.739615	0.801481	0.873232	0.873232
				chr11	110439749	110440121	0.885368	0.896226	0.879472	0.967452	0.904076	0.906138	0.450086	0.417583	0.945485	0.947587	0.90578	0.90578		chr13	54321993	54322052	0.532468	0.559524	0.709091	1	0.811765	0.607143	0	0	0.824405	0.788961	0.583333	0.583333
				chr11	113412460	113412559	0.691721	0.629412	0.725906	0.945887	0.786195	0.784392	0.0972222	0.118056	0.531215	0.739732	0.636166	0.636166		chr13	54325881	54326201	0.613455	0.36283	0.604695	0.643969	0.589348	0.622229	0.133726	0.112363	0.719708	0.562925	0.685505	0.685505
				chr11	114315342	114315350	0.455407	0.506667	0.444444	0.761905	0.682266	0.639771	0.11134	0	0.728947	0.518421	0.248148	0.248148		chr13	54337667	54337827	0.828611	0.866687	0.89	1	0.818336	0.841228	0.342208	0.170072	0.884	0.886525	0.830455	0.830455
				chr11	114698192	114698247	0.83844	0.864004	0.79285	0.927273	0.949223	0.935185	0.350886	0.389332	0.893269	0.847944	0.875	0.875		chr13	54386064	54386234	0.617521	0.757576	0.524074	0.774359	0.719104	0.7	0.225397	0.254545	0.655556	0.747025	0.859649	0.859649
				chr11	114903199	114903423	0.786667	0.825726	0.782466	0.925	0.981304	0.909048	0.199194	0.0363636	0.903791	0.893333	0.889091	0.889091		chr13	54566226	54566235	0.6875	0.875	0.742424	0.777778	0.705882	0.808333	0.0238095	0.0769231	0.545956	0.753205	0.477273	0.477273
				chr11	115146807	115146813	0.8	0.714286	0.888545	1	0.892857	1	0.09375	0.244755	0.828431	0.836538	1	1		chr13	54591906	54592120	0.776012	0.876063	0.770536	0.901961	0.905462	0.905556	0.349702	0.278409	0.838033	0.842266	0.871212	0.871212
				chr11	115213140	115213154	0.928571	0.793436	0.789474	1	0.973684	0.863636	0.227083	0.052139	1	0.973684	0.863636	0.863636		chr13	54600954	54601030	0.772727	0.845644	0.854167	0.850694	0.863799	0.884783	0.344551	0.188988	0.881793	0.970588	0.87605	0.87605
				chr11	115215645	115215793	0.611451	0.488861	0.647794	0.949123	0.795385	0.740087	0.0833333	0.0559441	0.832556	0.724603	0.512698	0.512698		chr13	54602555	54602878	0.283333	0.466239	0.394048	0.5	0.593071	0.653359	0.154779	0.219066	0.48314	0.535948	0.775	0.775
				chr11	115217592	115217767	0.53425	0.571062	0.609523	0.81874	0.766014	0.828423	0.358701	0.202381	0.77566	0.814646	0.839927	0.839927		chr13	54607089	54607427	0.662329	0.615053	0.653972	0.842361	0.742047	0.70919	0.110811	0.0833612	0.752324	0.70764	0.751091	0.751091
				chr11	115219255	115219420	0.571005	0.508647	0.574771	0.970909	0.761974	0.892332	0.159444	0	0.792698	0.603392	0.526633	0.526633		chr13	54608163	54609319	0.474537	0.348717	0.492267	0.507692	0.383727	0.518917	0.0440793	0.0425579	0.569491	0.568213	0.742063	0.742063
				chr11	115219961	115219965	0.705357	0.75	0.794118	0.888889	0.826923	0.75	0.164583	0.178571	0.944444	0.769231	0.625731	0.625731		chr13	54609724	54610087	0.778355	0.706889	0.754791	0.934321	0.75703	0.834174	0.112356	0.112535	0.923829	0.920054	0.92577	0.92577
				chr11	115240103	115240192	0.76248	0.613191	0.83266	1	0.792673	0.906926	0.179085	0.0416667	0.885073	0.878307	0.616667	0.616667		chr13	54610339	54610924	0.442503	0.393277	0.50763	0.477629	0.418166	0.409991	0.0230655	0.0120963	0.480918	0.619149	0.649041	0.649041
				chr11	115333708	115333912	0.418552	0.510847	0.565756	0.329545	0.482143	0.515271	0.209249	0.181169	0.605702	0.653624	0.450855	0.450855		chr13	54951350	54951380	0.480549	0.428571	0.499444	0.67437	0.651505	0.565789	0.245455	0.271635	0.6	0.598214	1	1
				chr11	115335119	115335854	0.631784	0.51521	0.64426	0.511219	0.65222	0.664414	0.0783306	0.0658173	0.729782	0.681098	0.27465	0.27465		chr13	54967867	54967880	0.333333	0.45	0	0.708333	0.630682	0.333333	0.0263158	0	0.347059	0.596154	0.742424	0.742424
				chr11	115336453	115336710	0.619907	0.464657	0.651948	0.478874	0.438596	0.539201	0.0133333	0.107071	0.552326	0.58018	0.194286	0.194286		chr13	56323702	56323838	0.956294	0.874804	0.867913	0.986111	0.981066	0.964115	0.432428	0.470425	0.895496	0.961648	0.958042	0.958042
				chr11	115337085	115337196	0.917892	0.916667	0.916667	0.916667	0.951178	0.969697	0.349722	0.256944	0.796538	0.935143	0.611048	0.611048		chr13	56342733	56342775	0.595652	0.676412	0.812144	0.979167	0.826517	0.865415	0.280354	0.279315	0.864957	0.768449	0.84127	0.84127
				chr11	115428964	115429004	0.62605	0.637821	0.638889	1	0.78125	0.727778	0.125	0	0.608333	0.95	0.5625	0.5625		chr13	57104463	57104790	0.7143	0.637879	0.60084	0.835317	0.814811	0.738442	0.0608633	0.0124224	0.709377	0.668803	0.79647	0.79647
				chr11	115456497	115456725	0.96875	0.966667	0.923077	1	0.96875	0.888889	0.375	0.248162	0.964286	0.833333	0.966667	0.966667		chr13	57388382	57388473	0.72619	0.561842	0.65	0.803571	0.791126	0.649351	0.277391	0.224432	0.736111	0.7375	0.833333	0.833333
				chr11	116171533	116171578	0.711364	0.684848	0.784034	0.890577	0.798452	0.815325	0.332237	0.31994	0.716055	0.901768	0.756278	0.756278		chr13	57579548	57579623	0.682456	0.637218	0.527273	0.916667	0.766304	0.742424	0.0702381	0.0944444	0.717262	0.514205	0.669737	0.669737
				chr11	116173330	116173592	0.820748	0.814135	0.823786	0.935714	0.864459	0.871113	0.152961	0.178912	0.749301	0.849789	0.742706	0.742706		chr13	57677703	57677873	0.469995	0.467569	0.367825	0.947414	0.780782	0.726891	0.209255	0.214387	0.474888	0.406164	0.551832	0.551832
				chr11	116189359	116189436	0.85721	0.88108	0.806679	0.979167	0.951389	0.931955	0.26404	0.330357	0.890917	1	0.939445	0.939445		chr13	58090744	58090906	0.320106	0.378788	0.483193	0.669444	0.546741	0.619444	0.174265	0.0916667	0.444444	0.343434	0.642094	0.642094
				chr11	116377915	116377933	0.744505	0.9375	0.888889	0.458333	0.785714	0.875	0.317647	0.383041	0.921053	0.887719	0.888889	0.888889		chr13	58306947	58307379	0.871552	0.784527	0.790921	0.910354	0.896712	0.874432	0.233315	0.161337	0.797755	0.810913	0.843047	0.843047
				chr11	116437649	116437820	0.666262	0.666776	0.674868	0.912554	0.769253	0.849877	0.233523	0.0935185	0.759666	0.829221	0.805556	0.805556		chr13	63251403	63251600	0.653138	0.623064	0.698082	0.790179	0.779455	0.840972	0.189481	0.272922	0.635976	0.560172	0.683469	0.683469
				chr11	116494954	116495196	0.433213	0.460229	0.354155	0.9	0.679744	0.598722	0.0743919	0.0506494	0.438968	0.570833	0.535675	0.535675		chr13	63261161	63261188	0.573529	0.513072	0.713942	0.964286	0.803069	0.688095	0.21345	0.125	0.800987	0.822967	0.8	0.8
				chr11	116550223	116550289	0.677986	0.623341	0.720165	0.843333	0.82807	0.861203	0.222329	0.200076	0.42971	0.782756	0.645599	0.645599		chr13	63287878	63287904	0.893665	0.606061	0.552198	0.902381	0.794355	0.954545	0.205556	0.111111	0.832353	0.613636	0.861111	0.861111
				chr11	116567830	116567843	0.806818	0.791615	0.875473	0.942708	0.950126	0.936508	0.300777	0.03125	0.952083	0.911905	1	1		chr13	63674496	63674621	0.6	0.611404	0.480769	1	0.833333	0.825758	0.18609	0.188406	0.422414	0.565789	0.767045	0.767045
				chr11	116836946	116837102	0.54138	0.602512	0.682006	1	0.851026	0.749582	0.125452	0.0652015	0.52202	0.548637	0.510455	0.510455		chr13	66949357	66949609	0.845238	0.782127	0.778846	0.958333	0.876956	0.986111	0.203571	0.119608	0.618568	0.71986	0.745833	0.745833
				chr11	117249758	117249878	0.538571	0.475557	0.551827	0.746667	0.712469	0.771849	0.317424	0.373095	0.52152	0.696677	0.652778	0.652778		chr13	66954453	66954663	0.782143	0.563636	0.632037	0.75	0.826822	0.85625	0.24329	0.110178	0.403681	0.619447	0.705303	0.705303
				chr11	117250194	117250286	0.75	0.702941	0.607143	0.75	0.844444	0.830357	0.0952381	0.160714	0.727273	0.857143	0.784091	0.784091		chr13	68862637	68862691	0.503497	0.729167	0.366667	0.733333	0.678571	0.636364	0.0909091	0.1	0.739234	0.698718	0.543421	0.543421
				chr11	117966423	117966532	0.845759	0.8561	0.866004	0.958333	0.886184	0.928571	0.263275	0.358658	0.909921	0.87602	0.878571	0.878571		chr13	68955670	68955693	0.774359	0.718182	0.557692	0.875	0.848485	0.791667	0.192157	0.0294118	0.909926	0.870629	0.846639	0.846639
				chr11	117972403	117972471	0.75	0.74026	0.76	0.875	0.873188	0.741855	0.130303	0.136364	0.755208	0.637363	0.610294	0.610294		chr13	68960278	68960319	0.673847	0.809368	0.748353	0.446753	0.787586	0.869281	0.212325	0.304575	0.531992	0.721154	0.846561	0.846561
				chr11	117989111	117989225	0.894737	0.796938	0.874776	0.925926	0.915837	0.966667	0.33179	0.252747	0.874008	0.898284	0.945887	0.945887		chr13	69640634	69640653	0.75947	0.616667	0.794872	0.902778	0.739583	0.878205	0.192857	0.162338	0.755556	0.766923	0.8171	0.8171
				chr11	117989488	117989653	0.553683	0.57122	0.604762	0.875758	0.722978	0.851623	0.133591	0.159502	0.623381	0.680556	0.779167	0.779167		chr13	69695645	69695656	0.800513	0.570699	0.666667	0.833333	0.850575	0.726852	0.238889	0.246187	0.814368	0.761528	0.696394	0.696394
				chr11	117990126	117990315	0.465321	0.446598	0.477328	0.511737	0.462854	0.463568	0.128181	0.0836985	0.556657	0.553785	0.736111	0.736111		chr13	72115742	72116043	0.81811	0.763355	0.779734	0.776303	0.835721	0.829173	0.313553	0.323148	0.855031	0.833949	0.726999	0.726999
				chr11	117993266	117993771	0.867488	0.878908	0.901195	0.967532	0.891348	0.89891	0.488174	0.350033	0.924458	0.961102	0.907942	0.907942		chr13	72121467	72121671	0.2	0.170455	0.283333	0.136364	0.28125	0.25	0.0714286	0.0416667	0.14881	0.0627273	0.77381	0.77381
				chr11	117994036	117994383	0.874601	0.806664	0.790889	0.930856	0.887001	0.880904	0.299984	0.0708927	0.893744	0.899759	0.929966	0.929966		chr13	75025792	75025809	0.870833	0.923077	0.85	1	0.931034	0.894872	0.323099	0.432749	0.823864	0.887363	0.93797	0.93797
				chr11	117994852	117995051	0.89899	0.786923	0.794891	0.9125	0.911026	0.854895	0.359848	0.238636	0.894444	0.964103	0.89375	0.89375		chr13	89886218	89886286	0.961538	0.846591	0.875	0.944444	1	0.954545	0.40303	0.297222	0.871717	0.919355	0.966667	0.966667
				chr11	117996489	117996519	0.64092	0.635362	0.718615	0.914141	0.725412	0.707071	0.188154	0.10049	0.654545	0.74043	0.924603	0.924603		chr13	91469148	91469355	0.727273	0.684921	0.679816	0.9375	0.811538	0.845467	0.389903	0.342383	0.555845	0.59375	0.792395	0.792395
				chr11	117996788	117996954	0.690476	0.7	0.9	1	0.720588	0.40625	0.15	0.115385	0.961538	0.916667	0.9	0.9		chr13	91742571	91742596	0.386364	0.619048	0.60049	0.962963	0.775376	1	0.146465	0	0.5	0.464208	0.51936	0.51936
				chr11	118007908	118008175	0.664828	0.45424	0.407393	0.804762	0.765285	0.825595	0.0476191	0.0133333	0.791429	0.688889	0.701667	0.701667		chr13	92058755	92058766	0.576923	0.627778	0.742754	0.9375	0.763889	0.79697	0.210145	0.104167	0.65	0.672917	0.794872	0.794872
				chr11	118012086	118012126	0.818452	0.779315	0.834455	0.955882	0.870116	0.851901	0.382692	0.469697	0.918269	0.899306	0.894444	0.894444		chr13	92104420	92104507	0.627145	0.689464	0.429924	0.900412	0.891233	0.874079	0.210793	0.156863	0.846939	0.815934	0.741228	0.741228
				chr11	118073197	118073290	0.678939	0.709179	0.635358	0.9375	0.779575	0.846967	0.138194	0.142308	0.7	0.741667	0.833333	0.833333		chr13	92254392	92254396	0.75	0.714286	0.6875	1	0.895238	1	0.163478	0.222222	0.678775	0.7	0.774704	0.774704
				chr11	118194671	118194680	0.8	0.806502	0.833333	1	0.832817	0.852941	0.344482	0.352941	0.9	0.966667	0.830808	0.830808		chr13	92255383	92255410	0.619048	0.297619	0.322222	0.916667	0.775	0.9	0.108187	0.0588235	0.566253	0.476974	0.784091	0.784091
				chr11	118542976	118543095	0.754058	0.706845	0.637409	0.670588	0.778329	0.868284	0.0333333	0.0694444	0.716578	0.677381	0.815705	0.815705		chr13	94129254	94129260	0.944444	0.756944	0.464286	1	0.883987	0.666667	0.222222	0.15625	0.781085	0.833333	0.85	0.85
				chr11	118635443	118635544	0.786797	0.798912	0.689783	0.927778	0.830458	0.880342	0.10699	0.114469	0.765079	0.793741	0.77928	0.77928		chr13	94520324	94520344	0.4375	0.180556	0.520833	0.742424	0.58	0.623529	0.133929	0.0954545	0.590659	0.625	0.755245	0.755245
				chr11	118728285	118728337	0.424086	0.356085	0.54391	0.666667	0.481704	0.62963	0.17265	0.114918	0.718056	0.796296	0.655556	0.655556		chr13	95328017	95328194	0.838301	0.835697	0.831349	0.939103	0.781073	0.846971	0.318452	0.388019	0.784985	0.760862	0.84155	0.84155
				chr11	118793520	118793952	0.564171	0.44577	0.438771	0.932038	0.740343	0.787761	0.19754	0.181088	0.593168	0.513582	0.62812	0.62812		chr13	95547058	95547638	0.200417	0.191189	0.206437	0.184359	0.209632	0.170929	0.0657862	0.0528855	0.299142	0.227037	0.653329	0.653329
				chr11	118797459	118797467	0.863636	0.9	0.727941	0.972222	0.912367	0.923684	0.311195	0.193478	0.860276	0.941176	0.916176	0.916176		chr13	95628126	95628146	0.873016	0.752404	0.637019	0.833333	0.9	0.9375	0.0677778	0.0833333	0.631579	0.875598	0.8	0.8
				chr11	118978475	118978549	1	0.87594	0.757919	1	0.909783	0.961538	0.24812	0.322222	0.893665	0.961538	0.908333	0.908333		chr13	95743863	95743899	0.76087	0.76875	0.761538	0.958333	0.779487	0.935417	0.106335	0.077381	0.615833	0.745536	0.875	0.875
				chr11	119084021	119084173	0.348299	0.177298	0.269614	0.317027	0.281273	0.177015	0.0411107	0.0558608	0.436533	0.504884	0.541497	0.541497		chr13	95747173	95747327	0.770973	0.674309	0.825758	0.921875	0.828247	0.842857	0.25951	0.41875	0.792647	0.896564	0.779449	0.779449
				chr11	119144937	119145048	0.247201	0.2519	0.253686	0.78702	0.57897	0.660979	0.0936508	0.0416667	0.483979	0.491015	0.487714	0.487714		chr13	95862333	95862511	0.349942	0.262792	0.433678	0.935317	0.748111	0.699784	0.00833333	0.0270563	0.339073	0.241571	0.356962	0.356962
				chr11	119539780	119539939	0.738619	0.707134	0.666234	0.934829	0.750476	0.852266	0.443144	0.4121	0.826391	0.80906	0.697495	0.697495		chr13	96446944	96447163	0.617778	0.601717	0.570458	0.981818	0.780214	0.87619	0.219014	0.149655	0.500134	0.745141	0.549499	0.549499
				chr11	119544581	119545045	0.870642	0.848085	0.8889	0.957986	0.927828	0.930286	0.412817	0.289211	0.952532	0.912695	0.914394	0.914394		chr13	96667693	96667773	0.705665	0.813968	0.736842	0.884848	0.885185	0.871345	0.335043	0.268687	0.711538	0.820346	0.833333	0.833333
				chr11	119545509	119545546	0.688889	0.717033	0.660784	0.833333	0.75	0.716507	0.0884615	0.1	0.7125	0.875758	0.9	0.9		chr13	96749727	96749929	0.745098	0.585714	0.604575	0.888889	0.820707	0.741667	0.08	0	0.575758	0.639286	0.72619	0.72619
				chr11	119677284	119677365	0.803205	0.670238	0.828671	0.875	0.852778	0.7375	0.305682	0.266346	0.894272	0.843939	0.85248	0.85248		chr13	97096865	97096985	0.668553	0.642754	0.649206	0.850845	0.805247	0.797988	0.0317708	0.0799603	0.452089	0.564778	0.656505	0.656505
				chr11	119759537	119759715	0.827198	0.770368	0.843831	0.909399	0.895757	0.924397	0.443182	0.44504	0.948026	0.927083	0.883981	0.883981		chr13	97176586	97176812	0.60781	0.604167	0.460714	0.839286	0.614478	0.572222	0.277972	0.0883459	0.555	0.472727	0.752976	0.752976
				chr11	119775103	119775187	0.949524	0.754452	0.779762	0.895833	0.935079	0.850842	0.276075	0.11329	0.882353	0.928571	0.728291	0.728291		chr13	97240341	97240564	0.311574	0.252599	0.270572	0.10202	0.0923403	0.176178	0.195217	0.125369	0.503532	0.564089	0.57684	0.57684
				chr11	119835585	119835624	0.956522	0.894444	0.961538	0.875	0.915	0.977273	0.394737	0.382353	0.942308	1	0.89899	0.89899		chr13	97788337	97788368	0.966667	0.933794	0.85	0.928571	0.933871	0.944444	0.467172	0.349415	0.962963	0.981481	0.964286	0.964286
				chr11	119836784	119837064	0.845022	0.809417	0.839466	1	0.953268	0.952327	0.101974	0.0643939	0.906768	0.923295	0.914773	0.914773		chr13	98026726	98026889	0.717939	0.590546	0.632576	0.917857	0.740563	0.701155	0.143922	0.212929	0.654083	0.675949	0.792803	0.792803
				chr11	119838055	119838241	0.88587	0.782786	0.869553	0.962963	0.902381	0.876984	0.45797	0.261111	1	0.983333	0.926219	0.926219		chr13	98727460	98727489	0.843685	0.972222	0.895833	0.854545	0.920588	1	0.190909	0.0769231	0.909091	1	0.9375	0.9375
				chr11	119874335	119874371	0.533333	0.580357	0.5625	0.878205	0.776498	0.644231	0	0	0.722368	0.534722	0.694444	0.694444		chr13	99451113	99451190	0.42617	0.414087	0.5875	0.916667	0.717903	0.785027	0.153013	0.0788636	0.556584	0.660615	0.520186	0.520186
				chr11	119876059	119876184	0.809523	0.806066	0.808982	0.88447	0.886215	0.83084	0.196429	0.115614	0.809375	0.878846	0.700794	0.700794		chr13	99485542	99485745	0.41029	0.40639	0.436364	0.84	0.742018	0.732712	0.196354	0.107738	0.386742	0.394211	0.562238	0.562238
				chr11	120107430	120107477	0.619091	0.614372	0.538889	0.941919	0.860976	0.852288	0.124756	0.0750916	0.706595	0.739011	0.537037	0.537037		chr13	99495908	99495936	0.666667	0.808333	0.75	0.922619	1	0.5	0.285714	0.364286	0.782051	0.880952	1	1
				chr11	120114350	120114422	0.757013	0.810315	0.793409	0.983333	0.899267	0.967607	0.0846711	0.0826923	0.79098	0.942708	0.683712	0.683712		chr13	99503514	99503706	0.602235	0.728083	0.630952	0.894841	0.865049	0.858333	0.243704	0.139827	0.542658	0.567918	0.654134	0.654134
				chr11	120140607	120140643	0.750225	0.789124	0.835332	0.8878	0.946624	0.843519	0.236228	0.132576	0.912157	0.907738	0.883242	0.883242		chr13	99505103	99505229	0.621908	0.683498	0.684416	0.905757	0.913534	0.798419	0.353315	0.1875	0.700397	0.812879	0.867424	0.867424
				chr11	120141436	120141528	0.787879	0.772487	0.752222	0.805556	0.829927	0.875	0.158088	0.141667	0.810331	0.865385	0.805128	0.805128		chr13	101249366	101249371	0.569444	0.627706	0.708333	0.838889	0.769481	0.9	0.142857	0.0294118	0.619048	0.636364	0.884615	0.884615
				chr11	120230012	120230313	0.316733	0.346871	0.366263	0.138215	0.15877	0.14113	0.0858085	0.174204	0.646281	0.600944	0.65979	0.65979		chr13	103118582	103118627	0.767857	0.594048	0.591667	0.958333	0.757473	0.940476	0.0510695	0	0.505149	0.604978	0.697937	0.697937
				chr11	120235381	120235559	0.256815	0.278232	0.445928	0.084707	0.129894	0.0807885	0.116999	0.113926	0.424688	0.588986	0.699192	0.699192		chr13	103269444	103269618	0.704328	0.626751	0.50188	1	0.735994	0.894062	0.0810762	0.0461309	0.430717	0.4778	0.413912	0.413912
				chr11	120238830	120238946	0.518301	0.645299	0.582492	0.0833333	0.34783	0.377897	0.119192	0.282407	0.793651	0.898148	0.916667	0.916667		chr13	103421850	103421999	0.786931	0.777058	0.747313	0.914683	0.857882	0.902778	0.154389	0.0586735	0.74768	0.757855	0.818878	0.818878
				chr11	120239237	120239377	0.75	0.577778	0.888889	0	0.597884	0.425	0.174892	0.111111	0.661905	0.814815	0.638889	0.638889		chr13	105153042	105153064	0.727941	0.647917	0.958333	0.8875	0.913399	0.833333	0.238596	0.279221	0.89899	0.865	0.9375	0.9375
				chr11	120239811	120240400	0.328283	0.436001	0.329085	0.345473	0.32233	0.293551	0.11537	0.095783	0.549692	0.67105	0.485099	0.485099		chr13	108226655	108226888	0.962458	0.946133	0.850926	0.933261	0.904823	0.885977	0.144501	0.0597148	0.900553	0.884943	0.876541	0.876541
				chr11	120241001	120241023	0.486086	0.31015	0.490773	0.346591	0.359936	0.215643	0.167525	0.104167	0.50625	0.677198	0.653571	0.653571		chr13	108227410	108227478	0.819048	0.738462	0.703175	0.903968	0.933333	0.73986	0.154321	0.166667	0.79198	0.709273	0.869108	0.869108
				chr11	120481604	120481617	0.916253	0.841667	0.865385	0.972222	0.892585	0.917708	0.216667	0.1875	0.827839	0.783626	0.828571	0.828571		chr13	108232166	108232214	0.904545	0.875	0.775	0.839744	0.816667	0.902083	0.281481	0.25	0.813636	0.781145	0.789474	0.789474
				chr11	120975209	120975225	0.751838	0.633127	0.710784	0.916084	0.861284	0.88141	0.220238	0.25	0.837474	0.857143	0.656863	0.656863		chr13	110576743	110576748	0.9375	0.8125	1	0.944444	0.96875	0.839583	0.180147	0.140523	0.919872	0.934783	0.863636	0.863636
				chr11	120997084	120997249	0.724837	0.746389	0.811111	0.944444	0.81686	0.984127	0.223893	0.112698	0.772031	0.820973	0.83631	0.83631		chr13	111623326	111623336	0.526455	0.389541	0.51891	0.978261	0.745544	0.76087	0.171429	0.0697115	0.447222	0.583333	0.794444	0.794444
				chr11	121171508	121171573	0.611111	0.743488	0.780556	0.888889	0.800809	0.766845	0.10049	0.255291	0.806349	0.872475	0.676413	0.676413		chr13	113482536	113482585	0.725318	0.678819	0.794118	0.947368	0.889328	0.811594	0.275	0.130435	0.717669	0.657895	0.822044	0.822044
				chr12	3285554	3285672	0.849295	0.660202	0.855896	0.9875	0.895705	0.981818	0.0835757	0.136443	0.648122	0.799947	0.747125	0.747125		chr13	114363919	114363928	0.928571	0.78125	0.735294	0.7	0.925	0.814904	0.207143	0.05	1	0.889803	0.866667	0.866667
				chr12	3549251	3549513	0.739696	0.693421	0.826593	0.879167	0.914827	0.895833	0.366858	0.28028	0.815476	0.942943	0.919519	0.919519		chr13	115257329	115257446	0.590351	0.511905	0.533333	0.878175	0.756048	0.895833	0.227879	0.373737	0.823203	0.789141	0.888889	0.888889
				chr12	3565207	3565346	0.57818	0.572414	0.577915	0.884259	0.738546	0.704185	0.1	0.037037	0.575397	0.555556	0.507489	0.507489		chr13	118090056	118090114	0.892629	0.923521	0.922619	0.952381	0.916667	0.97619	0.186667	0.205793	0.902222	0.96746	0.881412	0.881412
				chr12	3676724	3676916	0.70303	0.888889	0.807692	0.944444	0.87963	0.856061	0.153395	0.0909091	0.863099	0.883327	0.85	0.85		chr14	7933059	7933183	0.413596	0.548945	0.419913	0.939286	0.600272	0.737784	0.191753	0.238038	0.446154	0.583479	0.483473	0.483473
				chr12	3739563	3739568	0.785714	0.725806	0.712451	0.931818	0.878378	0.90767	0.103947	0.0833333	0.625	0.852381	0.666667	0.666667		chr14	8115226	8115378	0.553748	0.643365	0.665709	0.905864	0.733234	0.789824	0.132705	0.184164	0.674009	0.721077	0.674791	0.674791
				chr12	3740774	3741086	0.791035	0.747685	0.802635	0.833333	0.858859	0.806818	0.453793	0.407576	0.890097	0.931052	0.86553	0.86553		chr14	8522649	8522718	0.5625	0.8	0.542735	0.95	0.791667	0.777473	0.281015	0.15	0.613548	0.489305	0.680769	0.680769
				chr12	3772070	3772155	0.840351	0.843939	0.87451	1	0.918129	0.970588	0.459821	0.25	0.944444	1	0.90873	0.90873		chr14	10884469	10884540	0.7	0.600692	0.804924	0.878571	0.877493	0.925	0.337529	0.122948	0.811809	0.918651	0.775877	0.775877
				chr12	3777838	3777906	0.8	0.833333	0.727273	1	0.947368	1	0.0690476	0.166667	0.833333	0.818182	0.807143	0.807143		chr14	11020635	11020678	0.738727	0.807018	0.833333	0.916667	0.869675	0.85	0.149457	0.227273	0.818182	0.878446	0.923559	0.923559
				chr12	3778429	3778576	0.960294	0.814679	0.916667	1	0.861888	0.965476	0.208333	0.231151	0.858353	0.919444	0.859375	0.859375		chr14	11552487	11552524	0.126984	0.0694118	0.136364	0.292929	0.112121	0.275568	0.0227273	0.0357143	0	0.0588235	0.516667	0.516667
				chr12	3825067	3825082	0.78125	0.633333	0.863889	0.8125	0.863636	0.711364	0.245342	0.111111	0.796667	0.802083	0.846154	0.846154		chr14	11570685	11570693	0.9375	0.8	0.75	0.916667	0.913043	0.928571	0.163636	0.113095	0.980769	0.980769	0.808333	0.808333
				chr12	5228615	5228760	0.494444	0.607287	0.5125	0.8875	0.5625	0.801136	0.135556	0.112745	0.660175	0.694853	0.529348	0.529348		chr14	11597738	11597759	0.881944	0.862308	0.842949	1	0.925134	0.923077	0.410526	0.208333	0.913919	0.833333	0.95	0.95
				chr12	5438910	5438964	0.934874	0.844697	0.925	1	0.938333	0.983333	0.34058	0.223214	0.956439	0.972222	0.9	0.9		chr14	11604871	11604877	0.775689	0.876838	0.714286	0.9	0.844862	0.757143	0.178054	0.157051	0.681159	0.799499	0.71875	0.71875
				chr12	5806973	5807021	0.625	0.825758	0.765873	0.8	0.884417	0.854762	0.226984	0.129487	0.742504	0.888889	0.744099	0.744099		chr14	11656186	11656279	0.869697	0.884091	0.916667	0.952381	0.951623	0.941176	0.37013	0.145238	0.908333	0.928571	0.861111	0.861111
				chr12	5810581	5810635	0.762626	0.9	0.833333	0.875	0.891304	1	0.166667	0.126316	0.669697	0.869565	0.79416	0.79416		chr14	11664519	11664613	0.211967	0.179278	0.18443	0.759236	0.55816	0.432496	0	0	0.247253	0.251603	0.467803	0.467803
				chr12	7495939	7496000	0.822222	0.916667	0.654762	0.941919	0.822671	0.9	0.343513	0.30103	0.916786	0.916135	0.910873	0.910873		chr14	11667440	11667620	0.490023	0.456162	0.479542	0.427991	0.54142	0.455159	0.17877	0.0916667	0.493167	0.51519	0.686765	0.686765
				chr12	9812567	9812616	0.513805	0.461538	0.576389	0.833333	0.72632	0.794949	0.12806	0.0952381	0.706809	0.629966	0.590557	0.590557		chr14	13956093	13956234	0.925234	0.956717	0.891541	1	0.974851	0.98226	0.400336	0.671693	0.972854	0.94958	0.889564	0.889564
				chr12	11454551	11454571	0.5401	0.452381	0.639216	0.9	0.756614	0.736597	0.0434783	0.0419899	0.559278	0.599758	0.539375	0.539375		chr14	15787503	15787586	0.665793	0.335317	0.605436	0.869048	0.720588	0.818207	0.034632	0.0472222	0.683988	0.586128	0.525	0.525
				chr12	13676549	13676594	0.904167	0.554094	0.693849	0.972222	0.777244	0.858586	0.279722	0.140559	0.824155	0.820887	0.570893	0.570893		chr14	16424963	16425054	0.795396	0.78022	0.8	1	0.933712	1	0.109974	0	0.628788	0.519286	0.620833	0.620833
				chr12	15594860	15594947	0.495726	0.525	0.65	0.80625	0.695789	0.909091	0.291724	0.175	0.710645	0.762726	0.619737	0.619737		chr14	16556410	16556500	0.666807	0.516667	0.624887	0.959259	0.824791	0.869591	0.153877	0.184704	0.577045	0.429487	0.815217	0.815217
				chr12	16269367	16269606	0.52005	0.485714	0.730159	0.895623	0.758929	0.857143	0.375072	0.305011	0.868254	0.817391	0.633258	0.633258		chr14	17578581	17578718	0.809524	0.763889	0.635321	0.923611	0.857143	0.920635	0.137769	0.190484	0.729917	0.767126	0.677107	0.677107
				chr12	16820937	16821018	0.445707	0.285965	0.451852	0.958333	0.739924	0.719697	0	0	0.52521	0.549206	0.0555556	0.0555556		chr14	17665144	17665310	0.505848	0.722222	0.694118	0.977011	0.67735	0.929716	0.224036	0.308712	0.435842	0.54548	0.747807	0.747807
				chr12	17507337	17507348	0.464286	0.142857	0.633333	1	0.755245	0.9	0.0958333	0	0.542484	0.7	0.722222	0.722222		chr14	17724671	17724698	0.804545	0.65	0.767316	0.934874	0.849277	0.948684	0.114907	0.03125	0.846429	0.796992	0.878676	0.878676
				chr12	17720774	17720955	0.550431	0.5764	0.504884	0.861111	0.686141	0.763348	0.037037	0.0277778	0.45	0.574359	0.727124	0.727124		chr14	17782049	17782248	0.487013	0.571561	0.643056	0.909722	0.734375	0.836765	0.160083	0.101974	0.602408	0.631752	0.818939	0.818939
				chr12	21171978	21171997	0.654135	0.518095	0.769231	0.930952	0.847826	0.725	0.232143	0.293651	0.855556	0.7875	0.625	0.625		chr14	17896301	17896351	0.747253	0.70125	0.866667	0.873077	0.920588	0.81448	0.206294	0.2	0.745098	0.666667	0.820366	0.820366
				chr12	21364895	21365006	0.673611	0.887897	0.858036	0.794643	0.841601	0.625	0.311029	0.228171	0.793074	0.834835	0.653472	0.653472		chr14	17933122	17933220	0.844444	0.933333	0.778571	0.875	0.884286	0.958333	0.264167	0.285714	0.872381	0.876667	0.88875	0.88875
				chr12	27444975	27445185	0.832237	0.812945	0.666667	0.875	0.834737	0.75	0.5	0.297619	0.95	0.942547	0.927083	0.927083		chr14	17962604	17962975	0.930093	0.85282	0.891569	0.916667	0.914937	0.904804	0.267682	0.2086	0.910877	0.940645	0.956996	0.956996
				chr12	27818223	27818241	1	0.954545	0.941176	1	0.961538	0.954545	0.206667	0.270833	0.849715	0.932806	0.902381	0.902381		chr14	17963256	17963353	0.896408	0.928475	0.915385	0.933333	0.937135	0.897822	0.214706	0.299679	0.859868	0.938889	0.878788	0.878788
				chr12	28756149	28756153	0.541667	0.916667	0.5	1	0.566667	0.333333	0	0	0.665865	0.752137	0.722222	0.722222		chr14	17964048	17964085	1	0.833333	0.8875	0.708333	0.96875	0.9375	0.0819398	0.130435	0.81713	0.88057	0.675466	0.675466
				chr12	28841815	28841851	0.806127	0.66828	0.841827	0.896429	0.860646	0.870629	0.34267	0.458333	0.746732	0.808256	0.84375	0.84375		chr14	17978154	17978162	0.869444	0.842105	1	0.954545	1	0.918129	0.248804	0.0833333	0.934783	0.881818	0.778431	0.778431
				chr12	28985391	28985404	0.707609	0.672414	0.871053	0.928571	0.854167	0.892857	0.169643	0.166667	0.78125	0.710417	0.663636	0.663636		chr14	17981369	17982790	0.789223	0.767131	0.781692	0.924408	0.869633	0.907325	0.201906	0.139052	0.82477	0.82808	0.85642	0.85642
				chr12	30016870	30017031	0.595005	0.603409	0.538631	0.879167	0.728205	0.806789	0.164423	0.115546	0.506617	0.668056	0.590659	0.590659		chr14	17983096	17983339	0.933333	0.787879	0.741667	0.888889	0.955556	1	0.0793651	0.153416	0.803297	0.828177	0.918926	0.918926
				chr12	31511434	31511630	0.430556	0.426705	0.392857	0.797619	0.547056	0.679029	0	0.0277778	0.368116	0.350202	0.374269	0.374269		chr14	17983700	17984171	0.394334	0.370942	0.389796	0.809935	0.569479	0.674041	0.0653215	0.0458637	0.381925	0.406445	0.676313	0.676313
				chr12	31822658	31822908	0.916667	0.903922	0.892857	0.958333	0.935417	0.941176	0.192308	0.190476	0.930952	0.832418	0.71875	0.71875		chr14	17984726	17984753	0.944444	0.794737	0.947368	1	0.97619	0.954545	0.278846	0.150735	0.879167	0.941176	0.958333	0.958333
				chr12	33285762	33285821	0.747074	0.589847	0.705617	0.842708	0.792121	0.735104	0.233487	0.240909	0.875	0.789583	0.854545	0.854545		chr14	17985589	17985981	0.710338	0.666775	0.633523	0.966667	0.813466	0.865179	0.078125	0.0884615	0.56871	0.665356	0.772222	0.772222
				chr12	35065850	35065857	0.844444	0.823077	1	0.95	0.864035	0.944444	0.151724	0.115385	0.9	0.84375	0.915033	0.915033		chr14	17987992	17988072	0.869748	0.690476	0.8	0.625	0.886364	0.857143	0.0634921	0.176471	0.798529	0.756966	0.866667	0.866667
				chr12	36380940	36380965	0.578169	0.510205	0.395833	0.924586	0.881004	0.8705	0.125731	0.0673077	0.574495	0.703704	0.627451	0.627451		chr14	17988621	17988752	0.933761	0.879679	0.944444	1	0.943452	0.975	0.351111	0.217647	1	0.89916	0.902083	0.902083
				chr12	40218663	40218820	0.595238	0.6875	0.666667	0.928571	0.916667	0.839286	0.370968	0.23913	0.850427	0.94	0.804348	0.804348		chr14	17989341	17989400	0.891488	0.793155	0.90625	0.92381	0.900685	0.910714	0.264867	0.312252	0.846667	0.815224	0.931001	0.931001
				chr12	40227193	40227369	0.872727	0.857143	0.803704	0.977778	0.842995	0.891667	0.378758	0.45915	0.87069	0.907407	0.816587	0.816587		chr14	17991008	17991145	0.809524	0.852844	0.791667	1	0.90293	0.944444	0.408883	0.386415	0.953479	0.886201	0.969444	0.969444
				chr12	41356098	41356109	0.7	0.678571	0.944444	0.859091	0.738889	0.75	0.222222	0.213441	0.712838	0.703324	0.786713	0.786713		chr14	18279277	18279291	0.623529	0.59127	0.620301	0.95	0.773504	0.933036	0.0263158	0.0427273	0.527273	0.587992	0.649123	0.649123
				chr12	44373996	44374042	0.713816	0.726852	0.717593	0.9	0.902357	0.862205	0.154591	0.156116	0.812437	0.758527	0.836893	0.836893		chr14	18386514	18386537	0.920635	0.66643	0.701299	0.78733	0.868276	0.94	0.229167	0.1	0.84707	0.843685	0.741259	0.741259
				chr12	44439747	44440019	0.432576	0.449588	0.491004	0.741309	0.569787	0.609033	0.0544677	0.0201023	0.486055	0.604735	0.538885	0.538885		chr14	20786254	20786467	0.880627	0.684292	0.869206	0.906429	0.876241	0.963235	0.098082	0	0.879963	0.926918	0.873247	0.873247
				chr12	44440916	44441290	0.871485	0.869478	0.868962	0.949405	0.915413	0.919948	0.109554	0.0985796	0.894443	0.874969	0.858139	0.858139		chr14	20791602	20791618	0.805556	0.826923	0.772727	0.95	0.875332	0.980769	0.127083	0.145604	0.769737	0.872222	0.919872	0.919872
				chr12	44442109	44442369	0.970464	0.924879	0.977489	0.977891	0.96416	0.961239	0.560751	0.616484	0.988333	0.956106	0.96788	0.96788		chr14	20820206	20820427	0.785166	0.827751	0.797414	0.958042	0.868688	0.854045	0.166432	0.204534	0.764052	0.732237	0.780628	0.780628
				chr12	44442639	44442691	0.895859	0.937337	0.946627	0.91533	0.913757	0.955556	0.376984	0.366667	0.968254	0.92803	0.941026	0.941026		chr14	21656472	21656476	0.456522	0.508987	0.8	0.75	0.698052	0.652597	0.21875	0.131579	0.713025	0.724359	0.868421	0.868421
				chr12	44447299	44447668	0.867143	0.870644	0.904167	1	0.940601	0.938636	0.196481	0.164303	0.930303	0.917916	0.887474	0.887474		chr14	21794661	21794673	0.5	0.555556	0.583333	0.875	0.884615	0.825758	0.17033	0.174107	0.746753	0.713636	0.700292	0.700292
				chr12	44522102	44522168	0.90625	0.768908	0.833333	0.964286	0.908907	0.901786	0.114551	0.25	0.809437	0.90641	0.893665	0.893665		chr14	21795463	21795697	0.74664	0.680283	0.775529	0.950231	0.877267	0.747349	0.136986	0.183127	0.751612	0.695331	0.807579	0.807579
				chr12	44526267	44526456	0.953612	0.869949	0.932567	0.985507	0.989899	0.952153	0.509853	0.443434	0.939484	0.95817	0.954545	0.954545		chr14	22591997	22592030	0.705882	0.583333	0.5625	0.861111	0.69697	0.792857	0.153361	0.0833333	0.658182	0.646453	0.721591	0.721591
				chr12	44527174	44527183	0.801383	0.831818	0.832168	0.907843	0.826087	0.882353	0.395022	0.392857	0.870879	0.887352	0.930288	0.930288		chr14	23539470	23539536	0.933712	0.774958	0.843667	1	0.877124	0.8878	0.494444	0.435574	0.878175	0.936847	1	1
				chr12	44527558	44527785	0.811966	0.772331	0.918415	0.97619	0.916388	0.702119	0.103716	0.162963	0.911111	0.932196	0.752976	0.752976		chr14	23553257	23553339	0.676136	0.642105	0.857143	0.870536	0.753968	0.822917	0.140625	0.037037	0.881385	0.740661	0.888545	0.888545
				chr12	44528414	44528436	0.394231	0.650794	0.7125	0.866071	0.611111	0.756944	0.146429	0.121324	0.703818	0.836522	0.555556	0.555556		chr14	23554296	23554629	0.798653	0.700386	0.848366	0.948485	0.870183	0.805882	0.252698	0.147253	0.857464	0.978804	0.886111	0.886111
				chr12	44529505	44529611	0.667836	0.657617	0.73869	0.767917	0.845714	0.764912	0.0545809	0.125	0.679048	0.737154	0.744444	0.744444		chr14	23555238	23555418	0.827629	0.714372	0.862714	0.909722	0.864583	0.877165	0.131495	0.117262	0.823193	0.859225	0.875641	0.875641
				chr12	44541548	44541565	0.846591	0.875	0.762626	1	0.961538	0.875	0.256944	0.223558	0.798611	0.854167	0.75641	0.75641		chr14	23560842	23561260	0.7467	0.629558	0.72346	0.938596	0.886655	0.89404	0.402919	0.295425	0.632132	0.672058	0.877782	0.877782
				chr12	44547318	44547355	0.49892	0.500891	0.641026	0.905483	0.752381	0.542929	0.0813359	0	0.50303	0.422032	0.384524	0.384524		chr14	23812411	23812456	0.699324	0.652778	0.803571	0.909091	0.860704	0.839583	0.0851449	0.201923	0.850427	0.767974	0.784615	0.784615
				chr12	44799530	44799563	0.766667	0.870629	0.684524	1	0.922368	0.847403	0.0517241	0.125	0.885222	0.713218	0.516234	0.516234		chr14	23837869	23837879	0.647661	0.721154	0.811404	0.947368	0.940257	0.875	0.414286	0.0871212	0.694737	0.632609	0.907843	0.907843
				chr12	45585843	45585979	0.866722	0.591667	0.820588	0.890705	0.821658	0.746104	0.100963	0.153595	0.836925	0.849214	0.859104	0.859104		chr14	24140531	24140650	0.828443	0.798918	0.86526	0.935606	0.89106	0.829596	0.296025	0.29866	0.842094	0.89916	0.895238	0.895238
				chr12	50505695	50505728	0.775253	0.916667	0.7375	0.958333	0.910163	0.839286	0.199013	0.1	0.775689	0.79638	0.46875	0.46875		chr14	24230435	24230452	0.870833	0.648148	0.845756	0.958333	0.68087	0.815909	0.193841	0.0909091	0.86	0.752381	0.909091	0.909091
				chr12	52033881	52034030	0.0835498	0.151667	0.137908	0.391111	0.279459	0.285455	0	0.0191667	0.445692	0.425898	0.204563	0.204563		chr14	24761383	24761452	0.541806	0.495199	0.553136	0.918341	0.77311	0.839313	0.162157	0.177622	0.607683	0.551466	0.730453	0.730453
				chr12	54643401	54643476	0.596154	0.553571	0.381579	0.964286	0.796296	0.775568	0.0384615	0	0.540323	0.571429	0	0		chr14	25578552	25578739	0.475758	0.630655	0.530303	0.980769	0.819181	0.824008	0.131579	0.101894	0.715826	0.907738	0.858036	0.858036
				chr12	54644503	54644546	0.679085	0.659314	0.744658	0.969697	0.832669	0.951389	0.162655	0.0993734	0.853367	0.844227	0.186667	0.186667		chr14	30367438	30367469	0.6	0.74026	0.75	1	0.859091	0.888889	0.158824	0.260695	0.698052	0.672917	0.777512	0.777512
				chr12	54645616	54645954	0.692613	0.697672	0.671429	0.973684	0.860239	0.861111	0.111389	0.181652	0.683805	0.754452	0.144878	0.144878		chr14	32302795	32302814	0.880952	0.9	0.85	1	0.849206	0.973684	0.120066	0.244755	0.859091	0.887363	0.85	0.85
				chr12	54652022	54652227	0.799001	0.670021	0.677435	0.92661	0.799181	0.882421	0.206724	0.225974	0.831142	0.879975	0.293556	0.293556		chr14	33405004	33405070	0.445304	0.309091	0.27114	0.923611	0.629768	0.783712	0.0946429	0.0441177	0.421803	0.401854	0.576896	0.576896
				chr12	54652551	54653123	0.785815	0.63905	0.710419	0.962398	0.877266	0.86542	0.345837	0.349507	0.746769	0.878179	0.33769	0.33769		chr14	33946263	33946313	0.790938	0.764664	0.884532	0.910913	0.783843	0.930702	0.240404	0.0444444	0.792735	0.864683	0.911111	0.911111
				chr12	54654184	54654430	0.589973	0.639205	0.738839	1	0.816585	0.95	0.177096	0.0888573	0.725146	0.705827	0.0704546	0.0704546		chr14	33962541	33962606	0.810027	0.730179	0.731024	0.953922	0.821944	0.751347	0.190278	0.163839	0.715472	0.857143	0.916667	0.916667
				chr12	55482675	55482819	0.741287	0.576111	0.675856	0.65873	0.696194	0.732403	0.075641	0.0277778	0.634085	0.697256	0.600086	0.600086		chr14	33963136	33963195	0.680769	0.65719	0.645299	0.974359	0.854618	0.790476	0.145833	0.103419	0.580266	0.620316	0.675381	0.675381
				chr12	59176102	59176280	0.912222	0.802586	0.8775	0.966667	0.913043	0.832168	0.398148	0.251603	0.915873	0.976744	0.921131	0.921131		chr14	34298548	34298728	0.574534	0.676638	0.599298	0.955556	0.861244	0.848584	0.116667	0.0877193	0.53367	0.598291	0.547685	0.547685
				chr12	68585134	68585296	0.676694	0.596305	0.705353	0.859544	0.819289	0.767233	0.0846702	0.0980392	0.716284	0.620793	0.557143	0.557143		chr14	34586786	34586978	0.964912	0.840176	0.805128	0.935185	0.901481	0.80754	0.136183	0.155754	0.825974	0.83571	1	1
				chr12	69150247	69150253	0.823529	0.825	0.918129	0.958333	0.9375	0.770563	0.467262	0.4375	0.928571	0.942963	0.9	0.9		chr14	34759054	34759337	0.663731	0.71525	0.714209	0.856283	0.835726	0.851427	0.292811	0.180014	0.776946	0.681752	0.770687	0.770687
				chr12	69316263	69316307	0.829327	0.805556	0.933036	1	0.9133	0.9	0.309524	0.425	0.847403	0.880094	0.888889	0.888889		chr14	34759626	34759676	0.866667	0.865887	0.822222	0.940741	0.905556	0.941176	0.0482804	0.0208333	0.811111	0.819853	0.777778	0.777778
				chr12	69698591	69698601	0.680556	0.85	0.769231	0.944444	0.891813	1	0.136555	0.0557276	0.583333	0.763158	0.695652	0.695652		chr14	34759976	34760083	0.656863	0.727679	0.703297	0.96875	0.883333	0.793522	0.04	0.0809524	0.758721	0.779762	0.629348	0.629348
				chr12	69756408	69756832	0.627183	0.60641	0.64944	0.893001	0.848139	0.798256	0.092261	0.0259915	0.631477	0.679023	0.584784	0.584784		chr14	46043669	46043733	0.392157	0.449474	0.360606	0.519608	0.559487	0.387868	0.0769231	0	0.433566	0.566802	0.65601	0.65601
				chr12	69757088	69757283	0.900035	0.843728	0.877924	0.930556	0.920884	0.855659	0.30618	0.323179	0.858587	0.895748	0.813004	0.813004		chr14	46045232	46045327	0.732143	0.755245	0.681481	0.92963	0.820915	0.897436	0.287179	0.34478	0.86804	0.903091	0.891813	0.891813
				chr12	69810407	69810490	0.854978	0.602885	0.827069	0.979167	0.910956	0.847196	0.163377	0.227302	0.785287	0.792045	0.91453	0.91453		chr14	47474715	47474787	0.855159	0.906108	0.899437	0.9375	0.942439	0.883379	0.140158	0.376526	0.817096	0.884127	0.922848	0.922848
				chr12	69877858	69878080	0.475649	0.499495	0.51	0.940476	0.709107	0.836905	0.32259	0.297132	0.734915	0.640958	0.651082	0.651082		chr14	47503769	47503853	0.905093	0.892857	0.814815	0.984127	0.984127	0.977778	0.116569	0.164021	0.856999	0.833333	0.88547	0.88547
				chr12	69886537	69886960	0.550137	0.50798	0.576126	0.848889	0.651074	0.637653	0.140906	0.00833333	0.708818	0.741924	0.728947	0.728947		chr14	48290456	48290532	0.790936	0.874359	0.708333	0.854342	0.899123	0.792929	0.262527	0.115919	0.836767	0.817402	0.918415	0.918415
				chr12	69887995	69888009	0.77381	0.769231	0.916667	0.881944	1	0.95	0.25947	0.379808	0.884259	0.873684	0.9	0.9		chr14	48558877	48558993	0.775974	0.837963	0.888889	0.9	0.95	0.958333	0.0909091	0.2375	0.77668	0.952381	0.854396	0.854396
				chr12	69889190	69889237	0.65873	0.763636	0.729167	1	0.641414	0.833333	0.0357143	0	0.73125	1	1	1		chr14	50875244	50875286	0.625	0.55	0.527778	0.9375	0.844862	0.75	0.180556	0.0625	0.593993	0.65	0.744361	0.744361
				chr12	69890217	69890244	0.6875	0.583333	0.689103	0	0.9375	0.633333	0.138889	0.0555556	0.823308	0.819398	0.702381	0.702381		chr14	50912987	50913010	0.809524	0.660714	0.572829	0.966667	0.829545	0.79798	0.0714286	0.162267	0.772727	0.721053	0.833333	0.833333
				chr12	69890942	69891195	0.783081	0.627351	0.866667	0.846583	0.745688	0.697886	0.214312	0.378947	0.832576	0.867345	0.875221	0.875221		chr14	50916602	50916884	0.704651	0.655549	0.697476	0.958974	0.872755	0.914566	0.116887	0.125107	0.583173	0.571027	0.827318	0.827318
				chr12	70098058	70098142	0.324524	0.520303	0.508968	0.913675	0.908363	0.706984	0.0857794	0.0701191	0.669977	0.770909	0.578188	0.578188		chr14	52005641	52005644	0.861111	0.745098	0.833333	0.961538	0.978261	0.961538	0	0.112637	0.447368	0.490119	0.875	0.875
				chr12	70105148	70105661	0.500366	0.345854	0.438384	0.409287	0.390621	0.427917	0.171778	0.156447	0.571877	0.580105	0.556598	0.556598		chr14	54592675	54592685	0.771304	0.765399	0.852381	0.958333	0.842424	0.877381	0.0555556	0.166667	0.901786	0.9	1	1
				chr12	70109356	70109421	0.576097	0.530629	0.5	0.92963	0.807407	0.848433	0.218889	0.171429	0.726984	0.801632	0.776112	0.776112		chr14	54792040	54792059	0.805556	0.68323	0.755556	0.972222	0.79244	0.89916	0.198246	0.1337	0.736715	0.761364	0.654762	0.654762
				chr12	70247571	70247646	0.710084	0.788636	0.902778	0.96875	0.925214	0.928571	0.205	0.12381	0.78355	0.755929	0.822917	0.822917		chr14	59552190	59552350	0.680952	0.805395	0.728721	0.812338	0.868568	0.915985	0.304035	0.288866	0.743685	0.744363	0.797807	0.797807
				chr12	70276124	70276450	0.774092	0.751189	0.818254	0.877652	0.815278	0.888226	0.109972	0.0921329	0.716485	0.797268	0.688927	0.688927		chr14	60475373	60475401	0.775	0.666667	0.762821	0.928571	0.934783	0.833333	0.149306	0.0729167	0.68087	0.815789	0.875	0.875
				chr12	70349037	70349496	0.434297	0.361618	0.526	0.916632	0.777025	0.811662	0.0636293	0.0907287	0.526732	0.68472	0.603725	0.603725		chr14	60669406	60669604	0.935294	0.868784	0.927083	0.988095	0.906683	1	0.233409	0.155725	0.914863	0.921429	1	1
				chr12	70769044	70769100	0.807843	0.760656	0.697601	0.9375	0.846268	0.887202	0.0779376	0.0556891	0.769854	0.772665	0.804041	0.804041		chr14	60726416	60726452	0.566087	0.435714	0.794643	0.916667	0.651099	0.697115	0.203704	0.111111	0.662138	0.810789	0.602273	0.602273
				chr12	70777102	70777214	0.815657	0.901786	0.787978	0.860417	0.881287	0.873443	0.162118	0.136378	0.833333	0.797656	0.843682	0.843682		chr14	60739696	60740076	0.64261	0.611003	0.666814	0.895322	0.792418	0.732288	0.25598	0.331166	0.597809	0.677416	0.77171	0.77171
				chr12	70826805	70827263	0.514141	0.349122	0.328535	0.419257	0.293598	0.383135	0.0568071	0.0314214	0.402158	0.511944	0.502324	0.502324		chr14	60740866	60740878	0.657143	0.915033	1	0.9	0.966667	0.958333	0.166667	0.142857	0.894444	0.846154	0.954545	0.954545
				chr12	70827548	70827621	0.584375	0.480952	0.561581	0.842949	0.7507	0.542127	0.0610746	0.0313636	0.637215	0.749165	0.656631	0.656631		chr14	61686165	61686275	0.438303	0.361537	0.398901	0.524493	0.468788	0.539489	0.222314	0.179635	0.490289	0.466763	0.72619	0.72619
				chr12	70828175	70828228	0.964286	0.857143	0.857143	0.944444	0.964286	0.891176	0.395433	0.330357	0.889744	1	1	1		chr14	62003316	62003332	0.247619	0.25625	0.333333	0.0555556	0.215909	0.0333333	0.02	0.0794314	0.559295	0.685714	0.514706	0.514706
				chr12	70830977	70831896	0.724466	0.666269	0.683884	0.863799	0.809656	0.809167	0.277371	0.238371	0.849033	0.853136	0.776619	0.776619		chr14	62553037	62553088	0.662815	0.64893	0.77037	1	0.877171	0.834936	0.288889	0.273879	0.784311	0.912281	0.80218	0.80218
				chr12	70834337	70834396	0.597436	0.655556	0.754545	0.867424	0.74375	0.772727	0.245238	0.177778	0.777126	0.842105	0.721429	0.721429		chr14	62580847	62580945	0.805814	0.738854	0.61229	0.953373	0.882486	0.866667	0.239295	0.09375	0.750201	0.852793	0.749275	0.749275
				chr12	70835210	70835702	0.786625	0.737856	0.834073	0.918755	0.839299	0.786764	0.307721	0.31657	0.836484	0.863242	0.836214	0.836214		chr14	62827355	62827360	0.764706	0.742424	0.854167	0.866667	0.841195	0.910714	0.162281	0	0.520652	0.590909	0.738889	0.738889
				chr12	70838299	70838335	0.592593	0.5845	0.8	0.800855	0.720685	0.75641	0.32193	0.3	0.805556	0.939394	0.702778	0.702778		chr14	63149714	63149915	0.765814	0.875673	0.876068	0.919444	0.921502	0.903922	0.155699	0.316667	0.852051	0.895238	0.849417	0.849417
				chr12	70840828	70840882	0.866071	0.704969	0.570707	1	0.921053	0.96875	0.236895	0.13369	0.807143	0.808421	0.892857	0.892857		chr14	63172765	63173155	0.763973	0.776342	0.754854	0.976923	0.921656	0.924539	0.306712	0.226316	0.759465	0.812993	0.847733	0.847733
				chr12	70849172	70849222	0.807375	0.708532	0.918415	0.972222	0.952092	0.845238	0.060049	0.0972222	0.773148	0.777778	0.786869	0.786869		chr14	63922438	63922662	0.620706	0.639674	0.467795	0.803175	0.832718	0.691318	0.189361	0.177989	0.531046	0.561305	0.702638	0.702638
				chr12	70854594	70854783	0.581159	0.536458	0.596875	0.847304	0.649866	0.722619	0.0574534	0.0588235	0.567881	0.621726	0.585069	0.585069		chr14	64013049	64013194	0.676822	0.650323	0.671988	0.877083	0.831366	0.85131	0.351572	0.429545	0.493636	0.652083	0.876873	0.876873
				chr12	70855973	70856014	0.861111	0.821429	0.867775	0.968841	0.934127	0.900285	0.18254	0.130556	0.801259	0.791303	0.792402	0.792402		chr14	64766045	64766048	0.912562	0.921053	0.807692	0.928571	0.945106	0.863636	0.25	0.209524	0.880952	0.595238	0.842949	0.842949
				chr12	70903870	70904217	0.781281	0.721129	0.764198	0.959633	0.85584	0.841403	0.197733	0.0957126	0.717001	0.758881	0.646023	0.646023		chr14	65299339	65299429	0.711111	0.564195	0.519048	1	0.863248	0.822573	0.193182	0.231481	0.846405	0.814815	0.727273	0.727273
				chr12	71849422	71849439	0.728205	0.823529	0.700893	1	0.788462	0.979167	0.303258	0.382353	0.795402	0.964286	0.805556	0.805556		chr14	65352773	65352808	0.846154	0.874582	0.783333	0.970588	0.925629	0.916084	0.30615	0.147059	0.856667	0.96875	0.970588	0.970588
				chr12	71854591	71854658	0.682143	0.705357	0.869748	0.975	0.928571	0.935417	0.202614	0.320513	0.745098	0.928571	0.75	0.75		chr14	65575942	65576037	0.842308	0.800654	0.899038	0.944444	0.892045	0.925824	0.195076	0.213725	0.873294	0.811594	0.757971	0.757971
				chr12	71857082	71857155	0.212055	0.142857	0.230072	0.718855	0.484396	0.592593	0.0392157	0	0.462963	0.65	0.037037	0.037037		chr14	66697782	66697827	0.940972	0.876136	0.897203	0.964286	0.905971	0.940705	0.346234	0.358059	0.868056	0.862587	0.969669	0.969669
				chr12	71860717	71861059	0.72821	0.708236	0.799087	0.959259	0.906517	0.858212	0.201839	0.178368	0.836549	0.790653	0.548837	0.548837		chr14	66759697	66759947	0.924242	0.976035	0.979167	0.972222	0.975595	0.898106	0.63978	0.729489	0.951267	0.894792	0.926471	0.926471
				chr12	71863974	71864049	0.521368	0.589773	0.595833	0.872222	0.698416	0.836667	0.121127	0.0569444	0.812972	0.776068	0.755303	0.755303		chr14	67057172	67057185	0.805556	0.700466	0.634921	0.958333	0.916667	1	0.344444	0.405556	0.944444	1	0.92963	0.92963
				chr12	71880515	71880609	0.547174	0.60636	0.432143	0.911508	0.853846	0.826786	0.191585	0.0754902	0.644509	0.751467	0.439881	0.439881		chr14	67069773	67069827	0.349817	0.514706	0.392857	0.625	0.592308	0.477273	0.112281	0.135965	0.652778	0.731975	0.762681	0.762681
				chr12	71893922	71893952	0.852381	0.8	0.709091	0.928571	0.922727	0.875	0.244755	0.433333	0.946834	0.95	0.758929	0.758929		chr14	67070802	67071104	0.552363	0.286233	0.359048	0.365714	0.490859	0.215769	0.0914787	0.185369	0.639306	0.641408	0.625263	0.625263
				chr12	71896320	71896484	0.763393	0.706876	0.619318	0.96875	0.817107	0.944444	0.196002	0.166518	0.785151	0.782248	0.457314	0.457314		chr14	69907002	69907082	0.721417	0.740809	0.867641	0.896581	0.879208	0.881538	0.231909	0.198413	0.676923	0.866667	0.911111	0.911111
				chr12	71968851	71969058	0.722222	0.685948	0.611111	0.833333	0.782353	0.861111	0.314945	0.525107	0.707602	0.695055	0.875758	0.875758		chr14	69961987	69961998	0.775	0.709091	0.912879	0.933333	0.906593	0.8375	0.341503	0.414286	0.954545	0.808081	1	1
				chr12	71980267	71980394	0.74538	0.625261	0.772756	0.869091	0.807257	0.839703	0.614545	0.34	0.870807	0.927979	0.830032	0.830032		chr14	69964258	69964300	0.625	0.62381	0.498889	0.964286	0.886364	0.867788	0.24812	0.2	0.698939	0.75	0.861111	0.861111
				chr12	71982751	71982782	0.291209	0.405034	0.653846	0.888545	0.65	0.8375	0.0882353	0.132212	0.609167	0.76875	0.569444	0.569444		chr14	70513899	70514189	0.670225	0.67156	0.653161	0.866346	0.72085	0.746828	0.229613	0.222105	0.604196	0.733608	0.687911	0.687911
				chr12	72067677	72067725	0.560606	0.464286	0.366667	1	0.785714	0.846591	0	0	0.433761	0.448622	0.169173	0.169173		chr14	72573320	72573371	0.859091	0.807143	0.75	0.916667	0.871212	1	0.2422	0.17619	0.84653	0.903017	0.75	0.75
				chr12	72650127	72650204	0.727808	0.718726	0.789121	0.823238	0.80361	0.763594	0.182264	0.194062	0.773506	0.756478	0.770649	0.770649		chr14	73102418	73102459	0.5875	0.490476	0.636364	0.458333	0.608333	0.458333	0	0.03125	0.508929	0.811111	0.728992	0.728992
				chr12	72788763	72788798	0.727451	0.535714	0.866667	0.846591	0.86875	0.839744	0.254902	0.142857	0.9	0.799499	0.766968	0.766968		chr14	73238181	73238424	0.119729	0.0976787	0.191452	0.0376481	0.0872796	0.0607418	0.0229015	0.0155749	0.317096	0.280678	0.449819	0.449819
				chr12	72826013	72826504	0.543076	0.53308	0.571605	0.865528	0.712762	0.637653	0.154165	0.118207	0.573088	0.597976	0.352641	0.352641		chr14	73380444	73380586	0.745343	0.757576	0.783189	1	0.873824	0.901027	0.0947712	0.130719	0.878638	0.849144	0.816667	0.816667
				chr12	72829763	72829876	0.153571	0.433333	0.619048	0.812245	0.894558	0.607143	0.16461	0.166213	0.742496	0.737193	0.252381	0.252381		chr14	73382776	73382938	0.402981	0.471908	0.565476	0.90531	0.793091	0.688492	0.116317	0.128262	0.577877	0.774437	0.690341	0.690341
				chr12	72852389	72852433	0.433761	0.295614	0.551515	0	0.325215	0.315777	0	0	0.46482	0.490199	0.397436	0.397436		chr14	74647432	74647458	0.9	0.972222	0.9175	0.9	0.978261	0.96875	0.242424	0.32563	0.966667	0.931522	0.941176	0.941176
				chr12	72852792	72852834	0.485912	0.434365	0.371187	0.0694444	0.437307	0.246503	0.130876	0.0433333	0.442299	0.523267	0.256614	0.256614		chr14	75276784	75276789	0.666667	0.9375	0.791667	0.833333	0.892857	0.833333	0.0882353	0.136364	0.828125	0.901786	0.754762	0.754762
				chr12	72853910	72854100	0.361511	0.185917	0.298523	0.109711	0.21273	0.166498	0.0550438	0.0309829	0.332083	0.454102	0.273773	0.273773		chr14	75806590	75806634	0.972222	0.785714	0.911184	1	0.97619	0.964286	0.396842	0.204762	0.958333	0.961538	0.863636	0.863636
				chr12	72855915	72856026	0.730903	0.585213	0.721213	0.792045	0.818203	0.788949	0.102427	0.148392	0.796268	0.863499	0.660894	0.660894		chr14	76365711	76365754	0.6875	0.559942	0.559091	0.8125	0.750639	0.732143	0.235714	0.0909091	0.451754	0.640056	0.672794	0.672794
				chr12	72856314	72856414	0.968254	0.906522	0.944444	0.88345	0.903172	0.818182	0.51455	0.351525	0.911905	0.890741	0.900794	0.900794		chr14	78489726	78489879	0.785714	0.522096	0.809524	0.907692	0.766667	0.80235	0.119048	0.097619	0.719594	0.76633	0.571011	0.571011
				chr12	72866910	72867076	0.655702	0.584524	0.690823	0.95	0.776209	0.810284	0.165179	0.152174	0.699596	0.732765	0.829804	0.829804		chr14	78526335	78526351	0.946394	0.878788	0.890637	1	0.966667	0.972222	0.182407	0.12963	0.896825	0.916667	0.82963	0.82963
				chr12	72867434	72867528	0.713862	0.738889	0.660819	0.731061	0.800705	0.715873	0.139216	0.153846	0.712963	0.656278	0.726587	0.726587		chr14	78526751	78526911	0.95	0.834783	0.85	0.814773	0.935909	0.926471	0.560531	0.480643	0.896842	0.910453	0.873626	0.873626
				chr12	72936042	72936185	0.826389	0.794118	0.909091	0.65873	0.640152	0.933333	0.405303	0.333333	0.902406	0.970588	0.94302	0.94302		chr14	78529118	78529239	0.777778	0.789855	0.575	0.96875	0.853571	0.892045	0.167614	0	0.878431	0.934783	0.832386	0.832386
				chr12	72936438	72938669	0.505368	0.390762	0.526445	0.124461	0.268986	0.244002	0.0567772	0.0195987	0.61944	0.659788	0.540043	0.540043		chr14	78533797	78533999	0.833333	0.85848	0.808506	1	0.92284	0.894843	0.102131	0.0185185	0.876847	0.888074	0.572906	0.572906
				chr12	72938923	72939264	0.520833	0.270139	0.524306	0	0.258615	0.106908	0.0125	0	0.654147	0.661729	0.4375	0.4375		chr14	78648661	78648750	0.7727	0.763043	0.68701	0.919048	0.853645	0.929825	0.178655	0.164815	0.799423	0.72381	0.727501	0.727501
				chr12	72940604	72940673	0.255882	0.143275	0.130952	0.0222222	0.0570881	0.103466	0	0	0.324038	0.495455	0.177778	0.177778		chr14	78804315	78804561	0.597756	0.434982	0.439963	0.974359	0.665411	0.836264	0.0621118	0.139976	0.426907	0.450877	0.502646	0.502646
				chr12	72941028	72942726	0.441393	0.306279	0.439258	0.0408589	0.171151	0.162231	0.0314065	0.0167695	0.593546	0.673372	0.15417	0.15417		chr14	100142338	100142499	0.700926	0.844444	0.786869	0.846154	0.958333	0.944444	0.190476	0.22807	0.819044	0.842593	0.915344	0.915344
				chr12	72943074	72943455	0.642779	0.535309	0.620439	0.0419083	0.310215	0.22646	0.0585294	0.017029	0.821988	0.866241	0.496866	0.496866		chr14	103373965	103374129	0.962963	0.962963	0.849206	0.977778	0.924501	0.974359	0.472222	0.261905	0.957071	0.917508	0.955357	0.955357
				chr12	72943924	72944850	0.345818	0.22676	0.374036	0.0569747	0.0880808	0.115646	0.0439108	0.0101928	0.571721	0.741839	0.133211	0.133211		chr14	104552216	104552413	0.791667	0.790043	0.680556	1	0.864583	0.958333	0.250836	0.276923	0.828261	0.728571	0.800439	0.800439
				chr12	72946656	72946724	0.315385	0.171569	0.345238	0.0958333	0.164502	0.125	0	0	0.306667	0.663333	0.0846561	0.0846561		chr14	105752029	105752127	0.798608	0.639667	0.782696	1	0.834583	0.887762	0.185376	0.157576	0.879597	0.858448	0.900233	0.900233
				chr12	72948205	72948279	0.435574	0.261905	0.466667	0.539031	0.262041	0.284188	0.0357998	0	0.562937	0.697222	0.291613	0.291613		chr14	105753985	105754110	0.579798	0.623323	0.59386	0.671895	0.614786	0.661616	0.251323	0.170035	0.788824	0.883333	0.778571	0.778571
				chr12	72951623	72951629	0.663636	0.375	0.423077	0.909091	0.636364	0.775	0.0714286	0.0958333	0.522727	0.684211	0.555556	0.555556		chr14	118043953	118044059	0.974359	0.855219	0.899611	0.725783	0.884751	0.912302	0.187909	0.234615	0.787879	0.846154	0.851852	0.851852
				chr12	72955160	72955311	0.364789	0.390491	0.340909	0.808333	0.664657	0.689394	0.0875	0.0125	0.587639	0.429804	0.38511	0.38511		chr14	118051803	118051807	0.833333	0.679167	0.755515	0.111111	0.309524	0.393382	0.311905	0.166667	0.846639	0.9375	0.95	0.95
				chr12	72970783	72971190	0.646809	0.606404	0.698395	0.753354	0.715198	0.772683	0.160768	0.135975	0.630946	0.689243	0.684979	0.684979		chr14	119228868	119228893	0.541667	0.555556	0.659091	0.880952	0.854167	0.577778	0.11859	0.0490431	0.479322	0.56305	0.759591	0.759591
				chr12	72972281	72972460	0.532197	0.502747	0.55	0.835813	0.602976	0.711538	0.0550595	0	0.494565	0.576151	0.654408	0.654408		chr14	120292485	120292494	0.850427	0.752101	0.825926	0.922222	0.832857	0.936594	0	0	0.856037	0.807692	0.804487	0.804487
				chr12	73249975	73250027	0.742915	0.75	0.764706	0.916667	0.798309	0.866667	0.238095	0.289773	0.81044	0.852941	0.687675	0.687675		chr14	120298691	120298893	0.649163	0.641762	0.568702	0.923788	0.838017	0.743717	0.275116	0.269041	0.542333	0.535349	0.719565	0.719565
				chr12	73631193	73631203	0.665323	0.578526	0.526316	0.887255	0.731567	0.726103	0.133929	0.278571	0.757143	0.805556	0.65625	0.65625		chr14	120343627	120343660	0.510714	0.614719	0.554412	0.786997	0.782089	0.724507	0.132726	0.0875	0.719345	0.618791	0.744643	0.744643
				chr12	74231343	74231368	0.9375	0.830952	0.861905	0.9375	0.899038	0.887879	0.216783	0.260417	0.801587	0.787338	0.875	0.875		chr14	120368972	120369143	0.573038	0.591486	0.691087	1	0.914478	0.838095	0.027972	0.0732601	0.748459	0.552381	0.75	0.75
				chr12	74231752	74231871	0.877133	0.806667	0.798246	0.854902	0.814542	0.983333	0.254701	0.242518	0.785146	0.888889	0.920246	0.920246		chr14	120428659	120428738	0.704374	0.703922	0.918954	0.948413	0.903036	0.899087	0.102812	0.144907	0.853308	0.897576	0.771717	0.771717
				chr12	75649646	75649664	0.659524	0.650585	0.656863	0.857143	0.858586	0.769231	0.196429	0.0769231	0.75	0.686275	0.82381	0.82381		chr14	121161615	121161639	0.764828	0.767857	0.766667	0.946429	0.887879	0.878431	0.442641	0.35	0.878083	0.82971	0.869737	0.869737
				chr12	75650635	75650649	0.609524	0.579044	0.930288	0.875	0.883077	0.940972	0.202614	0.271429	0.8125	0.966667	0.659722	0.659722		chr14	121372566	121372578	0.818182	0.794372	0.741071	0.95	0.87619	0.833333	0.136364	0.2	0.335526	0.236364	0.818182	0.818182
				chr12	75721221	75721239	0.753953	0.727124	0.832891	0.791667	0.752941	0.673333	0.233824	0.310606	1	0.9	0.823077	0.823077		chr14	121771736	121771850	0.791667	0.666122	0.869048	0.722222	0.83547	0.775758	0.276803	0.185859	0.74359	0.641591	0.891667	0.891667
				chr12	75834143	75834350	0.615238	0.738685	0.655166	0.98	0.928134	0.905976	0.160658	0.076414	0.761183	0.823725	0.902556	0.902556		chr14	121970734	121970933	0.779532	0.610045	0.676786	0.930556	0.854266	0.754762	0.15928	0.157062	0.649918	0.783333	0.861111	0.861111
				chr12	76075709	76075999	0.787784	0.726719	0.792313	0.938528	0.873454	0.892694	0.163034	0.288576	0.861508	0.891319	0.916604	0.916604		chr14	122061434	122061647	0.796263	0.771813	0.844444	0.87098	0.940171	0.888333	0.0588629	0.143866	0.854941	0.93913	0.80394	0.80394
				chr12	76085950	76085960	0.753676	0.76087	0.75	0.857143	0.916667	0.893275	0.0919913	0.0919118	0.819167	0.727273	0.859524	0.859524		chr14	122137299	122137365	0.744473	0.875578	0.900585	0.925275	0.928482	0.944365	0.117929	0.148049	0.84373	0.863812	0.661155	0.661155
				chr12	76651545	76652095	0.810963	0.816355	0.874767	0.972255	0.911359	0.903735	0.259201	0.300602	0.816991	0.85013	0.787518	0.787518		chr15	4219418	4219427	0.952381	0.875	0.944444	0.969697	0.833506	1	0.08343	0.0144928	0.829101	0.967742	0.808188	0.808188
				chr12	76678376	76678470	0.958333	0.914569	0.981481	0.981481	0.95	0.931746	0.272965	0.389987	0.923016	0.964912	0.952381	0.952381		chr15	6794222	6794237	0.894783	0.711279	0.875	0.947368	0.912186	0.851103	0.368357	0.375	0.966667	0.9375	0.933333	0.933333
				chr12	76679054	76679064	0.837662	0.781818	0.771978	1	0.951613	0.897368	0.125	0.1	0.837302	0.852941	1	1		chr15	6905008	6905121	0.540701	0.5625	0.740909	0.856151	0.86069	0.774074	0.0128205	0	0.625	0.657912	0.513506	0.513506
				chr12	76687674	76687722	0.576389	0.591503	0.725379	0.704327	0.821377	0.782676	0.0849486	0.0912879	0.744318	0.701404	0.638507	0.638507		chr15	6963028	6963049	0.875	0.815934	0.923077	0.954545	0.925824	0.930736	0.267857	0.387179	0.864286	0.954545	0.958333	0.958333
				chr12	76704278	76704428	0.607071	0.552116	0.595238	0.9	0.622222	0.774554	0.0431849	0.0208333	0.506173	0.70101	0.555556	0.555556		chr15	7885136	7885161	0.25	0.148148	0.205357	0.928571	0.354167	0.5625	0.192157	0.246795	0.196429	0.21875	0.715278	0.715278
				chr12	76707452	76707537	0.728355	0.632493	0.814192	0.927761	0.83789	0.921296	0.275663	0.208824	0.737585	0.839783	0.879892	0.879892		chr15	7973421	7973441	0.683333	0.658333	0.722222	0.941176	0.90389	0.858333	0.169643	0.373626	0.845588	0.888889	0.891176	0.891176
				chr12	76708727	76709277	0.600529	0.524984	0.54674	0.585922	0.687208	0.666859	0.108032	0.166803	0.683747	0.704151	0.780989	0.780989		chr15	9111791	9111857	0.354167	0.376344	0.24359	0.902273	0.78894	0.723636	0.225	0.106725	0.349567	0.412972	0.728469	0.728469
				chr12	76769177	76769380	0.569812	0.409204	0.584848	0.810204	0.665772	0.641885	0.0998067	0.133413	0.506302	0.568808	0.470792	0.470792		chr15	10927595	10927602	0.563187	0.5	0.55	0.125	0.54	0.472222	0.281046	0.215909	0.718045	0.686364	0.833333	0.833333
				chr12	77810528	77810538	0.777778	0.83831	0.615686	0.918803	0.961026	0.894444	0.205775	0.0888889	0.667239	0.833333	0.697575	0.697575		chr15	11989698	11989710	0.718679	0.746981	0.638867	0.919769	0.874179	0.794261	0.130769	0.125181	0.748236	0.78973	0.738095	0.738095
				chr12	80126527	80126537	0.555556	0.575	0.5	0.954545	0.735	0.654762	0.112745	0.20098	0.704244	0.566964	0.633333	0.633333		chr15	12402493	12402511	0.895569	0.637037	0.749226	0.974359	0.833333	0.838235	0.300977	0.153704	0.757937	0.930159	1	1
				chr12	80207783	80207972	0.525033	0.547233	0.57619	0.92963	0.828791	0.898214	0.0666667	0.0784314	0.658249	0.491667	0.411765	0.411765		chr15	12437075	12437166	0.566667	0.746032	0.714962	0.8125	0.821023	0.84623	0.190692	0.109028	0.585012	0.677273	0.859558	0.859558
				chr12	81188607	81188785	0.719498	0.633316	0.544567	0.894444	0.835008	0.794048	0.0677831	0.0462963	0.668254	0.610902	0.632997	0.632997		chr15	12660310	12660348	0.841751	0.878239	0.972222	0.969697	0.917063	0.889894	0.288515	0.243333	0.788904	0.921496	0.877193	0.877193
				chr12	81231145	81231184	0.933333	0.886364	0.833333	0.886905	0.944444	1	0.357895	0.221719	0.884762	0.88	0.815789	0.815789		chr15	12692720	12693011	0.535767	0.45984	0.442717	0.606044	0.574921	0.628618	0.0535088	0.100794	0.508952	0.575858	0.643433	0.643433
				chr12	81235507	81235677	0.60559	0.736842	0.791667	0.888889	0.907018	0.9375	0.169048	0	0.739583	0.744444	0.5625	0.5625		chr15	12701145	12701189	0.807777	0.636292	0.756828	0.952778	0.880646	0.830263	0.172276	0.16476	0.747024	0.679663	0.837879	0.837879
				chr12	81236024	81236142	0.814655	0.821123	0.763051	0.980769	0.946237	0.892045	0.197682	0.180497	0.924478	0.951405	0.851151	0.851151		chr15	12706274	12706395	0.85	0.949279	0.693452	1	0.890557	0.843712	0.32657	0.0990627	0.675699	0.839161	0.882738	0.882738
				chr12	81240567	81240588	0.789683	0.633333	0.832168	0.970588	0.84	0.85	0.0606618	0	0.754167	0.590909	0.811765	0.811765		chr15	12717072	12717355	0.823316	0.787488	0.875	0.931813	0.839768	0.913056	0.422624	0.424946	0.795571	0.851815	0.871604	0.871604
				chr12	81247018	81247299	0.727778	0.711539	0.670623	0.958333	0.906999	0.849327	0.0972891	0.0374269	0.607155	0.65571	0.49673	0.49673		chr15	12722896	12723000	0.8	0.925134	0.95	0.833333	0.98	0.892857	0.176923	0.166667	0.810268	0.8375	0.889037	0.889037
				chr12	81292248	81292579	0.669341	0.752832	0.714899	0.949561	0.751236	0.813988	0.125333	0.143162	0.68684	0.816312	0.537012	0.537012		chr15	12724438	12724578	0.68	0.905983	0.867521	1	0.835317	0.909091	0.0941558	0.0476191	0.911765	0.947368	0.909091	0.909091
				chr12	81302900	81302915	0.75	1	0.75	1	1	1	0.147059	0.258929	0.798333	0.863636	0.84375	0.84375		chr15	12732845	12732927	0.751634	0.622579	0.746154	0.798413	0.740656	0.807586	0.0952729	0.0666667	0.8002	0.76455	0.797027	0.797027
				chr12	81303868	81303932	0.529676	0.56825	0.726496	0.966667	0.752593	0.698148	0.0985798	0.0866013	0.660924	0.65692	0.424802	0.424802		chr15	12738053	12738596	0.785509	0.725411	0.809299	0.877695	0.819153	0.862178	0.281538	0.297294	0.799827	0.798722	0.883533	0.883533
				chr12	81334006	81334119	0.712225	0.740657	0.639069	1	0.888658	0.836806	0.0680059	0.18117	0.879167	0.866772	0.750893	0.750893		chr15	12741173	12741225	0.702381	0.557353	0.7	0.864253	0.914286	0.901786	0.316993	0.282895	0.727554	0.745833	0.909091	0.909091
				chr12	81675459	81675471	0.658333	0.545956	0.761696	0.730159	0.754274	0.611111	0.188462	0.153846	0.717949	0.741176	0.731618	0.731618		chr15	12763273	12763492	0.516752	0.49697	0.413445	0.782571	0.621973	0.689524	0.0464986	0.0412698	0.508566	0.521825	0.568265	0.568265
				chr12	81856921	81857338	0.655532	0.54108	0.452228	0.825204	0.645447	0.608264	0.104536	0.0476191	0.650529	0.642939	0.447619	0.447619		chr15	13036895	13036908	0.557692	0.432692	0.3375	1	0.844444	1	0.0931818	0.03125	0.413818	0.666996	0.608333	0.608333
				chr12	81857748	81857765	0.5	0.520833	0.291667	0.642857	0.527972	0.708333	0.0417391	0	0.523704	0.638636	0.597222	0.597222		chr15	22549523	22549654	0.922421	0.859172	0.770396	0.95303	0.924837	1	0.117063	0.130079	0.97561	0.87061	0.907071	0.907071
				chr12	81862684	81862894	0.37565	0.330819	0.169503	0.823248	0.528897	0.715392	0.027381	0.02	0.395795	0.43188	0.209757	0.209757		chr15	22550194	22550290	0.708333	0.708333	0.725	0.8	0.760187	0.9375	0.03125	0.133929	0.719697	0.721429	0.852381	0.852381
				chr12	81932028	81932349	0.605821	0.516026	0.536941	0.914249	0.796836	0.689283	0.184824	0.15317	0.740766	0.740359	0.71018	0.71018		chr15	25601783	25601806	0.916667	0.770833	0.85	1	0.933094	0.878676	0.0909091	0.1	0.625	0.669872	0.607143	0.607143
				chr12	81990699	81990936	0.545628	0.49485	0.438146	0.73994	0.686441	0.676977	0.0892612	0.0755189	0.525965	0.500694	0.18346	0.18346		chr15	27353931	27353955	1	0.766667	0.8	1	1	1	0.36039	0.2625	0.93315	0.928571	1	1
				chr12	82124758	82124856	0.666667	0.57451	0.82906	1	0.850694	0.847368	0.114907	0.1125	0.535714	0.786232	0.421569	0.421569		chr15	27552220	27552379	0.769783	0.695652	0.875224	0.918976	0.879344	0.932751	0.229915	0.120404	0.919643	0.882018	0.786607	0.786607
				chr12	82382576	82382594	0.831034	0.779762	0.744737	0.908088	0.723011	0.745098	0.135747	0.150735	0.727381	0.966667	0.817136	0.817136		chr15	27799994	27800037	0.803571	0.611111	0.928571	0.908333	0.918333	0.769231	0.0588235	0.111111	0.784072	0.70202	0.863636	0.863636
				chr12	82773955	82773964	0.445701	0.601648	0.51875	0.892045	0.691138	0.463158	0.0454546	0.145425	0.650794	0.646667	0.595238	0.595238		chr15	27803003	27803213	0.560867	0.422822	0.616552	0.802747	0.725278	0.723631	0.326888	0.131689	0.668408	0.780045	0.588592	0.588592
				chr12	83167320	83167327	0.30303	0.318182	0.375	0.5	0.357143	0.5	0	0	0.520833	0.511905	0.166667	0.166667		chr15	27868469	27868472	0.966667	0.945106	1	1	0.948148	1	0.171429	0.128788	0.916667	1	0.958333	0.958333
				chr12	83271572	83271675	0.920513	0.919622	0.945455	0.977778	0.977265	0.961667	0.315515	0.290606	0.938923	0.897532	0.933753	0.933753		chr15	27903377	27903475	0.769231	0.802443	0.844444	0.958333	0.799841	0.845588	0.345238	0.140523	0.844697	0.961538	0.85	0.85
				chr12	83335105	83335172	0.726798	0.699749	0.580952	0.955556	0.873889	0.895261	0.272338	0.231503	0.865335	0.73995	0.327306	0.327306		chr15	27904415	27904825	0.625661	0.542337	0.50127	0.975758	0.797015	0.854861	0.197398	0.142154	0.733875	0.79138	0.768689	0.768689
				chr12	83523031	83523169	0.735049	0.704065	0.824183	0.916667	0.922024	0.927778	0.368066	0.312092	0.803468	0.815735	0.766941	0.766941		chr15	27907251	27907297	0.819293	0.578571	0.733333	0.966667	0.855835	0.852381	0.307895	0.191964	0.907843	0.808333	0.852941	0.852941
				chr12	83524492	83524668	0.122222	0.371711	0.37004	0.872086	0.542398	0.803848	0.0381609	0.0266667	0.398551	0.301994	0.363499	0.363499		chr15	27908013	27908209	0.492938	0.563837	0.507887	0.932018	0.760717	0.826786	0.183234	0.134746	0.74044	0.729257	0.559829	0.559829
				chr12	83524989	83525017	0.8	0.864286	0.866667	1	0.839545	0.925824	0.0416667	0.0555556	0.750518	0.839286	0.777473	0.777473		chr15	27909599	27909740	0.525794	0.540049	0.583333	0.833333	0.686355	0.76486	0.133965	0.0875	0.480556	0.482601	0.599327	0.599327
				chr12	83886415	83886460	0.599802	0.622507	0.74183	1	0.784722	0.91369	0.071256	0.075	0.71645	0.780186	0.53125	0.53125		chr15	27910088	27910148	0.818555	0.693333	0.775	0.804487	0.909962	0.883333	0.432331	0.260417	0.931818	0.909722	0.875	0.875
				chr12	84081877	84082200	0.748588	0.735403	0.811806	0.879911	0.887446	0.820833	0.191419	0.104765	0.813462	0.791007	0.256313	0.256313		chr15	27925263	27925268	0.310345	0.15625	0.255495	0.461538	0.266667	0.669643	0	0.0333333	0.252322	0.422794	0.844444	0.844444
				chr12	84086103	84086260	0.832984	0.723077	0.795809	0.984375	0.911402	0.909341	0.29323	0.200595	0.907738	0.964286	0.89765	0.89765		chr15	27926773	27927349	0.663636	0.54762	0.605978	0.878331	0.800585	0.779622	0.256481	0.300347	0.66151	0.759268	0.866292	0.866292
				chr12	84165699	84165939	0.810268	0.732639	0.799603	0.901786	0.896412	0.738907	0.177992	0.0801282	0.771875	0.806818	0.664141	0.664141		chr15	27927824	27927895	0.629167	0.654971	0.826007	1	0.931548	0.882773	0.135613	0.135897	0.863095	0.812735	0.9	0.9
				chr12	84176680	84176890	0.32684	0.155844	0.226244	0.433333	0.340523	0.414286	0.0534188	0	0.501365	0.460819	0.0740741	0.0740741		chr15	27941804	27941962	0.556619	0.770833	0.74228	0.960234	0.854798	0.944444	0.185185	0.30719	0.879789	0.871615	0.807843	0.807843
				chr12	84191135	84191421	0.881026	0.792781	0.832586	0.914486	0.924535	0.907149	0.358781	0.467155	0.928464	0.965306	0.779823	0.779823		chr15	27943568	27943945	0.236453	0.181742	0.312912	0.511981	0.376713	0.429157	0.0340367	0.018544	0.309819	0.348933	0.575321	0.575321
				chr12	84202094	84202330	0.78081	0.734248	0.829695	0.931257	0.866811	0.860918	0.167697	0.179729	0.830767	0.839848	0.547477	0.547477		chr15	28023558	28023580	0.50641	0.606838	0.896825	0.814815	0.836364	0.703704	0.395897	0.229101	0.653889	0.800466	0.928571	0.928571
				chr12	84254941	84254968	0.708333	0.516667	0.444444	0.333333	0.759615	0.6875	0.025	0.0769231	0.725	0.579832	0.636905	0.636905		chr15	28023964	28024105	0.202177	0.138019	0.227556	0.208664	0.220112	0.223804	0.018544	0.0277778	0.219539	0.221416	0.475584	0.475584
				chr12	84500187	84500237	0.571895	0.375	0.4875	0.861607	0.640909	0.702381	0.0208333	0.03125	0.495652	0.594253	0.235238	0.235238		chr15	30030002	30030032	0.6875	0.834096	0.825	0.833333	0.788889	0.904545	0.171569	0.163235	0.788462	0.861722	0.816667	0.816667
				chr12	84501140	84501377	0.546429	0.727009	0.644127	0.854762	0.780507	0.716667	0.280952	0.260766	0.726417	0.680556	0.608889	0.608889		chr15	31324632	31324663	0.484936	0.593881	0.569444	0.977273	0.815417	0.685303	0.0930254	0.0381579	0.340987	0.484764	0.467949	0.467949
				chr12	84667781	84667793	0.886752	0.838528	0.865613	0.95119	0.888889	0.894737	0.341503	0.260989	0.878205	0.911765	1	1		chr15	31388914	31388947	0.708333	0.725385	0.71875	0.933036	0.911765	0.764706	0.197723	0.166667	0.53125	0.566667	0.838889	0.838889
				chr12	84690740	84690829	0.734804	0.734406	0.896023	0.944444	0.914066	0.863736	0.320588	0.219253	0.883885	0.86899	0.797078	0.797078		chr15	31447886	31447899	0.916667	0.961538	0.930288	0.916084	0.922308	1	0.317308	0.135747	0.873684	1	0.944444	0.944444
				chr12	84692498	84692684	0.758415	0.8	0.779616	0.940972	0.909722	0.836882	0.160073	0.11047	0.855769	0.844444	0.80404	0.80404		chr15	36495222	36495327	0.362623	0.360053	0.357822	0.789506	0.704261	0.751587	0.0416667	0.0666667	0.31746	0.355051	0.452381	0.452381
				chr12	84696229	84696366	0.541667	0.437835	0.471212	0.723214	0.774078	0.825	0.177489	0.116883	0.600381	0.646305	0.751389	0.751389		chr15	36605930	36605936	0.75	0.629801	0.668182	0.902778	0.804418	0.842105	0.243271	0.263736	0.697899	0.759167	0.823529	0.823529
				chr12	84696837	84697193	0.743796	0.741534	0.772483	0.717412	0.864815	0.832716	0.125761	0.1663	0.641503	0.703223	0.750997	0.750997		chr15	36729342	36729348	0.816667	0.754274	0.797619	0.947368	0.867589	0.821429	0.153846	0	0.833333	0.860577	0.660714	0.660714
				chr12	84771421	84771485	0.5	0.529825	0.684348	0.7625	0.855835	0.745726	0.203008	0.143333	0.659524	0.736467	0.673077	0.673077		chr15	36911856	36911922	0.888889	0.840299	0.853236	0.916667	0.870643	0.910714	0.252656	0.209722	0.875758	0.855737	0.851852	0.851852
				chr12	84890327	84890378	0.681818	0.75947	0.782143	0.866667	0.895833	0.833333	0.240385	0.197917	0.833333	0.909091	0.771978	0.771978		chr15	38012217	38012255	0.784556	0.73946	0.810343	0.919118	0.876263	0.883883	0.172222	0.030303	0.643534	0.64652	0.816667	0.816667
				chr12	85297683	85297744	0.5853	0.587178	0.579545	0.972222	0.847101	0.873755	0.0465909	0.0227273	0.583913	0.637626	0.560363	0.560363		chr15	38016860	38016943	0.761905	0.653846	0.666667	0.895722	0.858586	0.839286	0.150794	0.0384615	0.430556	0.505556	0.758929	0.758929
				chr12	85456964	85457001	0.622727	0.586905	0.36014	0.9	0.796053	0.571429	0.125187	0.0294118	0.678571	0.682663	0.704044	0.704044		chr15	39144808	39144824	0.886364	0.906926	0.787879	1	0.92	0.954545	0.321429	0.258333	0.767105	0.885417	1	1
				chr12	85464458	85464467	0.666667	0.797368	0.866959	0.966667	0.882184	0.764706	0	0	0.75	0.77451	0.285714	0.285714		chr15	39468020	39468027	0.169118	0.385526	0.382353	0.956522	0.46875	0.75	0.145238	0	0.333913	0.213636	0.892857	0.892857
				chr12	85467877	85467883	0.643103	0.666667	0.5625	0.785714	0.923684	0.75	0.136364	0.121795	0.8	0.8125	0.732143	0.732143		chr15	53110070	53110077	0.579487	0.651629	0.748366	0.638889	0.814935	0.823529	0.240809	0.166667	0.519006	0.628676	0.913399	0.913399
				chr12	85643913	85644246	0.560135	0.566665	0.513462	0.896633	0.754908	0.808403	0.193534	0.104274	0.603643	0.567508	0.536306	0.536306		chr15	53112411	53112419	0.744505	0.682692	0.709091	0.8	0.9	0.89899	0.242857	0.35119	0.729532	0.701389	1	1
				chr12	85754915	85755011	0.59375	0.496429	0.682336	0.541667	0.63004	0.841667	0.03125	0	0.564951	0.522727	0	0		chr15	57696577	57696757	0.163252	0.164263	0.14634	0.106481	0.180689	0.11862	0.0599961	0.0312686	0.280189	0.37464	0.443512	0.443512
				chr12	85818181	85818193	0.638889	0.752941	0.748918	0.873016	0.83664	0.825175	0.075	0.0555556	0.5	0.547988	0.201923	0.201923		chr15	57765452	57765609	0.777591	0.823482	0.721875	0.883467	0.767727	0.85	0.394914	0.28125	0.778023	0.728125	0.828559	0.828559
				chr12	85836292	85836309	0.809565	0.815789	0.6875	0.958333	0.982143	0.977273	0.242424	0.291209	0.866071	0.938889	0.857143	0.857143		chr15	57766174	57766581	0.513847	0.513428	0.504399	0.9254	0.746551	0.798587	0.20965	0.108463	0.611374	0.623932	0.707955	0.707955
				chr12	85864537	85864624	0.820755	0.856944	0.854396	0.977273	0.919589	0.9	0.260833	0.195833	0.734735	0.767943	0.786961	0.786961		chr15	57767233	57767311	0.764286	0.810096	0.913043	0.944444	0.952731	0.807692	0.302174	0.345882	0.869048	1	0.882353	0.882353
				chr12	85865443	85865587	0.636722	0.683239	0.460417	0.933333	0.741552	0.8125	0.174848	0.129565	0.560703	0.610476	0.676959	0.676959		chr15	58144437	58144496	0.974359	0.864253	0.897727	1	1	0.955556	0.151772	0.119145	0.878968	0.854342	0.945633	0.945633
				chr12	85891408	85891557	0.565658	0.519444	0.584091	0.908864	0.749366	0.703175	0.103818	0.13848	0.512216	0.63268	0.454167	0.454167		chr15	58190543	58190603	0.792673	0.728694	0.757857	0.952381	0.935155	0.901529	0.33131	0.293373	0.74899	0.774929	1	1
				chr12	86066277	86066308	0.794118	0.627321	0.600909	0.904167	0.763793	0.896321	0.0555556	0.0555556	0.5625	0.683333	0.416667	0.416667		chr15	58957634	58957814	0.773039	0.818214	0.774291	0.962567	0.922156	0.894301	0.300198	0.155594	0.651588	0.664202	0.7885	0.7885
				chr12	86562807	86562945	0.719907	0.599715	0.655556	0.694444	0.712121	0.888889	0.213725	0.324786	0.766534	0.748188	0.626374	0.626374		chr15	58975118	58975125	0.488095	0.46	0.5	1	0.795752	0.708333	0.198925	0.207895	0.463636	0.671053	0.783333	0.783333
				chr12	86699929	86700141	0.251764	0.147859	0.22708	0.696617	0.602428	0.432426	0.0181406	0	0.3297	0.35837	0.185383	0.185383		chr15	58995915	58995991	0.634921	0.547009	0.710648	1	0.980392	0.97619	0.285714	0.11859	0.819048	0.858796	0.790598	0.790598
				chr12	86728227	86728409	0.630815	0.626136	0.580357	0.904167	0.75361	0.873106	0.0131579	0.041958	0.631434	0.588141	0.696123	0.696123		chr15	59031257	59031391	0.293629	0.248239	0.20173	0.513675	0.478272	0.459636	0.073792	0.0501943	0.404857	0.500193	0.60649	0.60649
				chr12	86857406	86857498	0.645833	0.739286	0.661524	0.916667	0.885714	0.785714	0.257576	0.205128	0.8	0.966667	0.82197	0.82197		chr15	59061750	59061806	0.741402	0.769257	0.678746	0.828956	0.852667	0.754579	0.111111	0.138889	0.719577	0.848628	0.974359	0.974359
				chr12	86878872	86879131	0.658413	0.650009	0.697619	0.921429	0.798406	0.884126	0.328333	0.217157	0.892667	0.888889	0.849352	0.849352		chr15	59079714	59079785	0.443355	0.231746	0.55464	0.644444	0.60742	0.640476	0.108734	0.0814394	0.558333	0.739938	0.678947	0.678947
				chr12	86891618	86891718	0.280409	0.234333	0.428893	0.397276	0.306703	0.235635	0.0375	0.02	0.512205	0.723398	0.409524	0.409524		chr15	60888199	60888227	0.914171	0.77709	0.923295	0.863636	0.947368	0.9	0.138393	0.107143	0.835946	0.869363	0.768421	0.768421
				chr12	86897086	86897248	0.388889	0.25974	0.708333	0.6	0.420455	0.472222	0.0643939	0.0833333	0.670175	0.785714	0.416667	0.416667		chr15	63019948	63019980	0.834821	0.802083	0.972222	0.95	0.825517	0.777778	0.23913	0	0.861538	0.766364	0.772876	0.772876
				chr12	86913624	86913757	0.901042	0.868305	0.845125	0.979167	0.924104	0.91866	0.428402	0.314474	0.898333	0.922295	0.507986	0.507986		chr15	69020431	69020465	0.772028	0.623932	0.75641	0.909091	0.756566	0.928571	0.297619	0.37381	0.86075	0.890022	0.907051	0.907051
				chr12	86949584	86949614	0.729989	0.672703	0.662594	0.929272	0.83543	0.873665	0.35991	0.194152	0.815983	0.919001	0.876593	0.876593		chr15	72416133	72416270	0.80625	0.928571	0.904545	1	0.875	0.746753	0.315705	0.0852273	0.889368	0.96875	0.765873	0.765873
				chr12	86950334	86950426	0.327068	0.350945	0.512626	0.831984	0.618304	0.541667	0.13172	0.13961	0.634096	0.747368	0.646429	0.646429		chr15	74186724	74186740	0.542279	0.389286	0.583333	0.438158	0.441176	0.40625	0.122727	0	0.677083	0.503289	0.732143	0.732143
				chr12	86970444	86970465	0.734783	0.791925	0.584615	0.886905	0.790179	0.721591	0.127717	0.130952	0.71875	0.823529	0.848684	0.848684		chr15	76199648	76199858	0.132078	0.13024	0.108579	0.447293	0.295972	0.342833	0.0825286	0.0833333	0.13545	0.103175	0.805556	0.805556
				chr12	86980308	86980457	0.720779	0.607895	0.484615	1	0.613636	0.714286	0.0714286	0.166667	0.650568	0.675	0.551282	0.551282		chr15	76204715	76204848	0.649415	0.64697	0.788889	1	0.892764	0.888889	0.075	0	0.659259	0.781746	0.783838	0.783838
				chr12	87126688	87126699	0.9	0.819444	0.694444	0.9	1	0.85	0.210145	0.429167	0.848165	0.92	0.794048	0.794048		chr15	76208717	76209072	0.0949777	0.100256	0.103467	0.0835378	0.103294	0.0868281	0.0281145	0.0119658	0.0907255	0.111132	0.608333	0.608333
				chr12	87138031	87138395	0.526563	0.268689	0.379735	0.53244	0.455327	0.533237	0.128626	0.0274123	0.613244	0.629247	0.273413	0.273413		chr15	76211073	76211362	0.477083	0.586225	0.486806	0.611864	0.552684	0.592304	0.371783	0.225172	0.619649	0.645256	0.881337	0.881337
				chr12	87463509	87463680	0.824074	0.84127	0.855556	0.861472	0.919841	0.861905	0.383116	0.413736	0.760952	0.837302	0.796196	0.796196		chr15	76214498	76214747	0.722665	0.686508	0.642875	0.763675	0.823603	0.714243	0.363618	0.283379	0.791919	0.680538	0.841475	0.841475
				chr12	89062567	89062573	0.723529	0.613095	0.75	0.970588	0.868056	0.9375	0.0416667	0.15	0.854406	0.782014	0.78442	0.78442		chr15	76217783	76217896	0.896296	0.913889	1	0.958333	0.979167	0.966667	0.211538	0.211111	0.969697	0.944444	1	1
				chr12	91496116	91496136	0.392903	0.520833	0.314408	0.720539	0.59025	0.772222	0.103704	0.05	0.444828	0.522167	0.303049	0.303049		chr15	76219435	76219796	0.853151	0.713913	0.750605	0.84827	0.762137	0.728761	0.426306	0.389355	0.751522	0.816518	0.817379	0.817379
				chr12	91496572	91496757	0.752622	0.678253	0.825685	0.91453	0.848496	0.875	0.173891	0.131681	0.83091	0.763126	0.824167	0.824167		chr15	76224904	76225581	0.959877	0.928139	0.918758	0.932483	0.97641	0.944097	0.380605	0.387287	0.940541	0.954018	0.942234	0.942234
				chr12	91664017	91664188	0.77702	0.748022	0.674131	0.94213	0.879425	0.857143	0.297608	0.22193	0.828317	0.884615	0.900794	0.900794		chr15	76227040	76227254	0.791667	0.53125	0.428788	0.6875	0.666667	0.807143	0.145833	0.0714286	0.684783	0.472222	0.722222	0.722222
				chr12	91683833	91683942	0.307431	0.196732	0.276531	0.249134	0.292042	0.265296	0.114724	0.00952381	0.450934	0.581248	0.3582	0.3582		chr15	76227738	76227866	0.776235	0.706748	0.478363	0.916667	0.799206	0.722164	0.0444444	0	0.719457	0.737554	0.867725	0.867725
				chr12	91774149	91774201	0.875	0.685185	0.915622	0.944444	0.968254	0.921569	0.572947	0.486355	0.926747	0.941176	0.786111	0.786111		chr15	76228341	76228715	0.768683	0.761567	0.760181	0.736014	0.88491	0.822059	0.0849673	0.0416221	0.875821	0.832356	0.922222	0.922222
				chr12	91846088	91846204	0.83631	0.826722	0.825035	0.891667	0.910427	0.825231	0.269447	0.366115	0.832779	0.85827	0.771223	0.771223		chr15	76695665	76695669	0.947368	0.97619	0.777778	0.846154	0.947368	0.9375	0.166667	0.0833333	0.839744	0.954545	0.875	0.875
				chr12	98208027	98208267	0.493314	0.502753	0.491411	0.85542	0.683798	0.764182	0.067472	0.0476191	0.47353	0.467457	0.177386	0.177386		chr15	77950064	77950103	0.80303	0.772368	0.89899	0.857143	0.872354	0.934783	0.287879	0.0909091	0.718954	0.790865	1	1
				chr12	98680180	98680220	0.55977	0.645257	0.819444	1	0.927602	0.919872	0.125	0.0625	0.841667	0.75	0.828571	0.828571		chr15	77952811	77953141	0.857024	0.903614	0.778727	0.953526	0.875947	0.91511	0.204627	0.173016	0.87131	0.883277	0.94494	0.94494
				chr12	99028060	99028157	0.786232	0.625	0.784615	0.979167	0.802308	0.875	0.272114	0.238722	0.910774	0.869444	0.885	0.885		chr15	78653361	78653372	0.723776	0.403846	0.804545	0.833333	0.754386	0.647436	0.15645	0.166667	0.593501	0.678333	0.691964	0.691964
				chr12	99028800	99029050	0.494949	0.466542	0.54053	0.728423	0.697968	0.630769	0.358873	0.387153	0.858088	0.824	0.678836	0.678836		chr15	78717012	78717205	0.49379	0.485082	0.563131	0.596384	0.656187	0.617097	0.179882	0.252165	0.566116	0.690548	0.882468	0.882468
				chr12	99029695	99029764	0.724223	0.674489	0.653283	1	0.814815	0.734127	0.119608	0.260028	0.86361	0.889079	0.804333	0.804333		chr15	78726956	78726996	0.786111	0.573737	0.720072	0.752778	0.815372	0.814912	0.0222222	0.144444	0.788399	0.724664	0.766239	0.766239
				chr12	99030900	99031143	0.680049	0.555742	0.700125	0.884503	0.737229	0.739125	0.272319	0.264274	0.790058	0.802907	0.847283	0.847283		chr15	79092749	79092763	0.9375	0.835088	0.908333	0.863636	0.807971	0.887363	0.215909	0.136111	0.787879	0.928571	0.863636	0.863636
				chr12	99067786	99067795	0.790476	0.545455	0.730159	0.828571	0.861905	0.787879	0.163889	0.214286	0.764706	0.687371	0.678571	0.678571		chr15	79433025	79433102	0.51875	0.44697	0.306349	0.922619	0.706101	0.697917	0.03125	0	0.520238	0.785417	0.505172	0.505172
				chr12	99158956	99159001	0.777417	0.791176	0.726121	0.969697	0.849468	0.872643	0.334615	0.26431	0.834734	0.974359	0.891667	0.891667		chr15	79437512	79437597	0.854695	0.907441	0.866332	0.958333	0.933235	0.931174	0.514286	0.393939	0.95584	0.92803	0.980392	0.980392
				chr12	99553517	99554284	0.564206	0.548951	0.553401	0.883368	0.751096	0.776662	0.129144	0.0875275	0.620019	0.617932	0.598401	0.598401		chr15	79439037	79439042	0.763158	0.71875	0.8	1	0.935417	0.964286	0.322917	0.0384615	0.96875	0.762238	0.888889	0.888889
				chr12	99716127	99716558	0.645639	0.726542	0.748538	0.94118	0.813814	0.864484	0.236146	0.14204	0.850746	0.84535	0.79809	0.79809		chr15	79440305	79440353	0.693182	0.354232	0.480769	0.784091	0.632941	0.714286	0.112121	0.0454546	0.738095	0.666667	0.875	0.875
				chr12	99721391	99721591	0.743121	0.721594	0.682218	0.900452	0.733684	0.867065	0.164701	0.198722	0.718497	0.825957	0.761902	0.761902		chr15	79450904	79450935	0.916667	0.806958	0.948718	0.962963	0.950617	0.926496	0.15368	0.279412	0.841026	0.816667	0.875	0.875
				chr12	99892951	99893133	0.802678	0.763403	0.806349	0.949206	0.904682	0.896818	0.312334	0.201533	0.871453	0.868064	0.904906	0.904906		chr15	80102400	80102467	0.763636	0.315385	0.623377	0.785714	0.769481	0.875	0.0208333	0.116883	0.472464	0.442857	0.732143	0.732143
				chr12	100123090	100123097	0.823529	0.9	0.5	0.928571	0.9375	0.904545	0.115801	0.0764411	0.857843	0.890351	0.928571	0.928571		chr15	80840227	80840269	0.665179	0.641176	0.463068	0.964286	0.923295	0.854167	0.196356	0.111111	0.547619	0.6875	0.691667	0.691667
				chr12	100125526	100125665	0.62466	0.655148	0.691507	0.8416	0.765753	0.832983	0.0222222	0.0833333	0.793929	0.585784	0.630952	0.630952		chr15	81140375	81140392	0.577206	0.760417	0.69195	0.858333	0.746377	0.890351	0.342105	0.254808	0.7	0.881818	0.865926	0.865926
				chr12	100128003	100128487	0.860431	0.909365	0.876426	0.907935	0.862719	0.894883	0.355051	0.376178	0.929199	0.954099	0.909799	0.909799		chr15	81807949	81808027	0.733333	0.629167	0.818182	0.909091	0.867424	0.811966	0.173148	0.272727	0.599071	0.642857	0.769231	0.769231
				chr12	100130530	100130565	0.576667	0.546825	0.574055	0.981481	0.785317	0.766667	0.163994	0.159314	0.748705	1	0.841176	0.841176		chr15	81883508	81883681	0.50308	0.525804	0.516721	0.985294	0.812077	0.744444	0.170243	0.291667	0.551027	0.559211	0.742763	0.742763
				chr12	100133040	100133783	0.823553	0.759172	0.845864	0.841825	0.847798	0.851979	0.441406	0.426295	0.916679	0.951072	0.876575	0.876575		chr15	82014265	82014277	0.695055	0.553885	0.480882	0.954545	0.94	0.97619	0.233333	0.316667	0.859133	0.836538	0.854167	0.854167
				chr12	100134511	100134639	0.852068	0.677394	0.966667	0.744003	0.83997	0.82047	0.245349	0.205556	0.978947	0.959664	0.836044	0.836044		chr15	82135348	82135514	0.791126	0.619621	0.801535	1	0.738095	0.77381	0.344048	0.269444	0.898033	0.72516	0.916667	0.916667
				chr12	100137516	100137525	0.833333	0.5	0.866071	0.9375	0.727941	0.919872	0.0714286	0.253968	1	0.875	1	1		chr15	82167370	82167375	0.4375	0.274892	0.436364	0.307692	0.313424	0.477273	0	0	0.591538	0.624183	0.481061	0.481061
				chr12	100420905	100421035	0.672222	0.726138	0.633333	0.941558	0.895697	0.819643	0.0796131	0.265783	0.710678	0.859211	0.857323	0.857323		chr15	83523312	83523474	0.498462	0.458239	0.484316	0.633333	0.612581	0.570455	0.226007	0.13	0.690143	0.681612	0.723736	0.723736
				chr12	100522810	100522823	0.666667	0.574815	0.590909	0.75	0.739936	0.74375	0.113095	0.03125	0.694853	0.514286	0.669683	0.669683		chr15	84226671	84226770	0.672502	0.613715	0.65195	0.788531	0.846667	0.79	0.227475	0.0874603	0.691667	0.78	0.69697	0.69697
				chr12	100840238	100840269	0.871212	0.818182	1	1	0.851881	0.875	0.347059	0.275	0.95	0.863636	1	1		chr15	84232711	84233985	0.865072	0.843582	0.868619	0.801719	0.903728	0.900566	0.285388	0.214796	0.900698	0.942073	0.912252	0.912252
				chr12	100964393	100964511	0.676768	0.807018	0.730769	1	0.936538	0.853175	0.108824	0.182566	0.863636	0.803922	0.916667	0.916667		chr15	84237439	84237453	0.723214	0.819737	0.416667	0.928571	0.866667	0.75	0.271429	0.1	0.819853	0.731061	0.964286	0.964286
				chr12	101753425	101753616	0.595047	0.629246	0.572682	0.803828	0.76746	0.755556	0	0.0416667	0.616959	0.735185	0.748148	0.748148		chr15	84241597	84241782	0.617094	0.617419	0.633224	0.77619	0.616687	0.736364	0.111053	0.0526316	0.619394	0.694264	0.765106	0.765106
				chr12	102029294	102029525	0.492692	0.509835	0.495582	0.705054	0.67517	0.56243	0.0280316	0.0260771	0.577636	0.639213	0.126618	0.126618		chr15	84246739	84246936	0.893444	0.836953	0.912934	0.932773	0.931999	0.9625	0.226667	0.257275	0.980392	0.974359	0.915344	0.915344
				chr12	102030529	102031020	0.584595	0.64941	0.718867	0.91039	0.791217	0.826689	0.0984337	0.0942142	0.763368	0.729487	0.277106	0.277106		chr15	84247898	84247924	0.936522	0.943681	0.958333	1	0.926535	1	0.166667	0.132576	1	0.972222	1	1
				chr12	102044613	102044713	0.955166	0.823077	0.846053	1	0.884615	0.905462	0.103896	0.0277778	0.983333	0.922705	0.770833	0.770833		chr15	84249178	84249340	0.852503	0.902924	0.8375	0.930288	0.866964	0.913106	0.342308	0.317308	0.828068	0.933929	0.961538	0.961538
				chr12	102067107	102067400	0.871603	0.875694	0.882292	0.958333	0.915535	0.934783	0.217504	0.136364	0.859291	0.898148	0.88582	0.88582		chr15	84253516	84254256	0.627912	0.565206	0.596412	0.85069	0.688972	0.778312	0.16137	0.126343	0.617332	0.519478	0.650482	0.650482
				chr12	102130500	102130903	0.645503	0.62755	0.625043	0.81412	0.801632	0.689358	0.134361	0.015083	0.69585	0.655463	0.551435	0.551435		chr15	84255477	84255645	0.919755	0.954365	0.900957	0.954545	0.963095	0.877357	0.438542	0.489583	0.934524	0.886688	0.970779	0.970779
				chr12	102137308	102137354	0.871212	0.725	0.742105	0.867521	0.884718	0.745989	0.194357	0.350877	0.875718	0.930288	0.9375	0.9375		chr15	84256565	84256757	0.744807	0.674669	0.768636	0.920706	0.821135	0.711029	0.265558	0.345693	0.713462	0.723163	0.81197	0.81197
				chr12	102137702	102137962	0.921905	0.747093	0.9375	0.84	0.825861	0.894286	0.473033	0.316923	0.880882	0.87004	0.762857	0.762857		chr15	84258661	84259047	0.731786	0.674402	0.669916	0.829025	0.69186	0.646749	0.166667	0.218615	0.671169	0.714006	0.801631	0.801631
				chr12	102139816	102140018	0.696854	0.736604	0.737778	0.918492	0.866882	0.958194	0.105498	0.0047619	0.891059	0.93884	0.616706	0.616706		chr15	84260914	84261131	0.719098	0.706639	0.705141	0.945513	0.840971	0.81645	0.431615	0.266633	0.798743	0.795435	0.809788	0.809788
				chr12	102141012	102141153	0.844444	0.739899	0.790476	0.702381	0.900926	0.934783	0.303419	0.276786	0.886765	0.880952	0.944444	0.944444		chr15	84261391	84261433	0.773183	0.865926	0.704167	0.964286	0.905983	0.846154	0.367965	0.142857	0.863636	0.75	0.833333	0.833333
				chr12	102141531	102141555	0.695887	0.587875	0.743421	0.860577	0.70646	0.881944	0.0666667	0.111111	0.805556	0.8663	0.659524	0.659524		chr15	84262161	84262208	0.776087	0.746032	0.5	1	0.827497	0.857143	0.110145	0	0.748366	0.744444	0.847222	0.847222
				chr12	102141915	102141956	0.96	0.823892	0.853571	0.973684	0.956443	0.965352	0.129167	0.22479	1	1	0.758403	0.758403		chr15	84263385	84263609	0.880303	0.903804	0.812262	0.948235	0.900071	0.84	0.60598	0.492313	0.877251	0.882143	0.925275	0.925275
				chr12	102142794	102142918	0.907555	0.827238	0.858836	0.741667	0.835697	0.871245	0.479915	0.468235	0.925134	0.893399	0.760417	0.760417		chr15	84265360	84265505	0.433333	0.415348	0.651557	0.863095	0.712185	0.688312	0.108225	0.166667	0.61965	0.594739	0.684982	0.684982
				chr12	102143236	102143274	0.909091	0.708333	0.785714	1	0.8125	1	0.359259	0.200893	0.783333	0.936594	0.958333	0.958333		chr15	84266489	84266821	0.713576	0.70768	0.786424	0.932738	0.717239	0.85136	0.202114	0.110265	0.703074	0.75704	0.864583	0.864583
				chr12	102144965	102145184	0.543651	0.424501	0.511204	0.631502	0.643101	0.64709	0.0947712	0.0277778	0.618254	0.732265	0.260606	0.260606		chr15	84270250	84270761	0.834359	0.840434	0.837602	0.949345	0.861624	0.90322	0.456325	0.359979	0.882231	0.905345	0.972222	0.972222
				chr12	102146326	102146509	0.944118	0.732399	0.841751	0.75	0.862929	0.855556	0.429524	0.395076	0.977011	0.94709	0.837121	0.837121		chr15	84283121	84283241	0.928571	0.892857	0.90625	1	0.954584	0.975	0.196356	0.177083	0.65	0.678322	0.964286	0.964286
				chr12	102147018	102147067	0.82619	0.73341	0.813187	0.839286	0.8125	0.708333	0.0357143	0	0.966667	1	0.464286	0.464286		chr15	84285457	84285552	0.752558	0.700836	0.848252	0.939931	0.859117	0.840849	0.287316	0.234148	0.808042	0.847917	0.844406	0.844406
				chr12	102147427	102147552	0.732989	0.663499	0.693557	0.796296	0.750786	0.759664	0.0444444	0.0222222	0.756863	0.817927	0.600855	0.600855		chr15	84286582	84286843	0.556787	0.608584	0.61455	0.763733	0.673255	0.690723	0.169357	0.0936508	0.587944	0.511634	0.650272	0.650272
				chr12	102150221	102150253	0.843308	0.763763	0.929825	0.958333	0.86306	0.865079	0.206838	0.276094	0.843828	0.864122	0.738095	0.738095		chr15	84290781	84290965	0.444647	0.668933	0.569552	0.806349	0.751733	0.703732	0.15873	0.0557692	0.707921	0.667227	0.924675	0.924675
				chr12	102150745	102150771	0.808877	0.821146	0.822129	0.766234	0.88	0.777778	0.333333	0.255556	0.912963	0.961538	0.879545	0.879545		chr15	84293740	84293791	0.671296	0.86268	0.834308	0.945887	0.823452	0.896296	0.148485	0.130952	0.61152	0.92963	0.869444	0.869444
				chr12	102153173	102153271	0.685445	0.695873	0.768626	0.979167	0.871932	0.851629	0.0540865	0.127005	0.786522	0.803921	0.569318	0.569318		chr15	84304998	84305275	0.823737	0.857143	0.834603	0.981818	0.882286	0.90795	0.440291	0.46775	0.732861	0.868043	0.891754	0.891754
				chr12	102158079	102158235	0.775084	0.799603	0.710648	0.786859	0.799041	0.802381	0.279264	0.449624	0.864997	0.850459	0.710317	0.710317		chr15	84306419	84306476	0.838636	0.814732	0.82966	0.903571	0.834526	0.904937	0.2	0.115275	0.958333	0.912879	0.946366	0.946366
				chr12	102161108	102161177	1	0.644231	0.895722	0.944444	0.948413	0.9	0.398095	0.431818	0.975	0.909783	0.890152	0.890152		chr15	84310798	84310825	0.475275	0.385167	0.625	0.660714	0.5	0.888889	0.0277778	0.115385	0.488095	0.6	0.686275	0.686275
				chr12	102178565	102179194	0.681837	0.625549	0.640283	0.877851	0.808894	0.885355	0.119506	0.0809974	0.782343	0.815789	0.525011	0.525011		chr15	84319518	84319531	0.845588	1	0.95	1	0.93892	0.894928	0.411765	0.435897	1	0.902083	0.928571	0.928571
				chr12	102182733	102182807	0.522222	0.669231	0.681818	0.880952	0.822222	0.830357	0.205263	0.267857	0.966667	0.863636	0.615385	0.615385		chr15	84319903	84320170	0.77193	0.796667	0.837222	0.98	0.917858	0.882125	0.229548	0.283333	0.838567	0.861049	0.902262	0.902262
				chr12	102183378	102183684	0.809469	0.709206	0.690881	0.840035	0.86638	0.79883	0.231873	0.221817	0.879526	0.867281	0.730796	0.730796		chr15	84377870	84377978	0.786508	0.779167	0.815476	0.866667	0.871619	0.924242	0.190338	0.181313	0.847319	0.817402	0.947475	0.947475
				chr12	102185246	102185445	0.586659	0.582857	0.479286	0.798095	0.644965	0.686234	0.113228	0.0761905	0.779051	0.756812	0.500325	0.500325		chr15	84380466	84380533	0.764912	0.75933	0.866992	0.945455	0.882733	0.896786	0.10999	0.145848	0.871634	0.843573	0.840079	0.840079
				chr12	102198082	102198390	0.798007	0.82268	0.777054	0.94967	0.936338	0.90943	0.122753	0.164689	0.79265	0.88456	0.723329	0.723329		chr15	84384202	84384238	0.8	0.705882	0.721362	0.9375	0.941176	0.833333	0.0863095	0.178571	0.739583	0.622549	0.722222	0.722222
				chr12	102199517	102200188	0.693368	0.669215	0.697258	0.700968	0.671386	0.659066	0.242343	0.287056	0.837352	0.827592	0.561782	0.561782		chr15	84384492	84384678	0.475794	0.496595	0.562159	0.94386	0.608374	0.831558	0.0992641	0.075	0.441241	0.467029	0.659564	0.659564
				chr12	102201120	102201284	0.727871	0.615984	0.794108	0.839286	0.851834	0.843436	0.158971	0.279582	0.728951	0.75563	0.623107	0.623107		chr15	84385606	84385849	0.511387	0.572424	0.618333	0.948485	0.7215	0.812242	0.145536	0.0990476	0.518512	0.693375	0.790471	0.790471
				chr12	102202364	102203233	0.667027	0.65853	0.72948	0.804643	0.782882	0.791484	0.345707	0.250359	0.756651	0.866233	0.550238	0.550238		chr15	84386297	84386302	0.920769	0.888889	0.754941	0.96875	0.840222	0.944444	0.153846	0.422222	0.96875	0.931818	1	1
				chr12	102207167	102207255	0.717087	0.698842	0.610723	0.944444	0.749143	0.754091	0.15098	0.196902	0.804233	0.803241	0.615873	0.615873		chr15	84388678	84389007	0.717086	0.772401	0.766998	0.93254	0.820611	0.911029	0.2722	0.225905	0.844907	0.897545	0.802369	0.802369
				chr12	102210630	102210822	0.802761	0.705686	0.866422	0.940705	0.835977	0.861111	0.307826	0.290403	0.793338	0.807127	0.56456	0.56456		chr15	84390659	84390782	0.403274	0.546337	0.622601	0.527056	0.695158	0.643849	0.151282	0.125	0.564248	0.513348	0.729365	0.729365
				chr12	102211512	102211945	0.747771	0.774308	0.83908	0.866497	0.8731	0.820828	0.445854	0.398351	0.827002	0.873766	0.701884	0.701884		chr15	84400384	84400422	0.587282	0.486716	0.526786	0.933333	0.728798	0.708832	0.0444444	0.118254	0.712821	0.586111	0.746154	0.746154
				chr12	102354646	102354884	0.689311	0.626857	0.666667	0.73266	0.701425	0.716575	0.113636	0.124786	0.597619	0.580897	0.592593	0.592593		chr15	84405947	84405962	0.970588	0.94281	0.927273	0.95	0.979167	0.933794	0.115385	0.0839161	0.932127	0.875	0.803571	0.803571
				chr12	102355409	102355536	0.666667	0.674242	0.755	0.96875	0.859259	0.877574	0.166667	0.209091	0.716074	0.787594	0.729947	0.729947		chr15	84411700	84411736	0.647297	0.696094	0.795202	0.914141	0.816297	0.774632	0.0787037	0	0.676471	0.660475	0.809991	0.809991
				chr12	102463973	102463992	0.826389	0.961538	0.9375	1	0.96875	0.833333	0.29892	0.316667	0.888009	0.906695	0.784091	0.784091		chr15	84415620	84415699	0.779095	0.609871	0.807692	0.972222	0.876462	0.850267	0	0.0866013	0.653333	0.708333	0.748355	0.748355
				chr12	102559469	102559619	0.464646	0.740657	0.522222	0.823077	0.83266	0.687909	0.0877193	0.114773	0.708333	0.809829	0.594066	0.594066		chr15	84417954	84418131	0.524017	0.599405	0.524272	0.567063	0.476608	0.475164	0.159544	0.180401	0.547096	0.534237	0.647027	0.647027
				chr12	102638348	102638364	0.877622	0.900641	0.875	1	0.932712	0.975	0.346154	0.282051	0.911765	0.822368	1	1		chr15	84423608	84423707	0.844524	0.831026	0.988889	1	0.908168	0.902614	0.408398	0.440239	0.904861	0.911111	0.952441	0.952441
				chr12	102645654	102645730	0.887181	0.912953	0.86871	0.933333	0.928571	0.885668	0.258929	0.263095	0.896359	0.936111	0.840278	0.840278		chr15	84424050	84424158	0.780303	0.731351	0.729167	0.892857	0.838739	0.843846	0.138889	0.0416667	0.815686	0.866667	0.833333	0.833333
				chr12	102950676	102950756	0.66351	0.843427	0.642857	0.9	0.872118	0.948413	0.19584	0.265079	0.788642	0.905314	0.787524	0.787524		chr15	84430578	84430583	0.610417	0.625	0.681818	1	0.775	0.763889	0.0333333	0	0.733333	0.826389	0.826389	0.826389
				chr12	102986157	102986246	0.629142	0.408369	0.484175	0.655372	0.505639	0.590765	0.0333333	0.0360624	0.539075	0.580511	0.628409	0.628409		chr15	84434890	84434907	0.87451	0.875	0.871212	0.875	0.844444	0.933036	0.333333	0.1625	1	0.909722	1	1
				chr12	102987654	102987756	0.679615	0.641062	0.712933	0.863591	0.852024	0.865711	0.129487	0.10625	0.681548	0.808736	0.870879	0.870879		chr15	84437245	84437321	0.944444	0.813663	0.85585	1	0.87987	0.91832	0.36746	0.325926	0.974359	0.941919	0.928571	0.928571
				chr12	103036803	103036807	0.416667	0.55	0.519231	0.892857	0.76	0.804348	0.0263158	0	0.59375	0.602564	0.469368	0.469368		chr15	84439758	84439951	0.625479	0.735862	0.729762	0.819074	0.7774	0.753964	0.183992	0.129716	0.766678	0.749887	0.919274	0.919274
				chr12	103056625	103056664	0.825	0.791667	0.75	0.961538	0.840909	0.96875	0.0454546	0.0833333	0.727679	0.652778	0.5375	0.5375		chr15	84441669	84441988	0.503892	0.410163	0.425364	0.771071	0.579333	0.591955	0.0485086	0.0469379	0.569023	0.499997	0.677977	0.677977
				chr12	103185629	103185817	0.901	0.89459	0.986667	0.977778	0.90762	0.967778	0.288268	0.213746	0.949664	0.907816	0.865897	0.865897		chr15	84442399	84442538	0.561722	0.536134	0.496703	0.790556	0.741667	0.692222	0.130385	0.102626	0.627413	0.623409	0.749192	0.749192
				chr12	104874254	104874299	0.503788	0.738235	0.6337	0.952381	0.861616	0.828283	0.10291	0.0902778	0.682811	0.792529	0.642702	0.642702		chr15	84443212	84443942	0.537134	0.496323	0.608189	0.605261	0.609688	0.667761	0.0110038	0.0406987	0.637774	0.596676	0.703173	0.703173
				chr12	104933906	104933987	0.912545	0.933001	0.89646	0.974359	0.904299	0.964912	0.178266	0.154545	0.87037	0.966667	0.774476	0.774476		chr15	84444339	84444658	0.541429	0.502002	0.632234	0.91	0.693846	0.75	0.0838596	0.0285714	0.581515	0.622727	0.742222	0.742222
				chr12	104992431	104992597	0.854097	0.678699	0.710283	0.897441	0.759634	0.899455	0.167826	0.1125	0.661553	0.709557	0.435956	0.435956		chr15	84444934	84445474	0.466125	0.490694	0.479069	0.727388	0.578247	0.59396	0.0522926	0.0298611	0.61265	0.566519	0.652857	0.652857
				chr12	105456563	105456580	0.823529	0.752941	0.807353	0.752525	0.903261	0.790476	0.242857	0.3	0.853365	0.8125	0.803571	0.803571		chr15	84610379	84610449	0.648693	0.62724	0.808114	0.972222	0.853457	0.798701	0.05	0.222222	0.589286	0.724003	0.740741	0.740741
				chr12	105460964	105460974	0.785714	0.675	0.545455	0.916667	0.851648	0.875	0.256494	0.0945378	0.848631	0.75	0.832817	0.832817		chr15	84816725	84816737	0.786232	0.791304	0.846154	0.846154	0.905983	0.885281	0.112745	0.181818	0.872054	0.764706	0.777778	0.777778
				chr12	105468234	105468282	0.2	0.888889	0.333333	0.85	0.778439	0.5	0.0997151	0.218182	0.664815	0.638889	0.60373	0.60373		chr15	84963158	84963310	0.425685	0.503968	0.325487	0.972222	0.632035	0.49386	0.119048	0.107226	0.372033	0.694444	0.623932	0.623932
				chr12	105605796	105605841	0.596154	0.411056	0.544048	0.133333	0.406344	0.308036	0.0975379	0.111111	0.717083	0.689103	0.607143	0.607143		chr15	86203395	86203439	0.805921	0.724026	0.847222	1	0.862121	0.769737	0.191667	0.0555556	0.854386	0.728365	0.794643	0.794643
				chr12	105687436	105687552	0.675	0.759317	0.706124	0.947917	0.828307	0.819504	0.0295139	0.03125	0.757708	0.686183	0.191958	0.191958		chr15	86323641	86323662	0.611111	0.331818	0.416667	0.833333	0.761364	0.663636	0.233333	0.152882	0.442888	0.570175	0.862229	0.862229
				chr12	105703366	105703412	0.642857	0.680288	0.707143	1	0.74026	0.802083	0.205455	0.125	0.804348	0.697273	0.78125	0.78125		chr15	86503401	86503713	0.590676	0.570082	0.576154	0.862008	0.745497	0.793964	0.227387	0.1239	0.60987	0.623409	0.627024	0.627024
				chr12	105836007	105836051	0.465476	0.593822	0.572727	0.95	0.772727	0.825	0.0622711	0.10101	0.577765	0.576389	0.578283	0.578283		chr15	86928581	86928590	0.612821	0.713636	0.535714	0.9375	0.723732	0.875	0.0526316	0	0.6925	0.655556	0.416667	0.416667
				chr12	105853495	105853505	0.560897	0.787879	0.458974	1	0.947368	0.572727	0.0555556	0	0.566667	0.598214	0.416667	0.416667		chr15	87110604	87110614	0.891827	0.671053	0.685714	0.653846	0.777778	0.691176	0.19152	0.192308	0.659722	0.75	0.8375	0.8375
				chr12	106195212	106195259	0.869006	0.82713	0.760023	0.903125	0.847703	0.8375	0.0973982	0.255456	0.816591	0.744048	0.456044	0.456044		chr15	87416169	87416203	0.709877	0.52381	0.67619	1	0.787879	0.778846	0.0436508	0.0922619	0.711682	0.733333	0.703704	0.703704
				chr12	106595148	106595165	0.671329	0.784722	0.818182	0.95	0.927198	0.847426	0.335294	0.236364	0.733553	0.866224	0.7375	0.7375		chr15	87538714	87538721	0.700549	0.610306	0.713636	0.887363	0.745471	0.846154	0.0515873	0.0588235	0.776667	0.816667	0.568182	0.568182
				chr12	106721386	106721400	0.564327	0.678571	0.402564	0.899038	0.714286	0.6875	0.0263158	0.0625	0.55	0.666667	0.170455	0.170455		chr15	87582512	87582552	0.673333	0.743636	0.954545	0.875	0.803204	0.866667	0.0714286	0	0.5	0.44958	0.631222	0.631222
				chr12	106725197	106725347	0.769608	0.782353	0.814935	0.902778	0.832407	0.85	0.134503	0.0333333	0.723485	0.855159	0.883333	0.883333		chr15	87853366	87853420	0.877124	0.916667	0.854978	0.916667	0.938672	0.902357	0.317647	0.316667	0.735476	0.74359	0.939394	0.939394
				chr12	107497104	107497291	0.55	0.410526	0.544118	0.758333	0.563462	0.762238	0.0714286	0	0.663636	0.671946	0.732143	0.732143		chr15	87970817	87970920	0.734099	0.705148	0.778947	0.902857	0.889222	0.933333	0.0545455	0.1	0.703632	0.618889	0.671542	0.671542
				chr12	108391201	108391245	0.83631	0.75	0.961538	0.9	0.87381	0.871212	0.231092	0.325	0.894737	0.941176	0.825	0.825		chr15	88617199	88617374	0.614824	0.647457	0.667717	0.914426	0.836979	0.802568	0.663782	0.576797	0.709137	0.687907	0.683131	0.683131
				chr12	108513556	108513992	0.753084	0.786793	0.788555	0.917776	0.811675	0.914457	0.473266	0.392332	0.846783	0.860317	0.792344	0.792344		chr15	89170615	89170743	0.697585	0.638709	0.815372	1	0.83631	0.938272	0.22906	0.154684	0.741481	0.761111	0.944444	0.944444
				chr12	108560030	108560110	0.735652	0.649103	0.748366	0.939286	0.820805	0.876535	0.163165	0.125	0.779545	0.735131	0.916667	0.916667		chr15	89435560	89435592	0.923077	0.904558	0.945588	1	0.94	0.970588	0.283476	0.25625	0.955882	0.952381	1	1
				chr12	108564077	108564118	0.833333	0.86875	0.845238	1	0.964286	0.944444	0.210317	0.368778	0.933712	0.921946	0.916667	0.916667		chr15	90044155	90044165	0.807692	0.667279	0.916667	1	0.928571	0.961538	0.0458333	0.173203	0.90522	0.900974	0.845926	0.845926
				chr12	108579648	108579940	0.672727	0.616342	0.592481	0.887581	0.771005	0.899306	0.193287	0.212069	0.830889	0.791699	0.7971	0.7971		chr15	91016445	91016584	0.333333	0.366017	0.379167	0.941667	0.758396	0.600694	0.229538	0.268773	0.512931	0.523261	0.638398	0.638398
				chr12	109944329	109944518	0.838889	0.803571	0.857143	0.928571	0.907843	0.944444	0.136201	0.176136	0.920363	0.869355	0.761905	0.761905		chr15	91346076	91346210	0.599839	0.610819	0.621795	0.951389	0.792213	0.781746	0.0691038	0	0.643935	0.582471	0.714103	0.714103
				chr12	109968387	109968396	0.92	0.876522	0.815934	0.954545	0.9375	1	0.25098	0.425	0.911765	0.972222	0.925	0.925		chr15	92057816	92057834	0.767905	0.701923	0.7254	0.944444	0.748464	0.707039	0.226667	0.0909091	0.750712	0.727564	0.720238	0.720238
				chr12	110485647	110485878	0.173932	0.243127	0.174206	0	0.0628307	0.122931	0.154167	0.0858364	0.4334	0.554167	0.504701	0.504701		chr15	92060706	92060717	0.741959	0.758772	0.74053	0.884615	0.985294	0.893116	0.189312	0.244755	0.848901	0.677083	0.958333	0.958333
				chr12	110498077	110498088	0.793421	0.898776	0.909091	0.95	0.890873	0.964286	0.21875	0.358333	0.825758	0.883333	0.970588	0.970588		chr15	93495100	93495209	0.79386	0.878104	0.879762	0.931818	0.906298	0.794928	0.468559	0.40293	0.874216	0.851305	0.872923	0.872923
				chr12	110556224	110556336	0.347623	0.198043	0.285965	0.86747	0.662332	0.574006	0.0598203	0	0.719412	0.674603	0.738077	0.738077		chr15	93594061	93594237	0.616667	0.615546	0.5	1	0.655678	0.707386	0.139952	0.0729167	0.40641	0.55	0.684848	0.684848
				chr12	110630432	110630448	0.483333	0.393939	0.538462	1	0.894022	0.928571	0.143541	0.200893	0.765212	0.912879	0.644231	0.644231		chr15	93597930	93598053	0.818099	0.760349	0.843915	0.952381	0.952381	0.861811	0.380342	0.326144	0.799346	0.769841	0.901245	0.901245
				chr12	110932263	110932309	0.595774	0.585648	0.75	0.932692	0.835984	0.742593	0.143952	0.177857	0.627917	0.588235	0.719907	0.719907		chr15	94716431	94716436	0.800654	0.701355	0.833333	0.954545	0.707692	0.85	0.102632	0.0384615	0.761905	0.736842	0.771242	0.771242
[truncated: 5,166 more rows]
