# Supplementary material for: Active DNA demethylation upstream of rod-photoreceptor fate determination is required for retinal development
Source: PLoS Biol. 2025 Aug 4;23(8):e3003332. doi: 10.1371/journal.pbio.3003332 (PMC12407554; doi:10.1371/journal.pbio.3003332)
Supplement: S17 Data — (XLSX) [file pbio.3003332.s035.xlsx]

## Sheet: S17 Data
Figure 6C										Figures 6J-K																Figure 6N-O															Figure 6P
Percentage of methylated cytosines as a total of all di/tri-nucleotide sequences across genotypes from WGBS datasets										Analysis Description: Promoter regions were defined as +/- 2kb of the TSS. Deconvolved 5mC and 5hmC values were averaged across promoter regions using bedtools map with the -o mean flag and output files contained chr, start, stop, ensemble_id, refSeq_id, and gene_name information. All sample files were outer joined to merge them into a single file. Up and down regulated gene lists were the result…																Gene body 5mC (N) and 5hmC (O) levels for transcripts that were determined as differentially expressed in Bulk RNA-seq analysis of Cre- and Tet tcKO retinas. Transcripts are designated as up- or down-regulated															Correlation of gene body 5hmC levels with transcript expression from Cre- samples. RNA transcript expression was binded into quartiles based on average transcript expression from bulk RNA-seq experiments on Cre- controls. Plotted 5hmC levels are averaged across Cre- bACE-seq results.
Statistics - Unpaired t-test										chr	start	stop	gene_name	ensemble_id	refSeq_id	CRE-1_5mC	CRE-2_5mC	CRE-3_5mC	CRE-1_5hmC	CRE-2_5hmC	CRE-3_5hmC	Avg_CRE_5mC	Avg_CRE_5hmC	Expression		chr	start	stop	gene_name	refSeq_id	CRE1_5mC	CRE2_5mC	CRE3_5mC	CRE1_5hmC	CRE2_5hmC	CRE3_5hmC	Avg_CRE_5mC	Avg_CRE_5hmC	Expression		chr	start	stop	refSeq_id	gene_name	CRE1_5hmC	CRE2_5hmC	CRE3_5hmC	CRE_avg_5hmC
	mCG			mCH			mCHG			chr1	4358314	4362315	Rp1	ENSMUSG00000025900	NM_011283	0.235059	0.198148	0.196315	0.104256	0.115489	0.0828573	0.209841	0.100868	Down		chr1	4344599	4350825	Rp1	NM_011283	0.3269	0.321324	0.324356	0.200585	0.206649	0.211336	0.324194	0.20619	Down		chr11	85892062	85914745	NM_011536	Tbx4	0.0862269	0.0927473	0.0982335	0.0924026
	Cre (-)	Tet tcKO		Cre (-)	Tet tcKO		Cre (-)	Tet tcKO		chr1	39476747	39480748	Tbc1d8	ENSMUSG00000003134	NM_018775	0.117656	0.11646	0.0953793	0.0441767	0.0338374	0.0502729	0.109832	0.0427623	Down		chr1	39372348	39476566	Tbc1d8	NM_018775	0.464687	0.472211	0.471086	0.2693	0.264067	0.274868	0.469328	0.269411	Down		chr7	143478197	143499272	NM_008767	Slc22a18	0.0809871	0.0888305	0.0884388	0.0860855
	76.737	82.522		2.392	2.348		1.883	1.886		chr1	42693767	42697768	Pou3f3	ENSMUSG00000045515	NM_008900	0.0233979	0.0199148	0.032495	0.00266932	0.0037727	0.00426552	0.0252692	0.00356918	Down		chr1	44055951	44077563	Gm8251	NM_001376984	0.821297	0.841869	0.793384	0.0419658	0.0452547	0.0656425	0.81885	0.0509543	Down		chr16	96366026	96403361	NM_028078	Igsf5	0.0687646	0.0700256	0.0827226	0.0738376
	75.432	80.217		1.82	2.789		1.485	1.764		chr1	53783215	53787216	Stk17b	ENSMUSG00000026094	NM_133810	0.0930943	0.0783499	0.0878025	0.0121942	0.0174964	0.0159709	0.0864156	0.0152205	Down		chr1	53757487	53774638	Stk17b	NM_133810	0.773767	0.759161	0.771931	0.115872	0.140448	0.137537	0.768287	0.131285	Down		chr11	83187309	83189294	NM_011410	Slfn4	0.0560165	0.04641	0.0693305	0.0572523
	77.642	80.639		1.814	2.188		1.488	1.751		chr1	59092893	59096894	C2cd6	ENSMUSG00000072295	NM_026600	0.804091	0.81613	0.809915	0.0828368	0.0922947	0.0951136	0.810045	0.0900817	Down		chr1	58997262	59092860	C2cd6	NM_026600	0.763034	0.766721	0.744478	0.070484	0.0671678	0.0953468	0.758078	0.0776662	Down		chr6	128936416	128983087	NM_027562	Clec2g	0.061747	0.0626239	0.0848337	0.0697349
										chr1	70723714	70727715	Vwc2l	ENSMUSG00000045648	NM_177164	0.368962	0.291257	0.41996	0.0542585	0.092964	0.0431102	0.36006	0.0634442	Down		chr1	70730778	70882215	Vwc2l	NM_177164	0.777374	0.753904	0.755827	0.0869893	0.0922749	0.106705	0.762368	0.095323	Down		chr2	62474977	62478556	NM_008100	Gcg	0.0632891	0.0724238	0.0519318	0.0625482
Mean	76.6	81.13		2.009	2.442		1.619	1.8		chr1	82584849	82588850	Col4a4	ENSMUSG00000067158	NM_007735	0.300901	0.316731	0.314131	0.0459754	0.0445951	0.0471199	0.310588	0.0458968	Down		chr1	82453130	82569415	Col4a4	NM_007735	0.782985	0.777888	0.765465	0.0760359	0.0841713	0.0936465	0.775446	0.0846179	Down		chr6	115424110	115490195	NM_011146	Pparg	0.0796573	0.0639312	0.0821873	0.0752586
Std. Deviation	1.111	1.227		0.332	0.3113		0.2289	0.07447		chr1	82584920	82588921	Col4a3	ENSMUSG00000079465	NM_007734	0.307319	0.319387	0.314739	0.0475736	0.0439488	0.0497308	0.313815	0.0470844	Down		chr1	82589344	82718884	Col4a3	NM_007734	0.737701	0.720162	0.716675	0.095771	0.105055	0.118059	0.724846	0.106295	Down		chr10	78052082	78063349	NM_019448	Dnmt3l	0.0621779	0.0856148	0.0998378	0.0825435
Std. Error	0.6414	0.7086		0.1917	0.1797		0.1322	0.043		chr1	97660018	97664019	D1Ertd622e	ENSMUSG00000044768	NM_133825	0.0456535	0.035518	0.0364902	0.0137123	0.014625	0.0204028	0.0392205	0.0162467	Down		chr1	130697884	130712556	Pfkfb2	NM_008825	0.58707	0.582213	0.546173	0.213402	0.207569	0.249352	0.571819	0.223441	Down		chr8	70810551	70820871	NM_008353	Il12rb1	0.064988	0.0673944	0.0959536	0.076112
p-value	0.0091			0.1747			0.2613			chr1	130713821	130717822	Pfkfb2	ENSMUSG00000026409	NM_008825	0.0374654	0.0290246	0.0285388	0.0207188	0.0203976	0.0146161	0.0316763	0.0185775	Down		chr1	132570419	132640768	Nfasc	NM_182716	0.638155	0.617465	0.621399	0.170664	0.175489	0.189314	0.625673	0.178489	Down		chr6	52232505	52232934	NM_008263	Hoxa10	0.00147059	0.00277778	0	0.00141612
										chr1	132739797	132743798	Nfasc	ENSMUSG00000026442	NM_182716	0.172952	0.168394	0.137222	0.0573673	0.0517894	0.0703751	0.159523	0.0598439	Down		chr1	134425014	134431658	Adipor1	NM_028320	0.742322	0.736505	0.649393	0.190771	0.185626	0.265421	0.709407	0.21394	Down		chr11	78397687	78420167	NM_022411	Slc13a2	0.0989962	0.103085	0.120182	0.107421
Figure 6E										chr1	134413377	134417378	Adipor1	ENSMUSG00000026457	NM_028320	0.0578541	0.0622552	0.0523775	0.0494673	0.056861	0.0422301	0.0574956	0.0495195	Down		chr1	134742851	134747681	Syt2	NM_009307	0.742916	0.728337	0.710445	0.106009	0.0979529	0.126492	0.727233	0.110151	Down		chr11	101963845	101964973	NM_024449	Sost	0.00655705	0.00891164	0.00810109	0.00785659
Percentage of hydroxy methylated cytosines as a total of all CpG sequences across genotypes from bACE-seq datasets										chr1	134644611	134648612	Syt2	ENSMUSG00000026452	NM_009307	0.118437	0.116112	0.106467	0.0287634	0.0298761	0.032946	0.113672	0.0305285	Down		chr1	136054900	136119130	Cacna1s	NM_014193	0.731431	0.71069	0.709765	0.124351	0.126873	0.140249	0.717295	0.130491	Down		chr12	56533034	56533060	NM_009385	Nkx2-1	0	0	0	0
Statistics - Unpaired t-test										chr1	136050810	136054811	Cacna1s	ENSMUSG00000026407	NM_014193	0.350133	0.298317	0.350009	0.0779075	0.0648434	0.0806878	0.33282	0.0744796	Down		chr1	139198571	139374910	Crb1	NM_133239	0.695742	0.685674	0.67959	0.14295	0.144415	0.158331	0.687002	0.148565	Down		chr12	56697860	56709907	NM_011041	Pax9	0.0327729	0.0313694	0.032935	0.0323591
	hmCG									chr1	139375076	139379077	Crb1	ENSMUSG00000063681	NM_133239	0.228423	0.12692	0.222684	0.0572306	0.0879373	0.0549594	0.192675	0.0667091	Down		chr1	150330339	150333502	Pdc	NM_024458	0.225687	0.356515	0.198281	0.190623	0.138234	0.199556	0.260161	0.176138	Down		chr15	102923187	102927425	NM_010464	Hoxc13	0.00767048	0.00169483	0.00408978	0.00448503
	Cre (-)	Tet tcKO								chr1	143638696	143642697	B3galt2	ENSMUSG00000033849	NM_020025	0.222182	0.157806	0.209677	0.140158	0.127997	0.146999	0.196555	0.138384	Down		chr1	153742468	153743855	Rgs16	NM_011267	0.538811	0.511808	0.464803	0.223477	0.236182	0.290833	0.505141	0.250164	Down		chr15	102956525	102956701	NM_001024842	Hoxc11	0.0114943	0	0.0196078	0.0103674
	9.117	1.104								chr1	150317416	150321417	Pdc	ENSMUSG00000006007	NM_024458	0.198874	0.204533	0.21938	0.112573	0.124882	0.1144	0.207596	0.117285	Down		chr1	153904946	153908182	Glul	NM_008131	0.789361	0.745299	0.750455	0.128919	0.155226	0.183608	0.761705	0.155918	Down		chr2	74655615	74657419	NM_007967	Evx2	0.00326562	0.00544481	0.00288795	0.00386613
	10.194	4.075								chr1	153738352	153742353	Rgs16	ENSMUSG00000026475	NM_011267	0.170018	0.146803	0.171406	0.0909206	0.0940782	0.109668	0.162742	0.0982222	Down		chr1	171372667	171386805	Nectin4	NM_027893	0.466144	0.45469	0.472528	0.109697	0.121759	0.10332	0.464454	0.111592	Down		chr3	20215804	20240171	NM_007753	Cpa3	0.0712122	0.0617082	0.0993535	0.0774246
	10.815	3.557								chr1	153897928	153901929	Glul	ENSMUSG00000026473	NM_008131	0.0812486	0.0811334	0.0824977	0.0386108	0.0364332	0.0370603	0.0816266	0.0373681	Down		chr1	172322862	172324555	Kcnj9	NM_008429	0.399423	0.40518	0.467124	0.128164	0.0836209	0.0817168	0.423909	0.097834	Down		chr9	44970707	44978320	NM_009850	Cd3g	0.0581618	0.0777439	0.0747459	0.0702172
										chr1	171368172	171372173	Nectin4	ENSMUSG00000006411	NM_027893	0.526071	0.526306	0.462173	0.066908	0.105028	0.109572	0.50485	0.093836	Down		chr1	172486488	172498538	Igsf9	NM_033608	0.571132	0.555924	0.583477	0.162306	0.171641	0.169388	0.570178	0.167778	Down		chr11	78358750	78369938	NM_008238	Foxn1	0.118688	0.117	0.11347	0.116386
Mean	10.04	2.912								chr1	172327322	172331323	Kcnj9	ENSMUSG00000038026	NM_008429	0.492319	0.510176	0.561445	0.144011	0.109076	0.126149	0.521313	0.126412	Down		chr1	190123219	190160246	Prox1	NM_008937	0.480296	0.4751	0.500632	0.154536	0.149166	0.159816	0.485343	0.154506	Down		chr5	87837682	87846327	NM_028648	Prr27	0.0321123	0.0238035	0.060052	0.038656
Std. Deviation	0.8591	1.587								chr1	172480316	172484317	Igsf9	ENSMUSG00000037995	NM_033608	0.138417	0.152375	0.148373	0.0608702	0.0429645	0.0420859	0.146389	0.0486402	Down		chr1	191997429	192068634	Traf5	NM_011633	0.686836	0.658123	0.684578	0.140433	0.15955	0.148936	0.676512	0.14964	Down		chr6	55170847	55172983	NM_009349	Inmt	0.0497788	0.0963643	0.0688895	0.0716775
Std. Error	0.496	0.9163								chr1	190168827	190172828	Prox1	ENSMUSG00000010175	NM_008937	0.0201827	0.0333201	0.0274787	0.0154937	0.00870018	0.00725102	0.0269938	0.0104816	Down		chr10	3542295	3554212	Iyd	NM_027391	0.76807	0.753392	0.737625	0.102802	0.0856476	0.106556	0.753029	0.0983351	Down		chr15	9507854	9527742	NM_008372	Il7r	0.0352566	0.0280419	0.0727576	0.045352
p-value	0.0024									chr10	3538273	3542274	Iyd	ENSMUSG00000019762	NM_027391	0.649894	0.618435	0.626647	0.105213	0.134623	0.130222	0.631659	0.123353	Down		chr10	5642627	5644955	Vip	NM_011702	0.733966	0.818374	0.788514	0.0559832	0.013456	0.0281676	0.780285	0.0325356	Down		chr11	44406036	44413236	NM_001303244	Il12b	0.0792642	0.104208	0.103104	0.0955254
										chr10	5637217	5641218	Vip	ENSMUSG00000019772	NM_011702	0.63378	0.593235	0.568714	0.0705934	0.081508	0.116471	0.598576	0.089524	Down		chr10	19002730	19009775	Tnfaip3	NM_009397	0.563891	0.592425	0.573131	0.244596	0.238773	0.223681	0.576482	0.235683	Down		chr7	18790050	18796317	NM_011964	Psg19	0.0126563	0.0510254	0.0668876	0.0435231
										chr10	19013410	19017411	Tnfaip3	ENSMUSG00000019850	NM_009397	0.0976487	0.0656304	0.0856256	0.0248501	0.0386592	0.0307867	0.0829682	0.031432	Down		chr10	21996749	21998827	Sgk1	NM_011361	0.487046	0.50098	0.474653	0.260163	0.208349	0.277805	0.48756	0.248772	Down		chr1	171561324	171582884	NM_018729	Cd244a	0.0525242	0.0705511	0.0591286	0.0607346
										chr10	21992665	21996666	Sgk1	ENSMUSG00000019970	NM_011361	0.0693122	0.0679284	0.0722999	0.0216648	0.0198514	0.0203502	0.0698468	0.0206221	Down		chr10	25443586	25513080	Epb41l2	NM_013511	0.51594	0.523282	0.483838	0.266346	0.26693	0.297189	0.507687	0.276822	Down		chr5	135570794	135570972	NM_019577	Ccl24	0.122222	0.149074	0.244444	0.171914
										chr10	25406367	25410368	Epb41l2	ENSMUSG00000019978	NM_013511	0.130716	0.161853	0.099424	0.148297	0.212612	0.181933	0.130664	0.180947	Down		chr10	60185604	60186230	Chst3	NM_016803	0.840706	0.812448	0.825371	0.105973	0.12644	0.126746	0.826175	0.11972	Down		chr1	78103307	78194749	NM_008781	Pax3	0.055537	0.058813	0.0620764	0.0588088
										chr10	60217260	60221261	Chst3	ENSMUSG00000057337	NM_016803	0.198968	0.167121	0.175247	0.0451682	0.0539265	0.0522589	0.180446	0.0504512	Down		chr10	62269908	62356362	Hk1	NM_010438	0.467114	0.470487	0.464945	0.224514	0.215851	0.229297	0.467516	0.223221	Down		chr5	135982133	135988611	NM_011776	Zp3	0.0866108	0.115434	0.102653	0.101566
										chr10	62377908	62381909	Hk1	ENSMUSG00000037012	NM_010438	0.746789	0.714894	0.735632	0.143417	0.130061	0.127569	0.732438	0.133682	Down		chr10	63116856	63191282	Mypn	NM_182992	0.749359	0.720571	0.733982	0.0817797	0.0925283	0.0988148	0.734637	0.0910409	Down		chr5	72301485	72502148	NM_016869	Corin	0.0678485	0.0774228	0.0823842	0.0758852
										chr10	63201952	63205953	Mypn	ENSMUSG00000020067	NM_182992	0.742971	0.709036	0.724013	0.103722	0.122393	0.116632	0.72534	0.114249	Down		chr10	74993417	75015212	Gnaz	NM_010311	0.496604	0.518369	0.500031	0.279847	0.25695	0.279607	0.505002	0.272135	Down		chr2	69222032	69227079	NM_021331	G6pc2	0.0902762	0.0903335	0.118916	0.0998418
										chr10	74965176	74969177	Gnaz	ENSMUSG00000040009	NM_010311	0.0670602	0.0617978	0.0741765	0.0474875	0.0406014	0.0441366	0.0676782	0.0440752	Down		chr10	75409055	75439964	Upb1	NM_133995	0.69992	0.688327	0.681425	0.105492	0.110007	0.129776	0.68989	0.115092	Down		chr8	84031030	84040534	NM_016671	Il27ra	0.0702693	0.0780243	0.150318	0.0995373
										chr10	75404910	75408911	Upb1	ENSMUSG00000033427	NM_133995	0.669707	0.640944	0.67274	0.0931076	0.116178	0.134722	0.661131	0.114669	Down		chr10	75508877	75515196	Gucd1	NM_175133	0.593683	0.575171	0.567381	0.176015	0.19396	0.194727	0.578745	0.188234	Down		chr7	26837363	26843059	NM_007812	Cyp2a5	0.0119223	0.00594	0.0679577	0.0286066
										chr10	75515381	75519382	Gucd1	ENSMUSG00000033416	NM_175133	0.0838536	0.0866185	0.0959023	0.020328	0.0239765	0.0291518	0.0887914	0.0244854	Down		chr10	77988209	78007683	Pfkl	NM_008826	0.728867	0.73249	0.707239	0.150779	0.144404	0.163377	0.722866	0.152854	Down		chr18	11056072	11084482	NM_010258	Gata6	0.0421256	0.0537137	0.0715453	0.0557949
										chr10	78007807	78011808	Pfkl	ENSMUSG00000020277	NM_008826	0.113843	0.117156	0.117619	0.0535422	0.0499319	0.0604889	0.116206	0.0546543	Down		chr10	78273686	78286024	Agpat3	NM_053014	0.524931	0.564553	0.523321	0.300721	0.258352	0.31325	0.537602	0.290774	Down		chr2	172981893	172993103	NM_012046	Spo11	0.0692442	0.0956518	0.118896	0.0945975
										chr10	78349700	78353701	Agpat3	ENSMUSG00000001211	NM_053014	0.0533654	0.0589783	0.0654654	0.0453778	0.0397895	0.0323331	0.0592697	0.0391668	Down		chr10	79470957	79492154	Vmn2r83	NM_001104537	0.833074	0.78042	0.768348	0.0315361	0.065506	0.0564939	0.793948	0.0511787	Down		chr11	73240258	73260507	NM_001001445	Trpv1	0.0676286	0.0694035	0.0718398	0.069624
										chr10	79466957	79470958	Vmn2r83	ENSMUSG00000091381	NM_001104537	0.809595	0.795926	0.773861	0.0699191	0.0375	0.0826389	0.793127	0.0633527	Down		chr10	79527131	79531675	Plpp2	NM_015817	0.67246	0.665774	0.652385	0.182489	0.178541	0.186475	0.66354	0.182502	Down		chr13	22002753	22007697	NM_019429	Prss16	0.0155148	0.0146325	0.0160981	0.0154151
										chr10	79531787	79535788	Plpp2	ENSMUSG00000052151	NM_015817	0.10514	0.0703875	0.0834926	0.0492675	0.0611285	0.0506539	0.0863401	0.0536833	Down		chr10	80332230	80335117	Reep6	NM_139292	0.450286	0.462726	0.417724	0.312687	0.304175	0.342927	0.443579	0.31993	Down		chr4	141404584	141413295	NM_019701	Clcnkb	0.0692608	0.0753143	0.0986662	0.0810804
										chr10	80328144	80332145	Reep6	ENSMUSG00000035504	NM_139292	0.0932164	0.118242	0.0845316	0.0625914	0.0618103	0.0767547	0.0986633	0.0670521	Down		chr10	81591034	81598079	Tle6	NM_053254	0.52079	0.497731	0.531375	0.158348	0.156561	0.156074	0.516632	0.156994	Down		chr19	59166186	59168029	NM_009501	Vax1	0.0277514	0.0294121	0.0258582	0.0276739
										chr10	81598900	81602901	Tle6	ENSMUSG00000034758	NM_053254	0.230054	0.207424	0.20239	0.134698	0.134028	0.150633	0.21329	0.139786	Down		chr10	84919741	85015187	Ric8b	NM_183172	0.518653	0.5177	0.522521	0.25446	0.250506	0.249278	0.519625	0.251415	Down		chr4	118443428	118455471	NM_010823	Mpl	0.0780974	0.0761014	0.107521	0.08724
										chr10	84915612	84919613	Ric8b	ENSMUSG00000035620	NM_183172	0.0938577	0.109888	0.10256	0.0420457	0.0284591	0.027258	0.102102	0.0325876	Down		chr10	89454709	89504616	Nr1h4	NM_009108	0.731903	0.701139	0.702861	0.0632985	0.0801715	0.0975752	0.711968	0.0803484	Down		chr2	25229050	25231387	NM_080854	Slc34a3	0.071411	0.0931817	0.105314	0.0899689
										chr10	89504658	89508659	Nr1h4	ENSMUSG00000047638	NM_009108	0.531852	0.531437	0.535672	0.146108	0.129272	0.149876	0.532987	0.141752	Down		chr10	116990630	117024846	Best3	NM_001007583	0.687396	0.65688	0.668984	0.0956056	0.108793	0.117949	0.671087	0.107449	Down		chr14	30908682	30921549	NM_008407	Itih3	0.0641715	0.0755971	0.0815059	0.0737582
										chr10	99106134	99110135	Galnt4	ENSMUSG00000090035	NM_015737	0.160807	0.159548	0.15549	0.070591	0.0733655	0.0662374	0.158615	0.0700646	Down		chr10	117631723	117683520	Cpm	NM_027468	0.625969	0.605808	0.617026	0.135445	0.150891	0.145766	0.616268	0.144034	Down		chr1	74946088	74949214	NM_010544	Ihh	0.036415	0.0475508	0.0437318	0.0425659
										chr10	116984313	116988314	Best3	ENSMUSG00000020169	NM_001007583	0.511531	0.500861	0.49792	0.108393	0.109494	0.134488	0.503437	0.117458	Down		chr10	127199063	127209511	Pip4k2c	NM_054097	0.564309	0.566095	0.569178	0.22789	0.220106	0.220447	0.566527	0.222814	Down		chr8	122454852	122458614	NM_013914	Snai3	0.0771703	0.0651721	0.0674271	0.0699232
										chr10	117627499	117631500	Cpm	ENSMUSG00000020183	NM_027468	0.122449	0.123064	0.115959	0.0333722	0.0282504	0.028386	0.12049	0.0300029	Down		chr10	127728028	127729531	Tac2	NM_009312	0.356323	0.330599	0.387243	0.237634	0.230984	0.271255	0.358055	0.246624	Down		chr5	30970778	30973649	NM_053085	Tcf23	0.0932796	0.0867671	0.0398275	0.0732914
										chr10	127209622	127213623	Pip4k2c	ENSMUSG00000025417	NM_054097	0.125302	0.109982	0.131454	0.0634702	0.0685045	0.0731438	0.122246	0.0683728	Down		chr11	3705064	3861867	Osbp2	NM_152818	0.57843	0.567917	0.567257	0.139267	0.133792	0.147496	0.571201	0.140185	Down		chr7	16723969	16725482	NM_011927	Ceacam9	0.0555994	0.0913055	0.162474	0.103126
										chr10	127723391	127727392	Tac2	ENSMUSG00000025400	NM_009312	0.646408	0.541465	0.593895	0.133076	0.143877	0.139898	0.593923	0.13895	Down		chr11	9193965	9683377	Abca13	NM_178259	0.807273	0.795499	0.787882	0.0570622	0.0567736	0.0752052	0.796885	0.0630137	Down		chr9	48935899	48962785	NM_020274	Htr3b	0.0949038	0.0901632	0.101806	0.0956243
										chr11	3861903	3865904	Osbp2	ENSMUSG00000020435	NM_152818	0.292814	0.275465	0.26644	0.0721342	0.0696392	0.0876017	0.27824	0.0764584	Down		chr11	50832535	50838558	Zfp879	NM_173387	0.835542	0.820481	0.762501	0.0835167	0.0967709	0.155211	0.806175	0.111833	Down		chr7	17715446	17760912	NM_028480	Ceacam5	0.0135633	0.0142974	0.0213079	0.0163895
										chr11	9189941	9193942	Abca13	ENSMUSG00000004668	NM_178259	0.540667	0.512642	0.523356	0.0633343	0.0953515	0.091985	0.525555	0.0835569	Down		chr11	55514812	55605733	Glra1	NM_020492	0.678976	0.675817	0.670545	0.106861	0.107538	0.118982	0.675113	0.111127	Down		chr6	124306739	124329088	NM_053094	Cd163	0.054125	0.0561608	0.0819564	0.0640807
										chr11	50839552	50843553	Zfp879	ENSMUSG00000044296	NM_173387	0.332464	0.295488	0.372377	0.151405	0.149354	0.140329	0.333443	0.147029	Down		chr11	56026973	56038883	Nmur2	NM_153079	0.80558	0.803517	0.778339	0.056345	0.0705468	0.0923962	0.795812	0.073096	Down		chr10	76451258	76458122	NM_029816	2610028H24Rik	0.0619404	0.0514663	0.0863989	0.0666019
										chr11	55606198	55610199	Glra1	ENSMUSG00000000263	NM_020492	0.171219	0.150827	0.162501	0.0169896	0.0189484	0.0144725	0.161516	0.0168035	Down		chr11	67697416	67702993	Rcvrn	NM_009038	0.215539	0.280045	0.243148	0.190629	0.186252	0.195192	0.246244	0.190691	Down		chr10	76564365	76569992	NM_029661	Spatc1l	0.0547305	0.0827093	0.0841505	0.0738634
										chr11	56038987	56042988	Nmur2	ENSMUSG00000037393	NM_153079	0.67604	0.668093	0.641998	0.0328719	0.0340468	0.067167	0.662044	0.0446952	Down		chr11	67709482	67768872	Glp2r	NM_175681	0.753059	0.726694	0.726657	0.110772	0.120744	0.129658	0.73547	0.120391	Down		chr11	106376857	106376921	NM_029345	Prr29	0.0454545	0.0588235	0.0909091	0.0650624
										chr11	67693325	67697326	Rcvrn	ENSMUSG00000020907	NM_009038	0.233834	0.246958	0.271746	0.100846	0.13045	0.109824	0.250846	0.113707	Down		chr11	67776607	67789613	Gsg1l2	NM_001347057	0.671301	0.670118	0.663109	0.180514	0.161651	0.166755	0.668176	0.16964	Down		chr2	27062187	27070015	NM_025376	Mymk	0.116686	0.104873	0.0946592	0.105406
										chr11	67769153	67773154	Glp2r	ENSMUSG00000049928	NM_175681	0.662136	0.614361	0.67585	0.126899	0.145803	0.105102	0.650782	0.125935	Down		chr11	68475807	68496250	Pik3r5	NM_177320	0.764066	0.764886	0.729555	0.069089	0.0630783	0.0835203	0.752836	0.0718959	Down		chr11	87796538	87803602	NM_010824	Mpo	0.103735	0.0900269	0.0971045	0.0969555
										chr11	67772607	67776608	Gsg1l2	ENSMUSG00000097886	NM_001347057	0.558884	0.578612	0.589122	0.175743	0.163265	0.140481	0.57554	0.159829	Down		chr11	69686839	69693754	Tnfsf12	NM_011614	0.387482	0.430034	0.396916	0.211588	0.20774	0.21523	0.40481	0.211519	Down		chr11	87806846	87820274	NM_080420	Lpo	0.0970955	0.128646	0.135931	0.120557
										chr11	68430124	68434125	Pik3r5	ENSMUSG00000020901	NM_177320	0.407156	0.370511	0.404604	0.043859	0.049838	0.0693995	0.39409	0.0543655	Down		chr11	72051054	72133675	Pitpnm3	NM_001024927	0.379883	0.388293	0.370683	0.247913	0.232628	0.250108	0.37962	0.24355	Down		chr5	87887711	87892712	NM_027128	Odam	0.0557726	0.0732184	0.139129	0.0893735
										chr11	69694098	69698099	Tnfsf12	ENSMUSG00000097328	NM_011614	0.168816	0.182598	0.220619	0.120185	0.11842	0.137412	0.190678	0.125339	Down		chr11	76682159	76696236	Trarg1	NM_177709	0.794754	0.747143	0.755338	0.0588019	0.0815581	0.0801652	0.765745	0.0735084	Down		chr9	107549456	107551036	NM_053253	Zmynd10	0.150122	0.147442	0.158334	0.151966
										chr11	72133889	72137890	Pitpnm3	ENSMUSG00000040543	NM_001024927	0.0619654	0.0463861	0.0432389	0.0292933	0.0256481	0.0314523	0.0505301	0.0287979	Down		chr11	78501349	78502247	Vtn	NM_011707	0.6748	0.626912	0.656639	0.16639	0.18827	0.206378	0.652783	0.187013	Down		chr9	21075349	21089977	NM_027911	Raver1	0.178484	0.178194	0.188077	0.181585
										chr11	76677872	76681873	Trarg1	ENSMUSG00000046275	NM_177709	0.669692	0.6522	0.701592	0.0696665	0.073802	0.0813336	0.674495	0.074934	Down		chr11	87435809	87555520	Tex14	NM_031386	0.601992	0.591496	0.581327	0.102132	0.0980151	0.119243	0.591605	0.106463	Down		chr12	111485167	111485167	NM_001033248	Gm266	0	0	0	0
										chr11	78497119	78501120	Vtn	ENSMUSG00000017344	NM_011707	0.0948712	0.108821	0.093327	0.0954196	0.0971633	0.0939842	0.0990064	0.0955224	Down		chr11	93959395	93963933	Nme1	NM_008704	0.795131	0.832796	0.782364	0.147624	0.116222	0.145948	0.80343	0.136598	Down		chr6	18051250	18107036	NM_023729	Asz1	0.0411823	0.0427844	0.0506608	0.0448758
										chr11	78501512	78505513	Sebox	ENSMUSG00000001103	NM_008759	0.531003	0.519403	0.536771	0.21071	0.226597	0.233914	0.529059	0.22374	Down		chr11	102939732	102944461	C1ql1	NM_011795	0.742525	0.713222	0.703839	0.103014	0.129225	0.124306	0.719862	0.118848	Down		chr6	17989813	18028287	NM_023653	Wnt2	0.0548418	0.0615965	0.06977	0.0620694
										chr11	87403064	87407065	Tex14	ENSMUSG00000010342	NM_031386	0.350643	0.350536	0.367954	0.0852632	0.0985836	0.0985405	0.356377	0.0941291	Down		chr11	103070840	103099530	Plcd3	NM_152813	0.516217	0.517486	0.528326	0.174576	0.159148	0.17019	0.520677	0.167971	Down		chr3	146151929	146194791	NM_026656	Mcoln2	0.0794616	0.0878457	0.0956841	0.0876638
										chr11	93966272	93970273	Nme1	ENSMUSG00000037601	NM_008704	0.16318	0.137646	0.130671	0.0421444	0.0494113	0.054635	0.143832	0.0487302	Down		chr11	103730749	103747769	Wnt9b	NM_011719	0.690886	0.67971	0.685174	0.115025	0.124316	0.133807	0.685257	0.124383	Down		chr9	37661073	37667055	NM_172454	Panx3	0.0555123	0.0711854	0.0615861	0.0627612
										chr11	101663540	101667541	Arl4d	ENSMUSG00000034936	NM_025404	0.106015	0.110437	0.0886283	0.0970165	0.119728	0.0930491	0.101693	0.103265	Down		chr11	106319663	106347389	Scn4a	NM_133199	0.639926	0.626932	0.636592	0.162745	0.156867	0.171927	0.634483	0.163846	Down		chr7	24874481	24877265	NM_027732	Dmrtc2	0.0997979	0.173684	0.106614	0.126699
										chr11	102944716	102948717	C1ql1	ENSMUSG00000045532	NM_011795	0.0468463	0.0377836	0.0413292	0.0125528	0.0106135	0.0119731	0.0419863	0.0117131	Down		chr11	107939515	108341667	Prkca	NM_011101	0.60229	0.5858	0.591878	0.190732	0.189448	0.199781	0.593322	0.19332	Down		chr3	20249650	20273650	NM_029706	Cpb1	0.0444601	0.0589393	0.060088	0.0544958
										chr11	103099658	103103659	Plcd3	ENSMUSG00000020937	NM_152813	0.0930896	0.0951479	0.107621	0.0624506	0.0642931	0.0527602	0.0986197	0.0598346	Down		chr11	109453143	109461541	Slc16a6	NM_134038	0.7178	0.711602	0.686002	0.176597	0.172885	0.20161	0.705135	0.183697	Down		chr7	24541736	24543993	NM_001037143	Pinlyp	0.045552	0.0355075	0.0651866	0.0487487
										chr11	103747821	103751822	Wnt9b	ENSMUSG00000018486	NM_011719	0.183239	0.169531	0.202309	0.0292399	0.0367062	0.038158	0.185026	0.0347014	Down		chr11	110026308	110089614	Abca8a	NM_153145	0.815911	0.818358	0.802609	0.0613271	0.062986	0.0812239	0.812293	0.0685123	Down		chr4	134074457	134092407	NM_001162970	Crybg2	0.0823468	0.0706219	0.107721	0.0868965
										chr11	106347390	106351391	Scn4a	ENSMUSG00000001027	NM_133199	0.658845	0.682408	0.693521	0.211062	0.16305	0.184141	0.678258	0.186084	Down		chr11	110176968	110248493	Abca6	NM_147218	0.838089	0.834071	0.806754	0.054282	0.0558971	0.0799041	0.826305	0.0633611	Down		chr6	122709782	122713555	NM_028016	Nanog	0.0762969	0.0775412	0.0623397	0.0720592
										chr11	108341888	108345889	Prkca	ENSMUSG00000050965	NM_011101	0.0737465	0.0782123	0.0653051	0.0376338	0.0354811	0.0471887	0.0724213	0.0401012	Down		chr11	116659236	116659319	Prcd	NM_001163318	0.281914	0.266158	0.448718	0.425	0.345933	0.162393	0.332263	0.311109	Down		chr5	67096106	67096941	NM_008888	Phox2b	0.00255183	0.0029345	0	0.00182878
										chr11	109471294	109475295	Slc16a6	ENSMUSG00000041920	NM_134038	0.0546184	0.0547867	0.0536933	0.026505	0.0334665	0.0355756	0.0543661	0.031849	Down		chr11	116677513	116692558	St6galnac2	NM_009180	0.615924	0.62041	0.610949	0.201723	0.181979	0.206181	0.615761	0.196628	Down		chr11	58384332	58390381	NM_027339	Lypd8	0.0685888	0.0298221	0.0922716	0.0635608
										chr11	110093937	110097938	Abca8a	ENSMUSG00000041828	NM_153145	0.790638	0.716882	0.76376	0.0781369	0.0932834	0.100773	0.757094	0.090731	Down		chr11	120363708	120368109	Fscn2	NM_172802	0.231193	0.27071	0.229292	0.281231	0.261807	0.292648	0.243732	0.278562	Down		chr2	26975536	27009447	NM_001001322	Adamts13	0.063932	0.0703645	0.0869122	0.0737362
										chr11	110249776	110253777	Abca6	ENSMUSG00000044749	NM_147218	0.758586	0.766582	0.747815	0.048466	0.084138	0.0871228	0.757661	0.0732423	Down		chr11	120444778	120446404	Tspan10	NM_145363	0.320685	0.325085	0.325133	0.269949	0.259276	0.25905	0.323634	0.262758	Down		chr1	171684093	171704877	NM_007649	Cd48	0.0527871	0.063788	0.0661536	0.0609096
										chr11	116655107	116659108	Prcd	ENSMUSG00000075410	NM_001163318	0.189816	0.136887	0.206505	0.135007	0.171057	0.0932737	0.177736	0.133113	Down		chr11	120448098	120448612	Pde6g	NM_012065	0.250999	0.344959	0.166637	0.246711	0.14936	0.30924	0.254198	0.235104	Down		chr14	56165903	56167066	NM_153052	Gzmn	0.141927	0.0605423	0.0889033	0.0971241
										chr11	116692660	116696661	St6galnac2	ENSMUSG00000057286	NM_009180	0.212425	0.200292	0.188869	0.0885918	0.115915	0.125528	0.200529	0.110012	Down		chr11	120957246	120958132	Slc16a3	NM_030696	0.551363	0.565209	0.472378	0.0809798	0.123821	0.142857	0.52965	0.115886	Down		chr2	9858369	9875589	NM_008091	Gata3	0.0596662	0.0603647	0.0784941	0.066175
										chr11	120359533	120363534	Fscn2	ENSMUSG00000025380	NM_172802	0.351939	0.337426	0.345824	0.285923	0.30583	0.29324	0.345063	0.294998	Down		chr12	24044700	24094968	9030624G23Rik	NM_001256489	0.834279	0.850626	0.792133	0.027246	0.0154607	0.0475744	0.825679	0.0300937	Down		chr7	23406109	23441813	NM_011860	Nlrp5	0.0601774	0.0128466	0.0238187	0.0322809
										chr11	120440630	120444631	Tspan10	ENSMUSG00000039691	NM_145363	0.655918	0.696105	0.685934	0.147839	0.0868337	0.149582	0.679319	0.128085	Down		chr12	30055124	30129894	Tpo	NM_009417	0.709809	0.70762	0.68769	0.0671911	0.0801671	0.0855296	0.701706	0.0776293	Down		chr2	26843186	26862883	NM_030718	Abo	0.047148	0.0479896	0.0719086	0.055682
										chr11	120451500	120455501	Pde6g	ENSMUSG00000025386	NM_012065	0.224895	0.281839	0.25311	0.160578	0.148536	0.137229	0.253281	0.148781	Down		chr12	30373376	30373376	Sntg2	NR_136915	0	0	0	0	0	0	0	0	Down		chr2	158308669	158331950	NM_008489	Lbp	0.0738495	0.0931605	0.0916985	0.0862362
										chr11	120946483	120950484	Slc16a3	ENSMUSG00000025161	NM_030696	0.220205	0.223153	0.219824	0.0459941	0.0421674	0.0561234	0.221061	0.048095	Down		chr12	51877311	51959558	Heatr5a	NM_177171	0.678962	0.686662	0.673586	0.16975	0.157871	0.181818	0.679736	0.169813	Down		chr2	174452744	174457882	NM_001080971	Tubb1	0.0747096	0.0549338	0.0711339	0.0669258
										chr12	24095256	24099257	9030624G23Rik	ENSMUSG00000073158	NM_001256489	0.120534	0.14247	0.231535	0.00346154	0.0125992	0.00170068	0.164847	0.00592048	Down		chr12	75632317	75632317	Wdr89	NM_028203	0.666667	0	0.607143	0	0.703704	0.25	0.424603	0.317901	Down		chr17	37481225	37481529	NM_001347387	H2-M2	0	0	0	0
										chr12	30130624	30134625	Tpo	ENSMUSG00000020673	NM_009417	0.753412	0.749898	0.783562	0.0286804	0.0370811	0.0337143	0.762291	0.0331586	Down		chr12	79211040	79222065	Rdh12	NM_030017	0.467108	0.501841	0.464893	0.236923	0.219996	0.26245	0.477947	0.23979	Down		chr2	105128796	105172344	NM_144783	Wt1	0.0429742	0.047201	0.0521016	0.0474256
										chr12	30371375	30375376	Sntg2	ENSMUSG00000020672	NM_172951	0.235039	0.240037	0.209636	0.0593208	0.0630868	0.0641769	0.228237	0.0621948	Down		chr12	81029062	81184565	Smoc1	NM_022316	0.742887	0.722693	0.72443	0.102073	0.106979	0.122022	0.730003	0.110358	Down		chr19	29424383	29454577	NM_021396	Pdcd1lg2	0.0932149	0.12137	0.127414	0.114
										chr12	51969321	51973322	Heatr5a	ENSMUSG00000035181	NM_177171	0.160888	0.141634	0.163279	0.0334667	0.0449257	0.0306447	0.155267	0.0363457	Down		chr12	83269424	83485708	Dpf3	NM_058212	0.481321	0.488527	0.464614	0.255701	0.238989	0.266311	0.478154	0.253667	Down		chr1	131021911	131024268	NM_010548	Il10	0.0910057	0.0798969	0.084294	0.0850656
										chr12	75667537	75671538	Wdr89	ENSMUSG00000045690	NM_028203	0.146218	0.162413	0.16682	0.0662374	0.0511753	0.0540962	0.158484	0.0571696	Down		chr12	86423914	86519065	Esrrb	NM_011934	0.42782	0.46993	0.417011	0.267012	0.23727	0.277041	0.438254	0.260441	Down		chr2	164389655	164399920	NM_013592	Matn4	0.0582965	0.0576437	0.0774705	0.0644702
										chr12	79206912	79210913	Rdh12	ENSMUSG00000021123	NM_030017	0.304256	0.325147	0.326746	0.108698	0.0897619	0.0978202	0.318716	0.09876	Down		chr12	100831628	100871453	Dglucy	NM_145448	0.706021	0.686012	0.685054	0.111133	0.122811	0.136217	0.692362	0.123387	Down		chr2	164777301	164777665	NM_009394	Tnnc2	0.0915647	0.0651612	0.0835034	0.0800764
										chr12	81024807	81028808	Smoc1	ENSMUSG00000021136	NM_022316	0.217231	0.195667	0.196796	0.0732978	0.0839958	0.0722163	0.203231	0.0765033	Down		chr12	102394569	102421728	Lgmn	NM_011175	0.621713	0.627397	0.607774	0.17818	0.172131	0.194115	0.618961	0.181476	Down		chr11	99345736	99349073	NM_010666	Krt27	0.110395	0.111573	0.109065	0.110344
										chr12	83485736	83489737	Dpf3	ENSMUSG00000021221	NM_058212	0.0217084	0.0229903	0.0200528	0.0120704	0.00680258	0.00796465	0.0215839	0.00894587	Down		chr12	103321537	103343861	Asb2	NM_023049	0.542101	0.52759	0.545115	0.129599	0.132269	0.131215	0.538269	0.131028	Down		chr11	99068180	99084093	NM_172564	Tns4	0.110779	0.135311	0.113641	0.11991
										chr12	86419643	86423644	Esrrb	ENSMUSG00000021255	NM_011934	0.125542	0.128568	0.118762	0.0255854	0.0236724	0.0356086	0.124291	0.0282888	Down		chr13	6581459	6646679	Pfkp	NM_019703	0.703319	0.699507	0.703528	0.134799	0.134757	0.145794	0.702118	0.13845	Down		chr3	3510328	3657176	NM_013920	Hnf4g	0.0486225	0.0494314	0.0634884	0.0538474
										chr12	100777056	100781057	Dglucy	ENSMUSG00000021185	NM_145448	0.636406	0.646323	0.626526	0.125803	0.150411	0.167968	0.636419	0.148061	Down		chr13	20187426	20605299	Elmo1	NM_080288	0.762	0.744524	0.744386	0.0921451	0.0992512	0.1105	0.750303	0.100632	Down		chr11	98466985	98543750	NM_011771	Ikzf3	0.0951731	0.100956	0.115172	0.103767
										chr12	102437728	102441729	Lgmn	ENSMUSG00000021190	NM_011175	0.0528562	0.0570884	0.0470778	0.0547241	0.061214	0.0554734	0.0523408	0.0571372	Down		chr13	23844449	23858113	Slc17a3	NM_134069	0.752584	0.782709	0.757548	0.104334	0.0731412	0.112261	0.76428	0.0965787	Down		chr11	85173176	85180971	NM_028589	1700125H20Rik	0.133479	0.122927	0.118875	0.125094
										chr12	103354001	103358002	Asb2	ENSMUSG00000021200	NM_023049	0.629108	0.553482	0.601798	0.226727	0.25572	0.25262	0.594796	0.245022	Down		chr13	47025364	47039523	Tpmt	NM_016785	0.742619	0.777637	0.733042	0.111412	0.12369	0.126347	0.751099	0.120483	Down		chr15	84112953	84121113	NM_029427	Pnpla5	0.0760182	0.103188	0.103088	0.0940981
										chr12	111978751	111982752	Rd3l	ENSMUSG00000091402	NM_001127685	0.132968	0.152231	0.147166	0.152763	0.110004	0.128976	0.144122	0.130581	Down		chr13	49231135	49246132	Susd3	NM_025491	0.524724	0.520745	0.482834	0.229161	0.254597	0.26391	0.509434	0.249223	Down		chr11	70315870	70320456	NM_145684	Alox12e	0.0747652	0.0712077	0.104261	0.0834112
										chr13	6646771	6650772	Pfkp	ENSMUSG00000021196	NM_019703	0.0770139	0.0878314	0.0801183	0.0207857	0.0152106	0.0185762	0.0816545	0.0181908	Down		chr13	51173322	51174793	Nxnl2	NM_029173	0.314376	0.350166	0.331842	0.280093	0.198343	0.276173	0.332128	0.251536	Down		chr8	123196082	123201059	NM_007876	Dpep1	0.0707805	0.0833776	0.078982	0.0777134
										chr13	20088506	20092507	Elmo1	ENSMUSG00000041112	NM_080288	0.101642	0.0959325	0.0972908	0.0215447	0.0197343	0.0168135	0.0982884	0.0193642	Down		chr13	56773763	56893494	Trpc7	NM_012035	0.702184	0.685185	0.684326	0.106105	0.113029	0.123224	0.690565	0.11412	Down		chr11	4033845	4046343	NM_146013	Sec14l4	0.0896984	0.0846557	0.0884361	0.0875968
										chr13	23837433	23841434	Slc17a3	ENSMUSG00000036083	NM_134069	0.6824	0.72712	0.685383	0.166947	0.131351	0.186991	0.698301	0.161763	Down		chr13	58005175	58111155	Klhl3	NM_001362415	0.737669	0.7263	0.716749	0.11224	0.114977	0.131891	0.726906	0.119703	Down		chr10	51713827	51729806	NM_177306	Rfx6	0.036683	0.0360298	0.0686289	0.0471139
										chr13	47041217	47045218	Tpmt	ENSMUSG00000021376	NM_016785	0.117317	0.107609	0.11825	0.0384021	0.0420654	0.0434335	0.114392	0.0413003	Down		chr13	112290927	112383579	Ankrd55	NM_029898	0.763266	0.743121	0.740301	0.0858048	0.0893635	0.0991918	0.748896	0.0914534	Down		chr10	50897896	50984341	NM_011376	Sim1	0.0285277	0.0318086	0.0416897	0.0340087
										chr13	49246294	49250295	Susd3	ENSMUSG00000021384	NM_025491	0.100912	0.11459	0.0899235	0.0802423	0.0812311	0.0780045	0.101809	0.079826	Down		chr13	112598944	112649403	Ddx4	NM_010029	0.73799	0.738348	0.721318	0.074011	0.0896115	0.101782	0.732552	0.0884683	Down		chr10	97610780	97612975	NM_008438	Kera	0.0247428	0.0458875	0.0528645	0.0411649
										chr13	51169024	51173025	Nxnl2	ENSMUSG00000021396	NM_029173	0.157671	0.146012	0.149114	0.0975774	0.0993318	0.0902078	0.150932	0.0957056	Down		chr13	119468103	119485917	4833420G17Rik	NM_026127	0.562628	0.685004	0.540719	0.172476	0.154417	0.161173	0.596117	0.162689	Down		chr10	97651699	97681270	NM_007884	Epyc	0.0515788	0.0494909	0.0989282	0.066666
										chr13	56893789	56897790	Trpc7	ENSMUSG00000021541	NM_012035	0.464478	0.449776	0.44355	0.0792583	0.0779756	0.111627	0.452602	0.0896202	Down		chr14	14705232	14796158	Slc4a7	NM_001033270	0.605443	0.610328	0.592629	0.245174	0.2373	0.252074	0.6028	0.24485	Down		chr10	23853583	23869657	NM_011979	Vnn3	0.0434573	0.055495	0.0635238	0.0541587
										chr13	58111647	58115648	Klhl3	ENSMUSG00000014164	NM_001362415	0.389457	0.366982	0.39076	0.0933034	0.103293	0.093657	0.3824	0.096751	Down		chr14	32659767	32662006	3425401B19Rik	NM_001195097	0.699543	0.693792	0.717072	0.061461	0.0905993	0.0892258	0.703469	0.0804287	Down		chr10	93491130	93516322	NM_010401	Hal	0.125717	0.129232	0.140108	0.131686
										chr13	99898683	99902684	Cartpt	ENSMUSG00000021647	NM_013732	0.213772	0.189917	0.193757	0.0537431	0.0479018	0.0403893	0.199149	0.0473447	Down		chr14	33956096	33962720	Rbp3	NM_015745	0.178828	0.169698	0.151315	0.125844	0.133054	0.116297	0.166613	0.125065	Down		chr10	87524016	87583578	NM_008777	Pah	0.0871486	0.084321	0.101559	0.0910096
										chr13	112286450	112290451	Ankrd55	ENSMUSG00000049985	NM_029898	0.355398	0.349476	0.33621	0.115312	0.0866458	0.113846	0.347028	0.105268	Down		chr14	34043964	34046026	Gm5460	NM_001034880	0.756867	0.736843	0.820892	0.11222	0.0869481	0.118326	0.771534	0.105831	Down		chr10	88519929	88602925	NM_175418	Mybpc1	0.0578553	0.0597991	0.0812469	0.0663005
										chr13	112650310	112654311	Ddx4	ENSMUSG00000021758	NM_010029	0.869658	0.816322	0.852583	0.0214537	0.0199157	0.0571026	0.846188	0.032824	Down		chr14	37038235	37046927	Rgr	NM_021340	0.672511	0.650052	0.671559	0.168661	0.175212	0.191391	0.664707	0.178421	Down		chr10	61177344	61180442	NM_023064	Tbata	0.065375	0.0435058	0.0722732	0.0603847
										chr13	119460758	119464759	4833420G17Rik	ENSMUSG00000062822	NM_026127	0.150802	0.119742	0.156875	0.047006	0.0603094	0.0586104	0.142473	0.0553086	Down		chr14	55513984	55517087	Cpne6	NM_009947	0.420047	0.473802	0.368931	0.285836	0.239989	0.311674	0.420927	0.279166	Down		chr10	122450804	122452360	NM_016847	Avpr1a	0.0670837	0.04598	0.0803221	0.0644619
										chr14	14701024	14705025	Slc4a7	ENSMUSG00000021733	NM_001033270	0.0625678	0.0612895	0.0768825	0.0221711	0.0211826	0.0276703	0.0669132	0.0236747	Down		chr14	61341163	61358390	Ebpl	NM_026598	0.353775	0.413976	0.34848	0.312648	0.287906	0.327045	0.372077	0.3092	Down		chr10	117234414	117236580	NM_029906	9530003J23Rik	0.0964526	0.0788915	0.104923	0.0934224
										chr14	32683272	32687273	3425401B19Rik	ENSMUSG00000071540	NM_001195097	0.549567	0.55396	0.563225	0.114529	0.115732	0.116294	0.555584	0.115518	Down		chr14	66144213	66151076	Chrna2	NM_144803	0.685943	0.701324	0.694208	0.0846184	0.0755452	0.0977759	0.693825	0.0859798	Down		chr10	121036342	121099879	NM_011915	Wif1	0.0859028	0.0994352	0.105852	0.0970632
										chr14	33952002	33956003	Rbp3	ENSMUSG00000041534	NM_015745	0.199859	0.209526	0.125099	0.0695563	0.082792	0.0733981	0.178161	0.0752488	Down		chr14	77508877	77720944	Enox1	NM_172813	0.713053	0.699203	0.690624	0.126534	0.13105	0.146795	0.70096	0.134793	Down		chr11	55159343	55182959	NM_153170	Slc36a2	0.0787715	0.0754614	0.0911176	0.0817835
										chr14	34039077	34043078	Gm5460	ENSMUSG00000072624	NM_001034880	0.652876	0.719854	0.731142	0.198066	0.155871	0.18259	0.701291	0.178843	Down		chr14	80002324	80021930	Olfm4	NM_001351947	0.756911	0.775521	0.764398	0.0916105	0.069563	0.0893535	0.76561	0.083509	Down		chr10	79666606	79668367	NM_013591	Madcam1	0.064152	0.0564532	0.079824	0.0668097
										chr14	37047014	37051015	Rgr	ENSMUSG00000021804	NM_021340	0.677922	0.619151	0.655099	0.162479	0.182767	0.189897	0.650724	0.178381	Down		chr14	86656322	87139114	Diaph3	NM_019670	0.794432	0.795245	0.778639	0.0916062	0.0888786	0.108866	0.789439	0.0964503	Down		chr10	79576527	79585066	NM_011583	Theg	0.0910311	0.0908538	0.0758577	0.0859142
										chr14	55509359	55513360	Cpne6	ENSMUSG00000022212	NM_009947	0.494912	0.451363	0.488684	0.233535	0.224332	0.228328	0.478319	0.228732	Down		chr15	39200362	39681764	Rims2	NM_053271	0.702376	0.698444	0.680711	0.150562	0.146089	0.176016	0.693844	0.157556	Down		chr10	79783268	79786942	NM_001042710	Prss57	0.105337	0.0880511	0.0886554	0.0940143
										chr14	55522252	55526253	Nrl	ENSMUSG00000040632	NM_008736	0.151773	0.180681	0.169042	0.0810386	0.124718	0.108287	0.167165	0.104681	Down		chr15	54839365	54917961	Enpp2	NM_015744	0.828131	0.81561	0.810846	0.0584851	0.0689622	0.0820508	0.818196	0.0698327	Down		chr11	54372668	54426679	NM_029105	Meikin	0.0888952	0.0745393	0.0974798	0.0869714
										chr14	61358445	61362446	Ebpl	ENSMUSG00000021928	NM_026598	0.114497	0.0872909	0.124989	0.085543	0.110759	0.0786741	0.108926	0.0916586	Down		chr15	66893565	66919454	Ccn4	NM_018865	0.507227	0.50809	0.471712	0.205523	0.200301	0.227296	0.495677	0.21104	Down		chr11	46406802	46407868	NM_001013783	Fam71b	0.0761191	0.0913634	0.138213	0.101898
										chr14	66138959	66142960	Chrna2	ENSMUSG00000022041	NM_144803	0.789525	0.782204	0.762044	0.0801005	0.0880604	0.112341	0.777924	0.0935006	Down		chr15	66930866	66958534	Ndrg1	NM_008681	0.353963	0.382381	0.356133	0.321931	0.290567	0.313445	0.364159	0.308648	Down		chr11	43596111	43599511	NM_008375	Fabp6	0.117738	0.0963883	0.0937797	0.102635
										chr14	77154762	77158763	Enox1	ENSMUSG00000022012	NM_172813	0.0750652	0.0717169	0.0794094	0.0280987	0.0246332	0.0225508	0.0753972	0.0250942	Down		chr15	67106656	67111803	St3gal1	NM_009177	0.779571	0.787783	0.761305	0.148462	0.127762	0.129956	0.77622	0.135394	Down		chr11	9127651	9136100	NM_009477	Upp1	0.0714387	0.0738495	0.0779118	0.0744
										chr14	79998301	80002302	Olfm4	ENSMUSG00000022026	NM_001351947	0.69191	0.678499	0.719472	0.0758035	0.0578213	0.0772077	0.696627	0.0702775	Down		chr15	78191665	78202145	Pvalb	NM_013645	0.675924	0.6599	0.669059	0.103447	0.1133	0.110597	0.668295	0.109115	Down		chr11	5896679	5896763	NM_022879	Myl7	0.180556	0.101224	0	0.0939264
										chr14	87139224	87143225	Diaph3	ENSMUSG00000022021	NM_019670	0.302084	0.293984	0.30357	0.074255	0.0770468	0.0712677	0.299879	0.0741898	Down		chr15	80625736	80648602	Grap2	NM_010815	0.640399	0.604416	0.620961	0.124506	0.137811	0.142401	0.621926	0.134906	Down		chr11	5571926	5689337	NM_023816	Ankrd36	0.0835631	0.0821285	0.0938988	0.0865302
										chr15	39196285	39200286	Rims2	ENSMUSG00000037386	NM_053271	0.0208765	0.0244061	0.0280185	0.0046615	0.00390135	0.00417496	0.0244337	0.00424594	Down		chr15	82207152	82210412	Shisa8	NM_001207021	0.517242	0.43743	0.491344	0.168886	0.169173	0.189222	0.482005	0.17576	Down		chr11	58920869	58926903	NM_138678	Btnl10	0.0774971	0.0581899	0.100932	0.0788731
										chr15	54918146	54922147	Enpp2	ENSMUSG00000022425	NM_015744	0.206618	0.157781	0.188259	0.0692118	0.0768385	0.0570144	0.184219	0.0676882	Down		chr15	82809769	82855248	Tcf20	NM_013836	0.629322	0.604611	0.618139	0.220856	0.2442	0.233696	0.617357	0.232917	Down		chr12	17284858	17321466	NM_133699	Atp6v1c2	0.0533907	0.0483625	0.0552215	0.0523249
										chr15	66889368	66893369	Ccn4	ENSMUSG00000005124	NM_018865	0.457455	0.406463	0.469649	0.118324	0.168566	0.124745	0.444522	0.137212	Down		chr15	85779559	85801258	Ppara	NM_011144	0.777164	0.774227	0.753016	0.107844	0.106284	0.117792	0.768136	0.11064	Down		chr12	8950043	8970575	NM_010770	Matn3	0.0780781	0.0950543	0.0876139	0.0869154
										chr15	66967641	66971642	Ndrg1	ENSMUSG00000005125	NM_008681	0.0744549	0.0660076	0.0595048	0.0257812	0.033361	0.0344493	0.0666558	0.0311972	Down		chr15	86141557	86183648	Cerk	NM_145475	0.642041	0.636017	0.629827	0.186143	0.178218	0.200601	0.635962	0.18832	Down		chr12	10372062	10390133	NM_027588	Nt5c1b	0.0397621	0.0500073	0.078441	0.0560701
										chr15	67174882	67178883	St3gal1	ENSMUSG00000013846	NM_009177	0.0528369	0.0478078	0.0592162	0.0244622	0.0216794	0.0261163	0.053287	0.024086	Down		chr15	101117881	101119721	Ankrd33	NM_144790	0.198064	0.176987	0.267287	0.168025	0.152109	0.138557	0.214113	0.152897	Down		chr12	24710346	24713232	NM_009104	Rrm2	0.0882078	0.0720104	0.0754231	0.0785471
										chr15	78204400	78208401	Pvalb	ENSMUSG00000005716	NM_013645	0.52646	0.527719	0.548352	0.088887	0.0819079	0.095246	0.534177	0.0886803	Down		chr15	102030278	102031961	Krt18	NM_010664	0.855196	0.84875	0.841236	0.0854055	0.0922673	0.113041	0.848394	0.0969047	Down		chr12	31520343	31557323	NM_011867	Slc26a4	0.120087	0.110677	0.122684	0.117816
										chr15	80621482	80625483	Grap2	ENSMUSG00000042351	NM_010815	0.664132	0.61912	0.662989	0.114734	0.147281	0.144792	0.648747	0.135602	Down		chr16	26626155	26715068	Il1rap	NM_008364	0.791784	0.779468	0.784834	0.0787166	0.0874203	0.0891084	0.785362	0.0850817	Down		chr11	82059966	82062311	NM_011330	Ccl11	0.0642437	0.0631248	0.0427309	0.0566998
										chr15	82210815	82214816	Shisa8	ENSMUSG00000096883	NM_001207021	0.0813056	0.0729517	0.0720268	0.0230868	0.0198341	0.0182131	0.075428	0.020378	Down		chr16	35397457	35488764	Pdia5	NM_028295	0.637135	0.645154	0.639355	0.194769	0.180349	0.197479	0.640548	0.190865	Down		chr11	83853048	83904931	NM_009330	Hnf1b	0.0532884	0.0595285	0.0759881	0.062935
										chr15	82910134	82914135	Tcf20	ENSMUSG00000041852	NM_013836	0.340424	0.302841	0.363762	0.148478	0.113195	0.14058	0.335675	0.134084	Down		chr16	36939286	36962749	Hcls1	NM_008225	0.528741	0.546912	0.532855	0.210252	0.171708	0.192117	0.536169	0.191359	Down		chr11	82176823	82177744	NM_011329	Ccl1	0.0535926	0.0740149	0.186799	0.104802
										chr15	85733775	85737776	Ppara	ENSMUSG00000022383	NM_011144	0.125441	0.109784	0.118068	0.0206211	0.0207919	0.0267638	0.117764	0.0227256	Down		chr16	56206531	56270792	Impg2	NM_174876	0.619804	0.625277	0.59154	0.21101	0.199186	0.232281	0.612207	0.214159	Down		chr11	77012440	77031677	NM_010484	Slc6a4	0.0767198	0.0886813	0.106997	0.0907993
										chr15	86184141	86188142	Cerk	ENSMUSG00000035891	NM_145475	0.0711344	0.0734534	0.0600268	0.0479183	0.0472741	0.0498933	0.0682048	0.0483619	Down		chr16	56914343	56925927	Lnp1	NM_001347042	0.669996	0.68283	0.626416	0.0866894	0.0641116	0.1138	0.659748	0.0882002	Down		chr11	76906567	76916029	NM_025655	Tmigd1	0.0925884	0.0809296	0.124266	0.0992612
										chr15	97245287	97249288	Amigo2	ENSMUSG00000048218	NM_178114	0.178435	0.146207	0.167626	0.0401732	0.0410883	0.0448413	0.164089	0.0420343	Down		chr16	59409381	59461678	Gabrr3	NM_001081190	0.742445	0.75528	0.733003	0.11608	0.0989739	0.129822	0.743576	0.114959	Down		chr11	94479095	94483286	NM_144827	Spata20	0.127043	0.168479	0.133357	0.14296
										chr15	101113754	101117755	Ankrd33	ENSMUSG00000047034	NM_144790	0.335397	0.384298	0.376746	0.208623	0.187341	0.125845	0.36548	0.173936	Down		chr16	59493596	59598893	Crybg3	NM_174848	0.767271	0.755237	0.756155	0.119272	0.126383	0.138184	0.759554	0.127946	Down		chr11	95141223	95143481	NM_007867	Dlx4	0.021729	0.0239645	0.0231756	0.0229564
										chr15	102026215	102030216	Krt18	ENSMUSG00000023043	NM_010664	0.454634	0.426635	0.439563	0.108123	0.104278	0.134872	0.440277	0.115758	Down		chr16	90833272	90904480	Eva1c	NM_027627	0.649861	0.630797	0.635289	0.115943	0.128509	0.129771	0.638649	0.124741	Down		chr11	96273541	96274859	NM_008270	Hoxb9	0.00231482	0.0015015	0.00277778	0.00219803
										chr16	26579704	26583705	Il1rap	ENSMUSG00000022514	NM_008364	0.186627	0.185968	0.193289	0.0370826	0.0306516	0.0410833	0.188628	0.0362725	Down		chr17	5988012	6044151	Synj2	NM_011523	0.718068	0.694152	0.694962	0.0992582	0.10494	0.124223	0.702394	0.109474	Down		chr11	69047960	69051061	NM_011496	Aurkb	0.121596	0.119422	0.070005	0.103674
										chr16	35488873	35492874	Pdia5	ENSMUSG00000022844	NM_028295	0.202991	0.188969	0.184586	0.0413569	0.0370514	0.0464311	0.192182	0.0416131	Down		chr17	7172344	7300341	Rps6ka2	NM_011299	0.592717	0.578135	0.579946	0.226616	0.2285	0.242761	0.583599	0.232626	Down		chr11	67925092	67963591	NM_027963	Cfap52	0.0627368	0.0745236	0.0788436	0.0720347
										chr16	36932982	36936983	Hcls1	ENSMUSG00000022831	NM_008225	0.668965	0.746922	0.702677	0.19732	0.100937	0.171658	0.706188	0.156638	Down		chr17	26738974	26771407	Crebrf	NM_029870	0.720815	0.709782	0.68104	0.147994	0.143305	0.199139	0.703879	0.163479	Down		chr11	67855480	67920048	NM_173754	Usp43	0.109393	0.10264	0.131289	0.114441
										chr16	56202312	56206313	Impg2	ENSMUSG00000035270	NM_174876	0.218806	0.280183	0.298281	0.129437	0.143489	0.135629	0.265757	0.136185	Down		chr17	27144881	27155735	Ip6k3	NM_173027	0.568509	0.533879	0.541148	0.135675	0.145803	0.146035	0.547845	0.142504	Down		chr12	76121729	76165675	NM_010157	Esr2	0.0842531	0.086883	0.101342	0.0908259
										chr16	56925939	56929940	Lnp1	ENSMUSG00000109588	NM_001347042	0.676915	0.669827	0.647822	0.0698214	0.0948752	0.0928	0.664855	0.0858322	Down		chr17	28066935	28078279	Tcp11	NM_013687	0.639081	0.588996	0.632666	0.150177	0.156698	0.164631	0.620247	0.157169	Down		chr12	76198792	76243145	NM_019784	Tex21	0.0701576	0.0756436	0.0908089	0.07887
										chr16	59405381	59409382	Gabrr3	ENSMUSG00000074991	NM_001081190	0.590432	0.488132	0.516551	0.166766	0.177881	0.213067	0.531705	0.185905	Down		chr17	30956747	31008741	Umodl1	NM_177465	0.750821	0.728939	0.735223	0.0870859	0.0939054	0.105886	0.738328	0.0956258	Down		chr12	103689731	103692021	NM_026687	Serpina1f	0.0138835	0.0287498	0.0384166	0.0270166
										chr16	59599047	59603048	Crybg3	ENSMUSG00000022723	NM_174848	0.216501	0.210569	0.220505	0.0413313	0.0384279	0.0474046	0.215858	0.0423879	Down		chr17	33875824	33888495	Kifc1	NM_001195298	0.739784	0.753254	0.712682	0.168631	0.145447	0.192076	0.73524	0.168718	Down		chr12	103451074	103455159	NM_145449	Ifi27l2b	0.114692	0.0450175	0.0666338	0.0754479
										chr16	90828858	90832859	Eva1c	ENSMUSG00000039903	NM_027627	0.102056	0.102558	0.12367	0.0357733	0.0311699	0.0161233	0.109428	0.0276889	Down		chr17	43590597	43611979	Pla2g7	NM_013737	0.678944	0.66918	0.652922	0.135349	0.143742	0.168459	0.667016	0.149183	Down		chr13	4132793	4148598	NM_134066	Akr1c18	0.0403839	0.0383843	0.0423605	0.0403762
										chr16	92290388	92294389	Kcne2	ENSMUSG00000039672	NM_134110	0.477739	0.464372	0.454183	0.14483	0.14625	0.163345	0.465431	0.151475	Down		chr17	46912696	46923547	Prph2	NM_008938	0.178071	0.206659	0.158577	0.130499	0.14487	0.130738	0.181102	0.135369	Down		chr12	112852055	112853842	NM_019925	Gpr132	0.0696267	0.0824482	0.0466408	0.0662386
										chr17	5973585	5977586	Synj2	ENSMUSG00000023805	NM_011523	0.672114	0.613166	0.682129	0.12298	0.138869	0.133369	0.655803	0.131739	Down		chr17	47387489	47392002	Guca1b	NM_146079	0.516449	0.567172	0.472894	0.290047	0.234523	0.325508	0.518838	0.283359	Down		chr13	41102756	41107954	NM_008104	Gcm2	0.0942719	0.0820247	0.120699	0.0989985
										chr17	7168114	7172115	Rps6ka2	ENSMUSG00000023809	NM_011299	0.0485828	0.0480631	0.034965	0.0400294	0.0325961	0.0338536	0.0438703	0.035493	Down		chr17	47394656	47398419	Guca1a	NM_008189	0.226074	0.259461	0.201183	0.132613	0.115419	0.159859	0.228906	0.135964	Down		chr13	34926536	34952964	NM_025750	4933417A18Rik	0.0747943	0.091333	0.0884145	0.0848473
										chr17	26713649	26717650	Crebrf	ENSMUSG00000048249	NM_029870	0.0740767	0.0649884	0.0945227	0.0158601	0.0149724	0.011604	0.0778626	0.0141455	Down		chr17	48422961	48430609	Apobec2	NM_009694	0.512747	0.529044	0.522171	0.227441	0.20415	0.222044	0.52132	0.217878	Down		chr13	53468168	53470710	NM_013601	Msx2	0.0353368	0.0579197	0.0482207	0.0471591
										chr17	27165764	27169765	Ip6k3	ENSMUSG00000024210	NM_173027	0.62303	0.649667	0.595476	0.201536	0.173167	0.216526	0.622724	0.197076	Down		chr17	58879077	58985472	Pdzph1	NM_027001	0.70951	0.71312	0.687794	0.115293	0.104325	0.12836	0.703475	0.115993	Down		chr13	55402457	55413637	NM_011392	Slc34a1	0.0921726	0.11362	0.105894	0.103896
										chr17	28078584	28082585	Tcp11	ENSMUSG00000062859	NM_013687	0.150517	0.147029	0.144979	0.0703344	0.0720163	0.0761434	0.147508	0.0728314	Down		chr17	71744515	71750680	Pcare	NM_146082	0.209028	0.229442	0.216733	0.124735	0.146924	0.13008	0.218401	0.133913	Down		chr13	55418098	55424768	NM_021489	F12	0.0676515	0.0853485	0.0847412	0.0792471
										chr17	30952682	30956683	Umodl1	ENSMUSG00000054134	NM_177465	0.555854	0.527179	0.532295	0.0963275	0.0856391	0.111789	0.538443	0.0979185	Down		chr17	72920552	72939444	Lbh	NM_029999	0.37435	0.355978	0.342248	0.277189	0.284812	0.307862	0.357526	0.289954	Down		chr13	55826068	55828940	NM_011097	Pitx1	0.00484393	0.00459852	0.00343198	0.00429148
										chr17	33888633	33892634	Kifc1	ENSMUSG00000079553	NM_001195298	0.107356	0.107268	0.0785713	0.0355912	0.0278625	0.0419591	0.0977317	0.0351376	Down		chr18	12645885	12736763	Ttc39c	NM_028341	0.623426	0.662035	0.609519	0.174292	0.160409	0.185177	0.63166	0.173293	Down		chr13	56440489	56470472	NM_177809	Slc25a48	0.0963394	0.104	0.108211	0.10285
										chr17	43566450	43570451	Pla2g7	ENSMUSG00000023913	NM_013737	0.154939	0.132478	0.122477	0.0758195	0.074201	0.0642234	0.136631	0.0714146	Down		chr18	14785594	14898128	Taf4b	NM_001100449	0.746172	0.746493	0.724111	0.10147	0.0999552	0.114983	0.738926	0.105469	Down		chr13	56542704	56546362	NM_010702	Lect2	0.117193	0.101996	0.10118	0.106789
										chr17	46908477	46912478	Prph2	ENSMUSG00000023978	NM_008938	0.154312	0.178452	0.159566	0.0906673	0.113822	0.114476	0.16411	0.106322	Down		chr18	20667438	20673738	Ttr	NM_013697	0.74773	0.74791	0.730144	0.0965771	0.104615	0.128927	0.741928	0.11004	Down		chr13	58555689	58608807	NM_022317	Slc28a3	0.0905987	0.0945934	0.110923	0.0987049
										chr17	47383392	47387393	Guca1b	ENSMUSG00000023979	NM_146079	0.165632	0.35884	0.166824	0.12176	0.135471	0.0887729	0.230432	0.115335	Down		chr18	24711608	25132993	Fhod3	NM_175276	0.6502	0.652102	0.634763	0.176658	0.17021	0.195489	0.645689	0.180786	Down		chr13	73664121	73675929	NM_001040692	Slc6a18	0.0556222	0.066996	0.101438	0.0746855
										chr17	47398606	47402607	Guca1a	ENSMUSG00000023982	NM_008189	0.296172	0.297124	0.312326	0.161732	0.153699	0.143584	0.301874	0.153005	Down		chr18	37663944	37840129	Pcdhga1	NM_033584	0.491989	0.474838	0.482653	0.0539688	0.0551509	0.0625506	0.48316	0.0572235	Down		chr14	8225765	8254861	NM_053115	Acox2	0.0892425	0.0933909	0.112113	0.098249
										chr17	48430728	48434729	Apobec2	ENSMUSG00000040694	NM_009694	0.490009	0.473243	0.447546	0.25	0.207568	0.247357	0.470266	0.234975	Down		chr18	37676495	37840129	Pcdhga3	NM_033586	0.480378	0.46367	0.472953	0.0555652	0.0573946	0.0637602	0.472334	0.0589067	Down		chr14	41080038	41091291	NM_027094	Dydc1	0.0421296	0.0415914	0.0522585	0.0453265
										chr17	58989375	58993376	Pdzph1	ENSMUSG00000024227	NM_027001	0.348618	0.355357	0.255393	0.159272	0.160499	0.168525	0.319789	0.162765	Down		chr18	61198137	61200379	Slc26a2	NM_007885	0.751004	0.753276	0.690294	0.148554	0.169413	0.199288	0.731525	0.172418	Down		chr14	41049300	41060495	NM_027717	Dydc2	0.0701258	0.110945	0.0780538	0.086375
										chr17	71750905	71754906	Pcare	ENSMUSG00000044375	NM_146082	0.174632	0.239997	0.198665	0.110019	0.102548	0.110571	0.204431	0.107712	Down		chr18	61222604	61288209	Pde6a	NM_146086	0.553103	0.582046	0.543513	0.199435	0.177662	0.203057	0.559554	0.193385	Down		chr14	34511918	34520735	NM_030062	9230112D13Rik	0.118512	0.11039	0.11344	0.114114
										chr17	72916304	72920305	Lbh	ENSMUSG00000024063	NM_029999	0.112095	0.100295	0.103623	0.0409769	0.0330364	0.0366736	0.105338	0.0368956	Down		chr18	61494839	61521992	Arhgef37	NM_177828	0.621773	0.598921	0.607221	0.126765	0.128651	0.144789	0.609305	0.133402	Down		chr14	62392820	62454198	NM_172810	Gucy1b2	0.0927836	0.101466	0.11064	0.10163
										chr17	84185947	84189948	Zfp36l2	ENSMUSG00000045817	NM_001001806	0.0357577	0.0301819	0.03559	0.0101862	0.0140817	0.016299	0.0338432	0.0135223	Down		chr18	65157270	65212886	Nedd4l	NM_031881	0.734087	0.735269	0.724067	0.13421	0.136322	0.149177	0.731141	0.139903	Down		chr14	63200374	63239148	NM_008092	Gata4	0.0755649	0.0847286	0.105214	0.0885025
										chr18	12641532	12645533	Ttc39c	ENSMUSG00000024424	NM_028341	0.0857946	0.07678	0.0906206	0.0315031	0.0357324	0.013987	0.0843984	0.0270741	Down		chr18	65266070	65376124	Alpk2	NM_001037294	0.748068	0.730112	0.728733	0.093998	0.10745	0.111993	0.735638	0.10448	Down		chr14	34088055	34099750	NM_013473	Anxa8	0.116463	0.118946	0.118538	0.117982
										chr18	14781244	14785245	Taf4b	ENSMUSG00000054321	NM_001100449	0.110613	0.0940754	0.120682	0.0216436	0.0155691	0.0176623	0.108457	0.0182916	Down		chr18	65956863	65968047	Cplx4	NM_145493	0.130829	0.160198	0.146522	0.175472	0.173118	0.166476	0.14585	0.171689	Down		chr14	63971224	63985747	NM_026359	4930578I06Rik	0.17844	0.182356	0.206136	0.188977
										chr18	20663249	20667250	Ttr	ENSMUSG00000061808	NM_013697	0.603748	0.568701	0.582857	0.170619	0.187765	0.188046	0.585102	0.182144	Down		chr18	77188094	77254834	St8sia5	NM_013666	0.70495	0.691078	0.696683	0.103922	0.117886	0.116762	0.69757	0.112857	Down		chr14	59133403	59140847	NM_026461	1700129C05Rik	0.0845594	0.0902614	0.117682	0.0975009
										chr18	24706622	24710623	Fhod3	ENSMUSG00000034295	NM_175276	0.0632274	0.0572091	0.0662311	0.0111053	0.0138453	0.0137409	0.0622225	0.0128972	Down		chr19	4085559	4087136	Cabp2	NM_013878	0.805722	0.799001	0.779134	0.133428	0.109502	0.138726	0.794619	0.127219	Down		chr14	75084745	75127588	NM_027581	Lrrc63	0.0433062	0.0448845	0.0680047	0.0520652
										chr18	35213024	35217025	Lrrtm2	ENSMUSG00000071862	NM_178005	0.298647	0.24726	0.301546	0.197937	0.195241	0.192371	0.282484	0.195183	Down		chr19	4135986	4137556	Cabp4	NM_144532	0.24469	0.266495	0.217189	0.202261	0.170799	0.189844	0.242791	0.187635	Down		chr14	75660675	75667019	NM_029230	Erich6b	0.0783594	0.0943854	0.107116	0.093287
										chr18	37659774	37663775	Pcdhga1	ENSMUSG00000103144	NM_033584	0.58668	0.5902	0.589595	0.0359316	0.0361193	0.0522865	0.588825	0.0414458	Down		chr19	6845063	6856139	Ccdc88b	NM_001081291	0.464281	0.457834	0.450851	0.116546	0.123608	0.134862	0.457655	0.125005	Down		chr14	65819965	65830728	NM_028039	Esco2	0.0339264	0.0434792	0.0676951	0.0483669
										chr18	37672334	37676335	Pcdhga3	ENSMUSG00000104346	NM_033586	0.594517	0.58629	0.555852	0.0383011	0.020263	0.042877	0.578886	0.0338137	Down		chr19	8160553	8216673	Slc22a29	NM_172776	0.746183	0.74947	0.746175	0.071276	0.0629053	0.0793132	0.747276	0.0711648	Down		chr14	66028023	66075722	NM_009618	Adam2	0.104957	0.10344	0.123974	0.11079
										chr18	61209596	61213597	Slc26a2	ENSMUSG00000034320	NM_007885	0.0727919	0.073122	0.0547325	0.0648944	0.0648951	0.0664344	0.0668822	0.0654079	Down		chr19	8885929	8890441	Lbhd1	NM_001286103	0.0770922	0.0869662	0.0606278	0.0445198	0.0532298	0.0430013	0.0748954	0.0469169	Down		chr14	70521325	70522043	NM_011359	Sftpc	0.109572	0.120367	0.117647	0.115862
										chr18	61218473	61222474	Pde6a	ENSMUSG00000024575	NM_146086	0.306141	0.333772	0.282455	0.150685	0.176073	0.151157	0.307456	0.159305	Down		chr19	20373713	20382758	Anxa1	NM_010730	0.83728	0.796987	0.860485	0.0749442	0.111322	0.0635505	0.831584	0.0832722	Down		chr14	106135862	106135862	NR_073203	Trim52	0.0869565	0	0.0714286	0.052795
										chr18	61534536	61538537	Arhgef37	ENSMUSG00000045094	NM_177828	0.219733	0.170691	0.221416	0.0892067	0.109641	0.0924264	0.203947	0.0970914	Down		chr19	24095424	24136823	Tjp2	NM_011597	0.701475	0.6668	0.685022	0.169405	0.191665	0.187277	0.684432	0.182782	Down		chr15	4901186	4962167	NM_001166066	Mroh2b	0.0436555	0.0432458	0.0613998	0.0494337
										chr18	65021526	65025527	Nedd4l	ENSMUSG00000024589	NM_031881	0.615844	0.519372	0.607356	0.129513	0.160029	0.13822	0.580857	0.142587	Down		chr19	25001650	25201047	Dock8	NM_028785	0.688197	0.679037	0.671155	0.120472	0.122807	0.138221	0.679463	0.127167	Down		chr15	4733659	4803642	NM_016704	C6	0.0357274	0.0508519	0.0600146	0.0488646
										chr18	65391888	65395889	Alpk2	ENSMUSG00000032845	NM_001037294	0.804973	0.80175	0.776849	0.0750165	0.0616642	0.0859061	0.794524	0.0741956	Down		chr19	25380493	25433583	Kank1	NM_181404	0.643779	0.624778	0.629661	0.148272	0.152918	0.156453	0.632739	0.152547	Down		chr15	31441316	31451543	NM_145852	Ropn1l	0.213254	0.194998	0.231234	0.213162
										chr18	65968178	65972179	Cplx4	ENSMUSG00000024519	NM_145493	0.330302	0.352955	0.320187	0.20733	0.204181	0.196346	0.334481	0.202619	Down		chr19	27324750	27333923	Kcnv2	NM_183179	0.283815	0.312762	0.262157	0.220084	0.208934	0.225789	0.286245	0.218269	Down		chr15	10504482	10556650	NM_029430	Ttc23l	0.0655917	0.0737343	0.0939288	0.0777516
										chr18	77183846	77187847	St8sia5	ENSMUSG00000025425	NM_013666	0.199367	0.19243	0.185867	0.0797791	0.0733668	0.0823203	0.192555	0.0784887	Down		chr19	29951670	29959041	Il33	NM_133775	0.79412	0.818003	0.793327	0.0774302	0.0385487	0.0795868	0.801817	0.0651886	Down		chr15	39756196	39760403	NM_029422	Dcstamp	0.258735	0.207098	0.234868	0.233567
										chr19	4081518	4085519	Cabp2	ENSMUSG00000024857	NM_013878	0.47262	0.489727	0.490444	0.225236	0.194821	0.211147	0.484264	0.210401	Down		chr19	46531338	46571042	Arl3	NM_019718	0.485844	0.506911	0.477046	0.225906	0.241267	0.239031	0.489934	0.235401	Down		chr15	52297885	52335264	NM_172816	Slc30a8	0.0749774	0.0892799	0.0806855	0.0816476
										chr19	4137609	4141610	Cabp4	ENSMUSG00000024842	NM_144532	0.181013	0.289051	0.256431	0.192208	0.183635	0.147362	0.242165	0.174401	Down		chr19	53679407	53864190	Rbm20	NM_001170847	0.62964	0.606796	0.609907	0.144419	0.155268	0.16554	0.615448	0.155076	Down		chr15	35302299	35302893	NM_054049	Osr2	0.00686274	0.00210526	0.00181818	0.0035954
										chr19	4137798	4141799	Gpr152	ENSMUSG00000044724	NM_206973	0.186173	0.304314	0.26379	0.200948	0.185252	0.163085	0.251425	0.183095	Down		chr19	56406415	56441095	Casp7	NM_007611	0.658165	0.621273	0.638132	0.127085	0.13591	0.140723	0.63919	0.134573	Down		chr15	85537388	85579450	NM_009528	Wnt7b	0.107989	0.113914	0.11048	0.110794
										chr19	6856211	6860212	Ccdc88b	ENSMUSG00000047810	NM_001081291	0.593977	0.59146	0.588368	0.160153	0.124655	0.171701	0.591269	0.15217	Down		chr19	58238390	58452348	Gfra1	NM_010279	0.655664	0.636017	0.641808	0.163865	0.172962	0.177776	0.644496	0.171535	Down		chr15	85019219	85022397	NM_023478	Upk3a	0.111088	0.102935	0.0684196	0.0941476
										chr19	8216900	8220901	Slc22a29	ENSMUSG00000075044	NM_172776	0.454749	0.525104	0.501857	0.150109	0.145907	0.161345	0.493903	0.152454	Down		chr19	58799360	58858889	Hspa12a	NM_175199	0.565307	0.545639	0.578443	0.212818	0.206636	0.20623	0.56313	0.208561	Down		chr15	82301006	82314343	NM_029066	Wbp2nl	0.0694346	0.0662716	0.0845075	0.0734046
										chr19	8881877	8885878	Lbhd1	ENSMUSG00000096740	NM_001286103	0.171282	0.208991	0.16809	0.0970358	0.109648	0.0985743	0.182788	0.101753	Down		chr2	4978251	4985411	Ucma	NM_026754	0.751651	0.728348	0.7704	0.0664713	0.0713905	0.0534086	0.750133	0.0637568	Down		chr15	96996989	97017842	NM_027052	Slc38a4	0.0675356	0.0747879	0.0882246	0.0768493
										chr19	8927356	8931357	Rom1	ENSMUSG00000071648	NM_009073	0.0520602	0.0384053	0.0501415	0.0250976	0.0402154	0.023557	0.046869	0.0296233	Down		chr2	4991392	5008695	Mcm10	NM_027290	0.846219	0.823294	0.836242	0.0740268	0.0808915	0.0824258	0.835252	0.0791147	Down		chr15	103404825	103426355	NM_028797	Gtsf1	0.0317708	0.0310824	0.0993032	0.0540522
										chr19	20388671	20392672	Anxa1	ENSMUSG00000024659	NM_010730	0.715821	0.711636	0.679543	0.121737	0.0961341	0.158916	0.702333	0.125595	Down		chr2	5021350	5052705	Optn	NM_181848	0.667742	0.675692	0.659468	0.151509	0.135927	0.155291	0.667634	0.147576	Down		chr16	11315952	11319958	NM_011608	Tnfrsf17	0.101337	0.0812403	0.110057	0.0975447
										chr19	24223128	24227129	Tjp2	ENSMUSG00000024812	NM_011597	0.178999	0.160547	0.176866	0.0768148	0.0911555	0.09115	0.172137	0.0863734	Down		chr2	6100335	6112030	Proser2	NM_144883	0.633604	0.58553	0.602048	0.114847	0.123502	0.125189	0.607061	0.121179	Down		chr16	3707974	3716062	NM_019453	Mefv	0.0319787	0.0277335	0.0412797	0.033664
										chr19	24997528	25001529	Dock8	ENSMUSG00000052085	NM_028785	0.120735	0.128702	0.127874	0.0316677	0.0282912	0.0238844	0.12577	0.0279478	Down		chr2	6354791	6441742	Usp6nl	NM_181399	0.527626	0.541803	0.515608	0.260642	0.24941	0.270875	0.528345	0.260309	Down		chr16	4988341	4994603	NM_027669	Septin12	0.0694779	0.047289	0.0928109	0.0698593
										chr19	25234974	25238975	Kank1	ENSMUSG00000032702	NM_181404	0.079888	0.0865335	0.0558748	0.0197678	0.0146618	0.023876	0.0740988	0.0194352	Down		chr2	17348693	17728861	Nebl	NM_028757	0.740992	0.727765	0.724497	0.0903125	0.0930202	0.107326	0.731085	0.0968861	Down		chr15	75108542	75109667	NM_001099217	Ly6c2	0.0569445	0.0591168	0.0611112	0.0590575
										chr19	27320618	27324619	Kcnv2	ENSMUSG00000047298	NM_183179	0.259623	0.236708	0.238078	0.1063	0.116932	0.113488	0.244803	0.11224	Down		chr2	32416137	32449324	Slc25a25	NM_146118	0.319104	0.348377	0.308734	0.234351	0.221278	0.240462	0.325405	0.23203	Down		chr15	74851038	74854225	NM_009991	Cyp11b2	0.085034	0.0614407	0.0621218	0.0695322
										chr19	29923112	29927113	Il33	ENSMUSG00000024810	NM_133775	0.680867	0.651726	0.714822	0.118899	0.130025	0.110268	0.682471	0.119731	Down		chr2	60420012	60551130	Pla2r1	NM_008867	0.70031	0.691136	0.674058	0.15773	0.154891	0.179981	0.688501	0.164201	Down		chr15	74606110	74627443	NM_001177437	Mroh4	0.0686016	0.07887	0.0979119	0.0817945
										chr19	46571182	46575183	Arl3	ENSMUSG00000025035	NM_019718	0.0802575	0.0659054	0.0761158	0.0346431	0.0423616	0.0385904	0.0740929	0.0385317	Down		chr2	68211918	68469877	Stk39	NM_016866	0.676234	0.665124	0.663222	0.160434	0.165273	0.175968	0.668193	0.167225	Down		chr16	48433340	48630812	NM_010816	Morc1	0.059838	0.0673251	0.0780807	0.0684146
										chr19	53675305	53679306	Rbm20	ENSMUSG00000043639	NM_001170847	0.168308	0.157529	0.146478	0.0321212	0.0284376	0.032424	0.157438	0.0309942	Down		chr2	69194420	69202916	Spc25	NM_025565	0.815144	0.829124	0.822597	0.120736	0.100949	0.115531	0.822289	0.112405	Down		chr16	46035872	46118092	NM_032465	Cd96	0.0812844	0.0871032	0.0865047	0.0849641
										chr19	54043258	54047259	Adra2a	ENSMUSG00000033717	NM_007417	0.0941753	0.0853263	0.0930885	0.0156274	0.0149217	0.0143	0.0908634	0.0149497	Down		chr2	69649283	69667205	Bbs5	NM_028284	0.66561	0.675432	0.652501	0.187611	0.165806	0.192436	0.664514	0.181951	Down		chr16	45612531	45620141	NM_008099	Gcsam	0.0457292	0.0725168	0.0910257	0.0697572
										chr19	56395128	56399129	Casp7	ENSMUSG00000025076	NM_007611	0.257313	0.236868	0.281522	0.0546075	0.0600065	0.063718	0.258568	0.059444	Down		chr2	103372764	103372764	A930006I01Rik	NR_040332	0.0909091	0.173913	0.047619	0	0	0	0.104147	0	Down		chr16	44768008	44794340	NM_021325	Cd200r1	0.0601019	0.0633462	0.109351	0.0775996
										chr19	58453398	58457399	Gfra1	ENSMUSG00000025089	NM_010279	0.0249421	0.0188796	0.0225351	0.0044439	0.00690054	0.00933508	0.0221189	0.00689317	Down		chr2	114011028	114011134	Gjd2	NM_010290	0.730151	0.622653	0.565457	0.168831	0.311318	0.252525	0.63942	0.244225	Down		chr16	56806682	56823855	NM_019631	Tmem45a	0.0536294	0.0442743	0.0767166	0.0582068
										chr19	58858984	58862985	Hspa12a	ENSMUSG00000025092	NM_175199	0.171291	0.162846	0.173282	0.064876	0.0551569	0.0667269	0.16914	0.0622533	Down		chr2	114047465	114050031	Actc1	NM_009608	0.805375	0.771882	0.76549	0.106898	0.13987	0.144394	0.780916	0.130387	Down		chr16	56724754	56793661	NM_172825	Adgrg7	0.051888	0.0519406	0.0729311	0.0589199
										chr2	4974121	4978122	Ucma	ENSMUSG00000026668	NM_026754	0.718248	0.703666	0.758806	0.0813753	0.100915	0.0704468	0.726907	0.0842457	Down		chr2	126593960	126616569	Hdc	NM_008230	0.68778	0.685734	0.675603	0.093342	0.0962658	0.117265	0.683039	0.102291	Down		chr16	17545483	17559211	NM_029053	Lrrc74b	0.0542537	0.0444157	0.0635225	0.054064
										chr2	5010791	5014792	Mcm10	ENSMUSG00000026669	NM_027290	0.335116	0.316238	0.316999	0.050432	0.0540594	0.0577607	0.322784	0.054084	Down		chr2	127856833	128123136	Acoxl	NM_028765	0.69383	0.683954	0.689529	0.111816	0.112774	0.119118	0.689104	0.114569	Down		chr16	20309775	20311892	NM_183158	Cyp2ab1	0.238521	0.18315	0.173102	0.198258
										chr2	5062117	5066118	Optn	ENSMUSG00000026672	NM_181848	0.172514	0.161367	0.186336	0.0767717	0.0674454	0.0659657	0.173406	0.0700609	Down		chr2	129802540	129811200	Stk35	NM_183262	0.147025	0.234135	0.180147	0.228324	0.222019	0.213235	0.187102	0.221193	Down		chr16	22931075	22939635	NM_021564	Fetub	0.0379224	0.0538055	0.0624572	0.051395
										chr2	6128185	6132186	Proser2	ENSMUSG00000045319	NM_144883	0.123261	0.120877	0.130466	0.0773332	0.0786116	0.0824984	0.124868	0.0794811	Down		chr2	130014402	130048400	Tgm3	NM_009374	0.742066	0.744434	0.723743	0.101318	0.101398	0.118479	0.736748	0.107065	Down		chr16	23157224	23157594	NM_009605	Adipoq	0.020202	0.0325686	0.0355311	0.0294339
										chr2	6350735	6354736	Usp6nl	ENSMUSG00000039046	NM_181399	0.244508	0.243138	0.228815	0.204409	0.235857	0.245071	0.23882	0.228446	Down		chr2	136083220	136172264	Pak7	NM_172858	0.726481	0.722043	0.712084	0.109315	0.11359	0.130193	0.720203	0.117699	Down		chr16	97471133	97502841	NM_020622	Fam3b	0.0579307	0.0609945	0.0785099	0.0658117
										chr2	17729134	17733135	Nebl	ENSMUSG00000053702	NM_028757	0.116951	0.09808	0.0941769	0.0275565	0.0298515	0.0355772	0.103069	0.0309951	Down		chr2	137083023	137114257	Jag1	NM_013822	0.483478	0.468719	0.454757	0.178921	0.175334	0.190644	0.468985	0.181633	Down		chr16	94330496	94335940	NM_133229	Ripply3	0.114676	0.137392	0.161307	0.137791
										chr2	32449470	32453471	Slc25a25	ENSMUSG00000026819	NM_146118	0.11476	0.109094	0.108514	0.0386071	0.0488811	0.0365979	0.110789	0.041362	Down		chr2	145941848	145963535	Cfap61	NM_175280	0.548439	0.560106	0.543374	0.170593	0.147865	0.176586	0.55064	0.165015	Down		chr15	101564881	101571831	NM_133357	Krt75	0.0756293	0.099392	0.103445	0.0928222
										chr2	60551308	60555309	Pla2r1	ENSMUSG00000054580	NM_008867	0.123362	0.105022	0.163271	0.122984	0.109962	0.0990704	0.130552	0.110672	Down		chr2	167104352	167186623	Kcnb1	NM_008420	0.336697	0.363883	0.325874	0.281936	0.279303	0.286901	0.342151	0.282713	Down		chr15	98772475	98774963	NM_011718	Wnt10b	0.0285795	0.0191487	0.0219285	0.0232189
										chr2	68469981	68473982	Stk39	ENSMUSG00000027030	NM_016866	0.0406745	0.0475627	0.0362311	0.0181275	0.015722	0.0125595	0.0414894	0.0154697	Down		chr2	167203323	167238420	Ptgis	NM_008968	0.721625	0.707077	0.694106	0.0956599	0.103033	0.123521	0.707602	0.107405	Down		chr15	99581152	99584042	NM_009699	Aqp2	0.0794091	0.0759844	0.053664	0.0696858
										chr2	69204213	69208214	Spc25	ENSMUSG00000005233	NM_025565	0.226638	0.192535	0.215744	0.0204972	0.0398131	0.0246779	0.211639	0.0283294	Down		chr2	172551834	172557376	Tfap2c	NM_009335	0.437152	0.438209	0.422855	0.091899	0.0901826	0.102982	0.432738	0.095021	Down		chr15	101676528	101678223	NM_010669	Krt6b	0.0505145	0.0395585	0.0998566	0.0633099
										chr2	69645170	69649171	Bbs5	ENSMUSG00000063145	NM_028284	0.195334	0.198112	0.185503	0.115916	0.0930038	0.113729	0.192983	0.10755	Down		chr2	180466026	180474244	Slco4a1	NM_148933	0.388106	0.413507	0.35684	0.222647	0.195734	0.236691	0.386151	0.218357	Down		chr8	5086155	5103183	NM_011388	Slc10a2	0.0582205	0.0514387	0.0929748	0.0675446
										chr2	114011619	114015620	Gjd2	ENSMUSG00000068615	NM_010290	0.0735855	0.0887978	0.0955162	0.0682769	0.0494399	0.0515246	0.0859665	0.0564138	Down		chr3	10204519	10206511	Fabp4	NM_024406	0.80416	0.787236	0.792404	0.0894713	0.107396	0.107893	0.7946	0.101587	Down		chr13	113093891	113098951	NM_010370	Gzma	0.0768738	0.0988968	0.106581	0.0941173
										chr2	114050875	114054876	Actc1	ENSMUSG00000068614	NM_009608	0.607225	0.63707	0.616233	0.215992	0.150367	0.204836	0.620176	0.190398	Down		chr3	10246001	10250309	Fabp12	NM_029310	0.51285	0.484217	0.51986	0.16732	0.167913	0.166514	0.505642	0.167249	Down		chr14	20141582	20179452	NM_021542	Kcnk5	0.0993611	0.115661	0.121095	0.112039
										chr2	126616678	126620679	Hdc	ENSMUSG00000027360	NM_008230	0.700408	0.6794	0.66838	0.0883041	0.0938969	0.124934	0.682729	0.102378	Down		chr3	82896972	82901712	Lrat	NM_023624	0.804871	0.788087	0.782324	0.0481203	0.065943	0.0803205	0.791761	0.0647946	Down		chr9	78055916	78065089	NM_008103	Gcm1	0.0751658	0.0863813	0.082076	0.0812077
										chr2	127852627	127856628	Acoxl	ENSMUSG00000027380	NM_028765	0.797035	0.719273	0.757738	0.0637954	0.0802484	0.0709702	0.758015	0.0716713	Down		chr3	85660964	85739255	Fam160a1	NM_172682	0.611785	0.621506	0.611115	0.204056	0.190735	0.212874	0.614802	0.202555	Down		chr14	20262755	20267162	NM_029006	Kcnk16	0.0522272	0.0623203	0.108519	0.0743556
										chr2	129798516	129802517	Stk35	ENSMUSG00000037885	NM_183262	0.0275267	0.0344091	0.035422	0.0195382	0.0111823	0.0119519	0.0324526	0.0142241	Down		chr3	104651300	104655722	Slc16a1	NM_009196	0.726543	0.781243	0.787727	0.189171	0.165112	0.145978	0.765171	0.166754	Down		chr17	12649017	12673659	NM_009202	Slc22a1	0.0685828	0.0694101	0.100073	0.0793553
										chr2	130010339	130014340	Tgm3	ENSMUSG00000027401	NM_009374	0.803779	0.755132	0.803819	0.0562421	0.0815014	0.0736744	0.787577	0.0704726	Down		chr3	108679578	108709332	Gpsm2	NM_029522	0.748672	0.769376	0.743417	0.15722	0.13532	0.160929	0.753822	0.151156	Down		chr17	23607571	23610834	NM_001033425	Zscan10	0.0664744	0.0813612	0.0777867	0.0752075
										chr2	136385967	136389968	Pak7	ENSMUSG00000039913	NM_172858	0.127567	0.114442	0.111671	0.0455092	0.0556822	0.0707343	0.117893	0.0573085	Down		chr3	130619692	130634677	Etnppl	NM_027907	0.72209	0.734131	0.682332	0.0632747	0.0641991	0.0875737	0.712851	0.0716825	Down		chr17	23630567	23642854	NM_001033339	Mmp25	0.0448863	0.0499304	0.0592414	0.0513527
										chr2	137114520	137118521	Jag1	ENSMUSG00000027276	NM_013822	0.0414876	0.0435462	0.037046	0.00932953	0.00840538	0.0106854	0.0406932	0.00947344	Down		chr3	138067051	138070412	1110002E22Rik	NM_001370862	0.745979	0.688505	0.6976	0.113984	0.161379	0.152732	0.710695	0.142698	Down		chr17	40813175	40839782	NM_011269	Rhag	0.0459539	0.0429706	0.0589909	0.0493051
										chr2	145932783	145936784	Cfap61	ENSMUSG00000037143	NM_175280	0.263381	0.245351	0.273462	0.0650458	0.0765588	0.0561866	0.260731	0.0659304	Down		chr3	138344858	138358704	Adh6b	NM_001370857	0.83468	0.825558	0.814612	0.0456161	0.0517977	0.0602545	0.82495	0.0525561	Down		chr17	40765209	40788655	NM_009420	Crisp2	0.0289539	0.014017	0.0378292	0.0269334
										chr2	167186818	167190819	Kcnb1	ENSMUSG00000050556	NM_008420	0.0328488	0.0488676	0.054564	0.0298566	0.0397074	0.0222698	0.0454268	0.0306113	Down		chr3	146040697	146101205	Wdr63	NM_172864	0.774528	0.781674	0.768898	0.0778831	0.0795788	0.0844544	0.775033	0.0806387	Down		chr17	45535099	45541339	NM_013688	Tcte1	0.129584	0.118346	0.121892	0.123274
										chr2	167238605	167242606	Ptgis	ENSMUSG00000017969	NM_008968	0.375888	0.347039	0.375033	0.0411701	0.0602054	0.0571226	0.365987	0.0528327	Down		chr3	146463232	146491707	Spata1	NM_027617	0.743669	0.760324	0.754622	0.142065	0.130241	0.143848	0.752872	0.138718	Down		chr17	31141208	31142248	NM_009363	Tff2	0.0218947	0.053411	0.0527174	0.0426744
										chr2	172547592	172551593	Tfap2c	ENSMUSG00000028640	NM_009335	0.0206548	0.0242162	0.0318632	0.00536823	0.00466932	0.00548537	0.0255781	0.00517431	Down		chr3	159601232	159624799	Rpe65	NM_029987	0.83772	0.83702	0.814683	0.0216984	0.0185736	0.0453071	0.829807	0.0285264	Down		chr17	31125482	31127576	NM_011575	Tff3	0.115483	0.128145	0.143425	0.129018
										chr2	180458977	180462978	Slco4a1	ENSMUSG00000038963	NM_148933	0.2228	0.285117	0.220755	0.21063	0.195551	0.227064	0.242891	0.211082	Down		chr4	8169630	8236954	Car8	NM_007592	0.754164	0.748792	0.732349	0.0965909	0.0953182	0.113651	0.745101	0.101853	Down		chr17	31255175	31275255	NM_025290	Rsph1	0.0947358	0.112238	0.115244	0.107406
										chr2	180774900	180778901	Bhlhe23	ENSMUSG00000045493	NM_080641	0.0605427	0.0532784	0.0543565	0.00611116	0.00714663	0.00815006	0.0560592	0.00713595	Down		chr4	11565342	11615654	Rad54b	NM_001039556	0.685971	0.683386	0.674701	0.14899	0.141267	0.165304	0.681353	0.151854	Down		chr17	31180585	31195694	NM_080727	Tmprss3	0.11085	0.143705	0.141876	0.132143
										chr3	10206616	10210617	Fabp4	ENSMUSG00000062515	NM_024406	0.718007	0.710661	0.737644	0.146136	0.146886	0.125349	0.722104	0.139457	Down		chr4	33134653	33162878	Gabrr1	NM_008075	0.681345	0.655947	0.662445	0.101718	0.102689	0.119895	0.666579	0.108101	Down		chr17	88741993	88789971	NM_013582	Lhcgr	0.0808473	0.0829237	0.102456	0.0887425
										chr3	10299183	10303184	Fabp12	ENSMUSG00000027530	NM_029310	0.237085	0.228086	0.255664	0.18298	0.183874	0.175293	0.240278	0.180716	Down		chr4	33246063	33246397	Pnrc1	NM_001033225	0.279245	0.242864	0.166691	0.401471	0.45935	0.54226	0.2296	0.467694	Down		chr17	23836908	23842137	NM_027644	Prss41	0.15706	0.19948	0.190703	0.182414
										chr3	30744292	30748293	Samd7	ENSMUSG00000051860	NM_029489	0.29024	0.324054	0.294775	0.190765	0.168177	0.221694	0.303023	0.193545	Down		chr4	40807184	40851805	B4galt1	NM_022305	0.41147	0.433585	0.395962	0.266977	0.254181	0.286802	0.413672	0.26932	Down		chr17	23870094	23873034	NM_020487	Prss21	0.0428552	0.0437355	0.0591654	0.0485854
										chr3	82901974	82905975	Lrat	ENSMUSG00000028003	NM_023624	0.19364	0.201503	0.191424	0.0220058	0.0259467	0.0292804	0.195523	0.0257443	Down		chr4	45231834	45285830	Frmpd1	NM_001081172	0.668353	0.641873	0.639273	0.145747	0.157721	0.177678	0.649833	0.160382	Down		chr17	26196081	26197033	NM_001081070	Pdia2	0.0477164	0.0742784	0.075	0.0656649
										chr3	85744209	85748210	Fam160a1	ENSMUSG00000051000	NM_172682	0.502846	0.50012	0.422928	0.259762	0.217891	0.26403	0.475298	0.247228	Down		chr4	45892365	45950751	Ccdc180	NM_198660	0.73339	0.737365	0.726139	0.111554	0.102198	0.125609	0.732298	0.11312	Down		chr17	56845436	56870851	NM_001039114	Acsbg2	0.0827976	0.104346	0.110586	0.0992433
										chr3	85885518	85889519	Glt28d2	ENSMUSG00000031286	NM_177130	0.0891532	0.0985117	0.112092	0.0416263	0.0314574	0.0336472	0.0999191	0.0355769	Down		chr4	45989467	46034516	Tdrd7	NM_146142	0.572287	0.566653	0.571281	0.217181	0.219306	0.214354	0.570074	0.216947	Down		chr17	28532883	28538918	NM_026290	Armc12	0.0828273	0.0847122	0.0918545	0.0864647
										chr3	104636663	104640664	Slc16a1	ENSMUSG00000032902	NM_009196	0.0659531	0.0719483	0.0565181	0.0275501	0.0285078	0.0298421	0.0648065	0.0286333	Down		chr4	103039290	103112156	Wdr78	NM_146254	0.764313	0.760707	0.754981	0.134454	0.131494	0.142967	0.76	0.136305	Down		chr18	4170521	4181974	NM_026092	Lyzl1	0.0482951	0.0418386	0.0653621	0.0518319
										chr3	108720299	108724300	Gpsm2	ENSMUSG00000027883	NM_029522	0.0781725	0.0849274	0.0758171	0.0405233	0.0268914	0.0354026	0.079639	0.0342724	Down		chr4	115998486	116015657	Faah	NM_010173	0.7388	0.72987	0.735657	0.108757	0.116591	0.119368	0.734776	0.114905	Down		chr17	84685231	84698799	NM_026180	Abcg8	0.0848891	0.0913435	0.101616	0.0926162
										chr3	130615574	130619575	Etnppl	ENSMUSG00000019232	NM_027907	0.423655	0.395097	0.373601	0.0931319	0.136386	0.116976	0.397451	0.115498	Down		chr4	117845105	117868242	Slc6a9	NM_008135	0.464861	0.451603	0.441782	0.222	0.216436	0.237512	0.452748	0.225316	Down		chr8	119614780	119616718	NM_029428	Adad2	0.130472	0.150068	0.122321	0.134287
										chr3	138060241	138064242	1110002E22Rik	ENSMUSG00000090066	NM_001370862	0.687925	0.632342	0.618649	0.11841	0.178089	0.16046	0.646306	0.15232	Down		chr4	117869623	117870146	Ccdc24	NM_001034876	0.200906	0.209191	0.26142	0.331842	0.279302	0.276181	0.223839	0.295775	Down		chr18	21811499	22148471	NM_027616	Ccdc178	0.0617114	0.060395	0.0775591	0.0665551
										chr3	138339638	138343639	Adh6b	ENSMUSG00000074206	NM_001370857	0.778393	0.811592	0.811887	0.0828926	0.0542995	0.0500294	0.800624	0.0624072	Down		chr4	120163509	120166730	Edn2	NM_007902	0.785788	0.734516	0.740338	0.0838519	0.11796	0.116985	0.753547	0.106265	Down		chr18	21074373	21100058	NM_008586	Mep1b	0.0686592	0.0572455	0.0767636	0.0675561
										chr3	146106036	146110037	Wdr63	ENSMUSG00000043020	NM_172864	0.293656	0.262237	0.215205	0.0701688	0.113387	0.103725	0.257033	0.0957603	Down		chr4	131769497	131836156	Ptpru	NM_011214	0.681298	0.666168	0.671734	0.1199	0.124571	0.132666	0.673067	0.125712	Down		chr17	34094446	34095006	NM_008206	H2-Oa	0.0499499	0.0293927	0.0655243	0.048289
										chr3	146497753	146501754	Spata1	ENSMUSG00000028188	NM_027617	0.0440242	0.0350795	0.0341066	0.0284802	0.0192768	0.0219885	0.0377368	0.0232485	Down		chr4	137742436	137756632	Alpl	NM_007431	0.625143	0.610316	0.625262	0.177511	0.17858	0.175391	0.620241	0.177161	Down		chr17	34358221	34368728	NM_079835	Btnl2	0.0508291	0.0500681	0.0712471	0.0573815
										chr3	159597180	159601181	Rpe65	ENSMUSG00000028174	NM_029987	0.707679	0.751107	0.754669	0.0659325	0.0666667	0.0393162	0.737818	0.0573051	Down		chr4	141890850	142009637	Fhad1	NM_177868	0.685526	0.651745	0.66629	0.110368	0.117435	0.124923	0.667853	0.117575	Down		chr18	32123229	32136174	NM_008934	Proc	0.0700743	0.0609172	0.0646671	0.0652195
										chr4	8237041	8241042	Car8	ENSMUSG00000041261	NM_007592	0.214809	0.188695	0.239388	0.0465527	0.0604231	0.0510322	0.214297	0.0526693	Down		chr4	152307426	152316458	Rnf207	NM_001033489	0.263577	0.271853	0.262905	0.121058	0.101204	0.122286	0.266112	0.114849	Down		chr18	31959400	32019552	NM_032394	Myo7b	0.055913	0.0635991	0.0824784	0.0673302
										chr4	11005619	11009620	Plekhf2	ENSMUSG00000049969	NM_175175	0.0588362	0.0574304	0.0595176	0.0186685	0.0237187	0.016771	0.0585948	0.0197194	Down		chr4	152393034	152433881	Kcnab2	NM_010598	0.597295	0.569171	0.593077	0.16662	0.172311	0.175362	0.586514	0.171431	Down		chr17	36324015	36324150	NM_013544	H2-M10.1	0	0	0	0
										chr4	11556919	11560920	Rad54b	ENSMUSG00000078773	NM_001039556	0.195698	0.200466	0.205126	0.0386002	0.0285688	0.0286742	0.20043	0.0319478	Down		chr4	155529452	155557277	Gnb1	NM_008142	0.2517	0.317129	0.278988	0.231925	0.256159	0.218718	0.282606	0.2356	Down		chr18	44338957	44355280	NM_001033621	Myot	0.0454459	0.0604253	0.0746347	0.0601686
										chr4	32600382	32604383	Gja10	ENSMUSG00000051056	NM_010289	0.590581	0.549225	0.578766	0.0686344	0.0524351	0.0502523	0.572857	0.0571073	Down		chr4	156247723	156252522	Samd11	NM_001110516	0.307349	0.293494	0.303781	0.254958	0.257957	0.251596	0.301541	0.254837	Down		chr18	78183452	78207094	NM_030683	Slc14a2	0.0744837	0.0822454	0.0804668	0.0790653
										chr4	33130555	33134556	Gabrr1	ENSMUSG00000028280	NM_008075	0.673377	0.643729	0.695377	0.107074	0.112059	0.122811	0.670828	0.113981	Down		chr5	34195968	34286137	Zfyve28	NM_001015039	0.655075	0.644898	0.640626	0.147542	0.149414	0.163705	0.646866	0.153554	Down		chr19	11416816	11426336	NM_029499	Ms4a4c	0.0290536	0.0323855	0.0421451	0.0345281
										chr4	33246787	33250788	Pnrc1	ENSMUSG00000040128	NM_001033225	0.0530058	0.0610561	0.0590572	0.0259555	0.0234549	0.0272614	0.0577064	0.0255573	Down		chr5	43758196	43780048	Fbxl5	NM_178729	0.537444	0.527996	0.539156	0.258637	0.256301	0.276288	0.534865	0.263742	Down		chr19	11522338	11529583	NM_027209	Ms4a6b	0.0302686	0.0486177	0.0461344	0.0416736
										chr4	40470179	40474180	Tmem215	ENSMUSG00000046593	NM_177175	0.21912	0.179616	0.220601	0.0867562	0.0920474	0.10221	0.206446	0.093671	Down		chr5	43820926	43842102	Bst1	NM_009763	0.617388	0.612556	0.600376	0.166909	0.154509	0.171168	0.610107	0.164195	Down		chr19	11096936	11114466	NM_027058	Ms4a20	0.044653	0.0624164	0.0821927	0.0630874
										chr4	40851984	40855985	B4galt1	ENSMUSG00000028413	NM_022305	0.073553	0.0712317	0.0556942	0.0430427	0.0440843	0.0569543	0.0668263	0.0480271	Down		chr5	43995098	44092614	Prom1	NM_008935	0.531387	0.561661	0.524504	0.250961	0.227097	0.265337	0.539184	0.247799	Down		chr19	10962957	10966765	NM_023529	Ms4a10	0.0839263	0.0815391	0.0715169	0.0789941
										chr4	45182905	45186906	Frmpd1	ENSMUSG00000035615	NM_001081172	0.185592	0.156997	0.178643	0.0713946	0.067758	0.0762185	0.173744	0.0717904	Down		chr5	72604114	72617118	Cnga1	NM_007723	0.60039	0.653397	0.562506	0.224996	0.184661	0.241071	0.605431	0.216909	Down		chr19	10914322	10918575	NM_009580	Zp1	0.213575	0.21586	0.224632	0.218022
										chr4	45888302	45892303	Ccdc180	ENSMUSG00000035539	NM_198660	0.444109	0.445337	0.384818	0.0892711	0.0698455	0.134749	0.424755	0.097955	Down		chr5	72649887	72668216	Nipal1	NM_001081205	0.737667	0.737588	0.721073	0.114039	0.109989	0.130161	0.732109	0.118063	Down		chr19	10669108	10675971	NM_021453	Pga5	0.092708	0.109795	0.11933	0.107277
										chr4	45970296	45974297	Tdrd7	ENSMUSG00000035517	NM_146142	0.0549481	0.0749562	0.0490392	0.0376063	0.0279944	0.038463	0.0596479	0.0346879	Down		chr5	73022038	73146136	Fryl	NM_028194	0.730142	0.720931	0.717951	0.150982	0.153063	0.166924	0.723008	0.15699	Down		chr19	6087162	6090728	NM_026410	Cdca5	0.0456012	0.0379906	0.0712903	0.0516274
										chr4	103112299	103116300	Wdr78	ENSMUSG00000035126	NM_146254	0.0448478	0.0486355	0.0470819	0.0295165	0.0343925	0.0331808	0.046855	0.0323633	Down		chr5	73607079	73628005	Lrrc66	NM_153568	0.807067	0.769302	0.779085	0.0740836	0.0984015	0.0994176	0.785151	0.0906343	Down		chr19	36112706	36117781	NM_013468	Ankrd1	0.110932	0.119993	0.117976	0.1163
										chr4	116015924	116019925	Faah	ENSMUSG00000034171	NM_010173	0.126182	0.116461	0.130842	0.0438424	0.04552	0.0285799	0.124495	0.0393141	Down		chr5	74597274	74675599	Lnx1	NM_010727	0.73804	0.700752	0.719054	0.0980948	0.120033	0.124816	0.719282	0.114315	Down		chr19	25507853	25603350	NM_015826	Dmrt1	0.0598881	0.0624005	0.0792233	0.0671706
										chr4	116819508	116823509	Hpdl	ENSMUSG00000043155	NM_146256	0.230786	0.214869	0.230728	0.0555759	0.0401188	0.0605596	0.225461	0.0520848	Down		chr5	98932009	99022854	Prkg2	NM_008926	0.768268	0.746682	0.731898	0.0755143	0.0951249	0.118829	0.748949	0.0964894	Down		chr4	118963998	118968556	NM_133892	Lao1	0.0629338	0.0497283	0.0769465	0.0632029
										chr4	117833257	117837258	Slc6a9	ENSMUSG00000028542	NM_008135	0.0700487	0.0593679	0.0708157	0.0394769	0.0393496	0.0446665	0.0667441	0.0411644	Down		chr5	101767372	101821563	Cds1	NM_173370	0.687438	0.679565	0.67491	0.151061	0.150187	0.162885	0.680638	0.154711	Down		chr19	5449950	5455308	NM_010235	Fosl1	0.212455	0.185222	0.175918	0.191198
										chr4	117870470	117874471	Ccdc24	ENSMUSG00000078588	NM_001034876	0.324944	0.369641	0.350201	0.155575	0.159066	0.144926	0.348262	0.153189	Down		chr5	102554145	102897327	Arhgap24	NM_029270	0.679747	0.668995	0.664783	0.138439	0.141922	0.156388	0.671175	0.145583	Down		chr19	5706475	5707016	NM_010609	Kcnk7	0.0124224	0.0249433	0.0313972	0.022921
										chr4	120159205	120163206	Edn2	ENSMUSG00000028635	NM_007902	0.552379	0.527425	0.525101	0.148473	0.164037	0.157899	0.534968	0.156803	Down		chr5	104438388	104440618	Spp1	NM_009263	0.820873	0.792865	0.819142	0.05438	0.0927551	0.080889	0.81096	0.076008	Down		chr19	7614682	7639121	NM_025731	Plaat5	0.0606328	0.0824494	0.0935469	0.0788764
										chr4	131836278	131840279	Ptpru	ENSMUSG00000028909	NM_011214	0.134958	0.136034	0.141153	0.0246127	0.0213867	0.0293439	0.137382	0.0251144	Down		chr5	108390439	108431564	Pde6b	NM_008806	0.375224	0.438868	0.382481	0.241305	0.203949	0.229451	0.398858	0.224902	Down		chr19	38059800	38073498	NM_028293	Cep55	0.0431165	0.0333871	0.062218	0.0462405
										chr4	133496550	133500551	Trnp1	ENSMUSG00000056596	NM_001081156	0.088667	0.0666652	0.078691	0.0165239	0.0219684	0.020489	0.0780077	0.0196604	Down		chr5	115731621	115731621	Bicdl1	NR_151598	0	0		0	0		0	0	Down		chr19	38116871	38122629	NM_011255	Rbp4	0.0901307	0.0912619	0.175231	0.118875
										chr4	137794384	137798385	Alpl	ENSMUSG00000028766	NM_007431	0.244271	0.229409	0.244684	0.062283	0.0680273	0.0574763	0.239455	0.0625955	Down		chr5	116014648	116022249	Prkab1	NM_031869	0.417551	0.439187	0.40953	0.295628	0.277893	0.305894	0.422089	0.293138	Down		chr19	39009045	39042198	NM_028089	Cyp2c55	0.0371877	0.0342893	0.0502363	0.0405711
										chr4	142009651	142013652	Fhad1	ENSMUSG00000051435	NM_177868	0.645133	0.620957	0.625641	0.126416	0.13887	0.163314	0.630577	0.142867	Down		chr5	117195719	117273834	Taok3	NM_183306	0.676181	0.67602	0.675215	0.144422	0.137515	0.155365	0.675805	0.145767	Down		chr19	39512870	39568194	NM_010003	Cyp2c39	0.0232531	0.0214177	0.0468186	0.0304965
										chr4	152295213	152299214	Icmt	ENSMUSG00000039662	NM_133788	0.0894369	0.0763115	0.0900275	0.0233522	0.0218151	0.0233579	0.0852586	0.0228417	Down		chr5	117869216	117953813	Nos1	NM_008712	0.703708	0.689765	0.682122	0.0825526	0.0887126	0.0991355	0.691865	0.0901336	Down		chr19	41084181	41204645	NM_011904	Tll2	0.0960837	0.099798	0.115935	0.103939
										chr4	152316625	152320626	Rnf207	ENSMUSG00000058498	NM_001033489	0.370394	0.298278	0.376467	0.197502	0.224239	0.204171	0.348379	0.208637	Down		chr5	121372358	121382086	Trafd1	NM_172275	0.570885	0.557306	0.580816	0.218682	0.241287	0.225215	0.569669	0.228395	Down		chr19	41031438	41059152	NM_009345	Dntt	0.0827386	0.0916233	0.102437	0.0922664
										chr4	152475549	152479550	Kcnab2	ENSMUSG00000028931	NM_010598	0.0962086	0.0995713	0.118219	0.057868	0.0525004	0.0510956	0.104666	0.0538213	Down		chr5	129586292	129606538	Mmp17	NM_011846	0.688887	0.675316	0.68462	0.0731976	0.0864174	0.0948095	0.682941	0.0848081	Down		chr19	56289995	56319635	NM_146101	Habp2	0.0941302	0.100009	0.10912	0.101086
										chr4	155489360	155493361	Gnb1	ENSMUSG00000029064	NM_008142	0.0584284	0.0555241	0.0486257	0.013926	0.0162433	0.0209953	0.0541927	0.0170549	Down		chr5	130189407	130213232	Rabgef1	NM_019983	0.60671	0.656675	0.610461	0.251545	0.207046	0.242881	0.624615	0.233824	Down		chr19	56833069	56866642	NM_031387	Tdrd1	0.109057	0.120955	0.142335	0.124116
										chr4	156253342	156257343	Samd11	ENSMUSG00000096351	NM_001110516	0.055671	0.0644535	0.0463246	0.0266325	0.0431904	0.0267352	0.055483	0.032186	Down		chr5	136743045	136881007	Col26a1	NM_024474	0.706617	0.686502	0.687013	0.0911346	0.0990925	0.11545	0.693377	0.101892	Down		chr19	56883134	56910745	NM_172840	Vwa2	0.16089	0.162762	0.173332	0.165662
										chr5	34286324	34290325	Zfyve28	ENSMUSG00000037224	NM_001015039	0.0665959	0.0738566	0.0706008	0.0254553	0.0204112	0.0227556	0.0703511	0.022874	Down		chr5	137378681	137474452	Zan	NM_011741	0.701275	0.691628	0.691606	0.10672	0.104089	0.125658	0.694836	0.112156	Down		chr11	120536756	120538697	NM_008101	Gcgr	0.0848951	0.0961208	0.0921101	0.091042
										chr5	43780149	43784150	Fbxl5	ENSMUSG00000039753	NM_178729	0.0715324	0.0732135	0.078703	0.0276996	0.0218868	0.0254987	0.074483	0.0250284	Down		chr5	141243848	142212175	Sdk1	NM_177879	0.719048	0.698206	0.698424	0.113556	0.124567	0.135513	0.705226	0.124545	Down		chr11	120729721	120729972	NM_007621	Cbr2	0	0.0333333	0.0238095	0.0190476
										chr5	43816892	43820893	Bst1	ENSMUSG00000029082	NM_009763	0.714518	0.680194	0.647075	0.138971	0.146763	0.160738	0.680596	0.148824	Down		chr5	147564219	147723734	Flt1	NM_010228	0.711628	0.717336	0.694723	0.0897223	0.0981467	0.10632	0.707895	0.098063	Down		chr11	121037042	121037365	NM_009854	Cd7	0.20833	0.257169	0.180844	0.215448
										chr5	44099736	44103737	Prom1	ENSMUSG00000029086	NM_008935	0.0652833	0.0659586	0.0781397	0.0731996	0.0654001	0.0617041	0.0697939	0.0667679	Down		chr6	22308448	22341278	Fam3c	NM_138587	0.588406	0.612874	0.593033	0.21492	0.194512	0.21293	0.598104	0.207454	Down		chr19	43956492	43984288	NM_030703	Cpn1	0.0973458	0.121608	0.118993	0.112649
										chr5	72640752	72644753	Cnga1	ENSMUSG00000067220	NM_007723	0.206543	0.236348	0.152512	0.0757814	0.0836383	0.0885808	0.198468	0.0826668	Down		chr6	30543664	30564425	Cpa2	NM_001024698	0.511203	0.467603	0.493621	0.141282	0.139204	0.130345	0.490809	0.136944	Down		chr19	45736989	45740684	NM_010205	Fgf8	0.0626778	0.0651625	0.0733061	0.0670488
										chr5	72645795	72649796	Nipal1	ENSMUSG00000067219	NM_001081205	0.18712	0.190968	0.190384	0.105442	0.098936	0.103742	0.189491	0.102707	Down		chr6	49336059	49340010	Ccdc126	NM_175098	0.246105	0.296654	0.282034	0.261584	0.255867	0.275013	0.274931	0.264155	Down		chr14	7967758	7991985	NM_007870	Dnase1l3	0.0655944	0.072897	0.0877314	0.0754076
										chr5	73254618	73258619	Fryl	ENSMUSG00000070733	NM_028194	0.0699755	0.0575521	0.0540571	0.0214753	0.020729	0.0296221	0.0605282	0.0239422	Down		chr6	54615186	54640981	Plekha8	NM_001001335	0.65405	0.656096	0.645273	0.179688	0.195681	0.194309	0.651807	0.189893	Down		chr8	121916363	121942793	NM_007608	Car5a	0.0771714	0.0885396	0.0905734	0.0854281
										chr5	73630421	73634422	Lrrc66	ENSMUSG00000067206	NM_153568	0.426934	0.404809	0.398629	0.109673	0.109712	0.129865	0.410124	0.116417	Down		chr6	55338490	55346797	Aqp1	NM_007472	0.490529	0.469153	0.444715	0.233937	0.264437	0.270889	0.468133	0.256421	Down		chr4	140814620	140843651	NM_011059	Padi1	0.139476	0.144673	0.152048	0.145399
										chr5	74675872	74679873	Lnx1	ENSMUSG00000029228	NM_010727	0.52423	0.523769	0.497237	0.105491	0.0901888	0.128322	0.515078	0.108001	Down		chr6	82727309	82771980	Hk2	NM_013820	0.693658	0.742644	0.669784	0.164492	0.134449	0.174397	0.702028	0.15778	Down		chr10	127991247	127996010	NM_013786	Hsd17b6	0.052269	0.0504122	0.0733874	0.0586896
										chr5	99035079	99039080	Prkg2	ENSMUSG00000029334	NM_008926	0.20988	0.202617	0.20707	0.0271255	0.0319954	0.0313211	0.206522	0.0301473	Down		chr6	97288359	97421524	Frmd4b	NM_145148	0.525487	0.532648	0.52185	0.22214	0.209282	0.226356	0.526661	0.21926	Down		chr10	127357086	127368396	NM_010565	Inhbc	0.0939712	0.0710335	0.0925023	0.0858357
										chr5	101763129	101767130	Cds1	ENSMUSG00000029330	NM_173370	0.0461403	0.0553429	0.0509528	0.0389597	0.0290095	0.0395145	0.050812	0.0358279	Down		chr6	106183775	106673975	Cntn4	NM_173004	0.6635	0.724686	0.631313	0.070967	0.0856005	0.0879833	0.673166	0.0815169	Down		chr7	140220564	140230466	NM_172909	Cd163l1	0.0448684	0.0555221	0.0484818	0.0496241
										chr5	102479390	102483391	Arhgap24	ENSMUSG00000057315	NM_029270	0.209205	0.219915	0.233406	0.0657318	0.0699145	0.0749292	0.220842	0.0701918	Down		chr6	115934004	115936719	Rho	NM_145383	0.171859	0.22893	0.170619	0.0667624	0.116278	0.106705	0.190469	0.096582	Down		chr7	140765850	140774742	NM_021282	Cyp2e1	0.0363373	0.0500896	0.0543055	0.0469108
										chr5	104433110	104437111	Spp1	ENSMUSG00000029304	NM_009263	0.638739	0.616948	0.608745	0.0850911	0.0398135	0.104721	0.621477	0.0765418	Down		chr6	131367797	131386255	Ybx3	NM_011733	0.377743	0.42456	0.385969	0.292159	0.258793	0.270149	0.396091	0.2737	Down		chr7	140837620	140837775	NM_029821	Urah	0.0303031	0.052139	0	0.0274807
										chr5	108386372	108390373	Pde6b	ENSMUSG00000029491	NM_008806	0.179858	0.228621	0.174351	0.119581	0.103782	0.11751	0.194277	0.113624	Down		chr6	135237402	135242399	Gsg1	NM_010352	0.768531	0.707249	0.729902	0.0947092	0.119673	0.116488	0.735227	0.11029	Down		chr7	141091337	141092788	NM_023059	Sigirr	0.0435346	0.0446932	0.0157967	0.0346748
										chr5	115729621	115733622	Bicdl1	ENSMUSG00000041609	NM_001080808	0.0326909	0.0371587	0.041893	0.0265727	0.0324414	0.0288455	0.0372475	0.0292866	Down		chr6	136961260	136963269	Pde6h	NM_023898	0.695203	0.769413	0.722035	0.136824	0.116974	0.137734	0.728884	0.130511	Down		chr7	141269149	141274718	NM_028069	Cdhr5	0.113277	0.0914866	0.106475	0.103746
										chr5	116022428	116026429	Prkab1	ENSMUSG00000029513	NM_031869	0.174585	0.16381	0.1719	0.073996	0.0726413	0.0649536	0.170099	0.0705303	Down		chr6	141251589	141498893	Pde3a	NM_018779	0.711535	0.701847	0.693474	0.114581	0.114098	0.134044	0.702285	0.120908	Down		chr14	121460581	121503222	NM_053079	Slc15a1	0.0914101	0.0901963	0.0981765	0.0932609
										chr5	117131587	117135588	Taok3	ENSMUSG00000061288	NM_183306	0.587823	0.628747	0.550579	0.257848	0.244433	0.307344	0.58905	0.269875	Down		chr6	142828783	142961768	St8sia1	NM_011374	0.677954	0.667604	0.659113	0.144287	0.138727	0.160683	0.668224	0.147899	Down		chr11	117799766	117807096	NM_029964	6030468B19Rik	0.0849394	0.0897869	0.122173	0.0989665
										chr5	117864838	117868839	Nos1	ENSMUSG00000029361	NM_008712	0.720661	0.732062	0.689858	0.0531585	0.0447478	0.0528878	0.714194	0.0502647	Down		chr7	45166082	45175044	Slc17a7	NM_182993	0.300087	0.328334	0.346479	0.184318	0.144085	0.144248	0.324967	0.15755	Down		chr16	87557940	87594418	NM_144854	Map3k7cl	0.0671424	0.0773601	0.0982001	0.0809009
										chr5	121383615	121387616	Trafd1	ENSMUSG00000042726	NM_172275	0.103024	0.0792568	0.0967915	0.0396329	0.0455989	0.0443756	0.0930241	0.0432025	Down		chr7	45817615	45818079	Kcnj14	NM_145963	0.720734	0.699333	0.507937	0.180555	0.229834	0.290816	0.642668	0.233735	Down		chr5	30015191	30019548	NM_031168	Il6	0.0488594	0.0553097	0.131234	0.0784676
										chr5	128599105	128603106	Fzd10	ENSMUSG00000081683	NM_175284	0.0455189	0.0401177	0.0377998	0.00441635	0.0078767	0.0074328	0.0411455	0.00657528	Down		chr7	49913721	49959424	Slc6a5	NM_148931	0.601909	0.579249	0.585874	0.0941516	0.101482	0.107794	0.589011	0.101142	Down		chr1	65013266	65028648	NM_027582	Akr1cl	0.0712846	0.0745824	0.104843	0.08357
										chr5	129582168	129586169	Mmp17	ENSMUSG00000029436	NM_011846	0.0399191	0.0353788	0.0376342	0.0136385	0.0180252	0.0120624	0.037644	0.0145753	Down		chr7	65864170	66049003	Pcsk6	NM_011048	0.732294	0.71959	0.725198	0.103158	0.108424	0.114486	0.725694	0.108689	Down		chr1	67125164	67230346	NM_001080809	Cps1	0.0697722	0.0617396	0.0846115	0.0720411
										chr5	130185179	130189180	Rabgef1	ENSMUSG00000025340	NM_019983	0.327188	0.358349	0.35413	0.315232	0.31176	0.276852	0.346556	0.301281	Down		chr7	67733443	67757628	Synm	NM_183312	0.685868	0.674803	0.679456	0.169666	0.158865	0.167609	0.680042	0.16538	Down		chr1	60911170	60914717	NM_009843	Ctla4	0.044085	0.0231012	0.0808626	0.0493496
										chr5	136881215	136885216	Col26a1	ENSMUSG00000004415	NM_024474	0.250756	0.224973	0.225819	0.0596967	0.0679375	0.0631102	0.233849	0.0635815	Down		chr7	79375559	79381945	Rlbp1	NM_020599	0.730418	0.699034	0.716191	0.143177	0.153361	0.169811	0.715215	0.155449	Down		chr1	40582515	40629592	NM_177084	Slc9a4	0.056453	0.0696617	0.0864296	0.0708481
										chr5	137475064	137479065	Zan	ENSMUSG00000079173	NM_011741	0.759285	0.708115	0.724117	0.093245	0.102698	0.112385	0.730506	0.102776	Down		chr7	110852171	110860868	Lyve1	NM_053247	0.700807	0.692753	0.680689	0.127619	0.139059	0.161502	0.691416	0.142727	Down		chr1	40526312	40549088	NM_010553	Il18rap	0.0560923	0.0771746	0.0833621	0.0722097
										chr5	141239533	141243534	Sdk1	ENSMUSG00000039683	NM_177879	0.0280069	0.0252135	0.0316729	0.00573838	0.00554718	0.00314911	0.0282978	0.00481156	Down		chr7	120957932	120980052	Cdr2	NM_007672	0.441765	0.499776	0.465232	0.243853	0.222202	0.231686	0.468924	0.23258	Down		chr1	40473756	40498690	NM_008365	Il18r1	0.0624379	0.0617872	0.07426	0.0661617
										chr5	147724011	147728012	Flt1	ENSMUSG00000029648	NM_010228	0.0454915	0.0334844	0.0552203	0.00746319	0.00836392	0.00571824	0.044732	0.00718179	Down		chr7	126795418	126795755	Aldoa	NM_007438	0.544868	0.485072	0.60518	0.329118	0.318778	0.273016	0.54504	0.306971	Down		chr1	34537902	34544137	NM_007685	Cfc1	0.061636	0.0649454	0.0699741	0.0655185
										chr6	22354081	22358082	Fam3c	ENSMUSG00000029672	NM_138587	0.134921	0.13554	0.12967	0.0522746	0.0635008	0.0638439	0.133377	0.0598731	Down		chr7	132715642	132777213	Fam53b	NM_175268	0.416872	0.429843	0.407618	0.311807	0.297058	0.316219	0.418111	0.308361	Down		chr1	75125728	75131855	NM_194333	Slc23a3	0.166936	0.144125	0.154047	0.155036
										chr6	29915012	29919013	Strip2	ENSMUSG00000039629	NM_177204	0.110957	0.111618	0.101584	0.0296592	0.0229391	0.0382839	0.108053	0.030294	Down		chr7	141263224	141263636	Irf7	NM_016850	0.887908	0.870966	0.879667	0.0400793	0.0783482	0.086071	0.879514	0.0681662	Down		chr1	86024048	86024541	NM_027029	Spata3	0.0784696	0.0482506	0.100941	0.0758872
										chr6	30539641	30543642	Cpa2	ENSMUSG00000071553	NM_001024698	0.6698	0.617509	0.632305	0.166831	0.217089	0.215204	0.639871	0.199708	Down		chr7	141294037	141294861	Drd4	NM_007878	0.0463946	0.0473329	0.0549973	0.0201188	0.0182738	0.0213647	0.0495749	0.0199191	Down		chr1	87192690	87198762	NM_021600	Chrnd	0.0512336	0.064874	0.0637784	0.059962
										chr6	49317273	49321274	Ccdc126	ENSMUSG00000050786	NM_175098	0.118085	0.124199	0.120697	0.0690641	0.0721478	0.0596781	0.120994	0.0669633	Down		chr8	13177052	13198527	Grtp1	NM_025768	0.534272	0.563921	0.532885	0.216625	0.195677	0.219133	0.543693	0.210479	Down		chr1	94039304	94050490	NM_008798	Pdcd1	0.0537972	0.0650555	0.0786268	0.0658265
										chr6	54601146	54605147	Plekha8	ENSMUSG00000005225	NM_001001335	0.60163	0.589318	0.591246	0.228504	0.231593	0.265662	0.594065	0.24192	Down		chr8	13235830	13252028	Adprhl1	NM_172750	0.735136	0.733491	0.717158	0.0970789	0.0857643	0.118479	0.728595	0.100441	Down		chr1	88409149	88420668	NM_029269	Spp2	0.0637871	0.147699	0.0982272	0.103238
										chr6	55334298	55338299	Aqp1	ENSMUSG00000004655	NM_007472	0.262803	0.311178	0.260256	0.253985	0.277671	0.270677	0.278079	0.267444	Down		chr8	13407117	13416252	Grk1	NM_011881	0.339121	0.398008	0.338094	0.192922	0.179345	0.197432	0.358408	0.189899	Down		chr1	90042625	90151175	NM_029122	Iqca	0.0746675	0.0843244	0.0847683	0.0812534
										chr6	82772454	82776455	Hk2	ENSMUSG00000000628	NM_013820	0.0794607	0.0797573	0.0797853	0.0428589	0.0416535	0.0369487	0.0796678	0.040487	Down		chr8	25042675	25086482	Plekha2	NM_031257	0.655197	0.644074	0.636059	0.1595	0.152768	0.179424	0.64511	0.163897	Down		chr1	90958883	90962300	NM_008998	Rab17	0.0952662	0.0817262	0.101662	0.0928849
										chr6	97615657	97619658	Frmd4b	ENSMUSG00000030064	NM_145148	0.13193	0.125101	0.117895	0.0332416	0.0399223	0.0337786	0.124975	0.0356475	Down		chr8	34809728	34818783	Dusp4	NM_176933	0.534314	0.496165	0.539417	0.12689	0.148694	0.139651	0.523298	0.138412	Down		chr1	97062393	97126174	NM_028942	Slco6c1	0.0245738	0.0386544	0.0427775	0.0353352
										chr6	105675744	105679745	Cntn4	ENSMUSG00000064293	NM_173004	0.0959213	0.114861	0.0987878	0.0124925	0.0179424	0.0215289	0.10319	0.0173212	Down		chr8	46013134	46027317	Lrp2bp	NM_026278	0.721022	0.72797	0.702023	0.165943	0.166049	0.183799	0.717005	0.17193	Down		chr1	98423205	98507613	NM_027584	Slco6d1	0.029452	0.0283058	0.0421159	0.0332912
										chr6	115929907	115933908	Rho	ENSMUSG00000030324	NM_145383	0.189517	0.23639	0.116167	0.115927	0.155331	0.133015	0.180691	0.134758	Down		chr8	57482927	57485566	Sap30	NM_021788	0.563885	0.548082	0.599181	0.251164	0.274528	0.222237	0.570383	0.24931	Down		chr1	125679336	125872884	NM_027677	Gpr39	0.0781227	0.0945398	0.101503	0.0913885
										chr6	126533555	126537556	Kcna5	ENSMUSG00000045534	NM_145983	0.322452	0.300869	0.335479	0.0562126	0.0519229	0.064516	0.3196	0.0575505	Down		chr8	70835940	70837401	Arrdc2	NM_027560	0.805583	0.774691	0.777745	0.104275	0.099808	0.105336	0.786006	0.10314	Down		chr1	144245301	144247037	NM_015811	Rgs1	0.0604064	0.0848214	0.03125	0.0588259
										chr6	131386450	131390451	Ybx3	ENSMUSG00000030189	NM_011733	0.0517516	0.0473765	0.0560275	0.0223692	0.0308718	0.026125	0.0517185	0.0264553	Down		chr8	71562608	71564579	Nxnl1	NM_145598	0.0745576	0.0861794	0.074414	0.051161	0.0494252	0.0553442	0.0783837	0.0519768	Down		chr1	120474658	120502777	NM_010766	Marco	0.0656813	0.0668779	0.0627842	0.0651145
										chr6	135252336	135256337	Gsg1	ENSMUSG00000030206	NM_010352	0.476656	0.516082	0.492955	0.0641843	0.0595512	0.0638244	0.495231	0.06252	Down		chr8	77250918	77515783	Arhgap10	NM_030113	0.668343	0.662601	0.650999	0.171416	0.171688	0.1904	0.660648	0.177835	Down		chr1	136845462	136958290	NM_030676	Nr5a2	0.0716111	0.0774122	0.0898445	0.0796226
										chr6	136952522	136956523	Pde6h	ENSMUSG00000064330	NM_023898	0.589615	0.621932	0.587331	0.203898	0.191783	0.173649	0.599626	0.189777	Down		chr8	84952507	84956227	Rtbdn	NM_144929	0.396931	0.459369	0.408904	0.179681	0.128889	0.157333	0.421735	0.155301	Down		chr1	130907414	130909226	NM_021380	Il20	0.0446683	0.12443	0.0570588	0.0753856
										chr6	141247268	141251269	Pde3a	ENSMUSG00000041741	NM_018779	0.066736	0.0627687	0.0530154	0.0130298	0.0149918	0.0160132	0.06084	0.0146783	Down		chr8	92677034	92679653	Irx6	NM_022428	0.561523	0.543404	0.547908	0.0918304	0.0805702	0.10931	0.550945	0.0939037	Down		chr1	131601740	131609745	NM_011924	Avpr1b	0.0558595	0.0600398	0.0716002	0.0624998
										chr6	142962452	142966453	St8sia1	ENSMUSG00000030283	NM_011374	0.114693	0.106985	0.0994901	0.0373371	0.0552995	0.0548073	0.107056	0.049148	Down		chr8	95291061	95301829	Cngb1	NM_145601	0.496044	0.522062	0.516267	0.238631	0.216732	0.220731	0.511457	0.225365	Down		chr1	180694618	180695012	NM_013729	Mixl1	0.0635922	0.0556916	0.062647	0.0606436
										chr7	35583582	35587583	Rgs9bp	ENSMUSG00000056043	NM_145840	0.0411995	0.0333586	0.030468	0.00975407	0.0112381	0.00858397	0.0350087	0.0098587	Down		chr8	120012511	120050337	Crispld2	NM_030209	0.650834	0.632476	0.635135	0.163753	0.165878	0.188351	0.639482	0.172661	Down		chr1	174174940	174247457	NM_011465	Spta1	0.0427415	0.0488649	0.0620796	0.0512287
										chr7	45161920	45165921	Slc17a7	ENSMUSG00000070570	NM_182993	0.0851898	0.0984966	0.0814764	0.0353346	0.0327068	0.0284021	0.0883876	0.0321478	Down		chr8	122284482	122337191	Zfpm1	NM_009569	0.498811	0.471706	0.493227	0.16257	0.162275	0.16587	0.487915	0.163571	Down		chr1	173896598	173905861	NM_001033450	Ifi211	0.0416235	0.0246914	0.0907738	0.0523629
										chr7	45822747	45826748	Kcnj14	ENSMUSG00000058743	NM_145963	0.460408	0.499541	0.483089	0.0998892	0.136953	0.139638	0.481013	0.125494	Down		chr8	123067526	123097558	Spg7	NM_153176	0.813267	0.802211	0.785278	0.112302	0.103349	0.138623	0.800252	0.118091	Down		chr1	164798731	164823236	NM_019759	Dpt	0.0685552	0.0805448	0.0956687	0.0815896
										chr7	49909699	49913700	Slc6a5	ENSMUSG00000039728	NM_148931	0.042805	0.0508928	0.0451504	0.0121733	0.0162396	0.00867804	0.0462827	0.0123636	Down		chr9	20820503	20825667	Rdh8	NM_001030290	0.640962	0.636786	0.633376	0.213445	0.183409	0.212308	0.637041	0.203054	Down		chr1	164064188	164079696	NM_011346	Sell	0.0666202	0.0853737	0.0799317	0.0773085
										chr7	65860135	65864136	Pcsk6	ENSMUSG00000030513	NM_011048	0.117783	0.116759	0.127753	0.0271616	0.0283959	0.0265863	0.120765	0.0273813	Down		chr9	26764736	26804383	Glb1l2	NM_153803	0.64369	0.677107	0.666869	0.18397	0.164818	0.182801	0.662555	0.177196	Down		chr1	156312787	156326138	NM_130456	Nphs2	0.0618524	0.0820536	0.0965054	0.0801371
										chr7	67757742	67761743	Synm	ENSMUSG00000030554	NM_183312	0.0703988	0.0706287	0.0831487	0.0266931	0.0225492	0.0192613	0.0747254	0.0228345	Down		chr9	26818180	26858575	Glb1l3	NM_001113323	0.806344	0.819518	0.787917	0.0607557	0.0548008	0.0849736	0.804593	0.0668434	Down		chr1	191100458	191108633	NM_030060	Batf3	0.0655555	0.07225	0.0853191	0.0743749
										chr7	79385027	79389028	Rlbp1	ENSMUSG00000039194	NM_020599	0.371679	0.329358	0.337752	0.165033	0.160086	0.216016	0.346263	0.180379	Down		chr9	43116570	43116570	Tlcd5	NR_153341	0	0	0	0	0	0	0	0	Down		chr2	3342409	3363293	NM_145921	Olah	0.0755795	0.0732933	0.10228	0.0837175
										chr7	97415550	97419551	Thrsp	ENSMUSG00000035686	NM_009381	0.631455	0.583636	0.606428	0.0977981	0.105832	0.106244	0.607173	0.103291	Down		chr9	45141041	45150504	Scn4b	NM_001013390	0.409795	0.405847	0.416706	0.0425665	0.0409632	0.0423464	0.410783	0.0419587	Down		chr1	161397581	161417338	NM_009452	Tnfsf4	0.0771162	0.0639727	0.100758	0.0806157
										chr7	110860953	110864954	Lyve1	ENSMUSG00000030787	NM_053247	0.606409	0.595613	0.577557	0.230647	0.17818	0.219952	0.593193	0.209593	Down		chr9	45768257	45821727	Cep164	NM_001081373	0.677296	0.661686	0.652584	0.175927	0.182668	0.201508	0.663855	0.186701	Down		chr1	160086030	160145855	NM_177839	Tnn	0.0491738	0.0644074	0.0891892	0.0675901
										chr7	120980312	120984313	Cdr2	ENSMUSG00000030878	NM_007672	0.0568929	0.059353	0.0425279	0.0289263	0.0207333	0.0214403	0.0529246	0.0237	Down		chr9	49397615	49407094	Drd2	NM_010077	0.809854	0.811733	0.830888	0.0821722	0.0608971	0.0746315	0.817492	0.0725669	Down		chr2	19463127	19551880	NM_027600	4921504E06Rik	0.0834611	0.100968	0.102835	0.0957545
										chr7	126797254	126801255	Aldoa	ENSMUSG00000030695	NM_007438	0.0562061	0.0679192	0.0258583	0.0522544	0.0237189	0.00548162	0.0499946	0.0271516	Down		chr9	59709979	59716211	Gramd2	NM_001033498	0.66048	0.650455	0.653705	0.108719	0.126691	0.132264	0.65488	0.122558	Down		chr2	28556057	28561362	NM_009885	Cel	0.0987484	0.0755964	0.118095	0.0974799
										chr7	126814884	126818885	Fam57b	ENSMUSG00000058966	NM_026884	0.592585	0.568294	0.541554	0.166933	0.157285	0.174658	0.567478	0.166292	Down		chr9	59943386	59947884	Nr2e3	NM_013708	0.219025	0.243216	0.225092	0.152951	0.162566	0.116282	0.229111	0.143933	Down		chr2	58133726	58158055	NM_139200	Cytip	0.0638559	0.0503206	0.0767412	0.0636392
										chr7	132784935	132788936	Fam53b	ENSMUSG00000030956	NM_175268	0.172993	0.233059	0.170028	0.175267	0.139666	0.171544	0.192027	0.162159	Down		chr9	64924420	64947623	Slc24a1	NM_144813	0.385925	0.401748	0.362348	0.227825	0.229817	0.250016	0.38334	0.235886	Down		chr2	34983677	35059383	NM_010406	Hc	0.0875732	0.090971	0.108683	0.0957423
										chr7	141264424	141268425	Irf7	ENSMUSG00000025498	NM_016850	0.255951	0.255566	0.259155	0.123009	0.0971643	0.118753	0.256891	0.112975	Down		chr9	75313394	75344964	Gnb5	NM_010313	0.400424	0.423682	0.415957	0.233693	0.206228	0.217579	0.413354	0.219167	Down		chr2	35354378	35364278	NM_029463	4930568D16Rik	0.0533158	0.0745511	0.137976	0.0886143
										chr7	141290017	141294018	Drd4	ENSMUSG00000025496	NM_007878	0.140129	0.139466	0.151126	0.0475809	0.0541001	0.0400215	0.143574	0.0472341	Down		chr9	75778092	75898582	Bmp5	NM_007555	0.765168	0.756263	0.73841	0.0688471	0.0767162	0.0928508	0.75328	0.0794714	Down		chr2	36084054	36103207	NM_008500	Lhx6	0.0209373	0.027806	0.0305195	0.0264209
										chr8	3623282	3627283	Pcp2	ENSMUSG00000004630	NM_008790	0.481049	0.517137	0.481944	0.166298	0.13567	0.15666	0.493376	0.152876	Down		chr9	80314370	80463289	Impg1	NM_022016	0.619672	0.61912	0.605852	0.160127	0.151696	0.172713	0.614881	0.161512	Down		chr2	36051528	36079588	NM_029309	Morn5	0.0776761	0.0887192	0.106748	0.0910477
										chr8	13198624	13202625	Grtp1	ENSMUSG00000038515	NM_025768	0.0783092	0.0900894	0.0847253	0.0553512	0.0413531	0.0346801	0.0843746	0.0437948	Down		chr9	95639793	95695096	Pcolce2	NM_029620	0.745839	0.738544	0.729718	0.0922391	0.0943392	0.116834	0.738034	0.101137	Down		chr2	25659980	25661554	NM_007947	Lcn5	0.0892682	0.125493	0.108216	0.107659
										chr8	13252162	13256163	Adprhl1	ENSMUSG00000031448	NM_172750	0.691562	0.69855	0.676321	0.104972	0.0972168	0.12038	0.688811	0.107523	Down		chr9	95706739	95747839	Trpc1	NM_011643	0.727287	0.726082	0.693988	0.131859	0.113714	0.154245	0.715786	0.133273	Down		chr2	25624840	25625836	NM_007995	Fcna	0.0278738	0.0397453	0.0513716	0.0396636
										chr8	13403080	13407081	Grk1	ENSMUSG00000031450	NM_011881	0.16725	0.207192	0.170119	0.164405	0.204302	0.184742	0.18152	0.184483	Down		chr9	98994122	99001704	Faim	NM_011810	0.66093	0.689674	0.690009	0.180927	0.171752	0.177223	0.680205	0.176634	Down		chr2	25374430	25376480	NM_001081085	Sapcd2	0.0714456	0.0675011	0.0988322	0.0792596
										chr8	25099811	25103812	Plekha2	ENSMUSG00000031557	NM_031257	0.0751502	0.0803316	0.0776851	0.0426524	0.0535809	0.0387492	0.0777223	0.0449942	Down		chr9	103209043	103228216	Trf	NM_133977	0.816308	0.79169	0.798325	0.0655668	0.083138	0.0941459	0.802108	0.0809503	Down		chr2	60600484	60671462	NM_021359	Itgb6	0.105374	0.109563	0.127682	0.114206
										chr8	34805609	34809610	Dusp4	ENSMUSG00000031530	NM_176933	0.0196009	0.0171611	0.0186632	0.00259134	0.0037611	0.00261252	0.0184751	0.00298832	Down		chr9	107675887	107677548	Gnat1	NM_008140	0.0287026	0.0331631	0.0264581	0.0266771	0.0295802	0.026045	0.0294413	0.0274341	Down		chr2	24338982	24349630	NM_031167	Il1rn	0.0270871	0.0536118	0.0749171	0.051872
										chr8	46008601	46012602	Lrp2bp	ENSMUSG00000031637	NM_026278	0.342977	0.372268	0.331484	0.108333	0.106704	0.179464	0.34891	0.1315	Down		chr9	107947287	107948340	Camkv	NM_145621	0.75949	0.70585	0.72908	0.109241	0.125407	0.110167	0.731473	0.114938	Down		chr2	84811394	84816908	NM_024230	Smtnl1	0.0716156	0.0799766	0.0987208	0.0834377
										chr8	57485860	57489861	Sap30	ENSMUSG00000031609	NM_021788	0.0466821	0.0363928	0.0516785	0.00852189	0.015168	0.00786551	0.0449178	0.0105185	Down		chr9	108051839	108075803	Rnf123	NM_032543	0.724509	0.710857	0.72253	0.0808954	0.0883352	0.0917908	0.719298	0.0870071	Down		chr2	122443574	122460537	NM_172980	Slc28a2	0.0562297	0.0628178	0.06564	0.0615625
										chr8	70837720	70841721	Arrdc2	ENSMUSG00000002910	NM_027560	0.129095	0.120942	0.116909	0.0378118	0.0365985	0.0420168	0.122315	0.038809	Down		chr9	115939161	116074113	Gadl1	NM_028638	0.781339	0.757343	0.764619	0.0797292	0.0908893	0.104849	0.767767	0.0918224	Down		chr2	122303744	122304826	NM_001305262	Duoxa1	0.0283835	0.0780073	0.0871472	0.0645127
										chr8	71564649	71568650	Nxnl1	ENSMUSG00000034829	NM_145598	0.236231	0.217627	0.201781	0.150243	0.154301	0.167284	0.218546	0.157276	Down		chr9	119485577	119560624	Scn5a	NM_021544	0.72673	0.713933	0.705827	0.100959	0.1031	0.116843	0.715497	0.106967	Down		chr2	122121184	122127516	NM_026251	Patl2	0.0499545	0.0750426	0.0733279	0.0661084
										chr8	77515907	77519908	Arhgap10	ENSMUSG00000037148	NM_030113	0.0509851	0.0497637	0.071078	0.0474742	0.0412331	0.0490081	0.0572756	0.0459051	Down		chr9	119939723	119967674	Ttc21a	NM_028735	0.749434	0.734129	0.734977	0.0792922	0.0843007	0.0925892	0.739514	0.085394	Down		chr2	134498256	134552332	NM_010403	Hao1	0.05683	0.0584515	0.0715315	0.062271
										chr8	84944990	84948991	Rtbdn	ENSMUSG00000048617	NM_144929	0.0390012	0.0541027	0.0423679	0.0156317	0.016691	0.00593182	0.0451573	0.0127515	Down		chr9	120337630	120472804	Myrip	NM_144557	0.701019	0.679811	0.683031	0.111766	0.118181	0.128475	0.687954	0.119474	Down		chr2	148801984	148805500	NM_009978	Cst8	0.0540439	0.0243108	0.08943	0.0559282
										chr8	92672288	92676289	Irx6	ENSMUSG00000031738	NM_022428	0.11784	0.110004	0.116964	0.0401944	0.0381601	0.046328	0.114936	0.0415608	Down													5mC	5hmC			chr2	148837210	148838529	NM_009979	Cst9	0.0863097	0.0227273	0.12439	0.0778088
										chr8	95304585	95308586	Cngb1	ENSMUSG00000031789	NM_145601	0.173688	0.188601	0.147168	0.137136	0.155959	0.147402	0.169819	0.146832	Down												Mean (Down Genes)	0.599087	0.152665			chr2	150619612	150666197	NM_080575	Acss1	0.0602595	0.060649	0.0655013	0.0621366
										chr8	119990437	119994438	Crispld2	ENSMUSG00000031825	NM_030209	0.299872	0.292981	0.320329	0.0841218	0.063045	0.0817446	0.304394	0.0763038	Down																	chr2	152913547	152922155	NM_001081044	Mylk2	0.12764	0.131725	0.133271	0.130879
										chr8	122280140	122284141	Zfpm1	ENSMUSG00000049577	NM_009569	0.0553169	0.0437617	0.0509417	0.0115695	0.0144749	0.0168834	0.0500068	0.0143093	Down		chr1	11416568	11974966	A830018L16Rik	NM_177173	0.839455	0.833564	0.818055	0.0402307	0.0440545	0.062507	0.830358	0.0489307	Up		chr2	153856211	153868998	NM_029599	Sun5	0.134933	0.137744	0.156437	0.143038
										chr8	123063507	123067508	Spg7	ENSMUSG00000000738	NM_153176	0.074453	0.0742005	0.0748555	0.0583478	0.0593308	0.0593952	0.074503	0.0590246	Down		chr1	14170915	14300893	Eya1	NM_010164	0.747033	0.745863	0.740064	0.105499	0.106625	0.120728	0.74432	0.110951	Up		chr2	153877905	153895030	NM_025631	Bpifb2	0.0926388	0.0943394	0.113006	0.0999948
										chr9	20816493	20820494	Rdh8	ENSMUSG00000053773	NM_001030290	0.318137	0.288238	0.235627	0.193194	0.229943	0.200116	0.280667	0.207751	Down		chr1	16997478	17095604	Jph1	NM_020604	0.838066	0.827248	0.808344	0.0790749	0.0879378	0.109615	0.824553	0.0922091	Up		chr2	154132535	154138169	NM_028528	Bpifa3	0.0658354	0.0446973	0.0646083	0.0583803
										chr9	26804468	26808469	Glb1l2	ENSMUSG00000036395	NM_153803	0.11607	0.158378	0.146529	0.0933799	0.0685247	0.0760441	0.140326	0.0793162	Down		chr1	24179854	24251861	Col9a1	NM_007740	0.611008	0.60457	0.598918	0.105864	0.107086	0.120776	0.604832	0.111242	Up		chr2	154145766	154148090	NM_011126	Bpifa1	0.0606715	0.0858147	0.0633007	0.069929
										chr9	26858823	26862824	Glb1l3	ENSMUSG00000031966	NM_001113323	0.754934	0.799866	0.703325	0.0983932	0.0689722	0.177829	0.752708	0.115065	Down		chr1	37234244	37262096	Cnga3	NM_009918	0.752598	0.722052	0.733156	0.085218	0.0960984	0.101412	0.735935	0.0942427	Up		chr2	173155388	173158646	NM_011044	Pck1	0.0196201	0.0467683	0.0290536	0.031814
										chr9	43114570	43118571	Tlcd5	ENSMUSG00000048503	NM_001034863	0.210946	0.208781	0.230934	0.0736762	0.0833933	0.0663153	0.216887	0.0744616	Down		chr1	45376083	45500914	Col5a2	NM_007737	0.801695	0.822295	0.798519	0.0501443	0.040798	0.0621528	0.807503	0.0510317	Up		chr2	173568768	173576074	NM_027303	Ankrd60	0.0608212	0.0636139	0.0833273	0.0692542
										chr9	45136623	45140624	Scn4b	ENSMUSG00000046480	NM_001013390	0.153102	0.141519	0.140925	0.0164732	0.0276444	0.0292033	0.145182	0.0244403	Down		chr1	61641242	62637923	Pard3b	NM_001081050	0.756415	0.746956	0.736344	0.100229	0.101976	0.117645	0.746572	0.106617	Up		chr2	173524663	173528344	NM_028158	1700021F07Rik	0.0974894	0.115119	0.102862	0.105157
										chr9	45826663	45830664	Cep164	ENSMUSG00000043987	NM_001081373	0.142785	0.144518	0.147691	0.0948135	0.0919585	0.0896955	0.144998	0.0921558	Down		chr1	69998801	70724942	Spag16	NM_025728	0.803695	0.79516	0.781938	0.0589323	0.0611076	0.0842416	0.793597	0.0680938	Up		chr2	181206186	181210772	NM_011481	Srms	0.0474051	0.0786626	0.0951308	0.0737328
										chr9	49338402	49342403	Drd2	ENSMUSG00000032259	NM_010077	0.17274	0.149984	0.170757	0.0396094	0.0303356	0.0281092	0.164494	0.0326847	Down		chr1	75247548	75262127	Ptprn	NM_008985	0.613759	0.560503	0.583196	0.0916656	0.117387	0.101947	0.585819	0.103667	Up		chr2	163823321	163832437	NM_016873	Ccn5	0.0822761	0.0873774	0.081027	0.0835602
										chr9	59705763	59709764	Gramd2	ENSMUSG00000074259	NM_001033498	0.67504	0.678326	0.648751	0.12407	0.138517	0.142253	0.667372	0.134946	Down		chr1	75438798	75443001	Gmppa	NM_133708	0.63767	0.579295	0.647358	0.205798	0.199676	0.176698	0.621441	0.194057	Up		chr2	165506044	165518242	NM_130451	Slc2a10	0.115464	0.104368	0.135792	0.118541
										chr9	59948079	59952080	Nr2e3	ENSMUSG00000032292	NM_013708	0.188673	0.243672	0.278572	0.113004	0.126488	0.114229	0.236973	0.117907	Down		chr1	75452831	75473632	Asic4	NM_183022	0.391695	0.367519	0.364336	0.0969375	0.094651	0.106637	0.374517	0.0994084	Up		chr3	37225336	37230565	NM_021782	Il21	0.169228	0.171424	0.213168	0.184607
										chr9	64949620	64953621	Slc24a1	ENSMUSG00000034452	NM_144813	0.214683	0.22205	0.171009	0.1133	0.112271	0.125872	0.202581	0.117148	Down		chr1	82286797	82288493	Irs1	NM_010570	0.440441	0.442949	0.531716	0.154631	0.12211	0.147462	0.471702	0.141401	Up		chr3	37065722	37111467	NM_009350	Adad1	0.0491071	0.0497832	0.0846267	0.0611723
										chr9	75304287	75308288	Gnb5	ENSMUSG00000032192	NM_010313	0.240337	0.275987	0.206275	0.192836	0.136266	0.164097	0.240866	0.1644	Down		chr1	93237988	93296278	Sned1	NM_172463	0.762545	0.75645	0.747905	0.0935155	0.0955425	0.111078	0.755633	0.100045	Up		chr3	60083925	60087006	NM_032400	Sucnr1	0.0402096	0	0.0713616	0.0371904
										chr9	75773364	75777365	Bmp5	ENSMUSG00000032179	NM_007555	0.708889	0.714307	0.736079	0.0409566	0.0391268	0.0623576	0.719759	0.0474803	Down		chr1	99774764	100484701	Cntnap5b	NM_172851	0.788746	0.783152	0.772696	0.0382254	0.0411822	0.0570334	0.781531	0.0454803	Up		chr3	70020493	70028125	NM_001018031	Otol1	0.0565736	0.0807321	0.0960768	0.0777942
										chr9	80463438	80467439	Impg1	ENSMUSG00000032343	NM_022016	0.350435	0.23136	0.246365	0.0909439	0.106993	0.122795	0.276054	0.106911	Down		chr1	104936096	104994385	Cdh20	NM_011800	0.671574	0.665237	0.666527	0.1285	0.137731	0.147367	0.667779	0.137866	Up		chr3	72888989	72964866	NM_001081137	Sis	0.0270607	0.0458684	0.0719774	0.0483022
										chr9	95635627	95639628	Pcolce2	ENSMUSG00000015354	NM_029620	0.173645	0.166893	0.190635	0.0417241	0.0397053	0.0261073	0.177057	0.0358456	Down		chr1	115687136	116580674	Cntnap5a	NM_001077425	0.789911	0.783686	0.769987	0.0619819	0.0675169	0.0827097	0.781195	0.0707361	Up		chr3	55184066	55209036	NM_028937	Sohlh2	0.0911868	0.109073	0.110216	0.103492
										chr9	95748348	95752349	Trpc1	ENSMUSG00000032839	NM_011643	0.126475	0.124418	0.125275	0.0314914	0.0350217	0.0453359	0.125389	0.037283	Down		chr1	119417321	119419086	Inhbb	NM_008381	0.645632	0.625186	0.604634	0.165543	0.183613	0.19996	0.625151	0.183039	Up		chr3	57427614	57441091	NM_145539	Tm4sf4	0.0561629	0.0645519	0.0751852	0.0653
										chr9	98984372	98988373	Faim	ENSMUSG00000032463	NM_011810	0.132728	0.122528	0.129242	0.0396295	0.0441619	0.0457842	0.128166	0.0431918	Down		chr1	128588842	128590209	Cxcr4	NM_009911	0.680396	0.697176	0.608635	0.238276	0.202186	0.224969	0.662069	0.22181	Up		chr3	102511775	102520848	NM_013609	Ngf	0.0537454	0.0667145	0.0706246	0.0636948
										chr9	103228286	103232287	Trf	ENSMUSG00000032554	NM_133977	0.64742	0.58853	0.641579	0.10144	0.110706	0.120111	0.625843	0.110753	Down		chr1	132028485	132065892	Mfsd4a	NM_172510	0.718429	0.688707	0.690984	0.114545	0.131986	0.142514	0.699373	0.129682	Up		chr3	101275956	101285879	NM_013486	Cd2	0.114502	0.128285	0.147235	0.130007
										chr9	107677634	107681635	Gnat1	ENSMUSG00000034837	NM_008140	0.144233	0.160863	0.127649	0.107913	0.118534	0.0774824	0.144248	0.10131	Down		chr1	133897799	133905034	Optc	NM_054076	0.755524	0.691654	0.698913	0.0918138	0.126401	0.147777	0.715364	0.121997	Up		chr3	98805859	98809046	NM_013821	Hsd3b6	0.0410713	0.0827985	0.0481702	0.0573467
										chr9	107933919	107937920	Camkv	ENSMUSG00000032936	NM_145621	0.184657	0.168848	0.208299	0.0498595	0.0517044	0.0353625	0.187268	0.0456421	Down		chr1	135441683	135583320	Nav1	NM_173437	0.634825	0.608956	0.617858	0.136797	0.143087	0.155998	0.620546	0.145294	Up		chr3	98852551	98855964	NM_008293	Hsd3b1	0.0269688	0.0459266	0.0418856	0.0382604
										chr9	108077375	108081376	Rnf123	ENSMUSG00000041528	NM_032543	0.304631	0.287515	0.277037	0.0701124	0.0660432	0.0825301	0.289728	0.0728952	Down		chr1	146516717	146902117	Brinp3	NM_153539	0.792807	0.801069	0.772749	0.0541754	0.0519399	0.0732531	0.788875	0.0597895	Up		chr3	106387577	106404031	NM_178412	Chil6	0.0115966	0.036308	0.0288947	0.0255998
										chr9	115907454	115911455	Gadl1	ENSMUSG00000056880	NM_028638	0.471649	0.428484	0.459785	0.0926712	0.103828	0.0858758	0.453306	0.0941251	Down		chr1	149830060	149930690	Pla2g4a	NM_008869	0.729066	0.713177	0.705705	0.110268	0.116469	0.133502	0.715983	0.12008	Up		chr3	129205946	129218897	NM_011098	Pitx2	0.00362703	0.00430251	0.00383462	0.00392139
										chr9	119577016	119581017	Scn5a	ENSMUSG00000032511	NM_021544	0.206454	0.191959	0.22022	0.0469159	0.0419898	0.0467002	0.206211	0.045202	Down		chr1	155083264	155083264	Gm9530	NR_151545	0	0	0	0	0	0	0	0	Up		chr3	95563244	95585558	NM_026489	Hormad1	0.0888503	0.0670772	0.0849711	0.0802995
										chr9	119935605	119939606	Ttc21a	ENSMUSG00000032514	NM_028735	0.301661	0.28439	0.267888	0.0553433	0.0743012	0.0974637	0.284646	0.0757027	Down		chr1	155560637	155572227	Acbd6	NM_026683	0.670185	0.611958	0.600535	0.192886	0.213897	0.239677	0.627559	0.215487	Up		chr3	123006382	123032267	NM_021503	Myoz2	0.0647586	0.0794103	0.0836014	0.0759234
										chr9	120302072	120306073	Myrip	ENSMUSG00000041794	NM_144557	0.101944	0.0928171	0.0879473	0.0173987	0.0231665	0.0235308	0.0942363	0.0213653	Down		chr1	161241720	161249116	Prdx6	NM_007453	0.679735	0.667994	0.672901	0.196636	0.184453	0.214891	0.673543	0.19866	Up		chr4	3996161	4014424	NM_181989	Sdr16c5	0.0357182	0.11444	0.139345	0.096501
																						5mC	5hmC			chr1	164153962	164219524	F5	NM_007976	0.756816	0.73334	0.727963	0.0799835	0.0858716	0.105645	0.739373	0.0904999	Up		chr4	19878218	19920497	NM_175406	Atp6v0d2	0.0700595	0.0661675	0.0687219	0.0683163
																					Mean (Down Genes)	0.278242	0.0825227			chr1	166256375	166310795	Ildr2	NM_001164528	0.571571	0.559076	0.551646	0.126907	0.129887	0.14472	0.560764	0.133838	Up		chr4	6268211	6273571	NM_007824	Cyp7a1	0.0306471	0.0668605	0.04394	0.0471492
																										chr1	167600751	167639273	Rxrg	NM_009107	0.692492	0.683834	0.680647	0.121171	0.115873	0.13799	0.685657	0.125011	Up		chr4	34906006	34907143	NM_009889	Cga	0.0790151	0.0622027	0.163814	0.101677
										chr1	5915398	5919399	Npbwr1	ENSMUSG00000033774	NM_010342	0.154064	0.136073	0.143866	0.0155811	0.0119653	0.0180004	0.144668	0.0151822	Up		chr1	172004601	172011153	Vangl2	NM_033509	0.82449	0.796024	0.784147	0.0934162	0.105571	0.129419	0.801554	0.109469	Up		chr4	46394596	46401993	NM_053149	Hemgn	0.0409326	0.0459316	0.0652562	0.0507068
										chr1	11412104	11416105	A830018L16Rik	ENSMUSG00000057715	NM_177173	0.194475	0.196744	0.185527	0.0187222	0.0192342	0.0182475	0.192249	0.0187346	Up		chr1	180334310	180421890	Itpkb	NM_001081175	0.639496	0.618503	0.619725	0.129409	0.13895	0.148447	0.625908	0.138935	Up		chr4	63165831	63170005	NM_010616	Kif12	0.0593515	0.0607671	0.0714012	0.06384
										chr1	14308199	14312200	Eya1	ENSMUSG00000025932	NM_010164	0.161272	0.144341	0.127714	0.022289	0.0331766	0.0321573	0.144442	0.0292077	Up		chr1	183086288	183133860	Disp1	NM_026866	0.764953	0.754529	0.760814	0.105334	0.112	0.114693	0.760099	0.110676	Up		chr4	59906383	59912921	NM_021053	Slc46a2	0.083957	0.0852892	0.0961217	0.088456
										chr1	17095889	17099890	Jph1	ENSMUSG00000042686	NM_020604	0.0442996	0.0365857	0.0453828	0.0119682	0.013042	0.0133946	0.0420894	0.0128016	Up		chr1	184874307	184880991	C130074G19Rik	NM_178692	0.759415	0.747772	0.758831	0.0903007	0.0830605	0.083401	0.755339	0.0855874	Up		chr4	40922094	40931302	NM_011463	Spink4	0.0957902	0.119676	0.0905795	0.102015
										chr1	24175609	24179610	Col9a1	ENSMUSG00000026147	NM_007740	0.820271	0.804519	0.796283	0.0728102	0.0704674	0.075824	0.807024	0.0730339	Up		chr1	185457063	185464555	Slc30a10	NM_001033286	0.700177	0.685766	0.775688	0.165512	0.139497	0.108303	0.720544	0.137771	Up		chr4	41093533	41096109	NM_016689	Aqp3	0.125385	0.133028	0.147071	0.135161
										chr1	37217204	37221205	Cnga3	ENSMUSG00000026114	NM_009918	0.284593	0.288164	0.25078	0.108195	0.105595	0.0992375	0.274513	0.104342	Up		chr10	3875033	3964452	Plekhg1	NM_001033253	0.700771	0.701627	0.691775	0.119116	0.121989	0.126476	0.698057	0.122527	Up		chr4	103230969	103282462	NM_027612	4921539E11Rik	0.0736081	0.0793891	0.0869587	0.0799853
										chr1	45501282	45505283	Col5a2	ENSMUSG00000026042	NM_007737	0.419408	0.409289	0.453592	0.0499893	0.0260376	0.0500198	0.42743	0.0420156	Up		chr10	10335937	10470314	Adgb	NM_001127353	0.796407	0.801202	0.778935	0.0498995	0.0530833	0.0666379	0.792181	0.0565403	Up		chr4	117160166	117180491	NM_134471	Kif2c	0.0732688	0.0658985	0.0900583	0.0764085
										chr1	61636823	61640824	Pard3b	ENSMUSG00000052062	NM_001081050	0.187416	0.179331	0.183736	0.0316415	0.0363686	0.0340261	0.183494	0.0340121	Up		chr10	20400417	20722696	Pde7b	NM_013875	0.733866	0.720189	0.708459	0.11799	0.12203	0.143507	0.720838	0.127842	Up		chr4	117098355	117114831	NM_008958	Ptch2	0.073397	0.0826131	0.100245	0.0854184
										chr1	64735750	64739751	Fzd5	ENSMUSG00000045005	NM_022721	0.0267032	0.0283289	0.0318546	0.00574102	0.00890416	0.00937158	0.0289622	0.00800559	Up		chr10	21126172	21158718	Myb	NM_010848	0.624939	0.613014	0.584536	0.159846	0.166634	0.192473	0.607496	0.172984	Up		chr4	115565716	115578104	NM_201640	Cyp4a31	0.032043	0.0298862	0.0565682	0.0394991
										chr1	69949614	69953615	Spag16	ENSMUSG00000053153	NM_025728	0.813302	0.843826	0.820064	0.0657727	0.054887	0.0582158	0.82573	0.0596252	Up		chr10	24225603	24301629	Moxd1	NM_021509	0.713584	0.703157	0.687882	0.137747	0.133761	0.159408	0.701541	0.143639	Up		chr4	115091145	115093548	NM_026018	Pdzk1ip1	0.107511	0.0600343	0.12917	0.0989052
										chr1	75262208	75266209	Ptprn	ENSMUSG00000026204	NM_008985	0.17569	0.144224	0.178316	0.0320788	0.0428551	0.0404168	0.166077	0.0384502	Up		chr10	44439666	44456508	Prdm1	NM_007548	0.358108	0.357259	0.353058	0.286051	0.259979	0.292541	0.356142	0.279524	Up		chr4	139740786	139830911	NM_011039	Pax7	0.0829889	0.0823258	0.0866807	0.0839985
										chr1	75433935	75437936	Gmppa	ENSMUSG00000033021	NM_133708	0.420388	0.404677	0.370673	0.0812822	0.0860819	0.112473	0.39858	0.093279	Up		chr10	57787008	57788173	Fabp7	NM_021272	0.667389	0.710034	0.347555	0.186054	0.0952381	0.416667	0.574993	0.232653	Up		chr4	139655568	139669796	NM_031873	Tas1r2	0.0816519	0.0854952	0.10939	0.0921791
										chr1	75448509	75452510	Asic4	ENSMUSG00000033007	NM_183022	0.14763	0.133948	0.17567	0.0636873	0.0586702	0.0635189	0.152416	0.0619588	Up		chr10	57796681	57811515	Smpdl3a	NM_020561	0.753437	0.763965	0.720516	0.148474	0.11764	0.174449	0.745973	0.146854	Up		chr4	138881456	138882557	NM_012044	Pla2g2e	0.0581429	0.0584618	0.0533707	0.0566584
										chr1	82289439	82293440	Irs1	ENSMUSG00000055980	NM_010570	0.0658564	0.0487738	0.0489751	0.0158531	0.0220079	0.0203863	0.0545351	0.0194158	Up		chr10	67540220	67540988	Egr2	NM_010118	0.276318	0.305554	0.231307	0.0310312	0.0428285	0.0491408	0.27106	0.0410002	Up		chr4	127928002	127968834	NM_001134733	CK137956	0.091681	0.0968031	0.102157	0.0968805
										chr1	93233896	93237897	Sned1	ENSMUSG00000047793	NM_172463	0.221901	0.212134	0.219001	0.0531046	0.0521282	0.0496224	0.217679	0.0516184	Up		chr10	68725899	68778857	Tmem26	NM_177794	0.69223	0.676709	0.677999	0.146008	0.149092	0.166101	0.682313	0.153733	Up		chr4	124993332	125008545	NM_138683	Rspo1	0.0391234	0.0635155	0.0607782	0.0544724
										chr1	99770400	99774401	Cntnap5b	ENSMUSG00000067028	NM_172851	0.271813	0.249286	0.259603	0.0318425	0.0101121	0.0182295	0.260234	0.0200614	Up		chr10	73949055	74631954	Pcdh15	NM_023115	0.735282	0.742804	0.722238	0.135188	0.127797	0.154083	0.733441	0.139023	Up		chr4	149449872	149452950	NM_022020	Rbp7	0.111523	0.0720344	0.100351	0.0946361
										chr1	104766519	104770520	Cdh20	ENSMUSG00000050840	NM_011800	0.0853606	0.0708045	0.0611691	0.027894	0.0400293	0.0504905	0.0724447	0.0394713	Up		chr10	75784038	75796496	Gstt1	NM_008185	0.717854	0.679639	0.689544	0.0957146	0.102656	0.113953	0.695679	0.104108	Up		chr5	21811147	21845329	NM_030727	Slc26a5	0.0694601	0.0617348	0.0921789	0.0744579
										chr1	115682736	115686737	Cntnap5a	ENSMUSG00000070695	NM_001077425	0.1585	0.213512	0.195424	0.0621356	0.0460367	0.0591384	0.189145	0.0557702	Up		chr10	76596212	76613205	Col6a2	NM_146007	0.834199	0.829198	0.813177	0.0548572	0.0489598	0.0814564	0.825525	0.0617578	Up		chr4	154058990	154102874	NM_011642	Trp73	0.0523434	0.0642452	0.0753742	0.0639876
										chr1	119420248	119424249	Inhbb	ENSMUSG00000037035	NM_008381	0.0167054	0.0246129	0.0237623	0.00440247	0.00293849	0.00423198	0.0216935	0.00385765	Up		chr10	102482330	102488323	Nts	NM_024435	0.76388	0.809303	0.773079	0.0825852	0.0632184	0.0711243	0.782087	0.0723093	Up		chr4	156034912	156046625	NM_029264	Ttll10	0.0868191	0.0715203	0.0840897	0.0808097
										chr1	128590299	128594300	Cxcr4	ENSMUSG00000045382	NM_009911	0.0395146	0.0339183	0.0419942	0.0151818	0.0165898	0.0135506	0.0384757	0.0151074	Up		chr10	127661669	127664458	Nab2	NM_008668	0.410268	0.347988	0.405258	0.0947282	0.0971342	0.0798778	0.387838	0.09058	Up		chr5	35043596	35048339	NM_019447	Hgfac	0.076691	0.0723368	0.0703581	0.0731287
										chr1	132066062	132070063	Mfsd4a	ENSMUSG00000059149	NM_172510	0.23562	0.215855	0.210007	0.0564566	0.0516619	0.0550485	0.220494	0.054389	Up		chr10	127761937	127765538	Rdh1	NM_080436	0.740856	0.730664	0.718015	0.0843599	0.0900047	0.108088	0.729845	0.0941508	Up		chr5	33430733	33432090	NM_011320	Nkx1-1	0.00216946	0.00410158	0.00228049	0.00285051
										chr1	133905173	133909174	Optc	ENSMUSG00000010311	NM_054076	0.271294	0.223585	0.209076	0.0619011	0.0422152	0.0523933	0.234651	0.0521699	Up		chr10	128133644	128174415	Rbms2	NM_019711	0.745102	0.728213	0.711207	0.113162	0.122108	0.138243	0.728174	0.124504	Up		chr5	73653585	73679355	NM_178387	Spata18	0.0751998	0.0773719	0.0899356	0.0808358
										chr1	135583355	135587356	Nav1	ENSMUSG00000009418	NM_173437	0.130395	0.10647	0.11949	0.0327068	0.0193497	0.0349078	0.118785	0.0289881	Up		chr11	28388858	28581542	Ccdc85a	NM_181577	0.79829	0.791063	0.780174	0.0633796	0.072343	0.0868775	0.789843	0.0742	Up		chr5	69517035	69539162	NM_023784	Yipf7	0.0627152	0.0708845	0.0877485	0.0737827
										chr1	146493665	146497666	Brinp3	ENSMUSG00000035131	NM_153539	0.139782	0.152091	0.147273	0.0166467	0.0214871	0.0141767	0.146382	0.0174368	Up		chr11	35123514	35708142	Slit3	NM_011412	0.716917	0.694481	0.692781	0.0863582	0.0975033	0.109034	0.701393	0.0976318	Up		chr5	53060155	53069630	NM_011402	Slc34a2	0.0431505	0.0507058	0.0703977	0.0547513
										chr1	149959290	149963291	Pla2g4a	ENSMUSG00000056220	NM_008869	0.574464	0.530355	0.498154	0.0876451	0.0992922	0.102502	0.534324	0.0964798	Up		chr11	35839177	35978089	Wwc1	NM_170779	0.68255	0.678333	0.679917	0.141686	0.135883	0.148074	0.680267	0.141881	Up		chr5	65969447	65977247	NM_001081104	Chrna9	0.0643915	0.0631586	0.0810857	0.0695453
										chr1	151569372	151573373	Fam129a	ENSMUSG00000026483	NM_022018	0.329078	0.283297	0.297448	0.0450189	0.0724822	0.0784804	0.303274	0.0653272	Up		chr11	43153614	43259901	Atp10b	NM_176999	0.708539	0.699473	0.692378	0.132779	0.134257	0.14801	0.70013	0.138349	Up		chr5	86182175	86195825	NM_010323	Gnrhr	0.063945	0.0658224	0.0741691	0.0679788
										chr1	155556119	155560120	Acbd6	ENSMUSG00000033701	NM_026683	0.178875	0.180366	0.181464	0.0408313	0.0462297	0.0489561	0.180235	0.045339	Up		chr11	43531396	43585715	Ccnjl	NM_001045530	0.583828	0.54567	0.5545	0.159579	0.173744	0.192583	0.561333	0.175302	Up		chr5	86891201	86904920	NM_153598	Ugt2b34	0.0446645	0.0673002	0.0917648	0.0679098
										chr1	161249210	161253211	Prdx6	ENSMUSG00000026701	NM_007453	0.197673	0.202242	0.193061	0.0673083	0.0485185	0.0687145	0.197659	0.0615138	Up		chr11	49796236	49837765	Gfpt2	NM_013529	0.778827	0.763579	0.75318	0.0936311	0.103466	0.111948	0.765195	0.103015	Up		chr5	87576208	87588220	NM_023135	Sult1e1	0.0518793	0.0425287	0.0739122	0.0561068
										chr1	164149834	164153835	F5	ENSMUSG00000026579	NM_007976	0.418271	0.389314	0.420496	0.0818032	0.103063	0.0778112	0.40936	0.0875591	Up		chr11	62822504	62840975	Trim16	NM_053169	0.80247	0.784192	0.775022	0.0678859	0.0730806	0.0957731	0.787228	0.0789132	Up		chr5	104935949	104975815	NM_030239	Abcg3	0.0253848	0.0273197	0.0449845	0.032563
										chr1	166252138	166256139	Ildr2	ENSMUSG00000040612	NM_001164528	0.198705	0.160931	0.182454	0.0331313	0.0334215	0.0380963	0.180697	0.034883	Up		chr11	65178444	65267698	Myocd	NM_145136	0.684818	0.662062	0.673955	0.125336	0.143494	0.145015	0.673611	0.137948	Up		chr5	104304136	104310573	NM_008318	Ibsp	0.0607472	0.0516011	0.0693848	0.0605777
										chr1	167596361	167600362	Rxrg	ENSMUSG00000015843	NM_009107	0.307843	0.270189	0.259001	0.0617247	0.0575695	0.0641506	0.279011	0.0611483	Up		chr11	69555859	69557813	Efnb3	NM_007911	0.462703	0.443603	0.529943	0.116655	0.131273	0.085196	0.47875	0.111041	Up		chr5	104209096	104212971	NM_016779	Dmp1	0.0544567	0.0725241	0.0707251	0.065902
										chr1	170304332	170308333	Gm7694	ENSMUSG00000102752	NM_001198955	0.795856	0.852609	0.777688	0.0477715	0.0319185	0.0478741	0.808718	0.0425214	Up		chr11	69943368	69945981	Slc2a4	NM_009204	0.861665	0.862793	0.859307	0.0570684	0.0544891	0.0732078	0.861255	0.0615884	Up		chr5	103648820	103652986	NM_028824	1700016H13Rik	0.130921	0.111909	0.168873	0.137234
										chr1	172025295	172029296	Vangl2	ENSMUSG00000026556	NM_033509	0.166023	0.120004	0.158065	0.0552893	0.0451897	0.0407924	0.148031	0.0470905	Up		chr11	70659873	70662432	Eno3	NM_007933	0.695719	0.67844	0.636495	0.230902	0.191168	0.237715	0.670218	0.219928	Up		chr5	100556490	100560733	NM_139198	Plac8	0.063593	0.0700165	0.0935946	0.0757347
										chr1	180328475	180332476	Itpkb	ENSMUSG00000038855	NM_001081175	0.106904	0.110533	0.0849688	0.028739	0.0291856	0.0247018	0.100802	0.0275421	Up		chr11	94812894	94815382	AA623943	NM_001372571	0.540594	0.58949	0.546209	0.143181	0.123143	0.17646	0.558764	0.147595	Up		chr5	90462934	90475310	NM_009654	Alb	0.0652259	0.0624666	0.062029	0.0632405
										chr1	183219529	183223530	Disp1	ENSMUSG00000030768	NM_026866	0.332637	0.321597	0.319128	0.0492463	0.0592644	0.0639236	0.324454	0.0574781	Up		chr11	95866070	95912830	B4galnt2	NM_008081	0.734335	0.716311	0.736582	0.0825707	0.0815513	0.084297	0.729076	0.0828063	Up		chr5	123171977	123180676	NM_008277	Hpd	0.0783415	0.0869528	0.0906576	0.0853173
										chr1	184881036	184885037	C130074G19Rik	ENSMUSG00000039349	NM_178692	0.189123	0.178606	0.203818	0.0388333	0.0429735	0.0269605	0.190515	0.0362558	Up		chr11	97512513	97572989	Srcin1	NM_018873	0.396997	0.376472	0.397651	0.115411	0.108534	0.117943	0.390373	0.113963	Up		chr5	123037282	123044775	NM_029112	Morn3	0.0970708	0.0770576	0.069655	0.0812611
										chr1	185452847	185456848	Slc30a10	ENSMUSG00000026614	NM_001033286	0.150315	0.160129	0.166555	0.0669901	0.0653628	0.0685882	0.159	0.0669804	Up		chr11	98993803	99022066	Top2a	NM_011623	0.807351	0.797489	0.814602	0.110247	0.117227	0.116121	0.806481	0.114532	Up		chr5	115468286	115474627	NM_011107	Pla2g1b	0.199374	0.199408	0.200109	0.19963
										chr10	3870666	3874667	Plekhg1	ENSMUSG00000040624	NM_001033253	0.794368	0.795155	0.755045	0.10994	0.116928	0.152023	0.781523	0.126297	Up		chr11	99043496	99051579	Igfbp4	NM_010517	0.769072	0.739828	0.754322	0.12456	0.134013	0.151553	0.754407	0.136709	Up		chr5	139545993	139547774	NM_013702	Uncx	0.00214822	0.00316109	0.00097709	0.00209547
										chr10	10470399	10474400	Adgb	ENSMUSG00000050994	NM_001127353	0.39616	0.414088	0.368657	0.0853058	0.077149	0.0954139	0.392968	0.0859562	Up		chr11	100417783	100424073	Fkbp10	NM_010221	0.788465	0.759137	0.780963	0.115805	0.115254	0.107009	0.776188	0.112689	Up		chr5	114863623	114882865	NM_026263	4930519G04Rik	0.108373	0.108205	0.108588	0.108389
										chr10	20723078	20727079	Pde7b	ENSMUSG00000019990	NM_013875	0.231742	0.225924	0.239272	0.0955081	0.0918932	0.094952	0.232313	0.0941178	Up		chr11	100422927	100439055	Nt5c3b	NM_026561	0.753825	0.739116	0.734859	0.10395	0.106558	0.124217	0.7426	0.111575	Up		chr5	114133228	114138376	NM_011677	Ung	0.140597	0.123587	0.143129	0.135771
										chr10	21158984	21162985	Myb	ENSMUSG00000019982	NM_010848	0.0281974	0.0325837	0.0364699	0.00327349	0.00429587	0.00797853	0.032417	0.00518263	Up		chr11	114734912	114757271	Dnaic2	NM_001034878	0.557905	0.542805	0.550778	0.179672	0.176726	0.193831	0.550496	0.18341	Up		chr6	3963379	3966324	NM_009364	Tfpi2	0.160482	0.163497	0.154897	0.159625
										chr10	24221516	24225517	Moxd1	ENSMUSG00000020000	NM_021509	0.275325	0.266222	0.251056	0.0578105	0.0417929	0.0747493	0.264201	0.0581176	Up		chr11	114767513	114790261	Kif19a	NM_001102615	0.414693	0.40656	0.413449	0.246796	0.226069	0.244605	0.411567	0.239157	Up		chr6	24736069	24743791	NM_028920	Hyal6	0.0584986	0.0671082	0.0967448	0.0741172
										chr10	44456748	44460749	Prdm1	ENSMUSG00000038151	NM_007548	0.0475556	0.0367074	0.0462723	0.0168505	0.00920597	0.0146816	0.0435118	0.0135794	Up		chr11	114791447	114793848	Btbd17	NM_028055	0.139932	0.110022	0.140173	0.0693612	0.0722357	0.0902924	0.130042	0.0772965	Up		chr6	24757784	24766094	NM_029848	Hyal4	0.0556842	0.0939679	0.0780581	0.0759034
										chr10	56375299	56379300	Gja1	ENSMUSG00000050953	NM_010288	0.0883931	0.102399	0.0963656	0.0134849	0.0152945	0.00499873	0.0957192	0.0112594	Up		chr11	115325418	115331985	Otop2	NM_172801	0.684598	0.660008	0.648686	0.142856	0.123235	0.145068	0.664431	0.137053	Up		chr6	24798051	24800802	NM_009241	Spam1	0.0972393	0.063986	0.112412	0.0912124
										chr10	57782922	57786923	Fabp7	ENSMUSG00000019874	NM_021272	0.360547	0.284385	0.331442	0.170516	0.15948	0.18081	0.325458	0.170268	Up		chr11	115336883	115346445	Otop3	NM_027132	0.574487	0.528782	0.565848	0.14958	0.161257	0.15139	0.556373	0.154076	Up		chr6	24599882	24605212	NM_053098	Lmod2	0.0976125	0.07687	0.0976624	0.090715
										chr10	57792543	57796544	Smpdl3a	ENSMUSG00000019872	NM_020561	0.26113	0.241338	0.232631	0.0904517	0.104897	0.1148	0.245033	0.103383	Up		chr11	120654219	120658338	Notum	NM_175263	0.693394	0.657854	0.641681	0.069924	0.0940952	0.0947834	0.66431	0.0862675	Up		chr6	28430015	28436203	NM_019569	Fscn3	0.0502543	0.0482919	0.0829856	0.0605106
										chr10	63097784	63101785	Atoh7	ENSMUSG00000036816	NM_016864	0.191064	0.162943	0.154131	0.0555685	0.0644354	0.106148	0.169379	0.0753838	Up		chr12	29940133	30015570	Pxdn	NM_181395	0.680892	0.670828	0.662307	0.120338	0.135367	0.136028	0.671342	0.130578	Up		chr5	137483084	137483745	NM_007942	Epo	0.0797932	0.0820868	0.117563	0.0931476
										chr10	67535868	67539869	Egr2	ENSMUSG00000037868	NM_010118	0.02548	0.0321781	0.0245328	0.00337454	0.00262272	0.00183151	0.027397	0.00260959	Up		chr12	44534553	44598587	Nrcam	NM_176930	0.759405	0.754255	0.73696	0.0953998	0.096876	0.113007	0.750207	0.101761	Up		chr6	6878158	6879886	NM_010056	Dlx5	0.00224003	0.00757042	0.00755742	0.00578929
										chr10	68721745	68725746	Tmem26	ENSMUSG00000060044	NM_177794	0.234096	0.234615	0.212274	0.0650725	0.0467788	0.070541	0.226995	0.0607974	Up		chr12	70866043	70899668	Frmd6	NM_028127	0.720942	0.718162	0.71199	0.126075	0.121843	0.140736	0.717031	0.129551	Up		chr6	48907191	48908833	NM_029638	Aoc1	0.0334024	0.0773865	0.0564901	0.0557597
										chr10	73819866	73823867	Pcdh15	ENSMUSG00000052613	NM_023115	0.206546	0.247733	0.185873	0.13196	0.0957768	0.144058	0.213384	0.123932	Up		chr12	72881227	72914871	4930447C04Rik	NM_029444	0.744207	0.744127	0.754085	0.156436	0.145019	0.152139	0.747473	0.151198	Up		chr6	50650870	50652393	NM_021892	Npvf	0.0755221	0.0770092	0.115307	0.0892794
										chr10	75796584	75800585	Gstt1	ENSMUSG00000001663	NM_008185	0.378452	0.371791	0.371672	0.0455445	0.0532601	0.0578241	0.373971	0.0522096	Up		chr12	80109588	80110875	Zfp36l1	NM_007564	0.0725795	0.030713	0.0606147	0.00418291	0.00763337	0.00580276	0.0546357	0.00587301	Up		chr6	34929724	34939170	NM_009292	Stra8	0.0636189	0.0756707	0.0897354	0.0763417
										chr10	76621404	76625405	Col6a2	ENSMUSG00000020241	NM_146007	0.331505	0.337223	0.28297	0.0621921	0.0714887	0.0739389	0.317233	0.0692065	Up		chr12	84603090	84615320	Abcd4	NM_008992	0.755044	0.748045	0.732058	0.0937915	0.108596	0.129091	0.745049	0.110493	Up		chr6	41686446	41701785	NM_032540	Kel	0.0327037	0.0283614	0.0556536	0.0389062
										chr10	87491660	87495661	Ascl1	ENSMUSG00000020052	NM_008553	0.0290577	0.0339674	0.0371535	0.00940118	0.00843269	0.0111999	0.0333929	0.00967793	Up		chr12	101411328	101625742	Catsperb	NM_173023	0.804297	0.801123	0.789557	0.0274146	0.032249	0.0400923	0.798326	0.033252	Up		chr6	40878793	40885494	NM_139296	Moxd2	0.0332969	0.0414895	0.0577826	0.0441897
										chr10	102488418	102492419	Nts	ENSMUSG00000019890	NM_024435	0.590508	0.548173	0.574418	0.0651839	0.063524	0.0699315	0.571033	0.0662131	Up		chr12	101649094	101707490	Tc2n	NM_028924	0.802217	0.807324	0.76022	0.0510421	0.0416683	0.080515	0.78992	0.0577418	Up		chr6	82958466	83029937	NM_033079	M1ap	0.0937865	0.0977089	0.11653	0.102675
										chr10	127664703	127668704	Nab2	ENSMUSG00000025402	NM_008668	0.107525	0.117682	0.118033	0.0288517	0.0252304	0.0380932	0.114413	0.0307251	Up		chr12	105456123	105487829	D430019H16Rik	NM_001252508	0.579082	0.568289	0.579163	0.202953	0.198303	0.210299	0.575511	0.203852	Up		chr6	87431032	87434492	NM_009756	Bmp10	0.0364817	0.0397731	0.037315	0.0378566
										chr10	127757762	127761763	Rdh1	ENSMUSG00000089789	NM_080436	0.682608	0.648923	0.707188	0.123048	0.162906	0.10048	0.679573	0.128811	Up		chr12	109455659	109460360	Dlk1	NM_010052	0.305634	0.290817	0.31158	0.0774576	0.0658126	0.0739988	0.302677	0.072423	Up		chr6	87383435	87386835	NM_026860	Gkn3	0.02029	0.0377512	0.0524664	0.0368359
										chr10	128174568	128178569	Rbms2	ENSMUSG00000040043	NM_019711	0.323572	0.358246	0.320225	0.0878451	0.0232313	0.0646258	0.334014	0.0585674	Up		chr13	4061631	4088990	Akr1c14	NM_134072	0.857243	0.848702	0.821728	0.042678	0.0328556	0.0495232	0.842557	0.0416856	Up		chr6	87375395	87379303	NM_025467	Gkn2	0.0505826	0.0196899	0.0519946	0.0407557
										chr10	129173054	129177055	Olfr772	ENSMUSG00000107662	NM_146266	0.665546	0.502452	0.471311	0.085946	0.183988	0.20265	0.546436	0.157528	Up		chr13	13439701	13510067	Nid1	NM_010917	0.752574	0.74302	0.744191	0.0768626	0.0749057	0.0896395	0.746595	0.0804693	Up		chr6	99712352	99724320	NM_015768	Prok2	0.0767604	0.0883735	0.124971	0.0967018
										chr11	28582324	28586325	Ccdc85a	ENSMUSG00000032878	NM_181577	0.100264	0.0936619	0.0988353	0.0115057	0.015979	0.00945093	0.0975871	0.0123119	Up		chr13	34127470	34128233	Tubb2b	NM_023716	0.705927	0.662003	0.510855	0.178736	0.199995	0.286534	0.626262	0.221755	Up		chr6	91365848	91409109	NM_009527	Wnt7a	0.0728177	0.0777237	0.0929906	0.0811773
										chr11	35119455	35123456	Slit3	ENSMUSG00000056427	NM_011412	0.0681849	0.0661796	0.0713079	0.00986446	0.0132692	0.00646347	0.0685575	0.00986572	Up		chr13	37895813	37932542	Rreb1	NM_026830	0.691793	0.681483	0.683359	0.163614	0.166733	0.169646	0.685545	0.166665	Up		chr6	122271371	122280811	NM_016970	Klrg1	0.0575741	0.0607208	0.0966433	0.0716461
										chr11	35978527	35982528	Wwc1	ENSMUSG00000018849	NM_170779	0.109642	0.110122	0.123528	0.037254	0.0294459	0.041773	0.114431	0.0361576	Up		chr13	38501585	38526408	Txndc5	NM_145367	0.707513	0.692774	0.702105	0.167057	0.168327	0.177665	0.700797	0.171016	Up		chr6	123283539	123287748	NM_019948	Clec4e	0.0186508	0.0304784	0.0234093	0.0241795
										chr11	43147876	43151877	Atp10b	ENSMUSG00000055415	NM_176999	0.830588	0.783584	0.816807	0.0824282	0.106202	0.0896037	0.810326	0.0927446	Up		chr13	54593870	54609264	Cltb	NM_028870	0.517623	0.513849	0.53965	0.209856	0.204749	0.210028	0.523707	0.208211	Up		chr6	123125587	123142507	NM_011999	Clec4a2	0.00969067	0.015891	0.0218805	0.0158207
										chr11	43526748	43530749	Ccnjl	ENSMUSG00000044707	NM_001045530	0.103559	0.0865843	0.113005	0.0223826	0.0316002	0.0164611	0.101049	0.0234813	Up		chr13	64738546	64901840	Cntnap3	NM_001081129	0.811164	0.797798	0.801509	0.0349439	0.0403145	0.048636	0.803491	0.0412981	Up		chr6	129612785	129620573	NM_033078	Klrk1	0.00556799	0.00909091	0.0433866	0.0193485
										chr11	49792154	49796155	Gfpt2	ENSMUSG00000020363	NM_013529	0.173569	0.154319	0.15581	0.0192525	0.0265068	0.0370739	0.161233	0.0276111	Up		chr13	73820959	73845427	Nkd2	NM_028186	0.681626	0.676297	0.661092	0.0965053	0.110384	0.115651	0.673005	0.107513	Up		chr6	129093405	129098873	NM_153506	Clec2e	0.133544	0.0791035	0.0662508	0.0929662
										chr11	62818252	62822253	Trim16	ENSMUSG00000047821	NM_053169	0.425613	0.375689	0.417588	0.0751168	0.0774194	0.0764361	0.406297	0.0763241	Up		chr13	78189732	78196573	Nr2f1	NM_010151	0.196948	0.170053	0.1737	0.0316625	0.0403735	0.0442145	0.180233	0.0387502	Up		chr6	129268260	129273285	NM_001033122	Cd69	0.0607079	0.0382101	0.0527774	0.0505651
										chr11	65267989	65271990	Myocd	ENSMUSG00000020542	NM_145136	0.277037	0.264568	0.246402	0.0528689	0.0422939	0.0578133	0.262669	0.050992	Up		chr13	89657230	89729528	Vcan	NM_019389	0.811359	0.807653	0.796182	0.0639383	0.0694906	0.0768874	0.805064	0.0701054	Up		chr6	129376194	129383490	NM_027709	Clec12b	0.0596959	0.0739006	0.0872009	0.0735991
										chr11	69558237	69562238	Efnb3	ENSMUSG00000003934	NM_007911	0.22062	0.219512	0.240584	0.0625681	0.0609577	0.0608228	0.226905	0.0614495	Up		chr13	95513172	95523127	F2rl1	NM_007974	0.861182	0.849656	0.864393	0.056597	0.0652026	0.0596615	0.85841	0.060487	Up		chr6	129515038	129517395	NM_001081186	Tmem52b	0.039364	0.0774274	0.0643311	0.0603742
										chr11	69946190	69950191	Slc2a4	ENSMUSG00000018566	NM_009204	0.186998	0.208195	0.194196	0.0351852	0.0230599	0.0354233	0.196463	0.0312228	Up		chr13	95628006	95889709	Iqgap2	NM_027711	0.765018	0.751192	0.753229	0.100122	0.107606	0.116447	0.75648	0.108058	Up		chr6	129487665	129505107	NM_138648	Olr1	0.0388186	0.0524885	0.0640602	0.0517891
										chr11	70655175	70659176	Eno3	ENSMUSG00000060600	NM_007933	0.189751	0.152954	0.207439	0.0483211	0.0491462	0.0546694	0.183381	0.0507122	Up		chr13	104845935	104861713	Shisal2b	NM_029984	0.731989	0.690858	0.733208	0.110552	0.105411	0.100184	0.718685	0.105383	Up		chr6	129593830	129598469	NM_010654	Klrd1	0.0368233	0.0485371	0.0998808	0.0617471
										chr11	71031617	71035618	6330403K07Rik	ENSMUSG00000018451	NM_134022	0.256478	0.261382	0.27143	0.0688893	0.0467442	0.0474073	0.263097	0.0543469	Up		chr14	16432070	16573014	Rarb	NM_011243	0.719064	0.702521	0.698214	0.12643	0.131765	0.144074	0.706599	0.13409	Up		chr6	129899311	129909461	NM_008463	Klra5	0.0126913	0.00740119	0.0332409	0.0177778
										chr11	95840294	95844295	Gngt2	ENSMUSG00000038811	NM_023121	0.321614	0.368768	0.358254	0.191551	0.170863	0.157523	0.349546	0.173312	Up		chr14	27041103	27101386	Il17rd	NM_134437	0.667942	0.650889	0.663731	0.114278	0.11995	0.122167	0.660854	0.118798	Up		chr6	134425617	134437739	NM_025778	Bcl2l14	0.135584	0.12434	0.131636	0.13052
										chr11	95912871	95916872	B4galnt2	ENSMUSG00000013418	NM_008081	0.0435676	0.0497912	0.0521221	0.00681093	0.00882008	0.0101935	0.0484936	0.00860817	Up		chr14	33925895	33934513	Gdf10	NM_145741	0.532429	0.503415	0.519213	0.180188	0.189107	0.194309	0.518352	0.187868	Up		chr6	136849574	136855243	NM_026639	Art4	0.0517558	0.0711697	0.130106	0.0843439
										chr11	97573126	97577127	Srcin1	ENSMUSG00000038453	NM_018873	0.078982	0.055127	0.06365	0.0285823	0.0254365	0.0307638	0.0659197	0.0282609	Up		chr14	55827036	55833624	Nfatc4	NM_023699	0.781959	0.757946	0.783973	0.0843701	0.101322	0.0999375	0.774626	0.0952098	Up		chr6	142423408	142470801	NM_145572	Gys2	0.0693081	0.0733975	0.0762167	0.0729741
										chr11	99022189	99026190	Top2a	ENSMUSG00000020914	NM_011623	0.245962	0.194153	0.214604	0.052822	0.075837	0.075209	0.21824	0.067956	Up		chr14	63454255	63462640	Fam167a	NM_177628	0.636266	0.605994	0.612087	0.12017	0.114996	0.127836	0.618115	0.121001	Up		chr6	128780284	128786625	NM_008527	Klrb1c	0.114225	0.100597	0.157434	0.124085
										chr11	99039243	99043244	Igfbp4	ENSMUSG00000017493	NM_010517	0.134547	0.112362	0.104061	0.0401876	0.0469362	0.0654216	0.11699	0.0508485	Up		chr14	63945755	63948659	Sox7	NM_011446	0.576146	0.585302	0.620698	0.14676	0.14643	0.145924	0.594049	0.146371	Up		chr6	126876320	126919787	NM_207210	Dyrk4	0.0448024	0.0452846	0.0550723	0.0483864
										chr11	100413693	100417694	Fkbp10	ENSMUSG00000001555	NM_010221	0.153645	0.136573	0.160511	0.0366679	0.0326169	0.0410738	0.150243	0.0367862	Up		chr14	65987565	66007047	Gulo	NM_178747	0.594634	0.588634	0.604983	0.197152	0.18485	0.19713	0.596084	0.193044	Up		chr6	128664441	128675928	NM_053165	Clec2h	0.0814866	0.0670994	0.0417023	0.0634295
										chr11	100439808	100443809	Nt5c3b	ENSMUSG00000017176	NM_026561	0.212742	0.212825	0.238724	0.0998476	0.0868227	0.0655329	0.22143	0.0840677	Up		chr14	66084681	66122435	Ephx2	NM_007940	0.757127	0.728719	0.725567	0.0883687	0.103603	0.117675	0.737138	0.103215	Up		chr6	128889634	128896550	NM_020257	Clec2i	0.0416206	0.0799665	0.0820416	0.0678762
										chr11	114725418	114729419	Dnaic2	ENSMUSG00000034706	NM_001034878	0.231372	0.190114	0.210321	0.107727	0.12111	0.117568	0.210602	0.115468	Up		chr14	68607454	68653690	Adam28	NM_010082	0.83274	0.797228	0.826274	0.0449866	0.0715484	0.058998	0.818747	0.058511	Up		chr7	18422889	18429865	NM_054063	Psg28	0.0208529	0.02521	0.0114832	0.0191821
										chr11	114763388	114767389	Kif19a	ENSMUSG00000010021	NM_001102615	0.211118	0.168861	0.196963	0.124886	0.110775	0.0933663	0.192314	0.109676	Up		chr14	70079444	70079905	Egr3	NM_018781	0.0205337	0.030923	0.0459776	0.00375484	0.0044573	0.00120729	0.0324781	0.00313981	Up		chr7	14411706	14425919	NM_175250	Sult2a8	0.128193	0.0810606	0.152665	0.120639
										chr11	114793892	114797893	Btbd17	ENSMUSG00000000202	NM_028055	0.302012	0.285112	0.30855	0.190781	0.166071	0.166451	0.298558	0.174434	Up		chr14	70475114	70518037	Bmp1	NM_009755	0.777992	0.755768	0.753321	0.104991	0.115748	0.129103	0.762361	0.116614	Up		chr7	12988475	12996062	NM_009512	Slc27a5	0.0426909	0.0600047	0.0727006	0.0584654
										chr11	115305162	115309163	Otop2	ENSMUSG00000050201	NM_172801	0.534258	0.539295	0.568106	0.061399	0.0884613	0.0865205	0.54722	0.0787936	Up		chr14	70547706	70548495	Reep4	NM_180588	0.685413	0.664239	0.6744	0.185445	0.199703	0.237653	0.674684	0.2076	Up		chr7	18886725	18890342	NM_009402	Pglyrp1	0.0836989	0.117952	0.0407347	0.0807952
										chr11	115332733	115336734	Otop3	ENSMUSG00000018862	NM_027132	0.249036	0.215095	0.258573	0.137206	0.112003	0.140802	0.240901	0.130004	Up		chr14	70558388	70572304	Hr	NM_021877	0.634208	0.641938	0.635954	0.173758	0.15886	0.165734	0.637367	0.166117	Up		chr7	43636763	43648513	NM_028236	Ceacam18	0.0779302	0.0596811	0.0849057	0.0741723
										chr11	117967366	117971367	Socs3	ENSMUSG00000053113	NM_007707	0.0571666	0.0547502	0.074443	0.0132138	0.0158171	0.0153562	0.0621199	0.0147957	Up		chr14	97789581	98167309	Dach1	NM_007826	0.637565	0.632154	0.627354	0.17588	0.172514	0.190858	0.632357	0.179751	Up		chr7	35451799	35465895	NM_021291	Slc7a9	0.088313	0.0986102	0.102174	0.0963656
										chr11	120658837	120662838	Notum	ENSMUSG00000042988	NM_175263	0.047532	0.0394624	0.053762	0.0100384	0.0097754	0.0108843	0.0469188	0.0102327	Up		chr14	103817065	103841476	Ednrb	NM_007904	0.792366	0.749882	0.749449	0.087971	0.109423	0.116608	0.763899	0.104667	Up		chr7	79594805	79615526	NM_019799	Rhcg	0.0889928	0.0950136	0.100447	0.0948177
										chr12	14150038	14154039	Lratd1	ENSMUSG00000020607	NM_029007	0.0438849	0.0393695	0.0386474	0.0055291	0.0053467	0.00817018	0.0406339	0.00634866	Up		chr14	122459332	122463317	Zic5	NM_022987	0.460252	0.416197	0.456816	0.0951245	0.0921591	0.0926624	0.444422	0.0933154	Up		chr7	101578859	101579161	NM_019915	Art2b	0.157894	0.135746	0.0972221	0.130288
										chr12	27340718	27344719	Sox11	ENSMUSG00000063632	NM_009234	0.0332534	0.0252433	0.0226132	0.00487435	0.00746554	0.00773128	0.0270366	0.00669039	Up		chr14	122477675	122479243	Zic2	NM_009574	0.0460139	0.0655442	0.057014	0.0143625	0.00779336	0.00501912	0.0561907	0.00905834	Up		chr7	114721741	114722137	NM_054084	Calcb	0.0229281	0.0120208	0.0896416	0.0415302
										chr12	29936035	29940036	Pxdn	ENSMUSG00000020674	NM_181395	0.12264	0.105091	0.110499	0.0331569	0.0380445	0.0395103	0.112743	0.0369039	Up		chr15	6418903	6437045	Dab2	NM_023118	0.774747	0.746204	0.725076	0.0981954	0.112134	0.125963	0.748676	0.112098	Up		chr7	127108022	127119985	NM_133686	Qprt	0.117779	0.107238	0.13258	0.119199
										chr12	44326884	44330885	Nrcam	ENSMUSG00000020598	NM_176930	0.0967288	0.0756404	0.0741577	0.0273287	0.0295559	0.0319695	0.0821756	0.029618	Up		chr15	10316218	10329267	Prlr	NM_011169	0.830704	0.842041	0.82661	0.0455053	0.0517484	0.0620197	0.833119	0.0530911	Up		chr7	43783534	43785022	NM_133712	Klk10	0.0640846	0.110081	0.120776	0.098314
										chr12	55596916	55600917	Insm2	ENSMUSG00000045440	NM_020287	0.0885411	0.0897618	0.0961158	0.0287233	0.0287721	0.025078	0.0914729	0.0275245	Up		chr15	26543083	26893049	Fbxl7	NM_176959	0.812123	0.800347	0.782231	0.0749852	0.0788646	0.102417	0.798233	0.0854221	Up		chr7	123464446	123467456	NM_007474	Aqp8	0.0807525	0.0733497	0.0924223	0.0821748
										chr12	70823513	70827514	Frmd6	ENSMUSG00000048285	NM_028127	0.0588523	0.0582441	0.0697022	0.0290131	0.0263589	0.0210578	0.0622662	0.0254766	Up		chr15	28205978	28470508	Dnah5	NM_133365	0.796121	0.787606	0.777676	0.0537912	0.0570544	0.0759616	0.787134	0.0622691	Up		chr7	128131619	128150194	NM_021334	Itgax	0.0688442	0.0968975	0.0843189	0.0833535
										chr12	72915765	72919766	4930447C04Rik	ENSMUSG00000021098	NM_029444	0.536175	0.455051	0.421291	0.118744	0.118151	0.095481	0.470839	0.110792	Up		chr15	34318513	34435787	Matn2	NM_016762	0.759659	0.734079	0.742527	0.0984226	0.107543	0.115228	0.745422	0.107065	Up		chr7	45976835	46028281	NM_018795	Abcc6	0.0673456	0.0780228	0.0862388	0.0772024
										chr12	72937881	72941882	Six6	ENSMUSG00000021099	NM_011384	0.174363	0.111618	0.188174	0.0297133	0.0213901	0.0373675	0.158052	0.0294903	Up		chr15	39009386	39036554	Fzd6	NM_008056	0.774717	0.767527	0.759569	0.09981	0.0976208	0.112787	0.767271	0.103406	Up		chr7	122170065	122184152	NM_012016	Ern2	0.055902	0.062412	0.0725795	0.0636312
										chr12	80111013	80115014	Zfp36l1	ENSMUSG00000021127	NM_007564	0.100216	0.0667226	0.0980232	0.0136184	0.0159997	0.0217989	0.0883205	0.017139	Up		chr15	42426969	42674461	Angpt1	NM_009640	0.754824	0.763884	0.750947	0.0805268	0.0762067	0.0891748	0.756551	0.0819695	Up		chr7	119565504	119596009	NM_146197	Acsm2	0.0495505	0.0599996	0.0633473	0.0576325
										chr12	84615466	84619467	Abcd4	ENSMUSG00000021240	NM_008992	0.324341	0.333911	0.321124	0.0821333	0.0586213	0.0959183	0.326459	0.0788909	Up		chr15	43022526	43167824	Rspo2	NM_172815	0.772884	0.766916	0.7542	0.0866926	0.087535	0.103967	0.764667	0.0927315	Up		chr7	119442780	119455239	NM_025989	Gp2	0.048161	0.051	0.0746189	0.0579266
										chr12	101402672	101406673	Catsperb	ENSMUSG00000047014	NM_173023	0.839528	0.848917	0.831221	0.0558926	0.0263736	0.0483035	0.839889	0.0435233	Up		chr15	56667658	56680204	Has2	NM_008216	0.82344	0.840437	0.826688	0.0897754	0.0604995	0.0666233	0.830189	0.0722994	Up		chr7	133587181	133600018	NM_028654	Tex36	0.074436	0.0778072	0.0874532	0.0798988
										chr12	101709573	101713574	Tc2n	ENSMUSG00000021187	NM_028924	0.874221	0.882992	0.875555	0.0275014	0.0155494	0.0315347	0.877589	0.0248619	Up		chr15	76172169	76229372	Plec	NM_011117	0.725941	0.716931	0.704402	0.0700287	0.0718049	0.0951023	0.715758	0.0789786	Up		chr7	102108302	102110801	NM_009710	Art1	0.0525885	0.0723359	0.0766937	0.067206
										chr12	105451855	105455856	D430019H16Rik	ENSMUSG00000094910	NM_001252508	0.235006	0.21238	0.212381	0.0624713	0.0662468	0.0728194	0.219922	0.0671792	Up		chr15	78671873	78672345	Elfn2	NM_183141	0.603046	0.525961	0.592527	0.136767	0.198831	0.115007	0.573845	0.150202	Up		chr7	144898678	144899948	NM_008003	Fgf15	0.0780008	0.0465526	0.0649652	0.0631729
										chr12	109451454	109455455	Dlk1	ENSMUSG00000040856	NM_010052	0.101833	0.108858	0.0925883	0.0163088	0.0146724	0.030922	0.101093	0.0206344	Up		chr15	82999735	83020994	Nfam1	NM_028728	0.555615	0.55162	0.568022	0.194281	0.185346	0.200175	0.558419	0.193267	Up		chr7	143871178	143897368	NM_001369834	Acte1	0.0809983	0.0968477	0.103774	0.0938734
										chr13	4057590	4061591	Akr1c14	ENSMUSG00000033715	NM_134072	0.720296	0.721217	0.715347	0.0757191	0.0627499	0.0954013	0.718953	0.0779568	Up		chr15	84169873	84186085	Pnpla3	NM_054088	0.64374	0.653427	0.652922	0.170565	0.169445	0.17053	0.65003	0.17018	Up		chr7	142440173	142440301	NM_018802	Syt8	0.12166	0.149362	0.192641	0.154554
										chr13	13435601	13439602	Nid1	ENSMUSG00000005397	NM_010917	0.157359	0.141744	0.0910779	0.00361969	0.0188546	0.0107306	0.13006	0.0110683	Up		chr15	84234071	84313031	Parvb	NM_133167	0.579345	0.556058	0.570543	0.199992	0.209889	0.211464	0.568649	0.207115	Up		chr8	3744083	3746906	NM_133238	Cd209a	0	0.010989	0.0357143	0.0155678
										chr13	28951699	28955700	Sox4	ENSMUSG00000076431	NM_009238	0.0759837	0.0769275	0.082969	0.0191552	0.0173424	0.0213028	0.0786268	0.0192668	Up		chr15	84329004	84341448	Parvg	NM_022321	0.739205	0.754594	0.728019	0.168888	0.143906	0.176106	0.740606	0.162967	Up		chr8	41191520	41208489	NM_145594	Fgl1	0.0809979	0.0718349	0.0752661	0.076033
										chr13	30334355	30338356	Agtr1a	ENSMUSG00000049115	NM_177322	0.315613	0.350298	0.332404	0.057492	0.0426486	0.0480055	0.332772	0.049382	Up		chr15	84384391	84418200	Shisal1	NM_001163145	0.603824	0.593514	0.591889	0.198109	0.195434	0.215986	0.596409	0.203176	Up		chr8	75556890	75984295	NM_027944	Iqcm	0.0386903	0.0387457	0.063103	0.0468464
										chr13	34128354	34132355	Tubb2b	ENSMUSG00000045136	NM_023716	0.0795517	0.0578089	0.0788269	0.0240456	0.0295964	0.0374254	0.0720625	0.0303558	Up		chr15	85208133	85285179	Fbln1	NM_010180	0.79606	0.774501	0.780894	0.0849954	0.101377	0.103696	0.783818	0.0966895	Up		chr8	74875640	74892904	NM_027837	Isx	0.0459092	0.0523129	0.0605016	0.0529079
										chr13	37824037	37828038	Rreb1	ENSMUSG00000039087	NM_026830	0.0402678	0.033873	0.0394374	0.0125924	0.0104562	0.0154217	0.0378594	0.0128234	Up		chr15	97976039	98002493	Col2a1	NM_031163	0.613035	0.598459	0.607017	0.101603	0.101505	0.109235	0.60617	0.104114	Up		chr8	79210649	79246452	NM_026315	1700011L22Rik	0.0861837	0.117489	0.109147	0.104273
										chr13	38526484	38530485	Txndc5	ENSMUSG00000038991	NM_145367	0.156101	0.136317	0.137258	0.037669	0.0438049	0.0495029	0.143225	0.043659	Up		chr15	99918450	99927942	Fam186a	NM_028180	0.756084	0.714569	0.730807	0.103181	0.123831	0.125127	0.73382	0.11738	Up		chr8	83292582	83297971	NM_009463	Ucp1	0.0712379	0.0919625	0.092516	0.0852388
										chr13	51406617	51410618	S1pr3	ENSMUSG00000067586	NM_010101	0.262912	0.20237	0.23262	0.0783575	0.103627	0.0858115	0.232634	0.0892655	Up		chr15	101624027	101626188	Gm5414	NM_001003670	0.768273	0.699363	0.776177	0.132906	0.177829	0.150477	0.747938	0.153737	Up		chr8	95058008	95077989	NM_001042715	Drc7	0.0742526	0.069992	0.0845139	0.0762528
										chr13	54609373	54613374	Cltb	ENSMUSG00000047547	NM_028870	0.207344	0.174274	0.193299	0.0894908	0.0924619	0.0988906	0.191639	0.0936144	Up		chr15	103155652	103155907	Smug1	NM_027885	0.378612	0.294171	0.343158	0.0918295	0.109388	0.0960822	0.338647	0.0991001	Up		chr8	104614386	104621425	NM_007663	Cdh16	0.0513161	0.0676009	0.0864327	0.0684499
										chr13	64901888	64905889	Cntnap3	ENSMUSG00000033063	NM_001081129	0.543936	0.554139	0.537957	0.0264875	0.0343512	0.0405345	0.545344	0.0337911	Up		chr16	4482472	4521053	Srl	NM_175347	0.645697	0.636195	0.63391	0.171559	0.17251	0.192296	0.638601	0.178788	Up		chr8	107061593	107063611	NM_025458	Tmed6	0.0401965	0.0234624	0.10463	0.0560962
										chr13	73845631	73849632	Nkd2	ENSMUSG00000021567	NM_028186	0.112708	0.118995	0.11395	0.00920976	0.0106916	0.0135622	0.115218	0.0111545	Up		chr16	10284427	10290339	Emp2	NM_007929	0.765946	0.758208	0.764448	0.102811	0.0964206	0.099214	0.762867	0.0994819	Up		chr9	14758450	14768968	NM_029306	1700012B09Rik	0.0603342	0.0731932	0.0923967	0.075308
										chr13	78196873	78200874	Nr2f1	ENSMUSG00000069171	NM_010151	0.0502086	0.0200082	0.0247773	0.0020753	0.00202452	0.00328708	0.0316647	0.0024623	Up		chr16	29396392	29539306	Atp13a4	NM_172613	0.786076	0.77232	0.759396	0.0772257	0.0802054	0.097357	0.772597	0.0849294	Up		chr9	14900355	14900520	NM_022888	Izumo1r	0.0718021	0.0671493	0	0.0463172
										chr13	89740512	89744513	Vcan	ENSMUSG00000021614	NM_019389	0.0670845	0.0672374	0.0809264	0.0220189	0.0186404	0.00953541	0.0717494	0.0167316	Up		chr16	78933368	78950441	Chodl	NM_139134	0.767142	0.782704	0.719693	0.0896304	0.0744688	0.104146	0.756513	0.089415	Up		chr9	15053617	15110104	NM_001164797	Hephl1	0.0960898	0.102363	0.112895	0.103783
										chr13	95523240	95527241	F2rl1	ENSMUSG00000021678	NM_007974	0.152271	0.145409	0.171677	0.0346426	0.0356515	0.0286234	0.156452	0.0329725	Up		chr16	85457514	85548108	Cyyr1	NM_144853	0.721074	0.717213	0.699683	0.143551	0.145	0.159307	0.712657	0.149286	Up		chr9	27398868	27400878	NM_029299	Spata19	0.0983567	0.0561887	0.155632	0.103392
										chr13	95889922	95893923	Iqgap2	ENSMUSG00000021676	NM_027711	0.0922429	0.0601158	0.0769283	0.0158466	0.0180853	0.01694	0.076429	0.0169573	Up		chr17	15368029	15373240	Dll1	NM_007865	0.666018	0.646185	0.642712	0.167505	0.172658	0.190886	0.651639	0.177017	Up		chr9	43312875	43335172	NM_023655	Trim29	0.106305	0.10037	0.113421	0.106699
										chr13	97239104	97243105	Enc1	ENSMUSG00000041773	NM_007930	0.0933845	0.0682805	0.0852845	0.0225812	0.0210997	0.0143341	0.0823165	0.0193383	Up		chr17	17404944	17457393	Lix1	NM_025681	0.711738	0.670783	0.660309	0.0667913	0.0871438	0.104101	0.680944	0.086012	Up		chr9	51118531	51119354	NM_019493	Btg4	0.17891	0.136397	0.24196	0.185756
										chr13	104285834	104289835	Adamts6	ENSMUSG00000046169	NM_001081020	0.045718	0.0274573	0.0601852	0.0113477	0.00307007	0.0108829	0.0444535	0.00843357	Up		chr17	25243637	25250135	Baiap3	NM_001163270	0.739371	0.711655	0.700375	0.0854557	0.0868	0.110345	0.717134	0.0942002	Up		chr9	50496562	50504545	NM_029639	Plet1	0.0548979	0.0684263	0.0989606	0.074095
										chr13	104861893	104865894	Shisal2b	ENSMUSG00000042655	NM_029984	0.358032	0.382786	0.372391	0.0630631	0.0338246	0.0482719	0.37107	0.0483865	Up		chr17	27059585	27121528	Itpr3	NM_080553	0.719812	0.701546	0.710215	0.100964	0.111308	0.111405	0.710524	0.107892	Up		chr9	46243153	46243290	NM_007468	Apoa4	0.142857	0.0909091	0	0.077922
										chr13	105441692	105445693	Htr1a	ENSMUSG00000021721	NM_008308	0.046584	0.0449607	0.0375862	0.00650962	0.00834434	0.00277323	0.0430436	0.00587573	Up		chr17	35426876	35428361	H2-Q6	NM_207648	0.914558	0.906739	0.907233	0.044506	0.0488889	0.0244047	0.90951	0.0392666	Up		chr9	45044736	45049715	NM_007962	Mpzl2	0.0246203	0.0636624	0.0516708	0.0466512
										chr14	16573476	16577477	Rarb	ENSMUSG00000017491	NM_011243	0.0934439	0.079009	0.0930482	0.037451	0.0374864	0.0393453	0.0885003	0.0380943	Up		chr17	46129337	46142148	Rsph9	NM_029338	0.672786	0.664267	0.676207	0.125614	0.124632	0.13441	0.671087	0.128219	Up		chr9	44983885	44986344	NM_013487	Cd3d	0.044613	0.0549445	0.0522671	0.0506082
										chr14	27037000	27041001	Il17rd	ENSMUSG00000040717	NM_134437	0.143738	0.134831	0.152366	0.0477388	0.043203	0.0345342	0.143645	0.0418254	Up		chr17	49458525	49496873	Daam2	NM_001008231	0.787984	0.765097	0.7421	0.0797136	0.0968275	0.133692	0.76506	0.103411	Up		chr9	44675260	44686016	NM_021481	Treh	0.0927953	0.0960636	0.103867	0.0975754
										chr14	33921586	33925587	Gdf10	ENSMUSG00000021943	NM_145741	0.190811	0.202985	0.20736	0.0535946	0.0391688	0.0288832	0.200385	0.0405488	Up		chr17	57107431	57107504	Tnfsf9	NM_009404	0.333333	0.659091	0.866667	0.166667	0.25	0	0.619697	0.138889	Up		chr9	70798266	70932560	NM_008280	Lipc	0.0903432	0.0994407	0.102454	0.0974125
										chr14	33976764	33980765	Zfp488	ENSMUSG00000044519	NM_001013777	0.278289	0.248604	0.239928	0.059867	0.0577931	0.072969	0.255607	0.063543	Up		chr17	75007885	75390553	Ltbp1	NM_019919	0.776423	0.759945	0.754668	0.0786861	0.0867006	0.102116	0.763679	0.0891676	Up		chr9	48591929	48602958	NM_010924	Nnmt	0.064311	0.0636165	0.086409	0.0714455
										chr14	55822794	55826795	Nfatc4	ENSMUSG00000023411	NM_023699	0.0680824	0.0615425	0.0743876	0.0139353	0.0192765	0.0131488	0.0680042	0.0154535	Up		chr17	84523702	84619809	Plekhh2	NM_177606	0.68994	0.68553	0.678095	0.1505	0.149477	0.167715	0.684522	0.155897	Up		chr9	54166756	54191401	NM_007810	Cyp19a1	0.073358	0.0745544	0.0764541	0.0747888
										chr14	63434393	63438394	Fam167a	ENSMUSG00000035095	NM_177628	0.193867	0.183765	0.156211	0.0644981	0.0636222	0.0800688	0.177947	0.0693963	Up		chr18	3510209	3512400	Bambi	NM_026505	0.494414	0.459515	0.500567	0.103067	0.162868	0.128602	0.484832	0.131512	Up		chr9	57702090	57702879	NM_009992	Cyp1a1	0.075849	0.0399389	0.0537323	0.0565067
										chr14	63941705	63945706	Sox7	ENSMUSG00000063060	NM_011446	0.155464	0.153515	0.151655	0.0363016	0.0293627	0.0338114	0.153545	0.0331586	Up		chr18	4332305	4347316	Map3k8	NM_007746	0.750613	0.759241	0.752596	0.0728052	0.0705164	0.0817354	0.75415	0.075019	Up		chr9	76490780	76543783	NM_001045518	Fam83b	0.0577489	0.0606035	0.0754376	0.0645967
										chr14	66007210	66011211	Gulo	ENSMUSG00000034450	NM_178747	0.485562	0.499531	0.558342	0.226047	0.186664	0.200521	0.514478	0.204411	Up		chr18	9709752	9877007	Colec12	NM_130449	0.738251	0.74422	0.710421	0.0503642	0.0589815	0.0661343	0.730964	0.0584933	Up		chr9	87705220	87728844	NM_023814	Tbx18	0.0379201	0.0474971	0.0621615	0.0491929
										chr14	66122522	66126523	Ephx2	ENSMUSG00000022040	NM_007940	0.258845	0.24616	0.229279	0.0744535	0.067248	0.10243	0.244762	0.081377	Up		chr18	20032499	20057252	Dsc2	NM_013505	0.849003	0.829048	0.812644	0.0459399	0.0608895	0.0747463	0.830232	0.0605252	Up		chr9	97349738	97367844	NM_030219	Trim42	0.0622432	0.0701822	0.0882627	0.0735627
										chr14	68653842	68657843	Adam28	ENSMUSG00000014725	NM_010082	0.847777	0.854312	0.869571	0.0744984	0.0474901	0.0635579	0.85722	0.0618488	Up		chr18	20560284	20602335	Dsg2	NM_007883	0.789045	0.793153	0.770754	0.0649364	0.0653897	0.0898681	0.784317	0.0733981	Up		chr9	98492609	98509577	NM_009034	Rbp2	0.0829306	0.107203	0.105457	0.0985303
										chr14	69188691	69192692	Nkx3-1	ENSMUSG00000022061	NM_010921	0.243465	0.236583	0.230855	0.0516265	0.0457284	0.0743985	0.236967	0.0572511	Up		chr18	34863488	34863768	Egr1	NM_007913	0.424382	0.481993	0.67757	0.200618	0.199819	0.138171	0.527982	0.179536	Up		chr9	110940703	110943843	NM_011562	Tdgf1	0.0745524	0.0754223	0.0779739	0.0759828
										chr14	70075316	70079317	Egr3	ENSMUSG00000033730	NM_018781	0.0301249	0.022269	0.0246046	0.00442138	0.00411611	0.00224719	0.0256661	0.00359489	Up		chr18	37145968	37185256	Pcdhac2	NM_001003672	0.542965	0.526949	0.523384	0.130193	0.135169	0.14234	0.531099	0.1359	Up		chr9	120169804	120173190	NM_008614	Mobp	0.0767513	0.0609617	0.105434	0.0810492
										chr14	70518260	70522261	Bmp1	ENSMUSG00000022098	NM_009755	0.200087	0.18546	0.218708	0.0296326	0.0307023	0.0226705	0.201419	0.0276685	Up		chr18	44429886	44810163	Mcc	NM_001085373	0.661028	0.644945	0.656732	0.146102	0.147763	0.151989	0.654235	0.148618	Up		chr9	121578024	121582472	NM_026915	Lyzl4	0.139113	0.156149	0.179651	0.158304
										chr14	70543250	70547251	Reep4	ENSMUSG00000033589	NM_180588	0.283086	0.280999	0.303882	0.0945638	0.0816831	0.0899693	0.289322	0.0887387	Up		chr18	53406936	53415956	Ppic	NM_008908	0.801221	0.804515	0.802427	0.0890191	0.0975565	0.0969741	0.802721	0.0945166	Up		chr9	107994525	107999585	NM_001378391	Cdhr4	0.0829033	0.0679863	0.0795403	0.07681
										chr14	70552055	70556056	Hr	ENSMUSG00000022096	NM_021877	0.126784	0.0939133	0.099983	0.0476566	0.0459871	0.0532237	0.106893	0.0489558	Up		chr18	58010257	58207805	Fbn2	NM_010181	0.769052	0.764254	0.756949	0.0906039	0.0978499	0.107096	0.763418	0.0985166	Up		chr5	120916883	120921065	NM_133893	Oas1d	0.0668603	0.0460575	0.0729938	0.0619705
										chr14	98167765	98171766	Dach1	ENSMUSG00000055639	NM_007826	0.0270882	0.0206033	0.0179411	0.00394014	0.00551926	0.00384106	0.0218775	0.00443349	Up		chr18	69985187	69994221	Rab27b	NM_030554	0.772905	0.763686	0.725805	0.0703202	0.0932027	0.113916	0.754132	0.0924797	Up		chr11	59545112	59566263	NM_145827	Nlrp3	0.0985459	0.0931912	0.102766	0.0981676
										chr14	102980637	102984638	Kctd12	ENSMUSG00000098557	NM_177715	0.0595669	0.0598472	0.071514	0.0193902	0.0165907	0.0182884	0.0636427	0.0180898	Up		chr18	73930397	73968436	Mapk4	NM_172632	0.671592	0.63956	0.649808	0.138069	0.148469	0.1557	0.653653	0.147413	Up		chr17	47815907	47831019	NM_010783	Mdfi	0.138263	0.126753	0.163026	0.142681
										chr14	103841701	103845702	Ednrb	ENSMUSG00000022122	NM_007904	0.200929	0.208371	0.194662	0.0418426	0.0434767	0.0572158	0.201321	0.0475117	Up		chr18	74941316	74958974	Lipg	NM_010720	0.696485	0.667334	0.633632	0.106	0.127087	0.145561	0.665817	0.126216	Up		chr7	101840174	101841814	NM_008035	Folr2	0.0799077	0.103083	0.115997	0.0996628
										chr14	122463658	122467659	Zic5	ENSMUSG00000041703	NM_022987	0.0778884	0.0648244	0.073556	0.0280471	0.0240869	0.0183492	0.0720896	0.0234944	Up		chr18	80969472	80984536	Sall3	NM_178280	0.592774	0.588314	0.585122	0.0775242	0.0693402	0.0806304	0.588737	0.0758316	Up		chr1	14873505	14916835	NM_177781	Trpa1	0.0587286	0.0444769	0.0612237	0.0548097
										chr14	122473383	122477384	Zic2	ENSMUSG00000061524	NM_009574	0.0204709	0.0258256	0.029819	0.0067268	0.00392013	0.00489858	0.0253718	0.00518184	Up		chr19	23303621	23446058	Mamdc2	NM_174857	0.761708	0.745688	0.733962	0.0889636	0.0928133	0.109868	0.747119	0.0972149	Up		chr7	100481466	100485108	NM_009464	Ucp3	0.0759789	0.0834656	0.138712	0.0993854
										chr15	6384747	6388748	Dab2	ENSMUSG00000022150	NM_023118	0.175931	0.16998	0.160495	0.0323315	0.0325511	0.0398502	0.168802	0.0349109	Up		chr19	32622153	32665567	Papss2	NM_011864	0.774023	0.766547	0.742567	0.0759043	0.0834399	0.101219	0.761046	0.0868545	Up		chr13	64058568	64087128	NM_008291	Hsd17b3	0.0992998	0.0752169	0.107262	0.0939263
										chr15	10175237	10179238	Prlr	ENSMUSG00000005268	NM_011169	0.327436	0.324302	0.321799	0.0415052	0.0447556	0.0392454	0.324512	0.0418354	Up		chr19	34670630	34688753	Slc16a12	NM_172838	0.823958	0.794506	0.754941	0.0491183	0.0782974	0.105007	0.791135	0.0774742	Up		chr2	149407365	149410053	NM_021405	Cst10	0	0.05	0.0438596	0.0312865
										chr15	26893564	26897565	Fbxl7	ENSMUSG00000043556	NM_176959	0.0653195	0.0707514	0.0570176	0.00819854	0.00495451	0.0107697	0.0643628	0.00797426	Up		chr19	37699909	37701351	Cyp26a1	NM_007811	0.582381	0.529945	0.558773	0.0888213	0.115439	0.109074	0.557033	0.104445	Up		chr2	122640097	122640769	NM_001004174	AA467197	0.0393559	0.0390404	0.0178571	0.0320845
										chr15	28201765	28205766	Dnah5	ENSMUSG00000022262	NM_133365	0.640628	0.661026	0.62363	0.115597	0.107558	0.123807	0.641761	0.115654	Up		chr19	38099126	38114004	Ffar4	NM_181748	0.763129	0.762562	0.742535	0.0660064	0.0633731	0.0796905	0.756075	0.06969	Up		chr10	75956571	76008827	NM_198635	Gm5134	0.0839585	0.0901526	0.0983687	0.0908266
										chr15	34304680	34308681	Matn2	ENSMUSG00000022324	NM_016762	0.252921	0.229531	0.243361	0.0385853	0.0549654	0.055779	0.241938	0.0497765	Up		chr19	38116871	38122629	Rbp4	NM_011255	0.784498	0.779319	0.717999	0.0901307	0.0912619	0.175231	0.760605	0.118875	Up		chr16	23431178	23431678	NM_001004151	Rtp1	0.0296919	0.0202105	0.0400412	0.0299812
										chr15	39004332	39008333	Fzd6	ENSMUSG00000022297	NM_008056	0.219331	0.201094	0.191447	0.0429856	0.0399229	0.057664	0.203958	0.0468575	Up		chr19	38398114	38403378	Slc35g1	NM_175507	0.777361	0.764329	0.761108	0.0979803	0.123922	0.129014	0.767599	0.116972	Up		chr13	4061631	4088990	NM_134072	Akr1c14	0.042678	0.0328556	0.0495232	0.0416856
										chr15	42674977	42678978	Angpt1	ENSMUSG00000022309	NM_009640	0.174973	0.193159	0.180787	0.0442906	0.0207245	0.0542039	0.182973	0.0397396	Up		chr19	39512870	39568194	Cyp2c39	NM_010003	0.746268	0.765472	0.710915	0.0232531	0.0214177	0.0468186	0.740885	0.0304965	Up		chr6	85189942	85204076	NM_010131	Emx1	0.0404272	0.0350263	0.0486046	0.0413527
										chr15	43168818	43172819	Rspo2	ENSMUSG00000051920	NM_172815	0.103301	0.0945509	0.104558	0.0380966	0.041109	0.04024	0.100803	0.0398152	Up		chr2	5139933	5229188	Ccdc3	NM_028804	0.772371	0.754673	0.743527	0.0958301	0.100269	0.125374	0.756857	0.107158	Up		chr4	141384900	141396048	NM_024412	Clcnka	0.0792956	0.0717483	0.0791072	0.076717
										chr15	56692546	56696547	Has2	ENSMUSG00000022367	NM_008216	0.0363979	0.0260549	0.0425299	0.00403408	0.0050275	0.00269739	0.0349942	0.00391966	Up		chr2	10155665	10251583	Itih5	NM_172471	0.809596	0.807868	0.794688	0.0673824	0.0683404	0.0829569	0.804051	0.0728932	Up		chr3	83042402	83047761	NM_181849	Fgb	0.0711343	0.085904	0.10066	0.0858994
										chr15	73510559	73514560	Dennd3	ENSMUSG00000036661	NM_001081066	0.107632	0.127108	0.14652	0.0639239	0.0500148	0.0489713	0.127087	0.0543033	Up		chr2	12980185	13001067	Pter	NM_008961	0.644668	0.639948	0.636259	0.184141	0.186014	0.185463	0.640291	0.185206	Up		chr3	83009907	83014849	NM_133862	Fgg	0.0587338	0.0741274	0.115924	0.0829283
										chr15	76229378	76233379	Plec	ENSMUSG00000022565	NM_011117	0.0651171	0.0540202	0.0661593	0.0189361	0.0217708	0.0180187	0.0617655	0.0195752	Up		chr2	13004264	13008847	C1ql3	NM_153155	0.333175	0.31384	0.372056	0.279197	0.279096	0.249228	0.33969	0.269173	Up		chr1	139810822	139856627	NM_001025575	Cfhr2	0.0408114	0.0393537	0.0613423	0.0471691
										chr15	78716113	78720114	Elfn2	ENSMUSG00000043460	NM_183141	0.177213	0.164499	0.171967	0.0578148	0.0564244	0.0695321	0.171227	0.0612571	Up		chr2	14231512	14331175	Mrc1	NM_008625	0.79843	0.790746	0.786912	0.0568649	0.0640216	0.0737228	0.792029	0.0648698	Up		chr3	79644715	79735794	NM_212452	Rxfp1	0.0658949	0.0664262	0.0935511	0.0752907
										chr15	83021138	83025139	Nfam1	ENSMUSG00000058099	NM_028728	0.643124	0.630766	0.642636	0.135422	0.131182	0.183695	0.638842	0.150099	Up		chr2	20521857	20809210	Etl4	NM_029895	0.790888	0.78162	0.769432	0.0787867	0.0829705	0.097437	0.780647	0.0863981	Up		chr7	10712125	10729643	NM_172481	Nlrp4b	0.017753	0.00449328	0.0338248	0.0186904
										chr15	84165815	84169816	Pnpla3	ENSMUSG00000041653	NM_054088	0.164635	0.149909	0.155632	0.0281692	0.0362555	0.0448407	0.156725	0.0364218	Up		chr2	25397972	25400973	Entpd2	NM_009849	0.470288	0.40406	0.427835	0.0432341	0.0708462	0.0672091	0.434061	0.0604298	Up		chr10	115819600	115849396	NM_146010	Tspan8	0.0855668	0.0781306	0.0959238	0.0865404
										chr15	84230042	84234043	Parvb	ENSMUSG00000022438	NM_133167	0.258843	0.199995	0.210553	0.0635074	0.0688653	0.0810217	0.22313	0.0711315	Up		chr2	26459530	26501558	Notch1	NM_008714	0.56386	0.548973	0.557321	0.206122	0.205656	0.221871	0.556718	0.211216	Up		chr3	75037962	75137610	NM_172515	Zbbx	0.0510861	0.0519814	0.0576785	0.053582
										chr15	84322719	84326720	Parvg	ENSMUSG00000022439	NM_022321	0.679352	0.642934	0.675374	0.178951	0.19815	0.207066	0.665887	0.194722	Up		chr2	28207949	28229728	Olfm1	NM_019498	0.587234	0.592714	0.599743	0.185715	0.170267	0.197665	0.593231	0.184549	Up		chr5	129683489	129702259	NM_028826	Septin14	0.0578636	0.0669308	0.0727951	0.0658632
										chr15	84445060	84449061	Shisal1	ENSMUSG00000062760	NM_001163145	0.117939	0.112721	0.134639	0.0563543	0.0594321	0.0498055	0.121766	0.0551973	Up		chr2	30394436	30399178	Dolpp1	NM_020329	0.584509	0.530498	0.526326	0.157134	0.199947	0.206866	0.547111	0.187982	Up		chr11	103534621	103612612	NM_001033434	Gm884	0.0528895	0.0550646	0.0713694	0.0597745
										chr15	85204007	85208008	Fbln1	ENSMUSG00000006369	NM_010180	0.227544	0.213447	0.218884	0.0604773	0.0639083	0.0781042	0.219958	0.0674966	Up		chr2	38727826	38924217	Nr6a1	NM_010264	0.661681	0.6535	0.657387	0.154486	0.150841	0.156286	0.657523	0.153871	Up		chr12	85688910	85708752	NM_016767	Batf	0.116188	0.120092	0.125256	0.120512
										chr15	98002724	98006725	Col2a1	ENSMUSG00000022483	NM_031163	0.174737	0.14879	0.153138	0.0378927	0.0306304	0.0334928	0.158888	0.0340053	Up		chr2	38934076	38960319	Olfml2a	NM_172854	0.754798	0.744106	0.743652	0.0868607	0.0817077	0.0971431	0.747518	0.0885705	Up		chr5	105014948	105049047	NM_029509	Gbp8	0.0225621	0.0209341	0.0391391	0.0275451
										chr15	99929658	99933659	Fam186a	ENSMUSG00000045350	NM_028180	0.749056	0.723766	0.761406	0.125711	0.142353	0.125445	0.744743	0.13117	Up		chr2	54518539	55112961	Galnt13	NM_173030	0.81299	0.804775	0.786443	0.0997451	0.101428	0.120513	0.801402	0.107229	Up		chr9	119608924	119692325	NM_009134	Scn10a	0.075672	0.0878292	0.0973761	0.0869591
										chr15	101052399	101056400	Fignl2	ENSMUSG00000095440	NM_001214911	0.400618	0.367112	0.365594	0.128242	0.146729	0.141732	0.377775	0.138901	Up		chr2	77011489	77168486	Ccdc141	NM_001025576	0.712889	0.695168	0.699382	0.119246	0.129135	0.133215	0.702479	0.127198	Up		chr2	83915196	83939178	NM_027964	Zswim2	0.0504713	0.0567545	0.0700527	0.0590928
										chr15	101626252	101630253	Gm5414	ENSMUSG00000064232	NM_001003670	0.735147	0.736067	0.697736	0.0913908	0.0890347	0.110591	0.722983	0.0970056	Up		chr2	84765573	84772790	Serping1	NM_009776	0.878351	0.820103	0.844258	0.0431542	0.0758419	0.0821877	0.847571	0.0670613	Up		chr7	6204800	6216105	NM_178028	Galp	0.0780259	0.0717778	0.0792589	0.0763542
										chr15	103161284	103165285	Smug1	ENSMUSG00000036061	NM_027885	0.319188	0.305185	0.304212	0.0509527	0.0559846	0.055283	0.309528	0.0540735	Up		chr2	84842851	84863029	Slc43a1	NM_024497	0.666263	0.661361	0.649544	0.103897	0.0960798	0.113791	0.659056	0.104589	Up		chr11	114800923	114806745	NM_181749	Gpr142	0.204472	0.160199	0.205307	0.189993
										chr16	4521066	4525067	Srl	ENSMUSG00000022519	NM_175347	0.60094	0.563848	0.52598	0.179056	0.186922	0.212877	0.563589	0.192952	Up		chr2	84871945	84884692	Rtn4rl2	NM_199223	0.365822	0.340022	0.35164	0.128292	0.120694	0.131817	0.352495	0.126934	Up		chr11	102251089	102264696	NM_153544	Hrob	0.0801095	0.0998835	0.114562	0.0981849
										chr16	10311968	10315969	Emp2	ENSMUSG00000022505	NM_007929	0.198207	0.202611	0.226183	0.028648	0.0417686	0.0277596	0.209001	0.0327254	Up		chr2	91714195	91720733	Harbi1	NM_178724	0.670536	0.654174	0.679184	0.202979	0.204029	0.20639	0.667964	0.204466	Up		chr4	107292329	107305118	NM_007860	Dio1	0.140825	0.174088	0.167531	0.160815
										chr16	17913027	17917028	Gsc2	ENSMUSG00000022738	NM_029469	0.0893418	0.0942577	0.111316	0.0238244	0.0116351	0.0149026	0.0983053	0.0167874	Up		chr2	93204374	93220774	Tspan18	NM_183180	0.752184	0.729974	0.732146	0.0889024	0.109316	0.106784	0.738101	0.101668	Up		chr4	106735961	106748269	NM_146149	Fam151a	0.0870281	0.112319	0.105691	0.101679
										chr16	29539483	29543484	Atp13a4	ENSMUSG00000038094	NM_172613	0.708042	0.635788	0.688696	0.140755	0.177223	0.12568	0.677509	0.147886	Up		chr2	101952937	102184325	Ldlrad3	NM_178886	0.661161	0.639739	0.641781	0.164257	0.173361	0.182649	0.647561	0.173422	Up		chr10	81337882	81341257	NM_148951	Gipc3	0.0564081	0.0680292	0.0792304	0.0678892
										chr16	78928947	78932948	Chodl	ENSMUSG00000022860	NM_139134	0.265422	0.244145	0.242621	0.0489773	0.0809845	0.0654459	0.250729	0.0651359	Up		chr2	103972461	103981094	Lmo2	NM_008505	0.608283	0.615451	0.580696	0.0911064	0.0837154	0.129306	0.601477	0.101376	Up		chr10	81334478	81334707	NM_009325	Tbxa2r	0.0894136	0.0748316	0.0747406	0.0796619
										chr16	85548373	85552374	Cyyr1	ENSMUSG00000041134	NM_144853	0.251843	0.257073	0.275702	0.0714365	0.0590325	0.0601776	0.26154	0.0635489	Up		chr2	118690801	118696574	Pak6	NM_001033254	0.631892	0.623359	0.645458	0.102662	0.105797	0.107261	0.63357	0.10524	Up		chr17	35080681	35083574	NM_001163192	Ly6g6f	0.136112	0.102836	0.0991509	0.112699
										chr17	15373823	15377824	Dll1	ENSMUSG00000014773	NM_007865	0.0705731	0.0591979	0.0610486	0.0177771	0.0157908	0.0127752	0.0636065	0.0154477	Up		chr2	132373393	132379620	Prokr2	NM_144944	0.71729	0.714073	0.732774	0.121994	0.116072	0.0935672	0.721379	0.110544	Up		chr8	83350484	83379245	NM_026233	Mgat4d	0.070428	0.0676356	0.0964148	0.0781594
										chr17	17400685	17404686	Lix1	ENSMUSG00000047786	NM_025681	0.506491	0.483938	0.497338	0.0760635	0.0592215	0.100576	0.495922	0.0786203	Up		chr2	151845073	151873131	Rspo4	NM_001040689	0.77312	0.752117	0.750051	0.0538614	0.0661629	0.0801499	0.758429	0.0667247	Up		chr7	5298735	5335813	NM_177690	Nlrp2	0.0215924	0.00938473	0.038084	0.0230204
										chr17	25254364	25258365	Baiap3	ENSMUSG00000047507	NM_001163270	0.177818	0.172712	0.203295	0.0587718	0.0463395	0.0404177	0.184608	0.0485097	Up		chr2	165352326	165357979	Zfp663	NM_001005425	0.887096	0.880051	0.87431	0.0515301	0.0567648	0.073427	0.880485	0.060574	Up		chr2	163855749	163858874	NM_001030292	Kcnk15	0.0446367	0.035723	0.0526641	0.0443413
										chr17	27055303	27059304	Itpr3	ENSMUSG00000042644	NM_080553	0.122564	0.106172	0.0895491	0.00989338	0.0158925	0.0242014	0.106095	0.0166624	Up		chr2	168083293	168099210	Pard6b	NM_021409	0.560398	0.559041	0.535533	0.237854	0.220416	0.250021	0.551657	0.236097	Up		chr18	50280623	50282934	NM_001004061	Fam170a	0.0124262	0.0402045	0.0656072	0.0394126
										chr17	35422849	35426850	H2-Q6	ENSMUSG00000073409	NM_207648	0.181061	0.187629	0.176856	0.0352225	0.0413133	0.0418098	0.181848	0.0394485	Up		chr2	168262379	168267242	Kcng1	NM_001081134	0.738715	0.735263	0.754024	0.11763	0.105335	0.108525	0.742668	0.110497	Up		chr17	24264278	24345252	NM_001031621	Abca17	0.0634297	0.0752692	0.0835257	0.0740749
										chr17	37000524	37004525	Zfp57	ENSMUSG00000036036	NM_001013745	0.260863	0.246186	0.264096	0.0594061	0.0514996	0.0601281	0.257048	0.0570113	Up		chr2	170112504	170118405	Zfp217	NM_001033299	0.809435	0.787083	0.779044	0.0763269	0.0857386	0.092668	0.791854	0.0849112	Up		chr12	57542025	57543735	NM_008259	Foxa1	0.00291402	0.00349227	0.00217035	0.00285888
										chr17	46142200	46146201	Rsph9	ENSMUSG00000023966	NM_029338	0.349067	0.354642	0.427999	0.139296	0.10454	0.0852532	0.377236	0.109697	Up		chr2	180600259	180621420	Col9a3	NM_009936	0.76792	0.758592	0.751503	0.0701174	0.076565	0.0887721	0.759338	0.0784848	Up		chr9	123173502	123213909	NM_133974	Cdcp1	0.0838647	0.0810678	0.103469	0.0894671
										chr17	49562337	49566338	Daam2	ENSMUSG00000040260	NM_001008231	0.339083	0.3018	0.319532	0.0407301	0.0564971	0.0758754	0.320138	0.0577009	Up		chr3	9438786	9607719	Zfp704	NM_133218	0.653119	0.638882	0.636617	0.17987	0.183901	0.196316	0.642873	0.186695	Up		chr5	89569815	89583466	NM_133192	Npffr2	0.0626014	0.0675676	0.08152	0.070563
										chr17	57103384	57107385	Tnfsf9	ENSMUSG00000035678	NM_009404	0.190815	0.168573	0.199896	0.0753995	0.0727371	0.0893863	0.186428	0.0791743	Up		chr3	14865571	14871661	Car3	NM_007606	0.558101	0.619692	0.579106	0.16383	0.110827	0.151573	0.585633	0.142077	Up		chr5	89422080	89455718	NM_008096	Gc	0.0437845	0.0537887	0.0460023	0.0478585
										chr17	75003528	75007529	Ltbp1	ENSMUSG00000001870	NM_019919	0.0867491	0.072082	0.0791164	0.0167232	0.0174893	0.0137184	0.0793158	0.015977	Up		chr3	50372301	50441261	Slc7a11	NM_011990	0.686484	0.698082	0.68381	0.0912524	0.085709	0.0979817	0.689459	0.0916477	Up		chr11	100256401	100258965	NM_010663	Krt17	0.0455731	0.111073	0.0585929	0.0717464
										chr17	84509894	84513895	Plekhh2	ENSMUSG00000040852	NM_177606	0.139939	0.119723	0.124091	0.0455803	0.0474045	0.042192	0.127918	0.0450589	Up		chr3	62530535	62602576	Gpr149	NM_177346	0.81344	0.820048	0.797178	0.0412048	0.0426331	0.0595152	0.810222	0.0477844	Up		chr7	97959820	98048611	NM_177696	Gdpd4	0.0538977	0.0590537	0.0808216	0.064591
										chr18	3505956	3509957	Bambi	ENSMUSG00000024232	NM_026505	0.0567393	0.0497772	0.0564855	0.008415	0.0125428	0.009427	0.054334	0.0101283	Up		chr3	63302134	63380332	Mme	NM_008604	0.849445	0.842224	0.838428	0.0410872	0.0460614	0.0571004	0.843365	0.048083	Up		chr16	32786324	32795392	NM_146071	Muc20	0.087848	0.103294	0.121595	0.104246
										chr18	4350953	4354954	Map3k8	ENSMUSG00000024235	NM_007746	0.17898	0.165081	0.170915	0.0254604	0.0261901	0.0421486	0.171659	0.0312664	Up		chr3	64690659	64717593	Vmn2r7	NM_175674	0.847031	0.836396	0.864212	0.0286717	0.0413362	0.0429203	0.849213	0.0376427	Up		chr4	44305608	44363887	NM_010790	Melk	0.080258	0.0833111	0.109154	0.0909077
										chr18	9705647	9709648	Colec12	ENSMUSG00000036103	NM_130449	0.0901898	0.0846522	0.0929952	0.0157312	0.0162415	0.0159742	0.0892791	0.0159823	Up		chr3	65111771	65376568	Kcnab1	NM_010597	0.704052	0.693201	0.68692	0.130691	0.133092	0.150322	0.694724	0.138035	Up		chr8	104324354	104330642	NM_028524	Cmtm2b	0.0874819	0.0743675	0.111958	0.091269
										chr18	20057554	20061555	Dsc2	ENSMUSG00000024331	NM_013505	0.230043	0.214331	0.237831	0.0274218	0.0233137	0.0329457	0.227402	0.0278937	Up		chr3	83129947	83356467	Dchs2	NM_001357165	0.783268	0.774298	0.760608	0.0687473	0.0679429	0.0856874	0.772725	0.0741259	Up		chr10	107517359	107717872	NM_001081432	Ptprq	0.0588204	0.0598024	0.0731981	0.0639403
										chr18	20556073	20560074	Dsg2	ENSMUSG00000044393	NM_007883	0.174862	0.175597	0.179387	0.0304519	0.0351817	0.026069	0.176616	0.0305675	Up		chr3	83768541	83773422	Sfrp2	NM_009144	0.499827	0.453687	0.491011	0.0732837	0.0761653	0.102946	0.481508	0.0841318	Up		chr11	53722836	53724014	NM_010558	Il5	0.127521	0.0994597	0.0850793	0.10402
										chr18	34859206	34863207	Egr1	ENSMUSG00000038418	NM_007913	0.0309855	0.0318626	0.042653	0.00984873	0.00849402	0.00618271	0.035167	0.00817515	Up		chr3	88534394	88537181	Mex3a	NM_001029890	0.0993404	0.0778668	0.092027	0.0435853	0.0568965	0.0394874	0.0897447	0.0466564	Up		chr16	44945772	44980805	NM_027578	Cd200r3	0.0533862	0.0562497	0.0839729	0.0645363
										chr18	37141677	37145678	Pcdhac2	ENSMUSG00000102697	NM_001003672	0.103026	0.103764	0.104299	0.0323492	0.0173846	0.033714	0.103696	0.0278159	Up		chr3	94614127	94656784	Tuft1	NM_011656	0.750226	0.711646	0.709274	0.112595	0.131609	0.140413	0.723715	0.128205	Up		chr18	74196902	74204873	NM_025581	Ska1	0.109449	0.111829	0.108073	0.109784
										chr18	44810182	44814183	Mcc	ENSMUSG00000071856	NM_001085373	0.168977	0.168428	0.173212	0.0268907	0.0305573	0.0309879	0.170206	0.0294786	Up		chr3	101380449	101460037	Igsf3	NM_207205	0.689423	0.671892	0.681449	0.134015	0.136151	0.144213	0.680921	0.138126	Up		chr9	58359845	58368325	NM_028854	Tbc1d21	0.106915	0.13881	0.121295	0.12234
										chr18	53416007	53420008	Ppic	ENSMUSG00000024538	NM_008908	0.237108	0.228768	0.221445	0.0272111	0.0328283	0.037236	0.229107	0.0324251	Up		chr3	107746738	107758063	Csf1	NM_007778	0.787265	0.739043	0.737696	0.0958892	0.118044	0.151552	0.754668	0.121828	Up		chr1	87127007	87127912	NM_007432	Akp3	0.0699858	0.0279363	0.0366304	0.0448509
										chr18	58207926	58211927	Fbn2	ENSMUSG00000024598	NM_010181	0.0828216	0.0668386	0.0807324	0.0140739	0.0129084	0.019668	0.0767976	0.0155501	Up		chr3	108041235	108042672	Gstm4	NM_026764	0.851335	0.868666	0.783117	0.0387561	0.0402349	0.104253	0.834373	0.0610815	Up		chr17	34283174	34285766	NM_010378	H2-Aa	0.0609763	0.0388655	0.0875431	0.0624617
										chr18	70051588	70055589	Rab27b	ENSMUSG00000024511	NM_030554	0.269695	0.266842	0.25449	0.0564201	0.0576413	0.0446509	0.263676	0.0529041	Up		chr3	108074914	108084227	Ampd2	NM_028779	0.777	0.758649	0.750832	0.12138	0.128683	0.149898	0.76216	0.13332	Up		chr5	35502334	35523535	NM_153107	Cpz	0.110079	0.10377	0.111579	0.108476
										chr18	74062949	74066950	Mapk4	ENSMUSG00000024558	NM_172632	0.0547258	0.0413065	0.0384486	0.0280064	0.0236074	0.0268236	0.0448269	0.0261458	Up		chr3	108095248	108100803	Gnat2	NM_008141	0.744159	0.697268	0.645083	0.124782	0.147714	0.183959	0.695503	0.152151	Up		chr10	103009187	103026606	NM_172553	Alx1	0.0440571	0.0661332	0.06419	0.0581268
										chr18	74959263	74963264	Lipg	ENSMUSG00000053846	NM_010720	0.073215	0.0700116	0.072193	0.0232415	0.0172586	0.0245209	0.0718065	0.0216737	Up		chr3	114032900	114218827	Col11a1	NM_007729	0.764474	0.794266	0.752416	0.0543698	0.0678742	0.0709138	0.770385	0.0643859	Up		chr5	139805481	139811192	NM_144914	Tmem184a	0.066025	0.0579592	0.0734993	0.0658278
										chr18	80985021	80989022	Sall3	ENSMUSG00000024565	NM_178280	0.0223962	0.0246935	0.0180489	0.0028181	0.00233823	0.00265494	0.0217129	0.00260376	Up		chr3	125867215	125913459	Ugt8a	NM_011674	0.81441	0.835283	0.794043	0.0740745	0.0573146	0.0921663	0.814579	0.0745185	Up		chr7	30641107	30648077	NM_133693	Rbm42	0.0584423	0.0673359	0.0642486	0.0633423
										chr19	23446322	23450323	Mamdc2	ENSMUSG00000033207	NM_174857	0.27019	0.267556	0.269149	0.0621792	0.0512797	0.0732165	0.268965	0.0622251	Up		chr3	131113471	131204967	Lef1	NM_010703	0.722985	0.709584	0.700249	0.0977	0.108843	0.122726	0.710939	0.109756	Up		chr18	14708230	14761439	NM_001163609	Psma8	0.0603297	0.0658837	0.074249	0.0668208
										chr19	32618004	32622005	Papss2	ENSMUSG00000024899	NM_011864	0.661231	0.708427	0.711967	0.172273	0.134193	0.148666	0.693875	0.151711	Up		chr3	135585354	135665785	Nfkb1	NM_008689	0.771598	0.765336	0.751547	0.0871276	0.0987885	0.111024	0.762827	0.0989801	Up		chr4	144271168	144272004	NM_001085418	Pramel5	0.0151429	0.00769231	0.0404762	0.0211038
										chr19	34745328	34749329	Slc16a12	ENSMUSG00000009378	NM_172838	0.208562	0.185339	0.190839	0.0410124	0.0329652	0.0363981	0.194913	0.0367919	Up		chr3	145004698	145030745	Clca1	NM_017474	0.762035	0.765578	0.750158	0.0921976	0.0883772	0.108221	0.759257	0.0962653	Up		chr8	86505217	86564557	NM_172912	Abcc12	0.0702075	0.078492	0.0940456	0.080915
										chr19	37695807	37699808	Cyp26a1	ENSMUSG00000024987	NM_007811	0.0390422	0.039936	0.043047	0.00578631	0.00830136	0.00731703	0.0406751	0.0071349	Up		chr3	145578367	145603975	Znhit6	NM_001081094	0.74638	0.739654	0.73118	0.125612	0.126294	0.132833	0.739071	0.128246	Up		chr7	30495683	30512982	NM_019546	Prodh2	0.0752946	0.0807742	0.0833507	0.0798065
										chr19	38095078	38099079	Ffar4	ENSMUSG00000054200	NM_181748	0.0806271	0.0853915	0.0778802	0.0115556	0.00875747	0.00814356	0.0812996	0.00948556	Up		chr3	145647665	145647792	Ccn1	NM_010516	0.869325	0.770783	0.763371	0.059091	0.0727221	0.158504	0.80116	0.0967724	Up		chr6	41653129	41678655	NM_001007572	Trpv5	0.0430295	0.0398015	0.0562843	0.0463718
										chr19	38122811	38126812	Rbp4	ENSMUSG00000024990	NM_011255	0.294932	0.288735	0.246593	0.040822	0.0344639	0.0597335	0.276753	0.0450065	Up		chr3	146242568	146284993	Lpar3	NM_022983	0.748678	0.732204	0.727723	0.0755418	0.0856987	0.0959246	0.736202	0.0857217	Up		chr1	119923518	119993210	NM_001115074	Cfap221	0.0859313	0.08892	0.124692	0.0998478
										chr19	38393979	38397980	Slc35g1	ENSMUSG00000044026	NM_175507	0.227186	0.231731	0.246408	0.0358871	0.0234538	0.029325	0.235108	0.0295553	Up		chr3	152821510	152980017	St6galnac5	NM_012028	0.688528	0.674464	0.660301	0.121635	0.137964	0.140931	0.674431	0.13351	Up		chr5	137983559	137989881	NM_013478	Azgp1	0.048364	0.0295677	0.0614239	0.0464519
										chr19	39508821	39512822	Cyp2c39	ENSMUSG00000025003	NM_010003	0.633831	0.595507	0.604603	0.00512821	0.034188	0.0342857	0.611314	0.024534	Up		chr4	3740729	3789944	Lyn	NM_010747	0.781405	0.756828	0.758816	0.0544202	0.0567747	0.0759314	0.765683	0.0623754	Up		chr8	78220793	78393683	NM_183096	Ttc29	0.103055	0.106519	0.118694	0.109423
										chr2	5135775	5139776	Ccdc3	ENSMUSG00000026676	NM_028804	0.166582	0.151695	0.162351	0.045605	0.0452239	0.0334037	0.160209	0.0414108	Up		chr4	4133838	4136143	Penk	NM_001002927	0.820109	0.834392	0.790903	0.0502168	0.0555302	0.0673551	0.815135	0.0577007	Up		chr9	45321134	45346018	NM_001013373	Tmprss13	0.078384	0.0832881	0.103317	0.0883298
										chr2	10151542	10155543	Itih5	ENSMUSG00000025780	NM_172471	0.308185	0.282871	0.298187	0.0925078	0.0859205	0.0860233	0.296414	0.0881505	Up		chr4	19282932	19508083	Cngb3	NM_013927	0.76382	0.760735	0.74901	0.0782465	0.0776314	0.0952745	0.757855	0.0837175	Up		chr4	135730219	135751365	NM_178257	Il22ra1	0.131243	0.143578	0.139917	0.138246
										chr2	12922040	12926041	Pter	ENSMUSG00000026730	NM_008961	0.381917	0.371161	0.353339	0.0881405	0.0805946	0.0969873	0.368806	0.0885741	Up		chr4	43515920	43521354	Tpm2	NM_009416	0.449519	0.413377	0.445265	0.11065	0.114549	0.109247	0.436054	0.111482	Up		chr10	61301946	61303929	NM_011073	Prf1	0.0597444	0.105626	0.105715	0.0903619
										chr2	13008864	13012865	C1ql3	ENSMUSG00000049630	NM_153155	0.0593481	0.0580998	0.0579505	0.0269181	0.0311325	0.0324509	0.0584662	0.0301672	Up		chr4	43959760	43977623	Glipr2	NM_027450	0.641332	0.632086	0.66463	0.130352	0.130737	0.132649	0.646016	0.131246	Up		chr11	57829598	57829786	NM_008213	Hand1	0.017316	0.029865	0.0498568	0.0323459
										chr2	14227413	14231414	Mrc1	ENSMUSG00000026712	NM_008625	0.729997	0.738323	0.692734	0.0835867	0.0758513	0.103754	0.720351	0.0877305	Up		chr4	46605760	46648034	Tbc1d2	NM_198664	0.680588	0.655996	0.656601	0.117936	0.122257	0.142772	0.664395	0.127655	Up		chr18	13009049	13022581	NM_153087	Hrh4	0.0665451	0.0761179	0.0844259	0.0756963
										chr2	20508046	20512047	Etl4	ENSMUSG00000036617	NM_029895	0.809502	0.861586	0.811371	0.0522053	0.0447472	0.0824539	0.827487	0.0598021	Up		chr4	53033942	53141995	Abca1	NM_013454	0.780112	0.767488	0.760018	0.10536	0.114342	0.12745	0.769206	0.115717	Up		chr15	54747971	54752505	NM_010930	Ccn3	0.0528258	0.0446553	0.0505509	0.049344
										chr2	25393873	25397874	Entpd2	ENSMUSG00000015085	NM_009849	0.189872	0.174451	0.189658	0.0379693	0.0411945	0.0444135	0.18466	0.0411925	Up		chr4	58043146	58204376	Svep1	NM_022814	0.791096	0.775059	0.766212	0.0564123	0.0624697	0.0814062	0.777455	0.0667627	Up		chr5	137135443	137164001	NM_010843	Muc3	0.0556439	0.0600535	0.0753339	0.0636771
										chr2	26501822	26505823	Notch1	ENSMUSG00000026923	NM_008714	0.04584	0.051272	0.0508877	0.0309456	0.0218529	0.0276822	0.0493332	0.0268269	Up		chr4	63960432	64018600	Tnc	NM_011607	0.72767	0.726554	0.729539	0.0964896	0.097484	0.104796	0.727921	0.09959	Up		chr7	28607939	28627579	NM_175319	Acp7	0.0767857	0.0811797	0.0790968	0.0790207
										chr2	28203688	28207689	Olfm1	ENSMUSG00000026833	NM_019498	0.0803454	0.0814329	0.0821899	0.0317318	0.0252338	0.0358025	0.0813227	0.0309227	Up		chr4	73717667	73778422	Rasef	NM_001017427	0.773272	0.764248	0.752103	0.0838107	0.0905626	0.105737	0.763208	0.0933701	Up		chr17	34147415	34151095	NM_010388	H2-DMb2	0.0641611	0.0548609	0.113797	0.0776062
										chr2	30390253	30394254	Dolpp1	ENSMUSG00000026856	NM_020329	0.146813	0.119093	0.156655	0.0452646	0.0527528	0.0304032	0.140854	0.0428069	Up		chr4	83537890	83864447	Ccdc171	NM_001355378	0.753967	0.728579	0.730172	0.0954422	0.0971211	0.117421	0.737573	0.103328	Up		chr17	32184895	32187448	NM_001033163	Ephx3	0.0705971	0.0675121	0.108282	0.0821305
										chr2	38924461	38928462	Nr6a1	ENSMUSG00000063972	NM_010264	0.0446194	0.0451381	0.0427942	0.00857314	0.013554	0.0132179	0.0441839	0.0117817	Up		chr4	86586570	86586570	Scarna8	NR_028545	0.5	1	1	0.5	0	0	0.833333	0.166667	Up		chr4	133555424	133556236	NM_011850	Nr0b2	0.0341666	0.0565268	0.0242857	0.0383264
										chr2	38929979	38933980	Olfml2a	ENSMUSG00000046618	NM_172854	0.273359	0.284227	0.290191	0.0508716	0.0331965	0.0699308	0.282592	0.0513329	Up		chr4	96518026	96551451	Cyp2j6	NM_010008	0.845592	0.825667	0.826139	0.0643199	0.0681761	0.0766381	0.832466	0.0697114	Up		chr12	8297933	8299933	NM_013527	Gdf7	0.00383645	0.00609019	0.00923559	0.00638741
										chr2	54434386	54438387	Galnt13	ENSMUSG00000060988	NM_173030	0.0605749	0.0780283	0.0780063	0.0352066	0.028674	0.0273861	0.0722032	0.0304222	Up		chr4	108017732	108025290	Podn	NM_172874	0.596694	0.555535	0.588025	0.178526	0.189243	0.180649	0.580085	0.182806	Up		chr17	86919464	86922367	NM_030104	Tmem247	0.0737566	0.152647	0.141329	0.122578
										chr2	77168635	77172636	Ccdc141	ENSMUSG00000044033	NM_001025576	0.261375	0.222267	0.201702	0.0549543	0.0475573	0.0707247	0.228448	0.0577454	Up		chr4	108892307	108940813	Rab3b	NM_023537	0.704478	0.694676	0.688248	0.10794	0.112742	0.11444	0.695801	0.111707	Up		chr14	44990964	45001995	NM_008964	Ptger2	0.0441171	0.0804772	0.0688674	0.0644872
										chr2	84773429	84777430	Serping1	ENSMUSG00000023224	NM_009776	0.494597	0.485544	0.446702	0.171433	0.156166	0.179088	0.475614	0.168896	Up		chr4	110399871	111657416	Agbl4	NM_030231	0.778879	0.774369	0.763067	0.0642184	0.0674232	0.084542	0.772105	0.0720612	Up		chr3	138417531	138430749	NM_011996	Adh4	0.0877474	0.095645	0.0919836	0.091792
										chr2	84838322	84842323	Slc43a1	ENSMUSG00000027075	NM_024497	0.0686656	0.0671308	0.0704435	0.0246214	0.0156833	0.0150173	0.0687466	0.0184407	Up		chr4	111417174	111459907	Bend5	NM_026279	0.631056	0.631542	0.625945	0.18808	0.188127	0.206396	0.629514	0.194201	Up		chr14	41107590	41122605	NM_133653	Mat1a	0.0467189	0.0340782	0.0574601	0.0460858
										chr2	84884692	84888693	Rtn4rl2	ENSMUSG00000050896	NM_199223	0.0323657	0.0319115	0.0265666	0.0107838	0.013056	0.0104489	0.0302812	0.0114296	Up		chr4	117098355	117114831	Ptch2	NM_008958	0.796884	0.782769	0.779027	0.073397	0.0826131	0.100245	0.786227	0.0854184	Up		chr1	173468690	173484872	NM_001372436	Ifi206	0.0660401	0.0609945	0.0463483	0.0577943
										chr2	91708851	91712852	Harbi1	ENSMUSG00000027243	NM_178724	0.12505	0.109256	0.114897	0.0684724	0.0693895	0.0695494	0.116401	0.0691371	Up		chr4	121041714	121054795	Col9a2	NM_007741	0.662517	0.66226	0.66491	0.0911355	0.091813	0.111579	0.663229	0.0981758	Up		chr5	65065083	65089555	NM_001370814	Tmem156	0.13076	0.156302	0.161567	0.149543
										chr2	93332487	93336488	Tspan18	ENSMUSG00000027217	NM_183180	0.161949	0.140622	0.14011	0.0169251	0.0324541	0.027817	0.14756	0.0257321	Up		chr4	124883874	124886241	Epha10	NM_177671	0.652215	0.587217	0.613799	0.0851254	0.102468	0.102583	0.617744	0.0967255	Up		chr9	99615512	99620814	NM_001077424	A4gnt	0.0616415	0.0784878	0.0755699	0.0718997
										chr2	102184460	102188461	Ldlrad3	ENSMUSG00000048058	NM_178886	0.0970554	0.0927684	0.0979999	0.016431	0.0131918	0.0130521	0.0959412	0.014225	Up		chr4	130051666	130099092	Col16a1	NM_028266	0.619542	0.588226	0.603021	0.146679	0.154938	0.167774	0.603596	0.156464	Up		chr6	55874484	55978513	NM_001081665	Itprid1	0.057956	0.0695283	0.0660159	0.0645001
										chr2	103968286	103972287	Lmo2	ENSMUSG00000032698	NM_008505	0.0835699	0.07839	0.0828662	0.0183693	0.0237105	0.0256771	0.0816087	0.0225856	Up		chr4	135688541	135705862	Ifnlr1	NM_174851	0.754915	0.744531	0.743633	0.0813934	0.0874521	0.100058	0.747693	0.0896344	Up		chr17	78885085	78904992	NM_001163625	Sult6b1	0.0715517	0.075708	0.0957194	0.080993
										chr2	118661576	118665577	Pak6	ENSMUSG00000074923	NM_001033254	0.312587	0.295256	0.317332	0.0790192	0.0685894	0.0846713	0.308392	0.0774266	Up		chr4	136208518	136243860	Asap3	NM_001008232	0.634357	0.598141	0.63256	0.151494	0.162138	0.15312	0.621686	0.155584	Up		chr3	98619006	98628198	NM_008295	Hsd3b5	0.0426825	0.0397082	0.065444	0.0492782
										chr2	129697938	129701939	Pdyn	ENSMUSG00000027400	NM_018863	0.401674	0.416074	0.423033	0.116705	0.0914491	0.0904218	0.413593	0.0995251	Up		chr4	136250048	136274788	Tcea3	NM_011542	0.713558	0.69979	0.708304	0.0994971	0.0962513	0.119045	0.707217	0.104931	Up		chr16	26465485	26482651	NM_053241	Cldn16	0.0589967	0.0683722	0.102902	0.0767571
										chr2	132383447	132387448	Prokr2	ENSMUSG00000050558	NM_144944	0.238391	0.207527	0.222276	0.0130869	0.0485998	0.027168	0.222731	0.0296182	Up		chr4	136931047	136954747	Epha8	NM_007939	0.568089	0.556693	0.541106	0.22415	0.217233	0.249833	0.555296	0.230406	Up		chr1	171634924	171646927	NM_144539	Slamf7	0.0653826	0.0757339	0.071102	0.0707395
										chr2	151840926	151844927	Rspo4	ENSMUSG00000032852	NM_001040689	0.295676	0.299938	0.284914	0.0183576	0.0160188	0.0226509	0.293509	0.0190091	Up		chr4	139740786	139830911	Pax7	NM_011039	0.432684	0.420848	0.432892	0.0829889	0.0823258	0.0866807	0.428808	0.0839985	Up		chr4	82882605	82883083	NM_009887	Cer1	0.112828	0.0960828	0.10471	0.10454
										chr2	157558077	157562078	Nnat	ENSMUSG00000067786	NM_010923	0.466065	0.442159	0.426253	0.0762883	0.0856468	0.0927996	0.444826	0.0849116	Up		chr4	139965312	139965634	Klhdc7a	NM_173427	0.847012	0.860904	0.86328	0.119373	0.094394	0.110319	0.857066	0.108029	Up		chr7	45408361	45409760	NM_010596	Kcna7	0.0698936	0.0498613	0.0670621	0.0622723
										chr2	165366736	165370737	Zfp663	ENSMUSG00000056824	NM_001005425	0.192314	0.197883	0.216658	0.0453106	0.044985	0.0470091	0.202285	0.0457682	Up		chr4	140027004	140244371	Igsf21	NM_198610	0.511343	0.487037	0.508034	0.22506	0.22511	0.233519	0.502138	0.227897	Up		chr5	24533653	24538349	NM_080444	Asb10	0.134958	0.146273	0.143815	0.141682
										chr2	168079003	168083004	Pard6b	ENSMUSG00000044641	NM_021409	0.0711065	0.0689375	0.0791602	0.0442171	0.0429597	0.0378952	0.073068	0.0416907	Up		chr4	142104789	142208208	Kazn	NM_144531	0.684531	0.671513	0.670198	0.151859	0.155491	0.170484	0.675414	0.159278	Up		chr1	171518240	171532811	NM_010584	Itln1	0.024154	0.0440697	0.0572313	0.0418183
										chr2	168279106	168283107	Kcng1	ENSMUSG00000074575	NM_001081134	0.118601	0.119248	0.127904	0.0325538	0.0268173	0.0382269	0.121917	0.0325327	Up		chr5	3346366	3520791	Cdk6	NM_009873	0.675664	0.657363	0.66432	0.165107	0.168046	0.174835	0.665782	0.169329	Up		chr11	75432402	75436454	NM_008878	Serpinf2	0.117233	0.0929342	0.132206	0.114124
										chr2	170129220	170133221	Zfp217	ENSMUSG00000052056	NM_001033299	0.0507939	0.0418063	0.0513338	0.00938269	0.011336	0.00968712	0.047978	0.0101353	Up		chr5	8896093	8959175	Abcb4	NM_008830	0.793207	0.773932	0.765892	0.0955808	0.102053	0.122085	0.777677	0.106573	Up		chr19	5337740	5344153	NM_139301	Catsper1	0.0321287	0.0516557	0.0573958	0.0470601
										chr2	180596221	180600222	Col9a3	ENSMUSG00000027570	NM_009936	0.286818	0.226931	0.22255	0.0888078	0.0778533	0.10929	0.245433	0.0919836	Up		chr5	8966851	8991620	Crot	NM_023733	0.776245	0.746998	0.737043	0.141961	0.14102	0.16534	0.753429	0.14944	Up		chr8	70629542	70629612	NM_011819	Gdf15	0.0147059	0.0714285	0	0.0287115
										chr3	9608085	9612086	Zfp704	ENSMUSG00000040209	NM_133218	0.0609693	0.0498933	0.0604026	0.0218075	0.0191939	0.0222306	0.0570884	0.0210773	Up		chr5	21374716	21375960	Fgl2	NM_008013	0.715963	0.69063	0.688512	0.0957801	0.0991156	0.11731	0.698368	0.104068	Up		chr10	39969947	39984525	NM_001001489	Mfsd4b5	0.0604885	0.0711189	0.0766122	0.0694065
										chr3	14861537	14865538	Car3	ENSMUSG00000027559	NM_007606	0.316343	0.243539	0.271255	0.0666193	0.0686398	0.0627716	0.277046	0.0660102	Up		chr5	31299619	31327091	Gckr	NM_144909	0.777185	0.759984	0.743584	0.0727654	0.0737538	0.0920617	0.760251	0.079527	Up		chr2	170485676	170494774	NM_009996	Cyp24a1	0.0899706	0.0829715	0.11494	0.0959607
										chr3	50441613	50445614	Slc7a11	ENSMUSG00000027737	NM_011990	0.244185	0.250201	0.235553	0.0957625	0.0561777	0.0800409	0.243313	0.077327	Up		chr5	35502334	35523535	Cpz	NM_153107	0.713345	0.709742	0.707437	0.110079	0.10377	0.111579	0.710175	0.108476	Up		chr15	54412777	54462609	NM_173422	Colec10	0.0404344	0.0588419	0.0584037	0.05256
										chr3	61362506	61366507	Rap2b	ENSMUSG00000036894	NM_028712	0.0225301	0.0161314	0.0167541	0.00479003	0.00464033	0.00677369	0.0184718	0.00540135	Up		chr5	49960271	50056775	Adgra3	NM_133911	0.715664	0.697737	0.695509	0.133767	0.140352	0.153598	0.70297	0.142572	Up		chr10	52393639	52404352	NM_025684	Nepn	0.0618573	0.0905953	0.083382	0.0786115
										chr3	62603140	62607141	Gpr149	ENSMUSG00000043441	NM_177346	0.243033	0.213639	0.20878	0.0249264	0.0260851	0.0493559	0.221817	0.0334558	Up		chr5	64818773	64829158	Klf3	NM_008453	0.740406	0.725532	0.721696	0.137147	0.148782	0.160513	0.729212	0.148814	Up		chr13	41120010	41174351	NM_001324525	Sycp2l	0.102752	0.111456	0.1196	0.111269
										chr3	63293871	63297872	Mme	ENSMUSG00000027820	NM_008604	0.164299	0.145115	0.168785	0.0131298	0.0191772	0.0261787	0.159399	0.0194952	Up		chr5	77087738	77093009	Hopx	NM_175606	0.560602	0.496168	0.547345	0.163905	0.188237	0.169939	0.534705	0.174027	Up		chr4	57856672	57892891	NM_009649	Pakap	0.0799475	0.0777211	0.0967876	0.0848187
										chr3	64717602	64721603	Vmn2r7	ENSMUSG00000062200	NM_175674	0.774432	0.791557	0.840901	0.0650152	0.143869	0.0770888	0.802297	0.0953242	Up		chr5	86707272	86743758	Tmprss11e	NM_172880	0.71816	0.706083	0.683149	0.092535	0.0967117	0.126925	0.702464	0.105391	Up		chr7	140923057	140927522	NM_133946	Nlrp6	0.044386	0.0456311	0.0673871	0.0524681
										chr3	65107013	65111014	Kcnab1	ENSMUSG00000027827	NM_010597	0.304661	0.244522	0.274792	0.0804636	0.110775	0.111727	0.274658	0.100989	Up		chr5	87929576	87930182	Csn3	NM_007786	0.822063	0.889957	0.583341	0.0801588	0	0.30992	0.765121	0.130026	Up		chr2	181195768	181200504	NM_009184	Ptk6	0.0778157	0.0840344	0.0526045	0.0714849
										chr3	83125526	83129527	Dchs2	ENSMUSG00000102692	NM_001357165	0.0413649	0.0370126	0.0437055	0.0136552	0.0103024	0.00808573	0.0406943	0.0106811	Up		chr5	100848807	100897828	Gpat3	NM_172715	0.76814	0.759988	0.744833	0.0830257	0.0878439	0.0997745	0.757654	0.0902147	Up		chr2	33564635	33638598	NM_010725	Lmx1b	0.0585051	0.0600339	0.0703172	0.0629521
										chr3	83127246	83131247	Gm10710	ENSMUSG00000074517	NM_001358023	0.100139	0.0864126	0.0860255	0.0120641	0.012569	0.015387	0.0908589	0.01334	Up		chr5	103464138	103597785	Ptpn13	NM_011204	0.761991	0.748192	0.743291	0.11401	0.122124	0.138584	0.751158	0.124906	Up		chr1	181053318	181059814	NM_001033819	9130409I23Rik	0.0577106	0.0807656	0.0967661	0.0784141
										chr3	83764320	83768321	Sfrp2	ENSMUSG00000027996	NM_009144	0.0645175	0.0661238	0.0759143	0.0132793	0.0137722	0.0156924	0.0688519	0.014248	Up		chr5	113552934	113588145	Wscd2	NM_177292	0.670126	0.643762	0.644032	0.101817	0.113828	0.127976	0.65264	0.11454	Up		chr1	180937109	180937975	NM_010094	Lefty1	0.0432097	0.0647122	0.0479167	0.0519462
										chr3	88529945	88533946	Mex3a	ENSMUSG00000074480	NM_001029890	0.0595844	0.0475234	0.0509675	0.00892241	0.0110058	0.0151962	0.0526918	0.0117082	Up		chr5	116040764	116081110	Tmem233	NM_001101546	0.718758	0.712502	0.708979	0.120841	0.11583	0.133974	0.713413	0.123548	Up		chr2	180931146	180933330	NM_001163247	Birc7	0.144308	0.12359	0.12266	0.130186
										chr3	94656872	94660873	Tuft1	ENSMUSG00000005968	NM_011656	0.184994	0.173829	0.156562	0.0311104	0.0469225	0.0531746	0.171795	0.0437358	Up		chr5	116126075	116286536	Ccdc60	NM_177759	0.66635	0.650539	0.650716	0.139149	0.141132	0.156821	0.655868	0.145701	Up		chr2	180277942	180282847	NM_173031	Rbbp8nl	0.0703031	0.0637328	0.0669305	0.0669888
										chr3	101375124	101379125	Igsf3	ENSMUSG00000042035	NM_207205	0.0914906	0.0890486	0.102291	0.036901	0.037671	0.0317117	0.0942768	0.0354279	Up		chr5	121621208	121654200	Acad10	NM_028037	0.76933	0.757088	0.742819	0.0982748	0.0975684	0.122	0.756412	0.105948	Up		chr3	153846332	153853541	NM_025758	Asb17	0.0654462	0.0792325	0.0557032	0.066794
										chr3	107758469	107762470	Csf1	ENSMUSG00000014599	NM_007778	0.231887	0.18914	0.207051	0.0321187	0.0329694	0.0419595	0.209359	0.0356825	Up		chr5	123017257	123029680	Orai1	NM_175423	0.741539	0.748658	0.742221	0.139805	0.133483	0.144031	0.744139	0.139106	Up		chr8	122357110	122358699	NM_133202	Trhr2	0.0611311	0.0494928	0.101297	0.0706402
										chr3	108042856	108046857	Gstm4	ENSMUSG00000027890	NM_026764	0.379442	0.372645	0.373699	0.0797973	0.0832425	0.0750308	0.375262	0.0793569	Up		chr5	125534629	125788068	Tmem132b	NM_001190352	0.739008	0.722975	0.7236	0.0877893	0.0940237	0.103487	0.728528	0.0951	Up		chr2	139496205	139636814	NM_175467	Sptlc3	0.0507245	0.0541239	0.0765071	0.0604519
										chr3	108083975	108087976	Gm12500	ENSMUSG00000056411	NM_001358018	0.121221	0.145686	0.144497	0.0604625	0.0433368	0.03262	0.137135	0.0454731	Up		chr5	129897802	129903482	Zbed5	NM_183088	0.878995	0.85866	0.843065	0.0581209	0.0541571	0.0719872	0.86024	0.0614217	Up		chr2	178432787	178486948	NM_198656	Cdh26	0.093083	0.0838703	0.0916494	0.0895342
										chr3	108084666	108088667	Ampd2	ENSMUSG00000027889	NM_028779	0.141896	0.158756	0.169156	0.0547098	0.0387763	0.0225627	0.156603	0.0386829	Up		chr5	137528502	137528751	Gnb2	NM_010312	0.497134	0.436329	0.519102	0.352587	0.344419	0.348174	0.484188	0.348393	Up		chr11	121832302	121843006	NM_029049	Ptchd3	0.0425086	0.093913	0.122851	0.0864242
										chr3	108091065	108095066	Gnat2	ENSMUSG00000009108	NM_008141	0.263145	0.296371	0.340229	0.170171	0.160941	0.13191	0.299915	0.154341	Up		chr5	149441726	149470438	Tex26	NM_029464	0.690411	0.674207	0.660759	0.115383	0.122338	0.138686	0.675125	0.125469	Up		chr16	10203309	10237273	NM_029253	Atf7ip2	0.0478612	0.0546468	0.0522066	0.0515715
										chr3	114028539	114032540	Col11a1	ENSMUSG00000027966	NM_007729	0.0687107	0.0880725	0.0771919	0.028851	0.0139407	0.0253066	0.0779917	0.0226994	Up		chr6	3372519	3375259	Samd9l	NM_010156	0.879511	0.866116	0.885769	0.0209157	0.0288231	0.0235834	0.877132	0.0244407	Up		chr8	53587144	53636911	NM_146208	Neil3	0.087568	0.0901529	0.0999225	0.0925478
										chr3	125936652	125940653	Ugt8a	ENSMUSG00000032854	NM_011674	0.0570199	0.0512796	0.0531211	0.0240331	0.0149319	0.0192086	0.0538069	0.0193912	Up		chr6	4507839	4540662	Col1a2	NM_007743	0.797979	0.788071	0.78231	0.0907535	0.0899829	0.105572	0.789454	0.0954362	Up		chr2	30847434	30880930	NM_009116	Prrx2	0.0901778	0.0968415	0.101319	0.0961129
										chr3	131108296	131112297	Lef1	ENSMUSG00000027985	NM_010703	0.0182641	0.0138237	0.0195174	0.00290897	0.0027863	0.00188839	0.0172017	0.00252789	Up		chr6	4756220	4757240	Peg10	NM_130877	0.927853	0.934744	0.918302	0.0327412	0.0230066	0.0353928	0.926966	0.0303802	Up		chr4	51218705	51229928	NM_001162865	Cylc2	0.0262759	0.0107381	0.0735802	0.0368647
										chr3	135689547	135693548	Nfkb1	ENSMUSG00000028163	NM_008689	0.0876542	0.0707693	0.0744919	0.0342446	0.0384503	0.0255433	0.0776385	0.0327461	Up		chr6	6042145	6215010	Slc25a13	NM_015829	0.683095	0.676563	0.667264	0.150057	0.152135	0.166836	0.67564	0.156343	Up		chr17	24755085	24758576	NM_001012402	Hs3st6	0.067335	0.0636293	0.0995728	0.0768457
										chr3	145030776	145034777	Clca1	ENSMUSG00000028255	NM_017474	0.878721	0.813597	0.816478	0.0281756	0.0563398	0.0837124	0.836265	0.0560759	Up		chr6	15198960	15438021	Foxp2	NM_053242	0.7466	0.739485	0.729006	0.0747879	0.0848884	0.0973273	0.738364	0.0856679	Up		chr15	9459696	9465856	NM_029341	Capsl	0.0493899	0.0676375	0.064796	0.0606078
										chr3	145574207	145578208	Znhit6	ENSMUSG00000074182	NM_001081094	0.325921	0.313451	0.325371	0.0750577	0.0798091	0.0629408	0.321581	0.0726025	Up		chr6	29377941	29378415	Opn1sw	NM_007538	0.778502	0.849759	0.695018	0.15611	0.0816658	0.152204	0.774426	0.129993	Up		chr3	14482796	14505587	NM_080852	Slc7a12	0.0384249	0.0316904	0.0671516	0.0457557
										chr3	145647985	145651986	Ccn1	ENSMUSG00000028195	NM_010516	0.0856772	0.0529229	0.0849295	0.0274655	0.0264693	0.0178747	0.0745098	0.0239365	Up		chr6	29401310	29426732	Ccdc136	NM_145574	0.674561	0.679957	0.667293	0.14195	0.125419	0.152803	0.673937	0.140057	Up		chr8	27197538	27200486	NM_029674	Got1l1	0.0464639	0.0555431	0.0574218	0.053143
										chr3	146218960	146222961	Lpar3	ENSMUSG00000036832	NM_022983	0.356121	0.334991	0.348631	0.0313696	0.0486761	0.0467412	0.346581	0.0422623	Up		chr6	29435458	29461209	Flnc	NM_001081185	0.820592	0.806996	0.789767	0.0587076	0.0641724	0.0891876	0.805785	0.0706892	Up		chr6	29321198	29335520	NM_207258	Fam71f1	0.078728	0.0767796	0.0908584	0.082122
										chr3	152980210	152984211	St6galnac5	ENSMUSG00000039037	NM_012028	0.173083	0.159903	0.163691	0.0879174	0.0696795	0.0866805	0.165559	0.0814258	Up		chr6	34356230	34368168	Akr1b8	NM_008012	0.807772	0.805985	0.796632	0.0869171	0.0805661	0.112662	0.803463	0.0933817	Up		chr5	21562521	21575361	NM_028977	Lrrc17	0.112375	0.0978339	0.125461	0.11189
										chr4	3676120	3680121	Lyn	ENSMUSG00000042228	NM_010747	0.194295	0.18754	0.185954	0.0197182	0.0210465	0.030411	0.189263	0.0237252	Up		chr6	35268830	35305456	Slc13a4	NM_172892	0.752989	0.737926	0.73923	0.103692	0.102511	0.108236	0.743381	0.104813	Up		chr5	21374716	21375960	NM_008013	Fgl2	0.0957801	0.0991156	0.11731	0.104068
										chr4	4136445	4140446	Penk	ENSMUSG00000045573	NM_001002927	0.121198	0.127994	0.115455	0.0293788	0.0231335	0.0244253	0.121549	0.0256459	Up		chr6	38293021	38297240	Zc3hav1l	NM_172467	0.682735	0.64246	0.650372	0.159703	0.157033	0.18145	0.658522	0.166062	Up		chr16	90740563	90749408	NM_029844	Mrap	0.0908499	0.101685	0.104846	0.099127
										chr4	19278849	19282850	Cngb3	ENSMUSG00000056494	NM_013927	0.414441	0.26536	0.402896	0.175216	0.308884	0.11158	0.360899	0.19856	Up		chr6	50297064	50368215	Osbpl3	NM_027881	0.738566	0.71266	0.708345	0.110792	0.129188	0.13619	0.719857	0.12539	Up		chr5	135337616	135347991	NM_033571	Fkbp6	0.0751493	0.0713255	0.0954441	0.0806396
										chr4	43521554	43525555	Tpm2	ENSMUSG00000028464	NM_009416	0.222712	0.201298	0.223246	0.0694402	0.0630809	0.0686257	0.215752	0.0670489	Up		chr6	70958608	70961063	Foxi3	NM_001101464	0.734146	0.656169	0.623355	0.110919	0.132574	0.175082	0.671223	0.139525	Up		chr7	46712125	46713100	NM_011315	Saa3	0.0498894	0.0476672	0.0379273	0.0451613
										chr4	43955701	43959702	Glipr2	ENSMUSG00000028480	NM_027450	0.241001	0.215966	0.214041	0.0507679	0.0348488	0.0451415	0.223669	0.0435861	Up		chr6	91014398	91114784	Nup210	NM_018815	0.735307	0.754684	0.722235	0.113181	0.124274	0.1327	0.737409	0.123385	Up		chr1	163703016	163723055	NM_001143956	Mettl11b	0.0451902	0.0610683	0.0908736	0.0657107
										chr4	46648199	46652200	Tbc1d2	ENSMUSG00000039813	NM_198664	0.123325	0.114614	0.121555	0.0368749	0.0303633	0.0390079	0.119831	0.0354154	Up		chr6	92375945	92704145	Prickle2	NM_001081146	0.690703	0.67335	0.665771	0.105647	0.122744	0.132271	0.676608	0.120221	Up		chr10	127884550	127886613	NM_017473	Rdh7	0.0185897	0.0453319	0.0536344	0.0391853
										chr4	53157895	53161896	Abca1	ENSMUSG00000015243	NM_013454	0.114432	0.123087	0.105072	0.0463354	0.0281961	0.0448328	0.114197	0.0397881	Up		chr6	92777397	92941155	Adamts9	NM_175314	0.681592	0.689353	0.662226	0.0691149	0.0725865	0.0894711	0.677724	0.0770575	Up		chr2	164178489	164180653	NM_145369	Wfdc5	0.136382	0.139617	0.174507	0.150169
										chr4	53777700	53781701	Tal2	ENSMUSG00000028417	NM_009317	0.26812	0.219205	0.253883	0.0423564	0.0602867	0.0540809	0.247069	0.0522414	Up		chr6	102165317	102462583	Cntn3	NM_008779	0.816871	0.81105	0.795491	0.0568481	0.0674345	0.0755264	0.807804	0.066603	Up		chr7	131308740	131320047	NM_008411	Cuzd1	0.0688374	0.0629384	0.0630019	0.0649259
										chr4	58204596	58208597	Svep1	ENSMUSG00000028369	NM_022814	0.203398	0.207513	0.208303	0.013435	0.0125184	0.00966079	0.206405	0.0118714	Up		chr6	110647867	111566067	Grm7	NM_177328	0.726987	0.762558	0.699461	0.0973477	0.106026	0.11548	0.729669	0.106284	Up		chr7	130779127	130824377	NM_001081038	Btbd16	0.100367	0.109355	0.119115	0.109612
										chr4	64045015	64049016	Tnc	ENSMUSG00000028364	NM_011607	0.305699	0.299113	0.312173	0.0593382	0.0573562	0.057951	0.305662	0.0582151	Up		chr6	112477073	112487797	Oxtr	NM_001081147	0.749542	0.725752	0.708143	0.0562517	0.0798968	0.102976	0.727812	0.0797083	Up		chr11	46670897	46687529	NM_134249	Timd2	0.0574033	0.0629803	0.0745768	0.0649868
										chr4	73788602	73792603	Rasef	ENSMUSG00000043003	NM_001017427	0.18896	0.134721	0.176531	0.0285942	0.030717	0.0329873	0.166737	0.0307662	Up		chr6	115810977	115836132	Efcab12	NM_001110506	0.744479	0.727788	0.717386	0.0502129	0.0594863	0.0704617	0.729884	0.0600536	Up		chr11	72437618	72438169	NM_027819	Ggt6	0.0770408	0.0989929	0.205407	0.127147
										chr4	83523544	83527545	Ccdc171	ENSMUSG00000052407	NM_001355378	0.0959346	0.0936453	0.11362	0.0476635	0.0351794	0.0328417	0.101067	0.0385615	Up		chr6	124834676	124837720	Gnb3	NM_013530	0.540642	0.473745	0.55269	0.269869	0.248321	0.241389	0.522359	0.253193	Up		chr1	167445800	167464714	NM_001013382	Lrrc52	0.151742	0.151174	0.16441	0.155775
										chr4	96551651	96555652	Cyp2j6	ENSMUSG00000052914	NM_010008	0.252859	0.285674	0.282713	0.0790159	0.0715021	0.0959509	0.273749	0.0821563	Up		chr6	124841674	124855687	P3h3	NM_013534	0.642852	0.640229	0.641357	0.191899	0.187005	0.204371	0.641479	0.194425	Up		chr17	84658487	84680873	NM_031884	Abcg5	0.100657	0.108339	0.127859	0.112285
										chr4	108029954	108033955	Podn	ENSMUSG00000028600	NM_172874	0.189588	0.158827	0.172302	0.0437442	0.0527378	0.0547775	0.173572	0.0504198	Up		chr6	127130334	127148773	Ccnd2	NM_009829	0.612402	0.580177	0.604065	0.0886095	0.116205	0.101637	0.598881	0.102151	Up		chr11	106311806	106312484	NM_008339	Cd79b	0.0650922	0.0501093	0.0936508	0.0696174
										chr4	108877069	108881070	Rab3b	ENSMUSG00000003411	NM_023537	0.29045	0.317842	0.313345	0.0510617	0.04305	0.0487281	0.307212	0.0476133	Up		chr6	127769155	127769155	Prmt8	NR_157230	0	0	0	0	0	0	0	0	Up		chr7	26446211	26475139	NM_172896	Nlrp4a	0.0240446	0.0197997	0.0539878	0.0326107
										chr4	110395697	110399698	Agbl4	ENSMUSG00000061298	NM_030231	0.272142	0.256341	0.274748	0.0664476	0.0804273	0.0697686	0.267744	0.0722145	Up		chr6	127964427	128032228	Tspan9	NM_175414	0.511526	0.466797	0.49667	0.226762	0.229641	0.239809	0.491664	0.232071	Up		chr7	26364886	26392238	NM_001042612	Nlrp9c	0.0239453	0.0202037	0.0368339	0.0269943
										chr4	111413005	111417006	Bend5	ENSMUSG00000028545	NM_026279	0.0643607	0.0542605	0.0663795	0.0184824	0.026074	0.0254544	0.0616669	0.0233369	Up		chr6	129182680	129186011	Clec2d	NM_053109	0.814295	0.797786	0.766737	0.0996261	0.11089	0.129429	0.79294	0.113315	Up		chr7	26665932	26684430	NM_001081148	Cyp2b23	0.0193766	0.0152807	0.0351514	0.0232696
										chr4	117094055	117098056	Ptch2	ENSMUSG00000028681	NM_008958	0.197678	0.165342	0.158144	0.019593	0.027125	0.046633	0.173721	0.031117	Up		chr6	137056132	137162995	Rerg	NM_181988	0.681875	0.672351	0.668817	0.132375	0.128148	0.148154	0.674348	0.136226	Up		chr12	109455659	109460360	NM_010052	Dlk1	0.0774576	0.0658126	0.0739988	0.072423
										chr4	121037565	121041566	Col9a2	ENSMUSG00000028626	NM_007741	0.266572	0.247493	0.313993	0.0702351	0.0645452	0.0523015	0.276019	0.0623606	Up		chr6	148237793	148442199	Tmtc1	NM_198967	0.695672	0.677689	0.678592	0.0902483	0.101351	0.111504	0.683984	0.101035	Up		chr7	19014137	19021417	NM_008260	Foxa3	0.0904387	0.0820618	0.111196	0.0945654
										chr4	124879784	124883785	Epha10	ENSMUSG00000028876	NM_177671	0.0655886	0.0659427	0.0759116	0.0133131	0.0159366	0.0109593	0.0691476	0.013403	Up		chr7	3396224	3415605	Cacng8	NM_133190	0.379965	0.363959	0.376902	0.0637825	0.0733981	0.0766895	0.373608	0.07129	Up		chr19	59221733	59235609	NM_207261	Kcnk18	0.0722673	0.073628	0.100608	0.0821678
										chr4	129511580	129515581	Marcksl1	ENSMUSG00000047945	NM_010807	0.113815	0.0924417	0.113384	0.0358251	0.0352159	0.025116	0.106547	0.0320523	Up		chr7	4898979	4904457	Gm36210	NM_001370858	0.446491	0.403866	0.467474	0.0897017	0.0912564	0.111103	0.439277	0.0973539	Up		chr11	70095069	70105881	NM_007493	Asgr2	0.0534653	0.0805277	0.085998	0.0733303
										chr4	130045839	130049840	Col16a1	ENSMUSG00000040690	NM_028266	0.368093	0.369413	0.343961	0.125577	0.0899819	0.115281	0.360489	0.11028	Up		chr7	13400307	13407808	Cabp5	NM_013877	0.745966	0.650367	0.612461	0.0570032	0.102208	0.11753	0.669598	0.0922472	Up		chr17	12586280	12628104	NM_013667	Slc22a2	0.0851656	0.0934641	0.104321	0.0943168
										chr4	135684456	135688457	Ifnlr1	ENSMUSG00000062157	NM_174851	0.192005	0.183436	0.193377	0.047561	0.0543053	0.0564204	0.189606	0.0527622	Up		chr7	13452913	13473102	Bsph1	NM_001033418	0.684385	0.713878	0.657024	0.0336569	0.0379709	0.0613799	0.685096	0.0443359	Up		chr17	25738920	25748080	NM_177822	Mslnl	0.0833738	0.0869793	0.0713492	0.0805674
										chr4	136141821	136145822	Id3	ENSMUSG00000007872	NM_008321	0.0985833	0.0785935	0.0938274	0.0142671	0.0222987	0.0152654	0.0903347	0.0172771	Up		chr7	30435292	30443468	Aplp1	NM_007467	0.693126	0.616822	0.674342	0.0832064	0.116019	0.100233	0.66143	0.0998196	Up		chr13	19650753	19695036	NM_181591	Nme8	0.0670612	0.0703262	0.0830311	0.0734728
										chr4	136204364	136208365	Asap3	ENSMUSG00000036995	NM_001008232	0.209938	0.191546	0.203481	0.0534855	0.0524628	0.0625855	0.201655	0.0561779	Up		chr7	30462143	30486716	Nphs1	NM_019459	0.509491	0.501508	0.509258	0.0579804	0.0654021	0.0730669	0.506752	0.0654831	Up		chr2	113288675	113297009	NM_029232	Tmco5b	0.0670724	0.0802212	0.0849317	0.0774084
										chr4	136245956	136249957	Tcea3	ENSMUSG00000001604	NM_011542	0.143104	0.0980499	0.147552	0.0250731	0.0183686	0.0284771	0.129569	0.0239729	Up		chr7	45219218	45232928	Tead2	NM_011565	0.754738	0.748568	0.740014	0.171022	0.180045	0.198865	0.747773	0.183311	Up		chr2	112248187	112257181	NM_172521	Nutm1	0.0764012	0.066046	0.0922631	0.0782368
										chr4	136954816	136958817	Epha8	ENSMUSG00000028661	NM_007939	0.124205	0.102973	0.121243	0.0802438	0.0651726	0.0564196	0.11614	0.0672787	Up		chr7	45233900	45236728	Cd37	NM_007645	0.381153	0.29883	0.345356	0.142208	0.129394	0.160215	0.34178	0.143939	Up		chr12	105218232	105220652	NM_009337	Tcl1	0.06527	0.0384211	0.0804171	0.0613694
										chr4	139830968	139834969	Pax7	ENSMUSG00000028736	NM_011039	0.0310686	0.0340806	0.0341367	0.00825442	0.00601179	0.00702721	0.0330953	0.00709781	Up		chr7	46647425	46663301	Tph1	NM_009414	0.615248	0.612803	0.611758	0.125713	0.12652	0.144312	0.61327	0.132181	Up		chr13	100779677	100784402	NM_172301	Ccnb1	0.086357	0.0783089	0.113882	0.0928494
										chr4	139966026	139970027	Klhdc7a	ENSMUSG00000078234	NM_173427	0.569093	0.577905	0.583563	0.158155	0.157209	0.165286	0.576854	0.160217	Up		chr7	66392688	66425412	Aldh1a3	NM_053080	0.707868	0.694781	0.702583	0.10442	0.108737	0.113049	0.701744	0.108735	Up		chr12	104218880	104241326	NM_009251	Serpina3g	0.0736006	0.0568439	0.0690571	0.0665006
										chr4	140244811	140248812	Igsf21	ENSMUSG00000040972	NM_198610	0.0411979	0.049049	0.0536768	0.0160639	0.0181613	0.0172304	0.0479745	0.0171519	Up		chr7	79698547	79712158	Kif7	NM_010626	0.592732	0.566332	0.59083	0.0655748	0.087144	0.0694516	0.583298	0.0740568	Up		chr12	104031018	104036371	NM_026535	Serpina12	0.0756596	0.0843036	0.0853653	0.0817762
										chr4	142208208	142212209	Kazn	ENSMUSG00000040606	NM_144531	0.665544	0.720694	0.678381	0.179377	0.127529	0.174256	0.688207	0.160387	Up		chr7	99346119	99347421	Serpinh1	NM_009825	0.833121	0.836683	0.797994	0.110009	0.106274	0.156169	0.822599	0.124151	Up		chr1	136214325	136232105	NM_028872	Inava	0.148955	0.150143	0.172331	0.157143
										chr5	3341892	3345893	Cdk6	ENSMUSG00000040274	NM_009873	0.0257984	0.0214686	0.0281	0.00588235	0.00704156	0.00341455	0.0251223	0.00544616	Up		chr7	101823312	101834752	Inppl1	NM_010567	0.781723	0.786579	0.800409	0.112759	0.10207	0.113372	0.78957	0.1094	Up		chr6	142300848	142303504	NM_010491	Iapp	0.0370606	0.0269788	0.0437847	0.0359414
										chr5	8891720	8895721	Abcb4	ENSMUSG00000042476	NM_008830	0.1705	0.163182	0.166214	0.0603177	0.0566199	0.0786758	0.166632	0.0652045	Up		chr7	105428024	105435422	Cckbr	NM_007627	0.832918	0.801983	0.822358	0.066905	0.0683483	0.0779837	0.819086	0.071079	Up		chr6	141908910	141944638	NM_013797	Slco1a1	0.0522716	0.047265	0.0540778	0.0512048
										chr5	8995146	8999147	Crot	ENSMUSG00000003623	NM_023733	0.103657	0.119902	0.107423	0.0355637	0.0381879	0.0361221	0.110327	0.0366246	Up		chr7	120186633	120199924	Crym	NM_016669	0.638714	0.624953	0.617566	0.159112	0.141806	0.17551	0.627078	0.158809	Up		chr4	144703190	144719404	NM_001085536	AAdacl4fm3	0.0125394	0.0264851	0.0252096	0.0214113
										chr5	21370672	21374673	Fgl2	ENSMUSG00000039899	NM_008013	0.342999	0.312607	0.330369	0.0810058	0.0978012	0.0861378	0.328658	0.0883149	Up		chr7	125881140	126080178	Gsg1l	NM_001101488	0.642743	0.6137	0.63252	0.149319	0.159666	0.166708	0.629655	0.158565	Up		chr3	86988644	86989357	NM_007640	Cd1d2	0.0421397	0.0637941	0.0588604	0.0549314
										chr5	31295562	31299563	Gckr	ENSMUSG00000059434	NM_144909	0.140579	0.108564	0.117092	0.0863666	0.096936	0.0888387	0.122078	0.0907138	Up		chr7	131176420	131250562	Cdcp3	NM_175166	0.754246	0.741724	0.731433	0.0841787	0.0876665	0.107753	0.742468	0.0931994	Up		chr4	143398454	143398884	NM_031377	Pramel1	0.0784736	0.0878315	0.0756342	0.0806464
										chr5	35523626	35527627	Cpz	ENSMUSG00000036596	NM_153107	0.246459	0.256965	0.269693	0.0586126	0.0422747	0.0578911	0.257705	0.0529262	Up		chr7	133887941	134222877	Adam12	NM_007400	0.726611	0.707069	0.710968	0.111875	0.117953	0.12981	0.714883	0.119879	Up		chr5	114925411	114937418	NM_145209	Oasl1	0.0995138	0.0812259	0.117265	0.099335
										chr5	50056996	50060997	Adgra3	ENSMUSG00000029090	NM_133911	0.1422	0.150568	0.137656	0.0387563	0.0237462	0.0434515	0.143475	0.035318	Up		chr7	135690088	135714139	Mki67	NM_001081117	0.751284	0.764762	0.742172	0.139819	0.135373	0.157913	0.75274	0.144368	Up		chr1	20777766	20782199	NM_145856	Il17f	0.0924163	0.106197	0.110739	0.103117
										chr5	64801520	64805521	Klf3	ENSMUSG00000029178	NM_008453	0.0540151	0.0437459	0.0409576	0.0073866	0.00991712	0.00838768	0.0462396	0.0085638	Up		chr7	142328542	142369100	Ifitm10	NM_177265	0.685197	0.65308	0.643769	0.124443	0.12862	0.153233	0.660682	0.135432	Up		chr5	114255490	114271058	NM_148935	Foxn4	0.149137	0.165724	0.163759	0.15954
										chr5	77113123	77117124	Hopx	ENSMUSG00000059325	NM_175606	0.536929	0.523231	0.537577	0.108833	0.117685	0.138108	0.532579	0.121542	Up		chr7	144589998	144676741	Ano1	NM_178642	0.729271	0.707323	0.709051	0.118817	0.130464	0.142174	0.715215	0.130485	Up		chr13	93676446	93752465	NM_028772	Dmgdh	0.0820864	0.0881818	0.102543	0.0909371
										chr5	86743807	86747808	Tmprss11e	ENSMUSG00000054537	NM_172880	0.586437	0.54365	0.557024	0.124563	0.179111	0.147554	0.56237	0.150409	Up		chr8	27449817	27463864	Poteg	NM_026256	0.775198	0.790765	0.786618	0.0472979	0.0496242	0.0665257	0.784194	0.0544826	Up		chr19	58731124	58744128	NM_018874	Pnliprp1	0.0750055	0.0652018	0.0847091	0.0749721
										chr5	87923578	87927579	Csn3	ENSMUSG00000001622	NM_007786	0.470462	0.499581	0.466422	0.0523122	0.0407285	0.0610713	0.478822	0.0513707	Up		chr8	33572543	33585535	Tex15	NM_031374	0.802994	0.836051	0.793784	0.0886504	0.0535185	0.0673678	0.810943	0.0698456	Up		chr3	90728951	90740462	NM_207263	Pglyrp4	0.0488288	0.0476043	0.0486565	0.0483632
										chr5	100844228	100848229	Gpat3	ENSMUSG00000029314	NM_172715	0.133698	0.11035	0.106138	0.0215446	0.0234497	0.0243924	0.116728	0.0231289	Up		chr8	44952213	45051409	Fat1	NM_001081286	0.741619	0.730873	0.732822	0.110606	0.119313	0.120937	0.735105	0.116952	Up		chr1	131752597	131769248	NM_177243	Slc26a9	0.109213	0.110487	0.131581	0.117094
										chr5	103423191	103427192	Ptpn13	ENSMUSG00000034573	NM_011204	0.0527658	0.0651924	0.0679824	0.0203661	0.0177603	0.017412	0.0619802	0.0185128	Up		chr8	45887579	45919014	Pdlim3	NM_016798	0.699437	0.676941	0.68077	0.130042	0.133333	0.133661	0.685716	0.132345	Up		chr17	31210118	31241378	NM_177823	Ubash3a	0.0615557	0.075717	0.100717	0.0793298
										chr5	105108292	105112293	Gbp9	ENSMUSG00000029298	NM_172777	0.641436	0.664419	0.659709	0.0237919	0.0210703	0.050465	0.655188	0.0317757	Up		chr8	69135502	69138953	Lzts1	NM_199364	0.682871	0.701344	0.733389	0.104943	0.0962216	0.110189	0.705868	0.103785	Up		chr11	61673004	61717952	NM_001033227	Slc5a10	0.123856	0.12013	0.133856	0.125947
										chr5	113548419	113552420	Wscd2	ENSMUSG00000063430	NM_177292	0.416206	0.370008	0.412757	0.09631	0.125149	0.104882	0.399657	0.108781	Up		chr8	92963247	92997649	Slc6a2	NM_009209	0.729111	0.721644	0.707266	0.126402	0.123125	0.133744	0.71934	0.127757	Up		chr1	13114259	13123835	NM_001081209	Prdm14	0.0695177	0.0844766	0.117678	0.0905575
										chr5	116081267	116085268	Tmem233	ENSMUSG00000079278	NM_001101546	0.436463	0.416279	0.527138	0.106964	0.0795898	0.0829922	0.45996	0.0898488	Up		chr8	104833671	104838456	Ces2b	NM_198171	0.67532	0.715628	0.67026	0.133092	0.0828811	0.118543	0.687069	0.111505	Up		chr6	5392608	5431047	NM_023048	Asb4	0.0612574	0.0745138	0.0855821	0.0737844
										chr5	116286985	116290986	Ccdc60	ENSMUSG00000043913	NM_177759	0.377894	0.320923	0.354832	0.113981	0.11177	0.145628	0.351217	0.123793	Up		chr8	106512958	106555450	Cdh3	NM_007665	0.789718	0.777818	0.766282	0.082695	0.0876667	0.108633	0.777939	0.0929981	Up		chr12	76792649	76793375	NM_030677	Gpx2	0.196216	0.128029	0.110746	0.144997
										chr5	121658510	121662511	Acad10	ENSMUSG00000029456	NM_028037	0.134181	0.150345	0.132532	0.0548633	0.043649	0.0600201	0.13902	0.0528441	Up		chr8	113698968	113846476	Adamts18	NM_172466	0.745036	0.7264	0.731159	0.0868195	0.102031	0.102333	0.734198	0.0970609	Up		chr2	167540289	167542083	NM_011427	Snai1	0.0942328	0.108793	0.114049	0.105692
										chr5	123013073	123017074	Orai1	ENSMUSG00000049686	NM_175423	0.0987507	0.0863745	0.0901536	0.0381058	0.0466106	0.0486144	0.0917596	0.0444436	Up		chr8	114207715	114371745	Vat1l	NM_173016	0.626716	0.63044	0.614684	0.196102	0.188361	0.211075	0.623947	0.198513	Up		chr16	10788076	10788076	NM_013694	Tnp2	0.192308	0.030303	0.25	0.157537
										chr5	125530417	125534418	Tmem132b	ENSMUSG00000070498	NM_001190352	0.0887079	0.0854298	0.0933282	0.0330109	0.0324824	0.0309153	0.0891553	0.0321362	Up		chr8	119625648	119631635	Kcng4	NM_025734	0.728633	0.68605	0.733493	0.105782	0.118264	0.108859	0.716059	0.110968	Up		chr9	7466196	7476295	NM_032006	Mmp1a	0.036088	0.0195607	0.0463233	0.0339907
										chr5	129893722	129897723	Zbed5	ENSMUSG00000034173	NM_183088	0.252504	0.246389	0.238686	0.0695156	0.055227	0.0654012	0.24586	0.0633813	Up		chr8	119668540	119686319	Wfdc1	NM_023395	0.529114	0.511277	0.522755	0.122608	0.133634	0.140729	0.521049	0.132324	Up		chr17	28860866	28888081	NM_001034885	Pnpla1	0.0945809	0.0994798	0.122729	0.105597
										chr5	137531306	137535307	Gnb2	ENSMUSG00000029713	NM_010312	0.0714074	0.0754377	0.0910107	0.0260142	0.0200983	0.0168232	0.0792853	0.0209785	Up		chr8	122579110	122609338	Galns	NM_016722	0.745245	0.711477	0.730159	0.0923735	0.104662	0.105845	0.72896	0.10096	Up		chr4	123811933	123829713	NM_183163	Rhbdl2	0.0612448	0.0731466	0.0977024	0.0773646
										chr5	149437659	149441660	Tex26	ENSMUSG00000029660	NM_029464	0.214132	0.181114	0.21922	0.110867	0.096784	0.092099	0.204822	0.0999167	Up		chr9	8997596	9236779	Arhgap42	NM_027823	0.790553	0.785038	0.773086	0.0915631	0.0930064	0.107842	0.782892	0.0974704	Up		chr11	100037718	100039496	NM_027563	Krt34	0.0440946	0.0581678	0.0786655	0.0603093
										chr6	3397571	3401572	Samd9l	ENSMUSG00000047735	NM_010156	0.641301	0.540782	0.664505	0.0423819	0.0638489	0.0191955	0.61553	0.0418088	Up		chr9	13699257	13706604	Maml2	NM_173776	0.784354	0.776198	0.756709	0.0641907	0.0563055	0.0726089	0.772421	0.0643683	Up		chr6	48752459	48753424	NM_175035	Gimap5	0.0871269	0.0362363	0.0710753	0.0648128
										chr6	4503617	4507618	Col1a2	ENSMUSG00000029661	NM_007743	0.223097	0.191026	0.190704	0.0232427	0.0410875	0.0524263	0.201609	0.0389188	Up		chr9	15006137	15043037	Panx1	NM_019482	0.743876	0.723234	0.735477	0.0974002	0.118315	0.113733	0.734196	0.109816	Up		chr17	48461599	48467538	NM_152823	Unc5cl	0.0810925	0.0933455	0.0946503	0.0896961
										chr6	4745305	4749306	Peg10	ENSMUSG00000092035	NM_130877	0.46257	0.349557	0.390506	0.0314998	0.0345978	0.0384393	0.400878	0.0348456	Up		chr9	21971890	21987397	Rgl3	NM_023622	0.766799	0.749886	0.736914	0.112321	0.118435	0.14735	0.7512	0.126035	Up		chr9	7447897	7455690	NM_010809	Mmp3	0.0480682	0.0479654	0.0466258	0.0475531
										chr6	6215173	6219174	Slc25a13	ENSMUSG00000015112	NM_015829	0.279217	0.268642	0.272032	0.0406631	0.0408304	0.0393364	0.273297	0.0402766	Up		chr9	27098365	27153366	Jam3	NM_023277	0.633829	0.599168	0.608386	0.179146	0.199218	0.201913	0.613794	0.193426	Up		chr2	129459292	129534462	NM_177653	F830045P16Rik	0.1072	0.106507	0.12268	0.112129
										chr6	14899348	14903349	Foxp2	ENSMUSG00000029563	NM_053242	0.0528052	0.0492333	0.0412647	0.0122756	0.0128583	0.0207156	0.0477677	0.0152832	Up		chr9	37416387	37431001	Robo3	NM_001164767	0.600246	0.55497	0.571408	0.0579292	0.0723857	0.0840825	0.575542	0.0714658	Up		chr8	19112656	19112820	NM_152802	Defb12	0	0.00869566	0	0.00289855
										chr6	29378513	29382514	Opn1sw	ENSMUSG00000058831	NM_007538	0.752265	0.742061	0.708743	0.145497	0.148895	0.183663	0.734356	0.159351	Up		chr9	39589045	39598822	AW551984	NM_178737	0.811815	0.802383	0.816111	0.0352455	0.0419406	0.0613435	0.810103	0.0461765	Up		chr6	122954867	122969512	NM_153197	Clec4a3	0.0237599	0.0216155	0.0443977	0.0299244
										chr6	29396925	29400926	Ccdc136	ENSMUSG00000029769	NM_145574	0.377529	0.38477	0.376162	0.159237	0.161386	0.162322	0.379487	0.160982	Up		chr9	43222573	43237573	Oaf	NM_178644	0.672973	0.660452	0.659893	0.146815	0.143531	0.142161	0.664439	0.144169	Up		chr19	59461215	59464047	NM_010132	Emx2	0.0109964	0.0130009	0.00398123	0.00932617
										chr6	29431152	29435153	Flnc	ENSMUSG00000068699	NM_001081185	0.11373	0.116818	0.129634	0.0499454	0.0376219	0.0362194	0.120061	0.0412622	Up		chr9	54027074	54066270	Tnfaip8l3	NM_001033535	0.748254	0.752796	0.717146	0.0774322	0.0743757	0.090208	0.739399	0.080672	Up		chr6	65592607	65631108	NM_001001495	Tnip3	0.0618864	0.0571287	0.070842	0.0632857
										chr6	34352145	34356146	Akr1b8	ENSMUSG00000029762	NM_008012	0.528763	0.538803	0.566511	0.132373	0.0952123	0.0737449	0.544693	0.100443	Up		chr9	54983096	55006575	Chrna5	NM_176844	0.75284	0.73687	0.74788	0.118565	0.115512	0.122116	0.745864	0.118731	Up		chr19	43614500	43615045	NM_008699	Nkx2-3	0.00035014	0.00059913	0.00094877	0.00063268
										chr6	34382246	34386247	Akr1b10	ENSMUSG00000061758	NM_172398	0.253907	0.228364	0.275345	0.034755	0.0432505	0.0379147	0.252538	0.0386401	Up		chr9	55012800	55024394	Chrna3	NM_145129	0.750692	0.747719	0.741837	0.114116	0.116724	0.109323	0.746749	0.113388	Up		chr15	77525634	77528422	NM_175391	Apol7c	0.0642939	0.0454095	0.058848	0.0561838
										chr6	35306126	35310127	Slc13a4	ENSMUSG00000029843	NM_172892	0.584226	0.558205	0.540072	0.105469	0.125699	0.145043	0.560834	0.125404	Up		chr9	55030104	55046495	Chrnb4	NM_148944	0.621674	0.604117	0.608892	0.164205	0.16792	0.177101	0.611561	0.169742	Up		chr15	76119745	76124304	NM_001142968	BC024139	0.044874	0.0653115	0.0912495	0.067145
										chr6	38297259	38301260	Zc3hav1l	ENSMUSG00000047749	NM_172467	0.122412	0.108608	0.129171	0.0714059	0.0464916	0.0610472	0.120064	0.0596483	Up		chr9	57607147	57618670	Lman1l	NM_199222	0.532123	0.480183	0.513229	0.249962	0.272257	0.295202	0.508512	0.272474	Up		chr6	137984349	138077916	NM_177787	Slc15a5	0.0554853	0.0553777	0.0754045	0.0620892
										chr6	50380837	50384838	Osbpl3	ENSMUSG00000029822	NM_027881	0.624554	0.609672	0.601236	0.161881	0.15472	0.179709	0.611821	0.165437	Up		chr9	58028757	58099942	Ccdc33	NM_029212	0.612024	0.590658	0.59512	0.123492	0.130714	0.137741	0.599267	0.130649	Up		chr2	158504742	158505907	NM_145635	Adig	0.13961	0.13385	0.156223	0.143228
										chr6	70954605	70958606	Foxi3	ENSMUSG00000055874	NM_001101464	0.0537862	0.0572983	0.0591984	0.0140093	0.0111592	0.00930544	0.0567609	0.0114913	Up		chr9	65143414	65185334	Igdcc3	NM_008988	0.473243	0.457055	0.472628	0.156595	0.154093	0.171792	0.467642	0.160827	Up		chr11	50950905	50951404	NM_008936	Prop1	0.057197	0.156746	0.0935746	0.102506
										chr6	91114826	91118827	Nup210	ENSMUSG00000030091	NM_018815	0.1187	0.110377	0.117572	0.0332985	0.0309862	0.030872	0.11555	0.0317189	Up		chr9	72440676	72458393	Mns1	NM_008613	0.741482	0.746745	0.735637	0.0917879	0.0924514	0.114515	0.741288	0.0995846	Up		chr1	107046015	107049770	NM_009126	Serpinb3a	0.00859505	0.0151515	0.0558243	0.0265236
										chr6	92704184	92708185	Prickle2	ENSMUSG00000030020	NM_001081146	0.237287	0.239301	0.213265	0.0365622	0.0312632	0.0615401	0.229951	0.0431218	Up		chr9	72809456	72912302	Prtg	NM_175485	0.691777	0.681538	0.677524	0.137645	0.137396	0.153619	0.683613	0.142886	Up		chr16	78376757	78376757	NR_002700	Gm7334	0	0	0	0
										chr6	92941534	92945535	Adamts9	ENSMUSG00000030022	NM_175314	0.0441568	0.04469	0.0427409	0.00643794	0.00973761	0.0110154	0.0438625	0.00906364	Up		chr9	88584037	88588480	Trim43a	NM_001034906	0.819612	0.832172	0.798281	0.0303752	0.0421996	0.0726632	0.816689	0.0484127	Up		chr7	126589294	126592910	NM_145636	Il27	0.078544	0.0761121	0.0800238	0.0782266
										chr6	102462667	102466668	Cntn3	ENSMUSG00000030075	NM_008779	0.83926	0.854967	0.79195	0.0373699	0.0185185	0.0413177	0.828726	0.032402	Up		chr9	88750132	88806247	Gm10634	NM_001384246	0.812013	0.798633	0.798673	0.049323	0.0527727	0.0521514	0.803106	0.0514157	Up		chr7	43692418	43695019	NM_174866	Klk14	0.0327642	0.0374092	0.031581	0.0339181
										chr6	110643597	110647598	Grm7	ENSMUSG00000056755	NM_177328	0.0411573	0.0385409	0.0384912	0.0166625	0.0128477	0.0155967	0.0393965	0.0150356	Up		chr9	88842302	88847845	Trim43c	NM_001177858	0.896753	0.882368	0.882048	0.0489696	0.0621065	0.0493135	0.887056	0.0534632	Up		chr8	21860927	21861962	NM_139225	Defb10	0.106743	0.0833008	0.0574473	0.082497
										chr6	112487825	112491826	Oxtr	ENSMUSG00000049112	NM_001081147	0.16023	0.131926	0.137136	0.0344929	0.0272005	0.0369301	0.143097	0.0328745	Up		chr9	89085243	89089678	Trim43b	NM_001170884	0.879381	0.825098	0.879104	0.0380217	0.0467071	0.0339848	0.861194	0.0395712	Up		chr8	21778651	21794576	NM_007843	Defb1	0.0431585	0.049494	0.0450633	0.0459053
										chr6	115836412	115840413	Efcab12	ENSMUSG00000030321	NM_001110506	0.379035	0.378423	0.378158	0.0867068	0.108709	0.113008	0.378538	0.102808	Up		chr9	91361568	91363017	Zic1	NM_009573	0.0298414	0.0613218	0.0419177	0.00991712	0.00573714	0.00940156	0.0443603	0.00835194	Up		chr5	64924844	64925232	NM_030682	Tlr1	0.187063	0.116667	0.358334	0.220688
										chr6	124838275	124842276	Gnb3	ENSMUSG00000023439	NM_013530	0.315363	0.293071	0.316238	0.145297	0.150682	0.152866	0.308224	0.149615	Up		chr9	91374622	91386535	Zic4	NM_009576	0.166598	0.157824	0.168244	0.0416626	0.04842	0.0419803	0.164222	0.044021	Up		chr9	77652003	77655859	NM_172925	Klhl31	0.0237429	0.0135167	0.0204673	0.0192423
										chr6	124855717	124859718	P3h3	ENSMUSG00000023191	NM_013534	0.255889	0.236425	0.264145	0.082056	0.0717399	0.0845326	0.252153	0.0794428	Up		chr9	108448288	108449251	Klhdc8b	NM_030075	0.356319	0.365351	0.388559	0.335684	0.394909	0.335695	0.370076	0.355429	Up		chr17	56955078	56980108	NM_175731	Acer1	0.0943704	0.086489	0.101689	0.0941828
										chr6	126164744	126168745	Ntf3	ENSMUSG00000049107	NM_008742	0.13594	0.151242	0.121474	0.0332604	0.0245054	0.0293299	0.136219	0.0290319	Up		chr9	109139499	109159989	Fbxw21	NM_177069	0.835789	0.825628	0.793662	0.058622	0.0616199	0.0894593	0.81836	0.0699004	Up		chr17	23993837	23996004	NM_133731	Prss22	0.0481171	0.0546166	0.055686	0.0528066
										chr6	127149048	127153049	Ccnd2	ENSMUSG00000000184	NM_009829	0.0247257	0.0223456	0.0271245	0.00188718	0.00508811	0.00321793	0.0247319	0.00339774	Up		chr9	110625124	110651947	Nbeal2	NM_183276	0.687632	0.657972	0.661413	0.0836882	0.0967761	0.108587	0.669006	0.0963506	Up		chr7	143610043	143625842	NM_175649	Tnfrsf26	0.0887636	0.0721525	0.106671	0.0891958
										chr6	127767159	127771160	Prmt8	ENSMUSG00000030350	NM_201371	0.0507971	0.048087	0.0550582	0.0233611	0.0123451	0.0160983	0.0513141	0.0172681	Up		chr9	123373872	123461678	Lars2	NM_153168	0.773777	0.773482	0.764616	0.116109	0.115147	0.129622	0.770625	0.120292	Up		chr11	100203311	100205455	NM_016958	Krt14	0.0718405	0.0692194	0.0773562	0.0728054
										chr6	128141578	128145579	Tspan9	ENSMUSG00000030352	NM_175414	0.123346	0.0981451	0.133209	0.0548562	0.0557686	0.0597877	0.118233	0.0568042	Up		chr9	123855678	123859957	Xcr1	NM_011798	0.808979	0.842389	0.822964	0.0358525	0.025326	0.0341463	0.824777	0.0317749	Up		chr10	40685355	40810720	NM_177793	Mettl24	0.0965007	0.0967553	0.109747	0.101001
										chr6	129178614	129182615	Clec2d	ENSMUSG00000030157	NM_053109	0.271758	0.256725	0.267743	0.0810181	0.123212	0.0951715	0.265409	0.0998006	Up		chr9	124292990	124310562	2010315B03Rik	NM_001243117	0.68565	0.695375	0.673672	0.170292	0.143356	0.182663	0.684899	0.165437	Up		chr7	24712157	24714301	NM_199150	Lypd10	0.0534949	0.136474	0.0878555	0.0926081
										chr6	137168496	137172497	Rerg	ENSMUSG00000030222	NM_181988	0.283171	0.272635	0.282403	0.0487342	0.0465621	0.0510912	0.279403	0.0487958	Up													5mC	5hmC			chr15	95624690	95652762	NM_207533	Dbx2	0.0594787	0.061346	0.0636882	0.0615043
										chr6	138579968	138583969	Lmo3	ENSMUSG00000030226	NM_207222	0.335454	0.361247	0.319186	0.108818	0.0999095	0.119707	0.338629	0.109478	Up												Mean (Up Genes)	0.67613	0.115583			chr9	56848809	56849776	NM_198673	Odf3l1	0.0561724	0.0942847	0.0692613	0.0732394
										chr6	148442352	148446353	Tmtc1	ENSMUSG00000030306	NM_198967	0.05133	0.0482724	0.0492951	0.00693309	0.0115165	0.00740696	0.0496325	0.00861883	Up												Mean (Down Genes)	0.599087	0.152665			chr10	22817736	22817903	NM_011545	Tcf21	0	0	0.00907259	0.0030242
										chr7	3392041	3396042	Cacng8	ENSMUSG00000053395	NM_133190	0.729162	0.686646	0.7153	0.104895	0.12284	0.135915	0.710369	0.121216	Up																	chr11	100081158	100086226	NM_001159374	Krt32	0.0827522	0.0902463	0.0735533	0.0821839
										chr7	4751094	4755095	Cox6b2	ENSMUSG00000051811	NM_183405	0.193137	0.199375	0.192956	0.0395267	0.0354774	0.0406438	0.195156	0.0385493	Up																	chr7	48867046	48878292	NM_001013368	E2f8	0.110323	0.118104	0.108186	0.112204
										chr7	4905717	4909718	Gm36210	ENSMUSG00000110221	NM_001370858	0.486683	0.477483	0.507659	0.169239	0.141306	0.111706	0.490608	0.140751	Up																	chr5	137823471	137834119	NM_153510	Pilra	0.0756324	0.0655796	0.0811869	0.074133
										chr7	13396154	13400155	Cabp5	ENSMUSG00000005649	NM_013877	0.672676	0.603679	0.679577	0.112231	0.119001	0.143977	0.651977	0.12507	Up																	chr3	96434376	96440151	NM_001256180	BC107364	0.0585395	0.0407805	0.0490848	0.0494683
										chr7	13448840	13452841	Bsph1	ENSMUSG00000074378	NM_001033418	0.809582	0.751322	0.762043	0.0307613	0.041821	0.035796	0.774316	0.0361261	Up																	chr1	134540984	134545022	NM_001145300	Mgat4e	0.0835289	0.0824858	0.0799476	0.0819874
										chr7	19697188	19701189	Apoe	ENSMUSG00000002985	NM_009696	0.239612	0.183421	0.226304	0.0893318	0.101941	0.104534	0.216446	0.0986021	Up																	chr11	118990216	118992619	NM_001359574	Enpp7	0.141214	0.122067	0.153255	0.138845
										chr7	30443582	30447583	Aplp1	ENSMUSG00000006651	NM_007467	0.175011	0.169766	0.172844	0.0312565	0.0356487	0.0279329	0.172541	0.0316127	Up																	chr8	40681494	40681780	NM_010086	Adam24	0.0892929	0.05	0.17996	0.106418
										chr7	30458057	30462058	Nphs1	ENSMUSG00000006649	NM_019459	0.524076	0.452487	0.550786	0.0639499	0.0655517	0.059504	0.509116	0.0630019	Up																	chr6	135080556	135083833	NM_181444	Gprc5a	0.0543136	0.0720742	0.117936	0.0814413
										chr7	45213791	45217792	Tead2	ENSMUSG00000030796	NM_011565	0.253924	0.225649	0.266861	0.0718396	0.0744767	0.0626236	0.248812	0.0696466	Up																	chr16	57038996	57069031	NM_183281	Tmem45a2	0.0500583	0.0346588	0.05103	0.045249
										chr7	45236839	45240840	Cd37	ENSMUSG00000030798	NM_007645	0.589218	0.492806	0.544315	0.12254	0.148911	0.161298	0.542113	0.14425	Up																	chr12	57577816	57737720	NM_001312644	Ttc6	0.0466392	0.0484445	0.0781865	0.0577567
										chr7	46670537	46674538	Tph1	ENSMUSG00000040046	NM_009414	0.604067	0.504367	0.551008	0.1742	0.235418	0.213609	0.553147	0.207742	Up																	chr2	118776682	118778035	NM_001145644	Phgr1	0.0804232	0.0588236	0.18	0.106416
										chr7	66425477	66429478	Aldh1a3	ENSMUSG00000015134	NM_053080	0.116307	0.0959291	0.113458	0.0282955	0.0318326	0.021288	0.108565	0.0271387	Up																	chr9	62272424	62280062	NM_025721	Spesp1	0.0774768	0.0904195	0.090875	0.0862571
										chr7	79712186	79716187	Kif7	ENSMUSG00000050382	NM_010626	0.340898	0.342078	0.341477	0.0344302	0.0309786	0.0324517	0.341484	0.0326202	Up																	chr10	5595849	5604701	NM_026793	Myct1	0.113674	0.107424	0.111919	0.111006
										chr7	99351239	99355240	Serpinh1	ENSMUSG00000070436	NM_009825	0.442172	0.412962	0.495321	0.108194	0.102606	0.103997	0.450152	0.104932	Up																	chr2	120300404	120312056	NM_001024145	Pla2g4f	0.0661289	0.0601977	0.0886029	0.0716432
										chr7	101836226	101840227	Inppl1	ENSMUSG00000032737	NM_010567	0.0591042	0.0507225	0.0551428	0.0112132	0.00931658	0.0147814	0.0549899	0.0117704	Up																	chr12	101411328	101625742	NM_173023	Catsperb	0.0274146	0.032249	0.0400923	0.033252
										chr7	105142309	105146310	Olfr683	ENSMUSG00000044120	NM_147045	0.699754	0.72377	0.777052	0.0671308	0.051619	0.049399	0.733525	0.0560496	Up																	chr8	21881791	21883394	NM_139219	Defb9	0.094503	0.0196429	0.0854787	0.0665415
										chr7	105179311	105183312	Olfr685	ENSMUSG00000047794	NM_001011857	0.751631	0.734175	0.684545	0.0858557	0.0993383	0.129843	0.72345	0.105012	Up																	chr6	35313524	35323914	NM_173375	Fam180a	0.0832756	0.0960045	0.0922161	0.0904987
										chr7	105202341	105206342	Olfr686	ENSMUSG00000048425	NM_147069	0.794341	0.760926	0.781194	0.0472228	0.0273257	0.0677963	0.77882	0.0474483	Up																	chr14	34055665	34075995	NM_172808	Antxrl	0.148581	0.134998	0.15282	0.145466
										chr7	105423730	105427731	Cckbr	ENSMUSG00000030898	NM_007627	0.266001	0.208997	0.341568	0.0892112	0.0631611	0.053182	0.272189	0.0685181	Up																	chr1	58658423	58690413	NM_175370	Flacc1	0.0613515	0.051756	0.0711174	0.0614083
										chr7	120199989	120203990	Crym	ENSMUSG00000030905	NM_016669	0.203819	0.219943	0.239223	0.0894962	0.0891719	0.0619313	0.220995	0.0801998	Up																	chr16	23927207	23928698	NM_001008230	Rtp2	0.0569566	0.0819286	0.0886241	0.0758364
										chr7	126080411	126084412	Gsg1l	ENSMUSG00000046182	NM_001101488	0.084067	0.0709064	0.0808322	0.02947	0.030496	0.0283549	0.0786019	0.0294403	Up																	chr4	107099707	107107238	NM_172873	Cdcp2	0.152844	0.163595	0.152994	0.156477
										chr7	131172401	131176402	Cdcp3	ENSMUSG00000006204	NM_175166	0.759371	0.802027	0.758902	0.0720864	0.0497805	0.0908821	0.773433	0.0709163	Up																	chr10	121643817	121692485	NM_177335	D930020B18Rik	0.0769989	0.077677	0.0910061	0.081894
										chr7	134223097	134227098	Adam12	ENSMUSG00000054555	NM_007400	0.117584	0.122926	0.133431	0.0360329	0.037787	0.0284841	0.124647	0.0341013	Up																	chr11	34205509	34206023	NM_023907	Foxi1	0.039319	0.111364	0.0950604	0.0819146
										chr7	135714379	135718380	Mki67	ENSMUSG00000031004	NM_001081117	0.0840651	0.078309	0.070607	0.0259273	0.0268447	0.0255514	0.0776604	0.0261078	Up																	chr7	43793996	43796143	NM_028660	Klk9	0.0343208	0.0496229	0.0605637	0.0481692
										chr7	142370259	142374260	Ifitm10	ENSMUSG00000045777	NM_177265	0.230838	0.201844	0.210847	0.0831022	0.0946257	0.110134	0.21451	0.0959538	Up																	chr3	87437884	87457836	NM_183222	Fcrl5	0.0570515	0.0672359	0.0907916	0.071693
										chr7	144736573	144740574	Ano1	ENSMUSG00000031075	NM_178642	0.208204	0.194869	0.221726	0.0726666	0.0714969	0.0932031	0.208266	0.0791222	Up																	chr17	36460163	36460329	NM_177634	H2-M10.4	0	0	0	0
										chr8	27445669	27449670	Poteg	ENSMUSG00000063932	NM_026256	0.863348	0.807802	0.806723	0.0675279	0.0788873	0.0594298	0.825958	0.068615	Up																	chr7	41034876	41044693	NM_183166	Gm4884	0.0124251	0.0155912	0.0206857	0.016234
										chr8	33568543	33572544	Tex15	ENSMUSG00000009628	NM_031374	0.869828	0.873586	0.903549	0.054927	0.0337869	0.0501134	0.882321	0.0462757	Up																	chr16	25319260	25422315	NM_175165	Tprg	0.0683589	0.0765303	0.0875229	0.0774707
										chr8	44948207	44952208	Fat1	ENSMUSG00000070047	NM_001081286	0.826361	0.80996	0.799893	0.0714277	0.0788754	0.0893066	0.812072	0.0798699	Up																	chr5	37821257	37822333	NM_010835	Msx1	0.00929746	0.020574	0.0162932	0.0153882
										chr8	45883486	45887487	Pdlim3	ENSMUSG00000031636	NM_016798	0.238922	0.213999	0.23639	0.0461186	0.0844002	0.0864304	0.22977	0.0723164	Up																	chr11	115053260	115060024	NM_172050	Cd300e	0.0465749	0.0678968	0.0713163	0.0619294
										chr8	46292671	46296672	Helt	ENSMUSG00000047171	NM_173789	0.0194183	0.0211295	0.0227663	0.00370874	0.00226394	0.00377538	0.0211047	0.00324935	Up																	chr7	132597112	132597526	NM_009123	Nkx1-2	0.00801768	0.00584858	0.00565745	0.0065079
										chr8	65016688	65020689	Trim60	ENSMUSG00000053490	NM_153097	0.846758	0.82996	0.846155	0.0639721	0.0697823	0.0828531	0.840958	0.0722025	Up																	chr4	117759106	117763545	NM_029416	Klf17	0.0684368	0.0938633	0.101121	0.0878069
										chr8	65035336	65039337	Apela	ENSMUSG00000079042	NM_001297554	0.216618	0.209467	0.200764	0.076796	0.045124	0.0651217	0.20895	0.0623473	Up																	chr15	101553147	101560825	NM_177717	Krt90	0.0837164	0.083866	0.0878475	0.0851433
										chr8	69182198	69186199	Lzts1	ENSMUSG00000036306	NM_199364	0.158037	0.136383	0.137395	0.0346825	0.0448516	0.0624565	0.143938	0.0473302	Up																	chr5	86524011	86589420	NM_178730	Tmprss11f	0.0497352	0.0499324	0.0603772	0.0533483
										chr8	92959046	92963047	Slc6a2	ENSMUSG00000055368	NM_009209	0.239239	0.241468	0.233184	0.0328965	0.038451	0.0464096	0.237964	0.0392524	Up																	chr1	106984154	107000821	NM_172852	Serpinb13	0.0510312	0.0342608	0.0695899	0.0516273
										chr8	104829605	104833606	Ces2b	ENSMUSG00000050097	NM_198171	0.6287	0.629695	0.631243	0.181459	0.21523	0.172264	0.62988	0.189651	Up																	chr6	147252567	147261370	NM_008970	Pthlh	0.0387866	0.0555584	0.0686859	0.0543436
										chr8	106508851	106512852	Cdh3	ENSMUSG00000061048	NM_007665	0.10929	0.12117	0.1344	0.0345094	0.0269054	0.0236504	0.12162	0.0283551	Up																	chr11	48907156	48914362	NM_001045540	Gm12185	0.0222575	0.030481	0.0613367	0.038025
										chr8	113846839	113850840	Adamts18	ENSMUSG00000053399	NM_172466	0.190953	0.154418	0.160235	0.023456	0.0474237	0.0290534	0.168535	0.033311	Up																	chr3	102940869	102956383	NM_198658	Nr1h5	0.0375686	0.036013	0.0694253	0.047669
										chr8	114203639	114207640	Vat1l	ENSMUSG00000046844	NM_173016	0.192207	0.174598	0.181485	0.0366323	0.0373257	0.0580904	0.182764	0.0440161	Up																	chr11	100046906	100048482	NM_010659	Krt31	0.0746981	0.0661984	0.114782	0.085226
										chr8	119633680	119637681	Kcng4	ENSMUSG00000045246	NM_025734	0.438198	0.399214	0.432736	0.188334	0.167747	0.205779	0.423383	0.187287	Up																	chr12	75412826	75413813	NM_175644	Gphb5	0.143743	0.155485	0.09406	0.131096
										chr8	119664364	119668365	Wfdc1	ENSMUSG00000023336	NM_023395	0.459205	0.387507	0.467803	0.124515	0.128831	0.103682	0.438172	0.119009	Up																	chr6	122923973	122933925	NM_199311	Clec4a1	0.0431048	0.0718626	0.0486625	0.0545433
										chr8	122609487	122613488	Galns	ENSMUSG00000015027	NM_016722	0.17076	0.162408	0.188653	0.0542081	0.0462417	0.038523	0.17394	0.0463243	Up																	chr7	29697638	29723469	NM_029714	Catsperg2	0.0546427	0.0571644	0.0662448	0.0593506
										chr9	9237027	9241028	Arhgap42	ENSMUSG00000050730	NM_027823	0.120237	0.101303	0.110154	0.0352373	0.0399086	0.035935	0.110565	0.0370269	Up																	chr7	16248037	16257147	NM_007577	C5ar1	0.0524461	0.0716945	0.0584914	0.0608773
										chr9	13660459	13664460	Maml2	ENSMUSG00000031925	NM_173776	0.525815	0.557642	0.572198	0.126565	0.109899	0.10367	0.551885	0.113378	Up																	chr15	9337694	9370343	NM_144845	Ugt3a2	0.0625923	0.0775848	0.0750174	0.0717315
										chr9	15043478	15047479	Panx1	ENSMUSG00000031934	NM_019482	0.178236	0.169092	0.173413	0.0400361	0.0419943	0.0508594	0.17358	0.0442966	Up																	chr9	109179278	109193943	NM_177598	Fbxw13	0.0757527	0.0480832	0.0681234	0.0639865
										chr9	21987453	21991454	Rgl3	ENSMUSG00000040146	NM_023622	0.177497	0.175465	0.161759	0.0427303	0.0400926	0.0535784	0.171574	0.0454671	Up																	chr11	55124892	55149321	NM_172258	Slc36a3	0.0898327	0.0864028	0.114512	0.0969157
										chr9	27153421	27157422	Jam3	ENSMUSG00000031990	NM_023277	0.187318	0.173275	0.200469	0.057766	0.0613189	0.0615545	0.187021	0.0602131	Up																	chr5	45455810	45463964	NM_001163317	Clrn2	0.0594204	0.0478424	0.0649104	0.0573911
										chr9	37431175	37435176	Robo3	ENSMUSG00000032128	NM_001164767	0.0496357	0.0416098	0.0389838	0.00916289	0.0126141	0.0125409	0.0434097	0.0114393	Up																	chr3	108753671	108782051	NM_177859	Aknad1	0.064755	0.0845363	0.0944793	0.0812568
										chr9	39602124	39606125	AW551984	ENSMUSG00000038112	NM_178737	0.0887369	0.096136	0.0811628	0.00961965	0.010785	0.031517	0.0886785	0.0173072	Up																	chr10	52024722	52028011	NM_153786	Vgll2	0.00482309	0.00987378	0.00878685	0.00782791
										chr9	43237816	43241817	Oaf	ENSMUSG00000032014	NM_178644	0.124765	0.104271	0.109309	0.0360926	0.0331327	0.0379482	0.112782	0.0357245	Up																	chr15	76270171	76292493	NM_028852	Spatc1	0.0633049	0.0811271	0.0925771	0.079003
										chr9	54066411	54070412	Tnfaip8l3	ENSMUSG00000074345	NM_001033535	0.214198	0.198907	0.212601	0.0370593	0.0448554	0.0363864	0.208569	0.0394337	Up																	chr5	41761641	41761944	NM_007524	Nkx3-2	0	0.00154321	0	0.0005144
										chr9	54978879	54982880	Chrna5	ENSMUSG00000035594	NM_176844	0.0671984	0.0690154	0.0570374	0.0231195	0.0191192	0.01856	0.0644171	0.0202662	Up																	chr6	90304796	90305276	NM_177738	BC048671	0.103474	0.074074	0.133006	0.103518
										chr9	55024562	55028563	Chrna3	ENSMUSG00000032303	NM_145129	0.173163	0.165022	0.198621	0.0722714	0.0651617	0.0546409	0.178935	0.0640247	Up																	chr9	7349424	7358327	NM_008605	Mmp12	0.0165722	0.0546876	0.0447118	0.0386572
										chr9	55046544	55050545	Chrnb4	ENSMUSG00000035200	NM_148944	0.224522	0.220527	0.225375	0.065322	0.05956	0.0814179	0.223475	0.0687666	Up																	chr13	59689459	59689629	NM_183290	4921517D22Rik	0.193843	0.166911	0.0833333	0.148029
										chr9	57618774	57622775	Lman1l	ENSMUSG00000056271	NM_199222	0.568409	0.588563	0.579656	0.242907	0.216438	0.223175	0.578876	0.227507	Up																	chr8	70619570	70620663	NM_153074	Lrrc25	0.0850792	0.0972777	0.0533438	0.0785669
										chr9	58100225	58104226	Ccdc33	ENSMUSG00000037716	NM_029212	0.707381	0.672647	0.650277	0.143599	0.172005	0.210721	0.676768	0.175442	Up																	chr10	85960418	85998639	NM_177772	Bpifc	0.0653782	0.0523314	0.0717192	0.063143
										chr9	65139153	65143154	Igdcc3	ENSMUSG00000032394	NM_008988	0.0452187	0.0415116	0.0547542	0.0165035	0.019842	0.0178153	0.0471615	0.0180536	Up																	chr19	41063802	41075036	NM_153520	Opalin	0.0894574	0.0961145	0.114628	0.100067
										chr9	72436528	72440529	Mns1	ENSMUSG00000032221	NM_008613	0.381612	0.40603	0.415831	0.0259715	0.0432116	0.0430232	0.401158	0.0374021	Up																	chr8	43624974	43625185	NM_001025240	Adam34l	0	0	0	0
										chr9	72805273	72809274	Prtg	ENSMUSG00000036030	NM_175485	0.0819762	0.0616926	0.0634005	0.0161015	0.021733	0.019012	0.0690231	0.0189488	Up																	chr4	63729588	63743030	NM_177371	Tnfsf15	0.086511	0.09479	0.0952382	0.0921797
										chr9	81631832	81635833	Htr1b	ENSMUSG00000049511	NM_010482	0.0279184	0.0205727	0.0271392	0.00515552	0.00754315	0.0114541	0.0252101	0.00805092	Up																	chr15	80452374	80558352	NM_001163189	Enthd1	0.139401	0.150725	0.159637	0.149921
										chr9	88578890	88582891	Trim43a	ENSMUSG00000090693	NM_001034906	0.598025	0.568426	0.644728	0.0763187	0.325387	0.183673	0.603726	0.195126	Up																	chr1	134388217	134390931	NM_173771	Mgat4f	0.0483631	0.0679818	0.0927846	0.0697098
										chr9	88837163	88841164	Trim43c	ENSMUSG00000067399	NM_001177858	0.71984	0.800162	0.745873	0.0711057	0.086073	0.100932	0.755292	0.0860369	Up																	chr9	7274554	7282118	NM_008607	Mmp13	0.0333367	0.0490191	0.0448476	0.0424012
										chr9	89090835	89094836	Trim43b	ENSMUSG00000079162	NM_001170884	0.803547	0.810804	0.788489	0.0589795	0.0644119	0.105337	0.800947	0.0762427	Up																	chr9	108438552	108446082	NM_001004192	BC048562	0.165811	0.158085	0.162706	0.1622
										chr9	91363768	91367769	Zic1	ENSMUSG00000032368	NM_009573	0.0566028	0.049593	0.0390007	0.0131126	0.00981555	0.0104506	0.0483988	0.0111262	Up																	chr2	160907550	160910171	NM_182840	Emilin3	0.147609	0.184813	0.177359	0.169927
										chr9	91366971	91370972	Zic4	ENSMUSG00000036972	NM_009576	0.397364	0.397817	0.43889	0.068969	0.0786986	0.0747242	0.411357	0.0741306	Up																	chr13	59700301	59704150	NM_028157	Spata31d1a	0.0788556	0.107412	0.0991139	0.0951271
										chr9	108459581	108463582	Klhdc8b	ENSMUSG00000032609	NM_030075	0.287953	0.273194	0.267211	0.0850882	0.0946707	0.0944429	0.276119	0.0914006	Up																	chr9	15862666	15872460	NM_145712	Mtnr1b	0.0838433	0.118753	0.104124	0.10224
										chr9	109160022	109164023	Fbxw21	ENSMUSG00000047237	NM_177069	0.813822	0.78895	0.716759	0.0607419	0.0666745	0.143815	0.773177	0.0904105	Up																	chr19	29321434	29323315	NM_013754	Insl6	0.0980667	0.0765485	0.0711501	0.0819217
										chr9	110652161	110656162	Nbeal2	ENSMUSG00000056724	NM_183276	0.15758	0.172512	0.161699	0.088751	0.0713341	0.0894541	0.16393	0.0831797	Up																	chr15	77483259	77489122	NM_177744	Apol10a	0.0925091	0.10059	0.115333	0.102811
										chr9	120066296	120070297	Cx3cr1	ENSMUSG00000052336	NM_009987	0.698335	0.728721	0.753666	0.0737729	0.0642503	0.0426387	0.726907	0.0602206	Up																	chr3	88070026	88072923	NM_172526	Ttc24	0.0169697	0.0298698	0.0764964	0.041112
										chr9	123258789	123262790	Tmem158	ENSMUSG00000054871	NM_001002267	0.061357	0.0510881	0.0552142	0.0138652	0.0213484	0.0152021	0.0558864	0.0168052	Up																	chr18	44030758	44031908	NM_001039218	Spink14	0.0614667	0.0777778	0.0696649	0.0696365
										chr9	123364926	123368927	Lars2	ENSMUSG00000035202	NM_153168	0.12765	0.150003	0.157487	0.0349453	0.0246811	0.0323426	0.145047	0.0306563	Up																	chr3	100827558	100892676	NM_178594	Vtcn1	0.0966798	0.0985827	0.118203	0.104488
										chr9	123860029	123864030	Xcr1	ENSMUSG00000060509	NM_011798	0.836926	0.826247	0.799251	0.0612521	0.0619242	0.0521172	0.820808	0.0584312	Up																	chr15	57988061	58010087	NM_173862	Fam83a	0.110772	0.108813	0.121686	0.113757
										chr9	124310694	124314695	2010315B03Rik	ENSMUSG00000074829	NM_001243117	0.152578	0.126761	0.066723	0.0166851	0.0555261	0.0309116	0.115354	0.0343742	Up																	chr10	26232125	26259136	NM_001013766	Samd3	0.0633426	0.0761978	0.0932561	0.0775988
																						5mC	5hmC																		chr11	102906199	102914507	NM_197959	Kif18b	0.122231	0.11416	0.139613	0.125335
																					Mean (Up Genes)	0.256104	0.0555745																		chr5	64953141	64953529	NM_011604	Tlr6	0.0889355	0.0277778	0	0.0389044
																					Mean (Down Genes)	0.278242	0.0825227																		chr11	100187085	100191203	NM_201255	Krt9	0.0666304	0.0575884	0.0670313	0.06375
																																									chr11	83749026	83749327	NM_183249	Wfdc21	0.0138889	0.0222222	0.05	0.0287037
																																									chr7	85737783	85752981	NM_001384915	Vmn2r72	0.0100125	0.0113207	0.0212183	0.0141839
																																									chr15	101734496	101741046	NM_019956	Krt71	0.124012	0.136521	0.144171	0.134901
																																									chr7	120437930	120544797	NM_001278943	Abca16	0.0413063	0.0519225	0.0626855	0.0519714
																																									chr8	4103107	4103738	NM_026956	Cd209f	0.0515554	0.0535714	0.0367243	0.0472837
																																									chr5	26100787	26103291	NM_207657	5031410I06Rik	0.333333	0	0	0.111111
																																									chr14	50360015	50363354	NM_205819	Tlr11	0.00966532	0.0291415	0.0347324	0.0245131
																																									chr1	133679777	133686906	NM_172842	Lax1	0.118716	0.125689	0.126176	0.123527
																																									chr5	130379020	130382516	NM_198665	A330070K13Rik	0.0920251	0.127771	0.061857	0.0938843
																																									chr13	55371891	55384135	NM_016758	Rgs14	0.0613348	0.0616328	0.0819511	0.0683062
																																									chr14	64097007	64097666	NM_001193631	Prss51	0.105114	0.1539	0.138492	0.132502
																																									chr6	34414409	34422888	NM_009731	Akr1b7	0.0648692	0.0461851	0.0584131	0.0564891
																																									chr12	76419629	76439305	NM_001163103	Ppp1r36	0.0850388	0.10226	0.107553	0.0982839
																																									chr16	27323338	27346955	NM_198112	Ostn	0.0505871	0.0605566	0.0823808	0.0645081
																																									chr3	93444329	93448054	NM_001163098	Tchh	0.00271827	0.00161363	0.00208809	0.00213999
																																									chr3	10180749	10181819	NM_001030305	Pmp2	0.116733	0.0533333	0.0879167	0.0859944
																																									chr1	85246936	85268064	NM_175219	C130026I21Rik	0.0123572	0.0167571	0.0360175	0.0217106
																																									chr13	98686320	98690640	NM_001025606	Tmem171	0.103632	0.144094	0.127744	0.125157
																																									chr4	96629467	96662010	NM_010007	Cyp2j5	0.0276949	0.0265424	0.0379481	0.0307285
																																									chr5	120896991	120905476	NM_145211	Oas1a	0.0330054	0.0510839	0.0424369	0.0421754
																																									chr7	27123570	27133397	NM_007817	Cyp2f2	0.0862416	0.0873303	0.10176	0.0917771
																																									chr5	77205379	77209374	NM_183284	Spink2	0.126262	0.0825208	0.0800889	0.0962907
																																									chr6	71324856	71336722	NM_009858	Cd8b1	0.0652943	0.0806962	0.066652	0.0708808
																																									chr3	138315344	138330980	NM_026945	Adh6a	0.0541205	0.0607709	0.0902743	0.0683886
																																									chr6	129352420	129364062	NM_177686	Clec12a	0.0523101	0.0514065	0.0718195	0.058512
																																									chr13	23478233	23485917	NM_175938	Btn2a2	0.0661453	0.0840096	0.0782812	0.0761454
																																									chr7	17152399	17163231	NM_054059	Ceacam3	0.0377913	0.038088	0.0569034	0.0442609
																																									chr1	172582443	172588432	NM_029084	Slamf8	0.0878686	0.101681	0.0700498	0.086533
																																									chr5	150020867	150081204	NM_080468	Rxfp2	0.0666135	0.0697806	0.0835767	0.0733236
																																									chr15	66672791	66850607	NM_009375	Tg	0.0922171	0.107048	0.111365	0.103543
																																									chr15	103439098	103442937	NM_177631	Gtsf2	0.0187985	0.0555844	0.0595238	0.0446356
																																									chr7	83150643	83155922	NM_177895	A530021J07Rik	0.0828541	0.119105	0.09453	0.0988296
																																									chr8	105985056	105994394	NM_176913	Dpep2	0.0711444	0.0895288	0.0895698	0.0834143
																																									chr7	44014719	44016920	NM_010644	Klk1b26	0.0284435	0.0717056	0.053192	0.0511137
																																									chr8	19023463	19024529	NM_183036	Defb38	0.0166667	0.0319444	0.183955	0.0775219
																																									chr7	43715830	43726733	NM_001039042	Klk13	0.0212729	0.027674	0.0441832	0.0310433
																																									chr10	127852020	127860337	NM_147222	Rdh19	0.0544737	0.0509906	0.0730637	0.0595094
																																									chr7	141081869	141090166	NM_019762	Pkp3	0.0761635	0.092256	0.087287	0.0852355
																																									chr7	26552811	26573953	NM_001048219	Nlrp9a	0.0197905	0.0305338	0.0388056	0.02971
																																									chr17	36186570	36188128	NM_008208	H2-T3	0.0404478	0.0707111	0.0641106	0.0584232
																																									chr19	38099126	38114004	NM_181748	Ffar4	0.0660064	0.0633731	0.0796905	0.06969
																																									chr13	33196572	33203084	NM_011460	Serpinb9d	0.012	0.00803571	0.0312516	0.0170957
																																									chr7	24372436	24384173	NM_008433	Kcnn4	0.0897665	0.100797	0.110388	0.100317
																																									chr19	11274196	11281793	NM_183190	Ms4a5	0.066638	0.0984669	0.0694939	0.0781996
																																									chr1	88140473	88218424	NM_145079	Ugt1a6a	0.0523555	0.0543342	0.0717888	0.0594928
																																									chr18	62182461	62184094	NM_001013754	Gm9949	0.168303	0.186513	0.231958	0.195591
																																									chr6	60946560	60988619	NM_027613	Mmrn1	0.0900283	0.111663	0.107602	0.103098
																																									chr7	120334170	120407521	NM_177213	Abca15	0.0486481	0.0521502	0.062624	0.0544741
																																									chr7	3155977	3167129	NM_001004153	AU018091	0.0258256	0.023453	0.0263449	0.0252078
																																									chr13	4487182	4521314	NM_001311132	Akr1c20	0.0382157	0.0367495	0.0529092	0.0426248
																																									chr19	40091699	40113615	NM_134144	Cyp2c50	0.0273531	0.0230427	0.0262334	0.025543
																																									chr5	90492780	90508474	NM_007423	Afp	0.07707	0.0738334	0.0836024	0.0781686
																																									chr11	4066951	4076367	NM_001029937	Sec14l3	0.0823938	0.0941301	0.11129	0.095938
																																									chr18	44073468	44083417	NM_001013797	Spink6	0.0532579	0.0460074	0.0847222	0.0613291
																																									chr10	118443154	118445261	NM_008337	Ifng	0.1094	0.0716876	0.100493	0.09386
																																									chr2	148752926	148755347	NM_177655	Cstl1	0.0316585	0.0611319	0.0312045	0.0413316
																																									chr1	74882075	74883210	NM_153111	Fev	0.00259897	0.00456241	0.0029927	0.00338469
																																									chr13	61000476	61002550	NM_012007	Ctsj	0.119048	0	0.0277778	0.0489418
																																									chr3	138219890	138231206	NM_009626	Adh7	0.0890907	0.0996471	0.0883941	0.0923773
																																									chr11	55251965	55310246	NM_001029988	Fat2	0.0624241	0.0594029	0.0737018	0.0651763
																																									chr5	108729364	108772982	NM_001362887	Rnf212	0.0477066	0.0587993	0.0683411	0.0582823
																																									chr10	79249793	79293874	NM_175936	Vmn2r81	0.0267888	0.0266868	0.0501704	0.0345487
																																									chr8	104736071	104741416	NM_133960	Ces2a	0.0548077	0.0902349	0.0755172	0.0735199
																																									chr15	63891803	63900930	NM_028992	Gsdmc4	0.0814525	0.107446	0.103869	0.0975892
																																									chr11	94695592	94702240	NM_001007584	Gm11541	0.157553	0.159372	0.166626	0.161184
																																									chr17	7363791	7377290	NM_001142539	Unc93a2	0.101557	0.09562	0.109197	0.102125
																																									chr10	127778484	127791033	NM_153133	Rdh9	0.0314225	0.0300372	0.0285848	0.0300148
																																									chr13	64919482	64923084	NM_030047	Spata31	0.0410786	0.0351686	0.0244921	0.0335798
																																									chr2	76354087	76354248	NM_009989	Cyct	0	0	0.047619	0.015873
																																									chr15	100355209	100360785	NM_199477	Mettl7a2	0.0792619	0.0990739	0.110541	0.0962921
																																									chr15	101776559	101784458	NM_213728	Krt72	0.0703674	0.0694068	0.103966	0.0812469
																																									chr18	20512374	20540255	NM_030596	Dsg3	0.0548577	0.0561859	0.0605682	0.0572039
																																									chr13	60798499	60799415	NM_027344	Ctsll3	0.0271147	0.0646642	0.0518446	0.0478745
																																									chr17	20347424	20375772	NM_001104569	Vmn2r107	0.018672	0.0154536	0.0320968	0.0220742
																																									chr5	137957211	137960897	NM_080450	Gjc3	0.0321047	0.0839767	0.0644292	0.0601702
																																									chr4	58288111	58373713	NM_010944	Musk	0.052847	0.0630215	0.0775499	0.0644728
																																									chr10	79881675	79882976	NM_011178	Prtn3	0.0895403	0.0908862	0.138728	0.106385
																																									chr9	78331126	78339916	NM_008182	Gsta2	0.0406601	0.0511399	0.0992359	0.0636786
																																									chr13	41764757	41845447	NM_175417	Adtrp	0.112669	0.118413	0.130939	0.120674
																																									chr7	6232178	6239190	NM_133204	Zscan5b	0.0689	0.0538273	0.0534781	0.0587351
																																									chr15	100336929	100339459	NM_001081471	Mettl7a3	0.0776409	0.10589	0.101601	0.0950439
																																									chr17	36900353	36909717	NM_146077	Trim31	0.0818971	0.0644427	0.0688635	0.0717344
																																									chr17	36366265	36366411	NM_201608	H2-M10.3	0	0	0	0
																																									chr4	145698160	145702640	NM_001103158	Zfp980	0.00714286	0.0102041	0.0131803	0.0101757
																																									chr11	58436503	58441056	NM_001045542	Gm12253	0.0653685	0.0624332	0.0835917	0.0704645
																																									chr15	101690466	101692248	NM_008476	Krt6a	0.0500999	0.0482639	0.0537791	0.0507143
																																									chr17	34469041	34473937	NM_030746	Btnl4	0.0397729	0.0405637	0.0425128	0.0409498
																																									chr1	120605032	120607189	NM_010133	En1	0.00455519	0.00391875	0.00801775	0.00549723
																																									chr15	103248440	103249042	NM_008685	Nfe2	0.260837	0.262167	0.269817	0.264274
																																									chr13	67070167	67095834	NM_001012325	Zfp708	0.0598391	0.0411555	0.0706297	0.0572081
																																									chr4	63607311	63610447	NM_029324	Tex48	0.0818718	0.117212	0.111364	0.103483
																																									chr12	86736654	86762880	NM_001195767	Lrrc74a	0.093818	0.0941954	0.112293	0.100102
																																									chr6	29070951	29071182	NM_008493	Lep	0.0416666	0	0.102679	0.048115
																																									chr18	42178818	42194624	NM_027072	Plac8l1	0.0726152	0.0622715	0.0886498	0.0745122
																																									chr15	98226674	98227182	NM_001011779	Olfr286	0.0544852	0.0465142	0.032319	0.0444395
																																									chr17	25164841	25171882	NM_001079929	Ccdc154	0.0623433	0.0621795	0.0768466	0.0671231
																																									chr2	25843156	25845195	NM_001001714	Sohlh1	0.0781234	0.145985	0.0608989	0.0950023
																																									chr15	101919024	101922670	NM_008475	Krt4	0.0677337	0.0686091	0.0942309	0.0768579
																																									chr9	110765744	110769443	NM_010859	Myl3	0.0594083	0.0862484	0.101848	0.0825015
																																									chr10	23940571	23941583	NM_001007266	Taar2	0.0736746	0.0707356	0.0736174	0.0726759
																																									chr6	115729664	115740379	NM_144805	Tmem40	0.08071	0.076581	0.0932355	0.0835088
																																									chr1	106948546	106956797	NM_027971	Serpinb12	0.0220065	0.0160487	0.071554	0.0365364
																																									chr3	87378494	87391291	NM_153090	Fcrl1	0.0738778	0.081715	0.100675	0.0854225
																																									chr2	126322809	126487410	NM_001080944	Atp8b4	0.0689234	0.0708763	0.0849585	0.0749194
																																									chr5	92360764	92361214	NM_019494	Cxcl11	0.0756799	0.0123967	0.030303	0.0394599
																																									chr15	103752062	103897241	NM_009268	Mucl1	0.0332056	0.0327417	0.0506221	0.0388565
																																									chr4	49380113	49381551	NM_145368	Acnat2	0.111706	0.0865196	0.081392	0.093206
																																									chr7	27031105	27036646	NM_133657	Cyp2a12	0.0072855	0.0126834	0.0217172	0.0138954
																																									chr4	109505427	109529227	NM_026291	4930522H14Rik	0.0787408	0.0697283	0.0864093	0.0782928
																																									chr8	105133951	105149520	NM_146213	Ces4a	0.0508214	0.0606367	0.0669244	0.0594608
																																									chr7	28439571	28446443	NM_022024	Gmfg	0.092924	0.0823389	0.124465	0.0999094
																																									chr7	30778423	30779880	NM_028618	Dmkn	0.0467379	0.0479801	0.0648148	0.0531776
																																									chr17	32470461	32492479	NM_177307	Cyp4f39	0.069221	0.0724509	0.0680502	0.0699074
																																									chr14	65607266	65648316	NM_001195674	Nuggc	0.0875818	0.0913073	0.105465	0.0947846
																																									chr11	51234601	51234929	NM_001378501	Gm12569	0.0470529	0.104076	0.0511063	0.0674119
																																									chr2	151471322	151471756	NM_198655	4921509C19Rik	0.0846491	0.17239	0.0900641	0.115701
																																									chr8	94935365	94942132	NM_001033468	Adgrg5	0.0630783	0.0503023	0.0585362	0.0573056
																																									chr1	37907556	37913762	NM_001033427	Lyg2	0.058217	0.0498514	0.0538816	0.0539833
																																									chr9	109217483	109232702	NM_001008428	Fbxw20	0.0602854	0.0393	0.061354	0.0536465
																																									chr18	20378934	20409620	NM_181682	Dsg1b	0.03066	0.04631	0.0663409	0.0477703
																																									chr5	87777786	87787740	NM_007785	Csn1s2a	0.0626532	0.043857	0.0483982	0.0516361
																																									chr7	120209378	120325178	NM_026458	Abca14	0.0458676	0.0466366	0.0619671	0.0514904
																																									chr4	150150971	150168482	NM_001085529	Slc2a7	0.123512	0.135454	0.139805	0.132923
																																									chr16	44822895	44838431	NM_207244	Cd200r4	0.044951	0.0631283	0.0722408	0.0601067
																																									chr15	78378468	78388164	NM_028522	Tex33	0.0818273	0.12555	0.148726	0.118701
																																									chr4	135688541	135705862	NM_174851	Ifnlr1	0.0813934	0.0874521	0.100058	0.0896344
																																									chr3	64690659	64717593	NM_175674	Vmn2r7	0.0286717	0.0413362	0.0429203	0.0376427
																																									chr9	109601173	109624028	NM_001013776	Fbxw24	0.050909	0.0395545	0.0555098	0.0486578
																																									chr5	37737547	37739295	NM_001081106	Cytl1	0.017507	0.0823892	0.0238889	0.0412617
																																									chr3	98741883	98751455	NM_001012306	Hsd3b3	0.0137105	0.0194443	0.0192988	0.0174845
																																									chr17	32623694	32635219	NM_001100187	Cyp4f37	0.0548091	0.0487888	0.0665354	0.0567111
																																									chr4	147674224	147680296	NM_001127188	Zfp534	0.0559211	0.0185185	0.00641025	0.0269499
																																									chr4	128615734	128616455	NM_205823	Tlr12	0.064019	0.104841	0.0622807	0.0770469
																																									chr7	24668172	24668642	NM_019981	Tex101	0.0343527	0.0761997	0.0375	0.0493508
																																									chr3	106115384	106132017	NM_023186	Chia1	0.0263595	0.0497318	0.0322997	0.0361303
																																									chr7	44054340	44056666	NM_020268	Klk1b27	0.0702973	0.0349584	0.0705398	0.0585985
																																									chr13	46275817	46299689	NM_001005422	Stmnd1	0.0868665	0.0899026	0.112505	0.0964246
																																									chr15	101793806	101800297	NM_212485	Krt73	0.117077	0.136757	0.153702	0.135845
																																									chr3	98711505	98714560	NM_153193	Hsd3b2	0.0214384	0.0311111	0.0172161	0.0232552
																																									chr3	90657507	90657826	NM_199422	S100a7a	0.216815	0.220404	0.116586	0.184602
																																									chr4	115602974	115621602	NM_001100181	Cyp4a32	0.0445276	0.0261393	0.0343284	0.0349984
																																									chr8	27449817	27463864	NM_026256	Poteg	0.0472979	0.0496242	0.0665257	0.0544826
																																									chr7	43800062	43803769	NM_008940	Klk8	0.0432643	0.0425191	0.0599474	0.048577
																																									chr17	29122853	29148275	NM_001364848	Rab44	0.142157	0.143551	0.154504	0.146737
																																									chr5	88320559	88328691	NM_008644	Prol1	0.0392767	0.0410006	0.0750789	0.0517854
																																									chr7	45624796	45627208	NM_001018013	Izumo1	0.0578436	0.109365	0.105976	0.0910617
																																									chr15	101811109	101816101	NM_010668	Krt2	0.0667123	0.0863799	0.0786076	0.0772333
																																									chr15	101624027	101626188	NM_001003670	Gm5414	0.132906	0.177829	0.150477	0.153737
																																									chr9	114238912	114314955	NM_001384245	4921528I07Rik	0.0470348	0.0448322	0.0653484	0.0524052
																																									chr17	17830257	17830257	NR_029536	Mir99b	0.133333	0.114286	0	0.0825397
																																									chr14	34894706	34894706	NR_029774	Mir346	0.111111	0	0.0909091	0.06734
																																									chr15	102973434	102973434	NR_029722	Mir196a-2	0	0.0185185	0	0.00617283
																																									chr4	146192221	146196977	NM_001177545	Zfp600	0.056277	0	0	0.018759
																																									chr4	144195998	144196597	NM_198661	Oog2	0	0	0	0
																																									chr4	115520321	115532699	NM_010011	Cyp4a10	0.0441909	0.0392625	0.0556218	0.0463584
																																									chr12	104218880	104220514	NM_001033335	Serpina3f	0.081746	0.147889	0.149697	0.126444
																																									chr9	107930479	107932103	NM_026338	Actl11	0.0953494	0.121897	0.0952746	0.104174
																																									chr7	84940168	84962009	NM_001105180	Vmn2r65	0.00801653	0.00672348	0.0248512	0.0131971
																																									chr1	180895183	180897813	NM_177099	Lefty2	0.0604727	0.0725888	0.088821	0.0739608
																																									chr1	173679685	173697467	NM_001162938	Ifi208	0.0380931	0.0405358	0.0450324	0.0412204
																																									chr7	5480640	5491851	NM_001081405	Vmn2r28	0.00690919	0.0299145	0.0850108	0.0406115
																																									chr5	120876994	120885562	NM_011852	Oas1g	0.0389415	0.0249897	0.0844412	0.0494575
																																									chr9	20313922	20333965	NM_146563	Olfr18	0.0218663	0.0202663	0.0336309	0.0252545
																																									chr5	113236362	113238276	NM_001033428	Tmem211	0.14605	0.0422348	0.0720421	0.0867757
																																									chr1	107430248	107452007	NM_027548	Serpinb7	0.0540077	0.0770878	0.0532382	0.0614446
																																									chr5	108995538	109004436	NM_009491	Vmn2r10	0.0207401	0.0126237	0.0279328	0.0204322
																																									chr17	13109587	13123653	NM_199252	Unc93a	0.0826211	0.0703653	0.082678	0.0785548
																																									chr19	39063029	39093504	NM_028191	Cyp2c65	0.0222026	0.0172747	0.0411044	0.0268606
																																									chr17	34327691	34338911	NM_001033978	H2-Eb2	0.0450705	0.0355998	0.0702621	0.0503108
																																									chr15	101859855	101867618	NM_001003667	Krt77	0.057851	0.0721911	0.066025	0.0653557
																																									chr6	130218899	130229617	NM_014194	Klra7	0.0133681	0.015803	0.0306286	0.0199332
																																									chr15	101485383	101489449	NM_001201323	Krt83	0.09765	0.0959293	0.0925543	0.0953779
																																									chr15	101459403	101461697	NM_001166157	Krt81	0.0878956	0.0943133	0.121147	0.101119
																																									chr7	43778517	43778937	NM_019974	Klk11	0.0607142	0.0369048	0.09375	0.0637897
																																									chr19	7864776	7924770	NM_134256	Slc22a27	0.0317882	0.0248597	0.0360236	0.0308905
																																									chr5	26116868	26119350	NM_001134299	Gm10220	0.00522865	0.0244445	0.0664203	0.0320312
																																									chr5	26018420	26020891	NM_001281525	Gm5862	0.029499	0.0166667	0	0.0153886
																																									chr6	125278357	125283970	NM_009446	Tuba3a	0.117217	0.118361	0.141817	0.125798
																																									chr5	13793657	13796453	NM_027650	Speer3	0.0168919	0.039916	0.0514398	0.0360826
																																									chr2	153921632	153932737	NM_194357	Bpifb3	0.0907721	0.10489	0.116092	0.103918
																																									chr15	82389153	82391947	NM_001104531	Cyp2d11	0.0485184	0.062468	0.054423	0.0551365
																																									chr15	77423183	77425748	NM_001024848	Apol7b	0.0943452	0.0494536	0.0786173	0.0741387
																																									chr6	85425990	85428103	NM_001007472	Noto	0.0668542	0.0418648	0.0815281	0.0634157
																																									chr14	50958172	50964476	NM_001123371	Pnp2	0.0521694	0.0662695	0.0980888	0.0721759
																																									chr16	26960253	26987929	NM_001013761	Gmnc	0.046439	0.0469403	0.0724588	0.0552794
																																									chr2	122280436	122296165	NM_001362755	Duox2	0.0577352	0.0585877	0.0434884	0.0532704
																																									chr3	144952674	144973014	NM_207208	Clca4a	0.0637292	0.0908852	0.0899644	0.0815263
																																									chr14	20649377	20653348	NM_021508	Myoz1	0.0489921	0.0472023	0.0436869	0.0466271
																																									chr3	40710991	40725068	NM_178386	Slc25a31	0.0844079	0.0697608	0.097095	0.0837546
																																									chr13	33832458	33839306	NM_001045535	Serpinb6e	0.0309341	0.0194203	0.0503958	0.0335834
																																									chr13	27314664	27319115	NM_011166	Prl6a1	0.0391529	0.0446428	0.117107	0.0669676
																																									chr18	20313017	20341045	NM_010079	Dsg1a	0.0402973	0.0557787	0.0820761	0.0593841
																																									chr10	127803197	127813630	NM_009040	Rdh16	0.0612269	0.0426023	0.0700951	0.0579748
																																									chr11	74084906	74085870	NM_001177570	Zfp616	0		0	0
																																									chr10	117288582	117290838	NM_013590	Lyz1	0.0912592	0.0629645	0.0948202	0.0830146
																																									chr11	71092235	71140366	NM_001004142	Nlrp1a	0.0434064	0.0479867	0.0585166	0.0499699
																																									chr11	58277059	58294068	NM_001374705	4930438A08Rik	0.0561744	0.0608729	0.08044	0.0658291
																																									chr8	105050620	105058103	NM_198672	Ces3a	0.0367657	0.0581468	0.058474	0.0511288
																																									chr8	87566015	87589096	NM_177901	4933402J07Rik	0.0707054	0.0760249	0.0952681	0.0806662
																																									chr9	44243006	44246885	NM_001081369	Ccdc153	0.0751654	0.084172	0.126482	0.0952733
																																									chr11	115442553	115448220	NM_001033775	Trim80	0.156381	0.147965	0.1237	0.142682
																																									chr7	128175972	128205175	NM_001029872	Itgad	0.0614507	0.0807338	0.0848122	0.0756656
																																									chr11	72318823	72319211	NM_001099688	Fbxo39	0	0.12	0	0.04
																																									chr11	71155999	71226467	NM_001040696	Nlrp1b	0.037665	0.0304556	0.0547587	0.0409597
																																									chr7	85857546	85873938	NM_001105186	Vmn2r73	0.0142562	0.0222222	0.0447805	0.0270863
																																									chr5	135560447	135561569	NM_001013412	Ccl26	0.104167	0	0.0833332	0.0625
																																									chr2	173094666	173116788	NM_001081387	Ctcfl	0.058278	0.0648374	0.0918906	0.0716686
																																									chr1	172597655	172600460	NM_001164725	Fcrl6	0.0217592	0.10108	0.0590909	0.0606435
																																									chr2	164635412	164636573	NM_001012723	Wfdc16	0.0549599	0.0306738	0.0901493	0.0585943
																																									chr7	48447109	48454207	NM_205810	Mrgprb1	0.0104167	0.0148148	0.0363474	0.0205263
																																									chr7	45686464	45694390	NM_001033356	Ntn5	0.11448	0.122372	0.14054	0.125797
																																									chr7	45284872	45288533	NM_001033176	Slc6a21	0.0760422	0.0733523	0.115364	0.0882529
																																									chr4	144615706	144623398	NM_001081248	Aadacl4	0.0180805	0.00714869	0.0341252	0.0197848
																																									chr4	141433028	141434049	NM_001033374	Srarp	0.0499793	0.0709326	0.083371	0.0680943
																																									chr4	135123105	135175832	NM_019732	Runx3	0.0466644	0.0489274	0.0500043	0.048532
																																									chr2	120266638	120287031	NM_001024137	Pla2g4d	0.0797019	0.0978692	0.11061	0.0960605
																																									chr1	91152100	91169080	NM_001033408	Rbm44	0.0566782	0.0513045	0.0684358	0.0588062
																																									chr7	19967487	19990026	NM_027839	Ceacam20	0.0347614	0.0304822	0.0554441	0.0402292
																																									chr7	18521161	18530048	NM_054060	Psg25	0.0113496	0.0127609	0.0234123	0.015841
																																									chr7	6998278	7002945	NM_020572	Aurkc	0.016523	0.0299722	0.0445088	0.0303347
																																									chr4	112237740	112298207	NM_177578	Skint3	0.0122497	0.00869051	0.0346912	0.0185438
																																									chr4	49447328	49449109	NM_001164565	Acnat1	0.0608932	0.0379161	0.0974679	0.0654257
																																									chr4	34743855	34754011	NM_001033255	Gm136	0.0580891	0.072985	0.096644	0.075906
																																									chr4	4056777	4074897	NM_001080710	Sdr16c6	0.0706627	0.0641694	0.10637	0.0804006
																																									chr8	34117093	34124718	NM_001126314	Mboat4	0.100913	0.10155	0.0940887	0.0988505
																																									chr12	103668896	103673464	NM_001310472	Serpina16	0.0637261	0.0763437	0.124887	0.0883188
																																									chr13	100212606	100244199	NM_010870	Naip5	0.0176284	0.0308445	0.0408244	0.0297657
																																									chr12	84650477	84650700	NM_001033776	Vrtn	0.181052	0.10744	0.188235	0.158909
																																									chr10	34058854	34102747	NM_001162937	Trappc3l	0.0429025	0.0500495	0.0840001	0.058984
																																									chr12	40177097	40183415	NM_001033437	Lsmem1	0.0851548	0.0274574	0.100447	0.0710198
																																									chr14	56026895	56027268	NM_010782	Mcpt9	0.125661	0.116071	0.0781565	0.10663
																																									chr12	17007044	17009345	NM_001201332	2410004P03Rik	0.0879451	0.0565562	0.0815551	0.0753522
																																									chr14	50789812	50791854	NM_001111119	Ccnb1ip1	0.0815931	0.0719047	0.123162	0.09222
																																									chr16	36359459	36365501	NM_001082546	Cstdc5	0.116851	0.0818201	0.104362	0.101011
																																									chr19	12615483	12627116	NM_001013762	Gm4952	0.0748385	0.0541472	0.0980329	0.0756729
																																									chr15	78247055	78262391	NM_008677	Ncf4	0.0786139	0.0774628	0.0896574	0.0819114
																																									chr5	14974496	14976875	NM_001281514	Gm10354	0	0.0125	0.0391025	0.0172009
																																									chr7	41286471	41289869	NM_001033782	Gm5592	0.00904898	0.0107143	0.0163885	0.0120506
																																									chr14	32376596	32386352	NM_001034037	1700024G13Rik	0.0936119	0.0940127	0.0990408	0.0955551
																																									chr14	7324306	7330332	NM_001025085	Gm5797	0.113519	0.0535714	0.0714287	0.0795064
																																									chr6	124191595	124229784	NM_001104642	Vmn2r27	0.0259096	0.024991	0.0408541	0.0305849
																																									chr5	26054002	26056510	NM_001378635	Gm7347	0	0.0446428	0.0621246	0.0355891
																																									chr17	56294145	56298243	NM_029799	Arrdc5	0.124914	0.122196	0.0793725	0.108827
																																									chr17	48128461	48144008	NM_177824	9830107B12Rik	0.0696076	0.0589047	0.0986412	0.0757179
																																									chr17	36141835	36143923	NM_001370818	Gm10499	0.0607728	0.0620775	0.108755	0.0772017
																																									chr17	36080276	36082223	NM_008199	H2-Bl	0.025	0.0185078	0.0476191	0.0303756
																																									chr1	173723731	173734451	NM_001204910	Ifi207	0.0430431	0.0398798	0.0666735	0.0498655
																																									chr5	94383372	94384095	NM_178894	AA792892	0.031746	0	0	0.010582
																																									chr18	41986508	41997002	NM_001033426	Grxcr2	0.0629077	0.0632837	0.106045	0.0774122
																																									chr1	93998377	94009525	NM_001039219	Gal3st2c	0.0511883	0.0670223	0.0813409	0.0665172
																																									chr1	26681951	26685426	NM_001033764	4931408C20Rik	0.0433939	0.0191174	0.0551105	0.0392073
																																									chr7	135270638	135272372	NM_001163611	Nps	0.10516	0.125091	0.0872363	0.105829
																																									chr9	119193280	119207060	NM_133980	Slc22a13	0.0915147	0.102988	0.0936768	0.0960598
																																									chr9	109676791	109700649	NM_001033794	Fbxw18	0.0518752	0.0504609	0.0655132	0.0559498
																																									chr9	109552663	109566230	NM_199036	Fbxw15	0.0424308	0.0666044	0.0386244	0.0492199
																																									chr7	68275875	68361322	NM_001013811	Fam169b	0.095873	0.103893	0.126685	0.108817
																																									chr9	92345626	92357755	NM_001033184	1700057G04Rik	0.0537612	0.042653	0.0544445	0.0502862
																																									chr7	43844315	43850871	NM_026806	Klk5	0.0567561	0.0446248	0.055546	0.052309
																																									chr7	30789926	30790958	NM_001033131	Krtdap	0.0793821	0.104269	0.225522	0.136391
																																									chr3	138279718	138290559	NM_007409	Adh1	0.0578903	0.0644666	0.0724875	0.0649481
																																									chr3	105916231	105923933	NM_027025	Tmigd3	0.079527	0.0678399	0.104197	0.0838546
																																									chr2	164579825	164583090	NM_001033240	Wfdc6a	0.0815056	0.0395473	0.0814574	0.0675034
																																									chr10	127868555	127877091	NM_145424	Rdh16f2	0.0394959	0.0441925	0.04742	0.0437028
																																									chr3	28897592	28926705	NM_001033479	Gm1527	0.0352634	0.0404528	0.0562661	0.0439941
																																									chr2	153942876	153963606	NM_001034875	Bpifb4	0.0788934	0.089252	0.0994051	0.0891835
																																									chr2	150471929	150482982	NM_001034900	Zfp345	0.0102882	0.0232202	0.0533598	0.028956
																																									chr13	93617475	93635496	NM_016668	Bhmt	0.0827028	0.0824058	0.0832367	0.0827818
																																									chr13	65035088	65037207	NM_001083890	Spata31d1c	0.0266331	0.0125228	0.0493787	0.0295115
																																									chr13	61564905	61566820	NM_026906	Cts3	0	0	0	0
																																									chr19	26887978	26888431	NM_001033407	Gm815	0.122629	0.105516	0.113138	0.113761
																																									chr2	76652421	76658545	NM_001080711	Pjvk	0.0708925	0.0638483	0.0820709	0.0722706
																																									chr19	3974575	3981192	NM_001177438	Aldh3b2	0.152946	0.178752	0.154193	0.161963
																																									chr10	22285487	22288749	NM_001177775	H60b	0.0966688	0.0778835	0.139506	0.104686
																																									chr15	101884816	101890859	NM_001033177	Krt76	0.0817464	0.112254	0.0807304	0.0915769
																																									chr15	82061188	82066442	NM_001166475	4930407I10Rik	0.0912802	0.0641436	0.0925771	0.082667
																																									chr14	63000101	63001066	NM_001039125	Defb47	0.0385697	0.0541997	0.0892857	0.0606851
																																									chr5	138265292	138270739	NM_001347507	Gal3st4	0.175465	0.152894	0.167276	0.165212
																																									chr15	74742996	74744675	NM_001081961	Slurp2	0.125556	0.135408	0.158808	0.139924
																																									chr11	94757053	94758911	NM_001105561	Gm11545	0.0660925	0.0907035	0.0894635	0.0820865
																																									chr5	64970395	64970395	NR_030577	Mir574	0	0	0	0
																																									chr4	147387226	147391569	NM_001378742	Zfp978	0	0.00833333	0.034688	0.0143405
																																									chr4	144554999	144563134	NM_001085542	Aadacl4fm2	0.0143293	0.0236059	0.0227879	0.020241
																																									chr4	121415501	121421077	NM_001144948	Gm12886	0.0158645	0	0.0465758	0.0208135
																																									chr7	104382064	104388586	NM_001378692	Trim30c	0.0532676	0.0352834	0.0360152	0.0415221
																																									chr4	96723886	96783160	NM_001081284	Gm12695	0.077603	0.0721187	0.10253	0.0840839
																																									chr3	93148811	93149471	NM_001081200	Crnn	0.0222222	0	0	0.00740741
																																									chr4	60219681	60220469	NM_001347131	Mup8	0.025098	0.0117647	0.01	0.0156209
																																									chr7	34097513	34100708	NM_001099330	Scgb1b30	0.060502	0.068221	0.114311	0.0810114
																																									chr3	15296551	15330222	NM_001076679	Gm9733	0.0160891	0.0268488	0.0244555	0.0224644
																																									chr7	4368862	4395684	NM_001163014	Gp6	0.0356735	0.0564339	0.066933	0.0530135
																																									chr7	3426661	3434940	NM_133183	Cacng6	0.0621986	0.0747679	0.0871373	0.0747013
																																									chr7	3222472	3247539	NM_001033431	Nlrp12	0.0432892	0.0540733	0.0672741	0.0548789
																																									chr13	113037378	113091135	NM_001281487	Cdc20b	0.0692095	0.0773547	0.0883343	0.0782995
																																									chr2	164663036	164663535	NM_001161806	Wfdc11	0.0461353	0.102073	0.0503063	0.0661717
																																									chr13	100283548	100314551	NM_010871	Naip6	0.0274019	0.0264173	0.0415687	0.031796
																																									chr15	84734950	84772077	NM_028455	Arhgap8	0.0932842	0.102432	0.11215	0.102622
																																									chr8	93056886	93077916	NM_001081372	Ces1b	0.0821881	0.0649004	0.103337	0.0834751
																																									chr2	150183867	150193152	NM_001145863	Gm14139	0.0218068	0.0233453	0.0608412	0.0353311
																																									chr12	104267105	104268638	NM_001199940	Serpina3i	0.0816758	0.0607583	0.102169	0.0815345
																																									chr13	32881832	32895098	NM_173051	Serpinb1c	0.0361122	0.0413059	0.0502534	0.0425572
																																									chr8	43650461	43650606	NM_145745	Adam34	0	0	0	0
																																									chr8	21961241	21963920	NM_001081662	Fam90a1a	0.0578788	0.0501653	0.0570181	0.0550207
																																									chr9	89085243	89089678	NM_001170884	Trim43b	0.0380217	0.0467071	0.0339848	0.0395712
																																									chr8	4137193	4137402	NM_027343	Cd209g	0.107143	0.0416668	0.063492	0.0707672
																																									chr1	173274460	173275722	NM_001205011	Mptx2	0.0797568	0.0425275	0.0549783	0.0590875
																																									chr9	120016025	120017815	NM_011724	Xirp1	0.0861525	0.107204	0.179407	0.124255
																																									chr6	128815176	128824246	NM_030599	Klrb1b	0.106128	0.106108	0.146808	0.119681
																																									chr2	68710936	68748369	NM_183113	4932414N04Rik	0.0605779	0.056825	0.0697787	0.0623939
																																									chr6	124625165	124634049	NM_173864	C1s2	0.116502	0.0873649	0.109152	0.10434
																																									chr14	4515860	4519452	NM_001374156	Gm3173	0.0518018	0	0.0340136	0.0286051
																																									chr14	4350840	4353462	NM_001309398	2610042L04Rik	0.0183196	0.0229665	0.0352235	0.0255032
																																									chr14	6261064	6264620	NM_001270812	Gm3411	0.009009	0	0.008547	0.005852
																																									chr19	11473104	11481212	NM_028595	Ms4a6c	0.0459139	0.00457875	0.0409457	0.0304795
																																									chr2	35375657	35388550	NM_001080709	4930402F06Rik	0.109408	0.132765	0.119007	0.120393
																																									chr5	86487398	86516504	NM_177162	Tmprss11g	0.0499446	0.0692101	0.0778754	0.0656767
																																									chr2	31642098	31654484	NM_001123362	Prdm12	0.0358317	0.0539533	0.0575144	0.0490998
																																									chr17	36117430	36119149	NM_010395	H2-T10	0.0306471	0.072592	0.0560185	0.0530859
																																									chr17	36056024	36056361	NM_001199967	Gm11127	0.0354083	0.0178571	0.0931988	0.0488214
																																									chr2	25739056	25739614	NM_001378280	Obp2b	0.0611112	0	0.0638095	0.0416402
																																									chr17	34155398	34159939	NM_010387	H2-DMb1	0.100281	0.0508236	0.101345	0.0841499
																																									chr1	58280418	58376315	NM_001008419	Aox2	0.0709967	0.0748388	0.0843458	0.0767271
																																									chr6	52169939	52170649	NM_010452	Hoxa3	0	0.00173611	0	0.0005787
																																									chr1	40807755	40855016	NM_001081198	Tmem182	0.0530437	0.0656383	0.0780848	0.065589
																																									chr16	32407835	32408015	NM_001160402	Tm4sf19	0.184524	0.143819	0.151515	0.159953
																																									chr2	10471729	10471729	NR_130334	Mir669d-2	0	0	0	0
																																									chr4	96099642	96139042	NM_001100182	Cyp2j12	0.0534416	0.0558571	0.0735973	0.0609654
																																									chr11	83275987	83282163	NM_001166028	Slfn14	0.0604564	0.0385983	0.0891781	0.0627443
																																									chr11	101593976	101597185	NM_001363237	Gm11634	0.186219	0.136791	0.156827	0.159946
																																									chr9	24558036	24694163	NM_001166207	Dpy19l2	0.0403072	0.0451263	0.0596257	0.048353
																																									chr11	82933383	82933383	NR_167696	Unc45bos	0	0	0	0
																																									chr18	64277180	64277180	NR_045366	St8sia3os	0.157895	0.2	0.0769231	0.144939
																																									chr4	107960721	107960721	NR_131071	4930407G08Rik	0	0	0	0
																																									chr2	151680843	151684029	NM_001378411	Tmem74bos	0.114614	0.0402406	0.0650787	0.0733111
																																									chr12	111410545	111411845	NM_001101503	Lbhd2	0.0885225	0.12151	0.0718001	0.0939441
																																									chr4	98735202	98738116	NM_001081202	L1td1	0.0256794	0.0324169	0.0496857	0.0359273
																																									chr1	6361330	6391104	NM_001195732	Alkal1	0.0393817	0.0483334	0.0580146	0.0485766
																																									chr11	69663125	69663125	NR_035455	Mir1934	0.285714	0.190476	0.266667	0.247619
																																									chr15	10360596	10409557	NM_001031851	Agxt2	0.0420029	0.0449121	0.0582189	0.048378
																																									chr6	129016133	129020519	NM_001277202	Clec2f	0.0332988	0.0257937	0.0884509	0.0491811
																																									chr1	88168051	88218424	NM_201643	Ugt1a5	0.0531473	0.0520599	0.0674693	0.0575589
																																									chr1	88097120	88218424	NM_201642	Ugt1a7c	0.0524284	0.0577796	0.0698886	0.0600322
																																									chr15	98207413	98208008	NM_001011780	Olfr287	0.0431493	0.0178571	0.0335434	0.0315166
																																									chr10	93665854	93665854	NR_027478	Gm8580	0.0625	0.181818	0.142857	0.129058
																																									chr6	128850081	128888967	NM_001254946	BC035044	0.0856939	0.0816979	0.0929004	0.0867641
																																									chr1	88202636	88218424	NM_013701	Ugt1a2	0.0455962	0.0444723	0.0591604	0.049743
																																									chr16	44879960	44915053	NM_206535	Cd200r2	0.0417202	0.0396971	0.037147	0.0395214
																																									chr5	88279077	88282642	NM_001110779	Gm7714	0.0763658	0.075641	0.0270146	0.0596738
																																									chr7	86998464	87037968	NM_001105190	Vmn2r79	0.0137799	0.0196238	0.0334192	0.0222743
																																									chr17	18243569	18275508	NM_001104543	Vmn2r94	0.0142049	0.0123583	0.0240181	0.0168604
																																									chr17	20540516	20562756	NM_001104571	Vmn2r109	0.0064183	0.0073887	0.0289473	0.0142514
																																									chr3	64537560	64557809	NM_001104619	Vmn2r6	0.0156353	0.0244864	0.0510375	0.0303864
																																									chr17	35618132	35624437	NM_001244654	Gm9573	0.0251352	0.0522274	0.0930482	0.0568036
																																									chr7	42118470	42195776	NM_001105057	Vmn2r60	0.0122993	0.00920164	0.0302523	0.0172511
																																									chr17	57508782	57543314	NM_001104591	Vmn2r120	0.0290035	0.0221308	0.0569264	0.0360203
																																									chr13	65044777	65049781	NM_001374208	Prss47	0.0377458	0.0314236	0.0477249	0.0389647
																																									chr17	32661485	32676480	NM_001101588	Cyp4f40	0.0484364	0.0403051	0.0682508	0.0523308
																																									chr7	11161920	11163348	NM_001100186	Zscan4d	0	0	0.0103375	0.00344583
																																									chr7	42903250	42931789	NM_001105060	Vmn2r63	0.012859	0.0103465	0.0239563	0.0157206
																																									chr3	98446059	98454527	NM_001370870	Gm4450	0.0741764	0.0240741	0.0837966	0.0606824
																																									chr17	40578592	40579049	NM_001287195	Gm44501	0.025641	0	0.025641	0.017094
																																									chr5	108797192	108806754	NM_001104620	Vmn2r8	0.0295113	0.0362412	0.0716316	0.0457947
																																									chr17	23386802	23401864	NM_001104580	Vmn2r116	0.00853679	0.0150162	0.0343424	0.0192985
																																									chr5	104071248	104074573	NM_001163772	Gm17660	0.145238	0.139467	0.161362	0.148689
																																									chr7	12651705	12682991	NM_001104645	Vmn2r55	0.0154751	0.022694	0.0333113	0.0238268
																																									chr5	26000171	26002727	NM_001281519	Gm1979	0.0484671	0.010582	0.032675	0.0305747
																																									chr18	78043613	78055268	NM_001101038	Siglec15	0.0738685	0.0902348	0.098437	0.0875134
																																									chr5	109215501	109222622	NM_001104625	Vmn2r14	0.0581274	0.0633333	0.0670017	0.0628208
																																									chr14	41267373	41287869	NM_001374124	Gm2832	0.0245924	0.041385	0.0389399	0.0349725
																																									chr9	36120677	36126690	NM_001167587	Gm5916	0.00713459	0.0157431	0.0114933	0.011457
																																									chr8	43185179	43193750	NM_001160412	Triml2	0.154958	0.0852679	0.149748	0.129991
																																									chr17	18916321	18948071	NM_001104549	Vmn2r97	0.0176378	0.00738496	0.0308786	0.0186338
																																									chr14	3334520	4131645	NM_001374190	Gm3752	0.0226456	0.024511	0.0382006	0.0284524
																																									chr6	123704820	123742239	NM_001104638	Vmn2r23	0.0233931	0.0261955	0.0453704	0.031653
																																									chr17	18426103	18452324	NM_001102581	Vmn2r95	0.00633997	0.0107936	0.0230255	0.0133864
																																									chr14	59321280	59339315	NM_001164327	Phf11b	0.053934	0.071364	0.0863286	0.0705422
																																									chr15	77512969	77517319	NM_001177533	Apol11a	0.0681594	0.0546663	0.0605571	0.0611276
																																									chr17	20267546	20283430	NM_001104568	Vmn2r106	0.0135637	0.0156012	0.0336837	0.0209495
																																									chr17	20208229	20232872	NM_001369232	Vmn2r105	0.0261441	0.00892857	0.0212917	0.0187881
																																									chr15	77634864	77638583	NM_001143686	Apol11b	0.0732699	0.0426919	0.052712	0.0562246
																																									chr3	132636724	132644631	NM_001270430	Gimd1	0.0536017	0.0498011	0.0886989	0.0640339
																																									chr17	20462372	20479236	NM_001104570	Vmn2r108	0.00832471	0.00708061	0.0246284	0.0133446
																																									chr8	105002852	105020410	NM_001272045	Ces2h	0.045738	0.0450841	0.0576728	0.0494983
																																									chr17	23290933	23310313	NM_001102584	Vmn2r114	0.0203275	0.0227278	0.0341844	0.0257465
																																									chr16	26504841	26524714	NM_001101640	Tmem207	0.0504752	0.0613447	0.0882485	0.0666894
																																									chr3	64388620	64408048	NM_001104615	Vmn2r4	0.0361642	0.0549582	0.0547502	0.0486242
																																									chr5	109332380	109364481	NM_001104627	Vmn2r16	0.00809915	0.0166063	0.031477	0.0187275
																																									chr17	38643050	38644812	NM_001177586	Esp31	0	0	0	0
																																									chr7	101552775	101553802	NM_007490	Art2a	0.0277778	0.0717949	0	0.0331909
																																									chr17	35069389	35069534	NM_023463	Ly6g6c	0.05	0.232226	0.0611888	0.114472
																																									chr7	43432590	43435709	NM_177693	Lim2	0.041019	0.0636905	0.0686666	0.0577921
																																									chr15	100355209	100383791	NM_001024672	Methig1	0.0837233	0.0918694	0.115364	0.0969856
																																									chr15	40144187	40148689	NM_001256056	9330182O14Rik	0.0906363	0.108558	0.118011	0.105735
																																									chr6	123385261	123416061	NM_001104634	Vmn2r20	0.0164438	0.0154321	0.0530468	0.0283076
																																									chr7	14465158	14490971	NM_001184981	Sult2a7	0.0141152	0.0184343	0.0319423	0.0214973
																																									chr10	82488106	82490565	NM_001255990	Gm1553	0.0290365	0.0454546	0.0397291	0.0380734
																																									chr5	120628334	120632235	NM_001195094	Cfap73	0.0889732	0.110591	0.12549	0.108351
																																									chr15	34349175	34354421	NM_001256161	9430069I07Rik	0.124612	0.121478	0.16874	0.138277
																																									chr15	82616021	82618857	NM_145474	Cyp2d34	0.0257412	0.0296008	0.0472621	0.0342014
																																									chr19	10997290	11011728	NM_001251849	Ms4a18	0.0773989	0.082238	0.0778152	0.0791507
																																									chr15	82402905	82405122	NM_010005	Cyp2d10	0.0479432	0.0529993	0.0666397	0.0558607
																																									chr9	47000930	47003338	NM_001243258	Gm4791	0.0625326	0.0797198	0.102361	0.0815378
																																									chr7	84994644	85010020	NM_001033878	Vmn2r66	0.0115105	0.0106607	0.012491	0.011554
																																									chr9	122749345	122802067	NM_001199736	Topaz1	0.0637547	0.0630077	0.0787803	0.0685142
																																									chr8	70720553	70722091	NM_001195253	Gm3336	0.110384	0.0574631	0.0720664	0.0799711
																																									chr7	10900796	10902215	NM_001185173	Zscan4b	0	0	0	0
																																									chr14	34051546	34052929	NM_001251843	A630023A22Rik	0.115012	0.121474	0.172292	0.13626
																																									chr6	131488421	131491435	NM_001347484	Gm6619	0.019489	0	0.0177112	0.0124001
																																									chr9	92195227	92209698	NM_001195693	Plscr5	0.0890849	0.0487374	0.088827	0.0755497
																																									chr17	23063366	23077425	NM_001384262	Vmn2r-ps130	0.0267096	0.0526316	0.0383928	0.0392447
																																									chr7	85136239	85153902	NM_001102579	Vmn2r67	0.0170798	0.00107759	0.0446464	0.0209346
																																									chr14	5052710	5057878	NM_175393	4930555G01Rik	0.012987	0.0555556	0.00505051	0.024531
																																									chr8	19731745	19752236	NM_001039553	4930467E23Rik	0.0205843	0.0184676	0.0297833	0.0229451
																																									chr9	99229467	99234347	NM_001244762	Faiml	0.0910642	0.0732391	0.0807988	0.0817007
																																									chr5	146483993	146484525	NM_001243104	Gm6408	0.097436	0.09	0.0795454	0.0889938
																																									chr7	12615232	12638092	NM_001384946	Vmn2r54	0.0147174	0.0175962	0.0233677	0.0185604
																																									chr7	7463968	7477973	NM_001105063	Vmn2r32	0.00265252	0	0.00531632	0.00265628
																																									chr5	146168153	146168693	NM_001378677	Gm6309	0.0509259	0.0215278	0.0194444	0.0306327
																																									chr19	9849615	9852046	NM_001378410	Scgb2a2	0.0290344	0.0798611	0.0708334	0.0599096
																																									chr17	55959401	55959401	NR_108021	Gm16712	0	0	0	0
																																									chr18	61665538	61665538	NR_045402	Carmn	0.0909091	0.105263	0	0.0653907
																																									chr10	22114131	22147012	NM_001254744	E030030I06Rik	0.0420509	0.052207	0.0636463	0.0526347
																																									chr1	135108623	135125072	NM_007955	Ptprv	0.0852445	0.0775522	0.111011	0.0912692
																																									chr4	129684571	129684571	NR_105983	Mir7016	0	0	0	0
																																									chr2	181993225	182001087	NM_001205282	Gm14496	0.0416876	0.0241379	0.0429699	0.0362652
																																									chr16	22532184	22532184	NR_106170	Mir8095	0.25	0.210526	0	0.153509
																																									chr9	96486435	96519365	NM_001370882	Gm28729	0.0809076	0.0761896	0.0716308	0.0762427
																																									chr1	79224511	79224511	NR_151519	Gm29536	0	0	0	0
																																									chr16	93458872	93458872	NR_040494	1700029J03Rik	0.1	0	0.153846	0.0846153
																																									chr9	88723433	88729719	NM_007536	Bcl2a1d	0.0523668	0.05625	0.273593	0.127403
																																									chr19	11380752	11392790	NM_001310331	Ms4a4a	0.0587959	0.0594321	0.0796451	0.0659577
																																									chr11	105996674	106005443	NM_001101453	Ace3	0.106351	0.10296	0.128862	0.112724
																																									chr1	127774054	127774054	NR_045298	2900009J06Rik	0	0	0	0
																																									chr1	170279375	170284680	NM_012009	Sh2d1b1	0.0792998	0.0893293	0.145059	0.104563
																																									chr1	177810549	177962233	NM_001368823	Catspere1	0.0448971	0.054875	0.0666016	0.0554579
																																									chr3	52776654	52776654	NR_038079	Gm2447	0.153846	0	0.1	0.0846153
																																									chr5	146157980	146158510	NM_001374726	Gm5565	0.0166667	0.137762	0.030303	0.0615774
																																									chr5	25937775	25940306	NM_001378637	Gm21663	0	0	0	0
																																									chr5	105217304	105234134	NM_001039646	Gbp10	0.0349563	0.0301115	0.0655648	0.0435442
																																									chr3	157534090	157534090	NR_152231	4930592C13Rik	0	0	0	0
																																									chr6	143153931	143153931	NR_153819	Gm31108	0	0.111111	0.434783	0.181965
																																									chr7	79273029	79273029	NR_169073	Gm31510	0	0.0263158	0	0.00877193
																																									chr7	43511189	43514804	NM_001378448	Gm2511	0.186507	0.124481	0.117834	0.142941
																																									chr13	76202005	76269747	NM_001370926	Fam81b	0.0385965	0.0419268	0.053997	0.0448401
																																									chr7	120814364	120831193	NM_001370881	Gm5737	0.0752957	0.0814349	0.0840324	0.0802544
																																									chr9	18495517	18672530	NM_001378248	Muc16	0.0258492	0.0229183	0.0430691	0.0306122
																																									chr14	7959366	7960636	NM_001371278	Gm45521	0.135398	0.149659	0.167741	0.150932
																																									chr5	138343968	138348418	NM_001378438	Pvrig	0.0862861	0.0929837	0.0519039	0.0770579
																																									chr8	110057176	110057176	NR_131069	8030455M16Rik	0.1	0	0.5	0.2
																																									chr9	21321114	21321114	NR_166671	Gm39302	0	0	0	0
																																									chr10	51482719	51485760	NM_008147	Lilr4b	0.0109375	0.0159722	0.048225	0.0250449
																																									chr12	80517954	80517954	NR_045490	2310002D06Rik	0.037037	0.117647	0.294118	0.149601
																																									chr12	24213911	24250181	NM_001384261	Gm21297	0.0338624	0.0387001	0.0452381	0.0392669
																																									chr13	34113272	34113272	NR_046184	4930447K03Rik	0.142857	0.0526316	0.142857	0.112782
																																									chr10	80610843	80614783	NM_019575	Scamp4	0.0952225	0.106608	0.115912	0.105914
																																									chr14	33988515	34012998	NM_001374165	Gm30083	0.144986	0.130218	0.151234	0.142146
																																									chr15	99074669	99074669	NR_155351	Gm34284	0	0	0	0
																																									chr17	14964244	14976657	NM_001123368	Gm3417	0.150414	0.0703782	0.193264	0.138019
																																									chr16	92328848	92330576	NM_001370888	Smim34	0.0864942	0.103725	0.0979839	0.0960678
																																									chr17	70971805	70971805	NR_168105	Gm41611	0	0.166667	0.2	0.122222
																																									chr1	30943205	30944142	NM_011200	Ptp4a1	0.209267	0.132161	0.194515	0.178648
																																									chr19	6096682	6098084	NM_001362427	Gm550	0.0891005	0.109091	0.0888889	0.0956935
																																									chr18	84797653	84834716	NM_001370919	Gm17266	0.0859367	0.0769297	0.139499	0.100789
																																									chr18	40733873	40733873	NR_166700	Gm31205	0	0.0666667	0.047619	0.0380952
																																									chr11	108397343	108414295	NM_013475	Apoh	0.112311	0.112412	0.123588	0.116104
																																									chr11	103776268	103812760	NM_009521	Wnt3	0.0952246	0.0967138	0.107545	0.0998278
																																									chr6	127075029	127080478	NM_022657	Fgf23	0.0283554	0.0219745	0.030962	0.0270973
																																									chr7	143007918	143018739	NM_020286	Tspan32	0.136064	0.15057	0.146649	0.144428
																																									chr10	31332840	31443730	NM_009413	Tpd52l1	0.060256	0.0601408	0.077059	0.0658186
																																									chr11	59970817	60029805	NM_008819	Pemt	0.105353	0.115543	0.124925	0.115274
																																									chr8	106605494	106668615	NM_009864	Cdh1	0.0871034	0.0958848	0.107849	0.0969456
																																									chr11	70226026	70227159	NM_007528	Bcl6b	0.054595	0.0482033	0.0629261	0.0552414
																																									chr11	70169943	70170574	NM_010796	Clec10a	0.155	0.0705456	0.124725	0.116757
																																									chr11	70242384	70253272	NM_007440	Alox12	0.0567292	0.0524874	0.0514184	0.053545
																																									chr2	152630095	152634717	NM_009047	Rem1	0.0779144	0.0829115	0.0765578	0.0791279
																																									chr11	6635612	6636622	NM_011709	Wap	0.131848	0.0807215	0.11503	0.1092
																																									chr16	97566139	97597269	NM_015775	Tmprss2	0.0590485	0.0567857	0.0741423	0.0633255
																																									chr4	129548797	129556185	NM_010693	Lck	0.0685038	0.0934151	0.0848462	0.0822551
																																									chr3	105906799	105907895	NM_009631	Adora3	0.0961734	0.142311	0.0748875	0.104457
																																									chr11	77517198	77518841	NM_026185	Abhd15	0.0796285	0.0744573	0.078495	0.0775269
																																									chr10	78030243	78041523	NM_009646	Aire	0.0635499	0.0770347	0.0722118	0.0709321
																																									chr8	123143030	123155580	NM_020564	Sult5a1	0.122311	0.11744	0.118412	0.119388
																																									chr1	161781575	161786285	NM_010177	Fasl	0.068659	0.0324779	0.0471309	0.0494226
																																									chr2	27167515	27182800	NM_138942	Dbh	0.125324	0.117048	0.133801	0.125391
																																									chr11	106377806	106380484	NM_010494	Icam2	0.0678587	0.0569571	0.074751	0.0665223
																																									chr15	99084753	99085728	NM_001024702	C1ql4	0.0192308	0.0719849	0	0.0304052
																																									chr5	120801033	120806763	NM_033541	Oas1c	0.0790844	0.0931278	0.0927449	0.0883191
																																									chr12	31449098	31473495	NM_021353	Slc26a3	0.0564388	0.0574567	0.0680095	0.060635
																																									chr17	56307097	56322502	NM_010931	Uhrf1	0.0747662	0.0812089	0.108391	0.0881222
																																									chr7	31099034	31112690	NM_008281	Hpn	0.108647	0.103477	0.120046	0.110723
																																									chr15	102216159	102225598	NM_013566	Itgb7	0.120055	0.112896	0.120328	0.11776
																																									chr4	129289738	129308052	NM_023485	Sync	0.123357	0.127302	0.151235	0.133965
																																									chr9	22101355	22108231	NM_009922	Cnn1	0.0934206	0.099352	0.0913503	0.0947076
																																									chr11	97098771	97113137	NM_019507	Tbx21	0.0838481	0.084538	0.088775	0.0857204
																																									chr11	101878606	101892005	NM_010791	Meox1	0.174899	0.182728	0.182101	0.179909
																																									chr11	95122321	95123756	NM_010055	Dlx3	0.138515	0.11386	0.149945	0.134106
																																									chr6	128367704	128373966	NM_008021	Foxm1	0.115231	0.0737744	0.102616	0.0972069
																																									chr11	100444030	100456946	NM_025727	Klhl10	0.1229	0.132956	0.164357	0.140071
																																									chr11	69851601	69855074	NM_031880	Tnk1	0.179801	0.188612	0.212953	0.193789
																																									chr11	69881624	69893338	NM_153788	Acap1	0.0606404	0.0634893	0.0953025	0.0731441
																																									chr10	75774812	75778958	NM_133994	Gstt3	0.0193781	0.027859	0.0767932	0.0413434
																																									chr8	109993484	109998889	NM_146214	Tat	0.0631584	0.0757628	0.0876053	0.0755088
																																									chr5	136970106	136974916	NM_021719	Cldn15	0.0880179	0.0833411	0.0816324	0.0843305
																																									chr7	16455834	16473628	NM_008718	Npas1	0.0855802	0.0961988	0.107993	0.0965907
																																									chr12	84784249	84874231	NM_013589	Ltbp2	0.0840045	0.0887114	0.0956389	0.0894516
																																									chr17	31946602	32032492	NM_028902	Hsf2bp	0.135543	0.130988	0.151081	0.139204
																																									chr2	91037796	91045518	NM_009023	Rapsn	0.114177	0.127892	0.130727	0.124265
																																									chr2	91098948	91115394	NM_011355	Spi1	0.0677167	0.0723212	0.0699629	0.0700003
																																									chr17	28209842	28228289	NM_027185	Def6	0.104003	0.102438	0.10724	0.10456
																																									chr14	55620602	55625361	NM_020002	Rec8	0.0746296	0.0809078	0.0802492	0.0785955
																																									chr17	24735308	24736056	NM_025425	Rpl3l	0.132293	0.158157	0.0278846	0.106111
																																									chr12	40060499	40132108	NM_009132	Scin	0.079085	0.0727984	0.110196	0.0873597
																																									chr7	25689868	25704942	NM_011577	Tgfb1	0.0674529	0.0760908	0.0894772	0.0776736
																																									chr17	57066110	57076406	NM_153551	Dennd1c	0.0748935	0.095794	0.10377	0.0914857
																																									chr11	34049353	34090687	NM_010696	Lcp2	0.0531016	0.067745	0.0822941	0.0677136
																																									chr17	46725799	46727151	NM_010321	Gnmt	0.12809	0.10057	0.103412	0.11069
																																									chr16	38396450	38430876	NM_134102	Pla1a	0.0880363	0.0929717	0.112512	0.0978399
																																									chr7	19606552	19627242	NM_009046	Relb	0.0610168	0.067455	0.0713287	0.0666002
																																									chr1	135254265	135255774	NM_007921	Elf3	0.111905	0.0812692	0.0700342	0.0877361
																																									chr7	44991403	44994984	NM_029410	Bcl2l12	0.0834401	0.0900348	0.0884077	0.0872942
																																									chr17	55954861	55956777	NM_015766	Ebi3	0.0666655	0.05747	0.0778179	0.0673178
																																									chr10	58602861	58628114	NM_010100	Edar	0.0958258	0.0935747	0.110397	0.0999324
																																									chr7	45729999	45757453	NM_017465	Sult2b1	0.09971	0.0884927	0.105385	0.0978627
																																									chr2	153110692	153151149	NM_010407	Hck	0.0755191	0.0718678	0.0948019	0.0807296
																																									chr9	21295831	21310248	NM_009678	Ap1m2	0.092717	0.0772682	0.112002	0.0939955
																																									chr10	80519868	80534804	NM_026094	Atp8b3	0.0772846	0.0882704	0.0880707	0.0845419
																																									chr7	24899521	24901544	NM_007655	Cd79a	0.232869	0.204333	0.247414	0.228205
																																									chr7	28293920	28299746	NM_007866	Dll3	0.084724	0.0681407	0.0774952	0.0767866
																																									chr6	55091277	55130841	NM_009953	Crhr2	0.0671363	0.0704704	0.0799264	0.072511
																																									chr19	46667324	46670843	NM_007809	Cyp17a1	0.0823535	0.105642	0.112264	0.100087
																																									chr19	44759393	44836027	NM_011037	Pax2	0.0868292	0.0924442	0.102907	0.09406
																																									chr7	4773566	4775986	NM_008350	Il11	0.161963	0.16801	0.131396	0.15379
																																									chr7	43446147	43457740	NM_026695	Etfb	0.124408	0.121233	0.142558	0.129399
																																									chr6	55378384	55388294	NM_001003685	Ghrhr	0.0636579	0.0948785	0.0808396	0.079792
																																									chr1	171589059	171605323	NM_008534	Ly9	0.0482326	0.0816084	0.0610001	0.0636137
																																									chr17	57360725	57483120	NM_010130	Adgre1	0.0193776	0.0281191	0.0398585	0.0291184
																																									chr11	61655346	61671858	NM_027817	Grap	0.109406	0.127687	0.126543	0.121212
																																									chr17	28771409	28778510	NM_011950	Mapk13	0.0982889	0.0863783	0.0990237	0.0945636
																																									chr10	81199360	81199976	NM_027120	Nmrk2	0.0910704	0.0572532	0.0426923	0.063672
																																									chr5	38351082	38481364	NM_145559	Slc2a9	0.0813133	0.0881763	0.101879	0.0904563
																																									chr9	53410061	53432563	NM_029247	4930550C14Rik	0.0808325	0.0892829	0.0994268	0.0898474
																																									chr14	99300994	99313329	NM_009769	Klf5	0.0693483	0.0608144	0.114031	0.0813979
																																									chr5	135108922	135137360	NM_021455	Mlxipl	0.0657031	0.0760205	0.0742939	0.0720058
																																									chr8	83957828	83969340	NM_024184	Asf1b	0.0829161	0.0904928	0.118683	0.097364
																																									chr3	153857442	153903984	NM_031870	Msh4	0.0677316	0.0954144	0.0976949	0.086947
																																									chr7	30714250	30725184	NM_018731	Atp4a	0.0564509	0.0739235	0.0507626	0.060379
																																									chr1	171216348	171218718	NM_009803	Nr1i3	0.0691343	0.094888	0.0934728	0.0858317
																																									chr11	21996239	21997476	NM_011023	Otx1	0.0112258	0.00952749	0.0155154	0.0120896
																																									chr11	73092617	73147140	NM_008399	Itgae	0.0847052	0.0848854	0.103603	0.0910647
																																									chr5	136059403	136064171	NM_027158	Upk3bl	0.0873479	0.105435	0.109211	0.100664
																																									chr4	141370302	141383647	NM_001085513	Fam131c	0.0855923	0.101748	0.0846523	0.0906642
																																									chr4	141423784	141424058	NM_013868	Hspb7	0	0.0841751	0.127778	0.070651
																																									chr9	21959058	21961431	NM_010149	Epor	0.0642821	0.0434113	0.0597309	0.0558081
																																									chr7	30603597	30610467	NM_026815	Upk1a	0.0787108	0.0783295	0.0943935	0.0838113
																																									chr10	75591709	75614882	NM_011820	Ggt5	0.0842825	0.0861121	0.0909954	0.08713
																																									chr10	75576235	75586027	NM_008116	Ggt1	0.100155	0.0888961	0.11932	0.102791
																																									chr15	79032933	79037294	NM_013847	Gcat	0.0989099	0.086159	0.103064	0.0960442
																																									chr4	118432962	118435121	NM_023223	Cdc20	0.0909923	0.119849	0.144601	0.118481
																																									chr8	122424877	122430867	NM_007806	Cyba	0.108133	0.0908779	0.116242	0.105085
																																									chr14	30929509	30941266	NM_008406	Itih1	0.0814091	0.0764651	0.0998379	0.085904
																																									chr11	102350286	102359395	NM_011403	Slc4a1	0.0972409	0.10179	0.114887	0.104639
																																									chr13	24752068	24758210	NM_020567	Gmnn	0.0566572	0.0350916	0.0934132	0.0617206
																																									chr10	127050280	127052144	NM_010009	Cyp27b1	0.0606597	0.0590024	0.0917442	0.0704687
																																									chr11	99478196	99491064	NM_033373	Krt23	0.0631015	0.0735613	0.0883946	0.0750192
																																									chr1	172223797	172256034	NM_013734	Atp1a4	0.110535	0.123449	0.125393	0.119792
																																									chr3	103133537	103167802	NM_177857	Dennd2c	0.0618112	0.0700798	0.0751433	0.0690114
																																									chr14	55652348	55652448	NM_027673	Tssk4	0.208599	0.0633345	0.152415	0.14145
																																									chr8	70495276	70503834	NM_018827	Crlf1	0.0522812	0.0596653	0.0562121	0.0560529
																																									chr7	44360185	44372389	NM_027049	1700008O03Rik	0.0620505	0.0640677	0.0638381	0.0633188
																																									chr1	43123513	43151231	NM_010212	Fhl2	0.0883448	0.0832711	0.102761	0.091459
																																									chr7	44527958	44530053	NM_019866	Spib	0.0692082	0.0541307	0.0844654	0.0692681
																																									chr3	88542242	88546075	NM_016899	Rab25	0.128	0.150294	0.136887	0.138394
																																									chr10	74957541	75030573	NM_027730	Rsph14	0.213785	0.196377	0.218597	0.209586
																																									chr10	75815063	75820423	NM_029472	Gstt4	0.0875361	0.0866799	0.0946968	0.0896376
																																									chr16	18581992	18584939	NM_011532	Tbx1	0.0227769	0.0210231	0.0200346	0.0212782
																																									chr19	34670630	34688753	NM_172838	Slc16a12	0.0491183	0.0782974	0.105007	0.0774742
																																									chr7	46243028	46310169	NM_013624	Otog	0.0861769	0.0932426	0.104514	0.0946444
																																									chr7	143109358	143426125	NM_008434	Kcnq1	0.115073	0.118978	0.126749	0.120267
																																									chr2	32732993	32738760	NM_027529	6330409D20Rik	0.150706	0.168249	0.153541	0.157499
																																									chr11	116765730	116773402	NM_011371	St6galnac1	0.0946329	0.111675	0.0954773	0.100595
																																									chr10	59405770	59421584	NM_023530	Pla2g12b	0.0890917	0.102157	0.116557	0.102602
																																									chr10	59423938	59439683	NM_010959	Oit3	0.0845553	0.10075	0.109313	0.0982062
																																									chr7	31032968	31039457	NM_008761	Fxyd5	0.0957348	0.0886079	0.140641	0.108328
																																									chr11	61344301	61376047	NM_026183	Slc47a1	0.122511	0.129571	0.130904	0.127662
																																									chr3	105997130	105999387	NM_029604	Pifo	0.102173	0.165177	0.167966	0.145105
																																									chr11	61142834	61147642	NM_021349	Tnfrsf13b	0.0796895	0.0816573	0.0790607	0.0801358
																																									chr17	50281248	50291409	NM_010021	Dazl	0.0450717	0.0595733	0.105954	0.0701995
																																									chr15	77389003	77394242	NM_029419	Apol7a	0.074809	0.0918757	0.0809105	0.0825317
																																									chr9	119148337	119154994	NM_146230	Acaa1b	0.131258	0.15875	0.162977	0.150995
																																									chr7	143639257	143647631	NM_023680	Tnfrsf22	0.0314495	0.030293	0.0856129	0.0491184
																																									chr11	101989113	101991512	NM_029287	Cfap97d1	0.147017	0.138962	0.246709	0.177563
																																									chr7	83775969	83792810	NM_029335	Cfap161	0.054696	0.0574258	0.0727009	0.0616075
																																									chr7	19471484	19495248	NM_001370800	Exoc3l2	0.0649754	0.0636694	0.0626751	0.0637733
																																									chr7	19579381	19580559	NM_022409	Zfp296	0.0989699	0.112777	0.105945	0.105897
																																									chr17	56112028	56115126	NM_025874	Plin5	0.0895604	0.101133	0.149051	0.113248
																																									chr17	57032995	57039591	NM_175333	Slc25a41	0.107748	0.0980511	0.103469	0.103089
																																									chr12	113077280	113088893	NM_029381	Tex22	0.0816872	0.0887291	0.0930051	0.0878071
																																									chr18	34544368	34547648	NM_009290	Wnt8a	0.0444672	0.0711912	0.0805291	0.0653958
																																									chr5	7977440	7980558	NM_054098	Steap4	0.0464405	0.047365	0.0359173	0.0432409
																																									chr8	111312024	111331752	NM_029005	Mlkl	0.0718044	0.0638409	0.0808701	0.0721718
																																									chr7	44253086	44255204	NM_001195034	Acp4	0.162182	0.16538	0.134057	0.153873
																																									chr2	156019259	156050947	NM_001136556	Fer1l4	0.0794987	0.0718539	0.0870767	0.0794764
																																									chr7	43495628	43502222	NM_028737	4931406B18Rik	0.0526848	0.0510082	0.0623201	0.0553377
																																									chr11	95963499	96003633	NM_009951	Igf2bp1	0.0932962	0.102354	0.124295	0.106648
																																									chr11	95866070	95912830	NM_008081	B4galnt2	0.0825707	0.0815513	0.084297	0.0828063
																																									chr11	119319105	119344741	NM_130886	Card14	0.0766796	0.0951151	0.0974888	0.0897612
																																									chr9	71217846	71293678	NM_009022	Aldh1a2	0.0680088	0.0809684	0.0781112	0.0756961
																																									chr15	36505380	36553513	NM_025712	Snx31	0.100323	0.12013	0.122805	0.114419
																																									chr5	122103026	122106769	NM_010861	Myl2	0.11038	0.137402	0.0997768	0.115853
																																									chr4	44531505	44708408	NM_008782	Pax5	0.111329	0.112516	0.118573	0.11414
																																									chr11	96027375	96030716	NM_008119	Gip	0.0834694	0.0439491	0.0988695	0.0754293
																																									chr5	3659524	3679160	NM_029141	Tmbim7	0.0866591	0.0679708	0.0891544	0.0812614
																																									chr11	70614972	70617175	NM_009603	Chrne	0.0619676	0.0722199	0.062961	0.0657162
																																									chr7	19852302	19859151	NM_001033419	Ceacam16	0.058917	0.0771067	0.0878341	0.0746193
																																									chr14	68607454	68653690	NM_010082	Adam28	0.0449866	0.0715484	0.058998	0.058511
																																									chr15	65876297	65907005	NM_010953	Oc90	0.0809663	0.0909508	0.104268	0.0920617
																																									chr6	88201560	88205494	NM_008090	Gata2	0.0151215	0.0139391	0.0220288	0.0170298
																																									chr2	25397972	25400973	NM_009849	Entpd2	0.0432341	0.0708462	0.0672091	0.0604298
																																									chr7	66392688	66425412	NM_053080	Aldh1a3	0.10442	0.108737	0.113049	0.108735
																																									chr1	171919707	171942592	NM_030710	Slamf6	0.0517721	0.0791406	0.0752432	0.0687186
																																									chr1	171769226	171799623	NM_013730	Slamf1	0.0607553	0.0641757	0.0721459	0.0656923
																																									chr15	88987573	89054606	NM_031260	Mov10l1	0.0708942	0.0738011	0.0880365	0.0775773
																																									chr17	34613537	34613537	NM_152922	Egfl8	0	0.142857	0	0.047619
																																									chr5	5736415	5740909	NM_027399	Steap1	0.0640178	0.0469162	0.0927022	0.0678788
																																									chr3	87251376	87261475	NM_030707	Fcrls	0.0791217	0.0704354	0.0750491	0.0748688
																																									chr3	96284275	96291962	NM_010186	Fcgr1	0.0765975	0.109128	0.111851	0.0991919
																																									chr7	98841107	98853287	NM_009519	Wnt11	0.112922	0.112884	0.123817	0.116541
																																									chr1	177735496	177753028	NM_027077	1700016C15Rik	0.084703	0.0759748	0.0678079	0.0761619
																																									chr1	193222010	193240262	NM_008288	Hsd11b1	0.0801418	0.101497	0.124787	0.102142
																																									chr17	37272261	37273729	NM_013819	H2-M3	0.0760381	0.0222222	0.0841751	0.0608118
																																									chr19	29374467	29385412	NM_021893	Cd274	0.0594548	0.0824561	0.107949	0.0832866
																																									chr15	83543299	83544225	NM_007546	Bik	0.120894	0.10639	0.100119	0.109134
																																									chr2	164405296	164414643	NM_009036	Rbpjl	0.0702721	0.0700991	0.0846285	0.0749999
																																									chr11	98553273	98558304	NM_027061	Zpbp2	0.074071	0.0979724	0.0924384	0.0881606
																																									chr11	98668060	98676416	NM_021347	Gsdma	0.070165	0.0987748	0.100668	0.0898694
																																									chr11	118445695	118448351	NM_019959	C1qtnf1	0.0602157	0.0589282	0.101118	0.0734205
																																									chr11	98910251	98921205	NM_011799	Cdc6	0.163812	0.160745	0.152861	0.159139
																																									chr2	165057707	165070913	NM_011611	Cd40	0.108059	0.105709	0.126592	0.113453
																																									chr11	117851350	117855308	NM_009689	Birc5	0.0429516	0.0791074	0.0679609	0.06334
																																									chr11	117827949	117838525	NM_027827	Afmid	0.13344	0.136719	0.17939	0.14985
																																									chr2	164471036	164471650	NM_001271575	Trp53tg5	0.13787	0.0592714	0.0884755	0.0952055
																																									chr2	164564725	164565937	NM_026323	Wfdc2	0.175344	0.207001	0.179166	0.18717
																																									chr2	163338618	163395526	NM_021566	Jph2	0.0893536	0.0939925	0.0950024	0.0927828
																																									chr2	162994964	163013074	NM_013731	Sgk2	0.060965	0.0755611	0.0774972	0.0713411
																																									chr2	163549304	163570091	NM_008261	Hnf4a	0.0933926	0.0854906	0.108881	0.0959214
																																									chr15	79258576	79283388	NM_177580	Baiap2l2	0.0728565	0.0767635	0.0855148	0.0783782
																																									chr10	128569367	128587501	NM_010153	Erbb3	0.10199	0.0941682	0.125213	0.107124
																																									chr11	53435405	53437544	NM_008110	Gdf9	0.0455116	0.0231358	0.0509444	0.039864
																																									chr11	95832712	95840146	NM_025659	Abi3	0.128123	0.137876	0.154197	0.140065
																																									chr11	97771576	97773858	NM_028156	1700001P01Rik	0.0447684	0.0430505	0.068231	0.0520166
																																									chr11	69943368	69945981	NM_009204	Slc2a4	0.0570684	0.0544891	0.0732078	0.0615884
																																									chr11	69897488	69898751	NM_027419	2810408A11Rik	0.208768	0.211846	0.156144	0.192253
																																									chr11	11702218	11769581	NM_009578	Ikzf1	0.0574373	0.0647692	0.0792913	0.0671659
																																									chr6	42587481	42595276	NM_203396	Tcaf3	0.0681307	0.0914239	0.107631	0.0890619
																																									chr11	82913679	82942751	NM_178680	Unc45b	0.0338083	0.0360819	0.0474305	0.0391069
																																									chr15	77015925	77020583	NM_013593	Mb	0.116958	0.107323	0.136577	0.120286
																																									chr11	70507330	70510856	NM_029360	Tm4sf5	0.0638997	0.0441729	0.068953	0.0590085
																																									chr11	70344542	70350005	NM_009660	Alox15	0.0539026	0.0513663	0.0736588	0.0596426
																																									chr11	83588824	83590941	NM_009139	Ccl6	0.065829	0.109966	0.232905	0.136233
																																									chr11	83214673	83215101	NM_011409	Slfn3	0.00877193	0.079365	0.0464743	0.0448704
																																									chr11	61214231	61218228	NM_007436	Aldh3a1	0.0840091	0.0855108	0.0974838	0.0890012
																																									chr5	135747766	135768358	NM_029659	Styxl1	0.0792673	0.0800429	0.098974	0.0860947
																																									chr11	98452770	98455005	NM_010346	Grb7	0.0722238	0.0847325	0.0918744	0.0829436
																																									chr17	24700342	24700355	NM_027988	Noxo1	0.0555556	0.0434783	0.0952381	0.0647573
																																									chr11	101332939	101337666	NM_009675	Aoc3	0.0480708	0.0764329	0.0870739	0.0705259
																																									chr6	5485448	5494162	NM_013743	Pdk4	0.0557586	0.0733912	0.0795835	0.0695777
																																									chr10	4511871	4561111	NM_001195672	Ccdc170	0.0736144	0.0710778	0.0919841	0.0788921
																																									chr10	33085723	33474518	NM_029726	Trdn	0.0336727	0.0349906	0.0475002	0.0387212
																																									chr10	10546301	10556088	NM_026405	Rab32	0.0554272	0.0871801	0.0742523	0.0722865
																																									chr10	57787008	57788173	NM_021272	Fabp7	0.186054	0.0952381	0.416667	0.232653
																																									chr10	29454129	29533328	NM_028351	Rspo3	0.0630823	0.0657646	0.0801084	0.0696518
																																									chr10	52046015	52192956	NM_011282	Ros1	0.0491514	0.0491205	0.0661107	0.0547942
																																									chr10	97485362	97517655	NM_007833	Dcn	0.0381512	0.0564112	0.081582	0.0587148
																																									chr10	69338497	69348132	NM_007659	Cdk1	0.156067	0.18255	0.164971	0.167863
																																									chr10	68431248	68539857	NM_028491	Cabcoco1	0.0967729	0.103245	0.118328	0.106115
																																									chr10	24773901	24834093	NM_134005	Enpp3	0.0764241	0.0812756	0.0978264	0.0851754
																																									chr10	20349910	20360540	NM_027930	Mtfr2	0.0679056	0.0653265	0.0990087	0.0774136
																																									chr10	93847689	93857928	NM_001206851	Usp44	0.0818824	0.0922391	0.106957	0.093693
																																									chr10	88324740	88354922	NM_027878	Dram1	0.0778552	0.0893642	0.0954474	0.0875556
																																									chr10	62494865	62505714	NM_011157	Srgn	0.0589451	0.0767554	0.0808297	0.0721767
																																									chr10	62254817	62265267	NM_009314	Tacr2	0.109285	0.123278	0.118107	0.11689
																																									chr10	61597491	61626385	NM_001177511	Npffr1	0.0703001	0.0758799	0.0863713	0.0775171
																																									chr11	33966700	33970364	NM_031169	Kcnmb1	0.0646248	0.0682812	0.116578	0.0831614
																																									chr10	75328028	75333936	NM_009630	Adora2a	0.0812315	0.0744593	0.102465	0.0860518
																																									chr11	11815227	11878642	NM_016672	Ddc	0.129862	0.132325	0.135552	0.13258
																																									chr10	110748331	110784838	NM_178609	E2f7	0.0753275	0.0808209	0.0851143	0.0804209
																																									chr10	76058687	76108936	NM_023219	Slc5a4b	0.0659748	0.0613295	0.0899598	0.0724213
																																									chr10	120142714	120199459	NM_028679	Irak3	0.0691624	0.074077	0.0880783	0.0771059
																																									chr9	106155240	106155865	NM_174846	Glyctk	0.131402	0.127939	0.106941	0.122094
																																									chr11	40702838	40731359	NM_013552	Hmmr	0.0505619	0.0405377	0.078723	0.0566075
																																									chr11	53983609	54025976	NM_019687	Slc22a4	0.100728	0.100102	0.119282	0.106704
																																									chr11	49796236	49837765	NM_013529	Gfpt2	0.0936311	0.103466	0.111948	0.103015
																																									chr11	53632064	53632634	NM_008355	Il13	0.104752	0.0921543	0.105733	0.10088
																																									chr11	46327456	46387410	NM_010583	Itk	0.0769384	0.0856583	0.101127	0.0879079
																																									chr11	46150145	46164276	NM_172524	Nipal4	0.0675478	0.067848	0.0904646	0.0752868
																																									chr11	4346561	4433052	NM_029458	Hormad2	0.0813194	0.083122	0.105891	0.0901109
																																									chr11	7199958	7202017	NM_008341	Igfbp1	0.0691586	0.0715672	0.0670733	0.0692664
																																									chr11	3888159	3893087	NM_026150	4921536K21Rik	0.0616127	0.0724483	0.100064	0.0780417
																																									chr11	6211457	6228123	NM_207242	Npc1l1	0.0624239	0.0611384	0.0758085	0.0664569
																																									chr11	29555585	29578231	NM_028504	Clhc1	0.0627982	0.0521107	0.106516	0.0738083
																																									chr12	36208535	36210691	NM_027699	Lrrc72	0.0571789	0.0391304	0.0520141	0.0494412
																																									chr12	32176577	32203986	NM_020272	Pik3cg	0.0699541	0.0806512	0.109125	0.0865769
																																									chr12	35997516	36003901	NM_011783	Agr2	0.126677	0.135195	0.13521	0.132361
																																									chr12	16655499	16659970	NM_008747	Ntsr2	0.0652874	0.0769929	0.093509	0.0785964
																																									chr12	8773635	8791807	NM_011519	Sdc1	0.109312	0.122287	0.118972	0.116857
																																									chr12	7979778	8016550	NM_009693	Apob	0.0485993	0.0499744	0.0735385	0.0573707
																																									chr12	3960128	3960468	NM_008895	Pomc	0.0155008	0.0179178	0.0143332	0.0159173
																																									chr11	83442550	83460858	NM_080453	Mmp28	0.137405	0.116044	0.143956	0.132468
																																									chr11	82719361	82762227	NM_009839	Cct6b	0.0611659	0.0612537	0.078503	0.0669742
																																									chr11	80185916	80199093	NM_028019	Rnf135	0.0772159	0.0906246	0.0938337	0.0872247
																																									chr11	106283923	106287029	NM_029467	Tcam1	0.0930944	0.118078	0.105569	0.10558
																																									chr11	107703663	107714391	NM_007582	Cacng1	0.128272	0.12059	0.13102	0.126627
																																									chr11	116106000	116108220	NM_172570	Trim47	0.0988027	0.094248	0.0907078	0.0945861
																																									chr11	73305435	73322487	NM_023113	Aspa	0.0508096	0.0717582	0.0629752	0.0618477
																																									chr11	73001314	73014126	NM_008771	P2rx1	0.138063	0.123914	0.144373	0.13545
																																									chr11	72498391	72548208	NM_029932	Spns3	0.0905317	0.104077	0.111037	0.101882
																																									chr11	72155320	72200504	NM_028963	4933427D14Rik	0.140645	0.144007	0.16038	0.148344
																																									chr11	78924267	78959752	NM_010927	Nos2	0.0754754	0.0777595	0.078215	0.07715
																																									chr11	70235459	70235804	NM_026757	0610010K14Rik	0.0670324	0.0818122	0.0531565	0.0673337
																																									chr11	93949928	93953620	NM_008705	Nme2	0.111005	0.102604	0.148758	0.120789
																																									chr11	94343666	94390915	NM_029600	Abcc3	0.121175	0.131438	0.138269	0.130294
																																									chr11	95263699	95268572	NM_053093	Tac4	0.24141	0.223588	0.277619	0.247539
																																									chr11	70056899	70057643	NM_009714	Asgr1	0.234268	0.195717	0.135549	0.188511
																																									chr11	69185089	69195809	NM_009661	Alox8	0.0811105	0.101944	0.0935024	0.0921856
																																									chr11	68213005	68384120	NM_008744	Ntn1	0.0945014	0.103275	0.116673	0.104816
																																									chr11	67081998	67102166	NM_001099635	Myh3	0.0844627	0.0750083	0.0934053	0.0842921
																																									chr11	100140912	100143859	NM_008471	Krt19	0.112283	0.128327	0.11698	0.119197
																																									chr11	99416010	99420216	NM_010661	Krt12	0.153428	0.153067	0.158613	0.155036
																																									chr11	99280211	99283207	NM_029393	Krt24	0.161792	0.151597	0.139915	0.151101
																																									chr11	98993803	99022066	NM_011623	Top2a	0.110247	0.117227	0.116121	0.114532
																																									chr11	103198960	103206515	NM_001254724	Efcab15	0.0637491	0.0598577	0.0774673	0.0670247
																																									chr12	69189887	69196285	NM_027269	Dnaaf2	0.131703	0.156526	0.149089	0.145773
																																									chr12	69201863	69226164	NM_011133	Pole2	0.0999245	0.0954408	0.127854	0.10774
																																									chr12	87445929	87449878	NM_026958	Slirp	0.140825	0.155371	0.12769	0.141296
																																									chr12	105590229	105592680	NM_009747	Bdkrb2	0.0415265	0.0547102	0.0858154	0.060684
																																									chr12	71113444	71123102	NM_029227	Tomm20l	0.0961145	0.0926409	0.141261	0.110006
																																									chr12	81472234	81530779	NM_001309847	Gm20498	0.139153	0.138612	0.142531	0.140099
																																									chr12	117845933	117877485	NM_146040	Cdca7l	0.0808807	0.0908762	0.103242	0.0916663
																																									chr12	99719024	99881356	NM_030172	Efcab11	0.118662	0.131387	0.138075	0.129375
																																									chr12	101750741	101816750	NM_011812	Fbln5	0.0903784	0.080834	0.0996962	0.0903029
																																									chr13	4193226	4205383	NM_013778	Akr1c13	0.0457173	0.0271685	0.0547156	0.0425338
																																									chr12	84055451	84059026	NM_134246	Acot3	0.08883	0.0760182	0.0769449	0.0805977
																																									chr12	111273121	111276129	NM_033603	Amn	0.0201718	0.0178849	0.019895	0.0193172
																																									chr12	111424078	111430852	NM_028807	Exoc3l4	0.0394165	0.0353252	0.0397556	0.0381658
																																									chr12	111446943	111453562	NM_009396	Tnfaip2	0.0720381	0.0576036	0.0670961	0.0655792
																																									chr13	20796393	21023337	NM_012054	Aoah	0.0627415	0.0645485	0.0783108	0.0685336
																																									chr13	30752579	30763667	NM_013674	Irf4	0.0745052	0.0804765	0.0847829	0.0799215
																																									chr13	34628770	34650435	NM_025831	Pxdc1	0.0698348	0.0684409	0.0959514	0.0780757
																																									chr13	34910241	34913716	NM_027967	Fam217a	0.0966064	0.101486	0.19621	0.131434
																																									chr13	34946928	34958478	NM_026947	Eci3	0.0903596	0.0873901	0.0968488	0.0915328
																																									chr13	53110219	53283877	NM_013846	Ror2	0.0806271	0.101203	0.0981661	0.0933322
																																									chr13	55325782	55327667	NM_016662	Mxd3	0.196281	0.180271	0.212696	0.196416
																																									chr13	55786661	55808919	NM_029772	Catsper3	0.0732802	0.0898792	0.0859208	0.0830267
																																									chr13	73681628	73698633	NM_028878	Slc6a19	0.0494175	0.0616116	0.0580734	0.0563675
																																									chr13	73913243	73935581	NM_027182	Trip13	0.0352982	0.0357919	0.0496211	0.040237
																																									chr13	73540515	73577233	NM_010020	Slc6a3	0.0383974	0.0286265	0.0570152	0.0413464
																																									chr13	91853528	91863333	NM_198415	Ckmt2	0.0714232	0.093934	0.104191	0.0898495
																																									chr13	102695699	102706433	NM_008533	Cd180	0.126011	0.131567	0.117666	0.125082
																																									chr13	100408806	100442737	NM_008670	Naip1	0.0254967	0.0391464	0.0489007	0.037848
																																									chr13	95699063	95701558	NM_010170	F2rl2	0.0928485	0.0987708	0.0804013	0.0906735
																																									chr13	95513172	95523127	NM_007974	F2rl1	0.056597	0.0652026	0.0596615	0.060487
																																									chr13	104231585	104249519	NM_021790	Cenpk	0.0475605	0.0332863	0.0580432	0.0462967
																																									chr13	105084159	105121421	NM_025751	Nt5el	0.0633384	0.0594825	0.0764197	0.0664135
																																									chr13	114453422	114456586	NM_008046	Fst	0.0765409	0.0963844	0.136621	0.103182
																																									chr14	21733648	21740855	NM_013849	Dusp13	0.108133	0.110528	0.142436	0.120366
																																									chr14	20839078	20842450	NM_008873	Plau	0.0719202	0.0943166	0.0934872	0.0865747
																																									chr14	25870871	25886070	NM_013469	Anxa11	0.0850792	0.0946049	0.0929746	0.0908863
																																									chr14	26695445	26891634	NM_001370884	Dnah12	0.0751395	0.0695688	0.0870075	0.0772386
																																									chr14	30888528	30901704	NM_018746	Itih4	0.0555854	0.0733293	0.079786	0.0695669
																																									chr14	33607050	33639163	NM_008978	Ptpn20	0.0781118	0.0842143	0.112283	0.0915363
																																									chr14	63492706	63498304	NM_021480	Tdh	0.0478276	0.0699793	0.09775	0.0718523
																																									chr14	64106361	64113733	NM_028525	Prss52	0.127255	0.158882	0.161293	0.149144
																																									chr14	75244354	75283415	NM_019775	Cpb2	0.0789259	0.0769496	0.0950683	0.083648
																																									chr14	77906485	78001979	NM_029495	Epsti1	0.0844497	0.0877138	0.0944033	0.0888556
																																									chr14	67237134	67428122	NM_010095	Ebf2	0.0858485	0.09295	0.101983	0.0935939
																																									chr14	68498420	68531675	NM_007402	Adam7	0.0601957	0.0613308	0.0859974	0.0691746
																																									chr14	68564368	68580046	NM_021475	Adamdec1	0.048377	0.0542602	0.0906917	0.064443
																																									chr14	69849494	69851796	NM_028526	Pebp4	0.0557597	0.0507811	0.0866938	0.0644116
																																									chr14	70164615	70173305	NM_145978	Pdlim2	0.0910654	0.106051	0.121996	0.106371
																																									chr14	70636729	70639757	NM_008004	Fgf17	0.0935095	0.0935325	0.0950473	0.0940298
																																									chr14	70776437	70778073	NM_010071	Dok2	0.0615721	0.0860445	0.130398	0.0926715
																																									chr15	7813053	7834832	NM_010275	Gdnf	0.048139	0.054241	0.0517459	0.0513753
																																									chr14	55700202	55710749	NM_019984	Tgm1	0.0935753	0.0749991	0.0897046	0.086093
																																									chr14	55754435	55756292	NM_009894	Cideb	0.0679454	0.0520544	0.0771133	0.0657044
																																									chr14	55769140	55781678	NM_080435	Adcy4	0.0622957	0.0633338	0.0730893	0.0662396
																																									chr15	11002816	11027939	NM_053077	Slc45a2	0.0888701	0.0996738	0.111365	0.0999697
																																									chr9	63138870	63144913	NM_172446	Skor1	0.00363074	0.00542735	0.00458461	0.00454757
																																									chr15	28205978	28470508	NM_133365	Dnah5	0.0537912	0.0570544	0.0759616	0.0622691
																																									chr15	39784597	39855362	NM_022722	Dpys	0.0864262	0.0996851	0.112439	0.0995166
																																									chr8	4736093	4777523	NM_011369	Shcbp1	0.0453198	0.0507219	0.0611418	0.0523945
																																									chr15	45108973	45112640	NM_026200	Kcnv1	0.0368421	0.0436508	0.125227	0.0685734
																																									chr15	61987921	61989908	NM_010849	Myc	0.0448982	0.0435466	0.0492886	0.0459111
																																									chr15	56667658	56680204	NM_008216	Has2	0.0897754	0.0604995	0.0666233	0.0722994
																																									chr15	66782541	66799491	NM_009192	Sla	0.0720118	0.11287	0.101413	0.0954317
																																									chr15	85862070	85876232	NM_013882	Gtse1	0.0423608	0.0454053	0.0556356	0.0478006
																																									chr15	88914031	88952075	NM_172818	Ttll8	0.0803755	0.0833574	0.0924568	0.0853965
																																									chr15	80673916	80698990	NM_145986	Fam83f	0.159922	0.155254	0.170212	0.161796
																																									chr15	55076156	55088425	NM_183089	Dscc1	0.0690756	0.0740969	0.090632	0.0779348
																																									chr15	78901902	78912018	NM_009164	Sh3bp1	0.0940794	0.0779467	0.0787356	0.0835873
																																									chr15	78524850	78527523	NM_028331	C1qtnf6	0.0721306	0.101829	0.0932595	0.089073
																																									chr15	83867048	84052513	NM_029946	Efcab6	0.0932199	0.100573	0.112499	0.102097
																																									chr15	82790176	82792173	NM_029562	Cyp2d26	0.0607078	0.0483634	0.0866145	0.0652286
																																									chr15	97857371	97882939	NM_009504	Vdr	0.10523	0.107027	0.118782	0.110346
																																									chr15	103562883	103563031	NM_008134	Glycam1	0	0.0625	0.0384615	0.0336538
																																									chr15	75890997	75892242	NM_172607	Naprt	0.084587	0.0975246	0.0964204	0.092844
																																									chr15	75865408	75867239	NM_026960	Gsdmd	0.074632	0.10925	0.0899181	0.0912666
																																									chr15	74979913	74981059	NM_020498	Ly6i	0.0945833	0.0356536	0.0621844	0.0641404
																																									chr15	89373444	89374748	NM_138302	Tymp	0.0258268	0.0155421	0.0208042	0.0207244
																																									chr15	89570361	89574428	NM_013455	Acr	0.0652542	0.078634	0.092521	0.0788031
																																									chr16	14707973	14708296	NM_011415	Snai2	0	0.181818	0	0.060606
																																									chr16	13715453	13728411	NM_011987	Pla2g10	0.0753534	0.0709913	0.0755567	0.0739671
																																									chr16	8409528	8422652	NM_029070	Tmem114	0.0842336	0.0869775	0.105774	0.0923283
																																									chr16	31880926	31897221	NM_013900	Meltf	0.0824372	0.100289	0.108809	0.0971783
																																									chr16	38364656	38377740	NM_022318	Popdc2	0.0910259	0.0953984	0.119291	0.101905
																																									chr16	38298083	38339777	NM_001081025	Maats1	0.0647732	0.0732656	0.0865136	0.0748508
																																									chr16	38249244	38264101	NM_010936	Nr1i2	0.0747353	0.0674042	0.0897626	0.0773007
																																									chr16	37582321	37631825	NM_013547	Hgd	0.121165	0.120537	0.135821	0.125841
																																									chr16	33796526	33815869	NM_010739	Muc13	0.132502	0.146487	0.134787	0.137925
																																									chr16	36793879	36806108	NM_134111	Eaf2	0.0822585	0.0624896	0.109998	0.0849155
																																									chr16	20725407	20727076	NM_009379	Thpo	0.0291444	0.0183081	0.0360213	0.0278246
																																									chr16	78953799	79088917	NM_008941	Tmprss15	0.0501391	0.060007	0.0706302	0.0602587
																																									chr16	23452381	23518550	NM_008555	Masp1	0.0776426	0.0832982	0.0989242	0.0866217
																																									chr16	36696159	36725536	NM_134109	Ildr1	0.0768735	0.0723166	0.0930658	0.080752
																																									chr16	36606553	36663961	NM_019388	Cd86	0.0564078	0.0595004	0.0878436	0.0679173
																																									chr16	93886495	93906017	NM_028083	Chaf1b	0.0807024	0.0886779	0.0900102	0.0864635
																																									chr16	93685324	93690764	NM_173047	Cbr3	0.0689969	0.0695334	0.079375	0.0726351
																																									chr16	90719897	90725272	NM_025642	Mis18a	0.0664007	0.064913	0.0833915	0.0715684
																																									chr15	98573045	98589460	NM_001201322	4930415O20Rik	0.207625	0.204154	0.214895	0.208891
																																									chr15	100674699	100685893	NM_033612	Cela1	0.095539	0.117684	0.126645	0.113289
																																									chr15	101414473	101427665	NM_033073	Krt7	0.0887553	0.0973495	0.122294	0.1028
																																									chr15	102152633	102162947	NM_146064	Soat2	0.106063	0.103352	0.125715	0.11171
																																									chr15	102146547	102149302	NM_008344	Igfbp6	0.111459	0.0948022	0.13834	0.114867
																																									chr15	102447473	102454506	NM_144547	Amhr2	0.149573	0.142089	0.151225	0.147629
																																									chr5	95958970	95960268	NM_018866	Cxcl13	0.0218182	0.0936748	0.0642911	0.059928
																																									chr17	36284280	36284421	NM_177923	H2-M10.2	0	0	0.0909091	0.030303
																																									chr7	17205667	17211913	NM_054064	Psg29	0.0290663	0.0394122	0.0324685	0.033649
																																									chr2	121019450	121034593	NM_013513	Epb42	0.0808763	0.0626006	0.085735	0.076404
																																									chr4	130253929	130273496	NM_172702	Serinc2	0.115554	0.105238	0.115224	0.112005
																																									chr6	124866244	124877654	NM_013488	Cd4	0.170033	0.173176	0.207523	0.183578
																																									chr6	49397634	49469352	NM_029916	Stk31	0.0593341	0.0661463	0.0826609	0.0693804
																																									chr7	45515752	45522356	NM_008807	Tulp2	0.119528	0.110151	0.109589	0.113089
																																									chr11	69122473	69122994	NM_033041	Hes7	0.00190972	0.00481746	0	0.0022424
																																									chr17	8990396	9007987	NM_025851	1700010I14Rik	0.0822267	0.0804899	0.104096	0.0889376
																																									chr17	14667512	14689414	NM_011581	Thbs2	0.0526142	0.0651969	0.0616767	0.0598293
																																									chr17	43474952	43500757	NM_008585	Mep1a	0.0620226	0.0734469	0.0903415	0.0752703
																																									chr17	53398945	53461279	NM_172497	Efhb	0.0482508	0.0466285	0.0682806	0.0543866
																																									chr17	53962071	53972073	NM_018751	Sult1c1	0.0191094	0.0339929	0.0222899	0.0251307
																																									chr6	3687394	3750974	NM_007588	Calcr	0.0583287	0.066346	0.0814286	0.0687011
																																									chr17	46430950	46431384	NM_053250	Crip3	0.0992062	0.0788628	0.0681817	0.0820836
																																									chr17	47728905	47734337	NM_025973	Pgc	0.191394	0.19213	0.190415	0.191313
																																									chr17	48348555	48352024	NM_031254	Trem2	0.0737522	0.08283	0.0992283	0.0852702
																																									chr17	29321214	29327950	NM_023734	Pi16	0.112915	0.127756	0.141299	0.127323
																																									chr17	29363092	29379060	NM_013710	Fgd2	0.0912791	0.0884054	0.12105	0.100245
																																									chr17	30903876	30936432	NM_021332	Glp1r	0.0760691	0.0943312	0.104781	0.0917272
																																									chr17	31302451	31349797	NM_153062	Slc37a1	0.113214	0.119229	0.120246	0.117563
																																									chr17	71496215	71523733	NM_023294	Ndc80	0.0829871	0.0793488	0.0950695	0.0858018
																																									chr17	85685182	85685952	NM_011380	Six2	0.00656946	0.00964399	0.0126845	0.00963266
																																									chr17	88670710	88714989	NM_023630	Gtf2a1l	0.0785597	0.0806255	0.113801	0.0909954
																																									chr17	24815012	24839537	NM_029197	Meiob	0.0748815	0.0765612	0.0858378	0.0790935
																																									chr17	25473721	25476538	NM_027951	Tekt4	0.0529813	0.0616493	0.0621458	0.0589255
																																									chr17	26092028	26093452	NM_019731	Nme4	0.182689	0.0956811	0.143079	0.140483
																																									chr17	27714867	27718370	NM_013891	Spdef	0.14752	0.153887	0.167541	0.156316
																																									chr17	33557853	33607375	NM_053214	Myo1f	0.0497659	0.0493822	0.0841764	0.0611081
																																									chr17	34200398	34201266	NM_010724	Psmb8	0.105749	0.0996681	0.118077	0.107831
																																									chr18	35734504	35737577	NM_028261	Sting1	0.082269	0.0742217	0.104301	0.0869305
																																									chr18	34690533	34718220	NM_010280	Gfra3	0.104457	0.111877	0.152118	0.122817
																																									chr17	34862857	34879995	NM_013484	C2	0.0594838	0.0644348	0.08558	0.0698329
																																									chr18	32817399	32819106	NM_021367	Tslp	0.167939	0.177127	0.164356	0.169807
																																									chr17	35129109	35129723	NM_018816	Apom	0.100696	0.159763	0.209753	0.156737
																																									chr18	31933539	31957990	NM_144862	Lims2	0.073487	0.0768428	0.0995421	0.0832906
																																									chr18	38268804	38282070	NM_017378	Pcdh12	0.0803154	0.0946595	0.108681	0.094552
																																									chr18	46852191	46905356	NM_029008	Lvrn	0.0561062	0.0628977	0.0804175	0.0664738
																																									chr18	36530186	36541252	NM_172830	Slc4a9	0.0745417	0.0640611	0.0863921	0.0749983
																																									chr18	65875606	65886270	NM_175012	Grp	0.0962047	0.0955757	0.111587	0.101122
																																									chr18	67291404	67318510	NM_053261	Impa2	0.0877854	0.101924	0.106849	0.0988528
																																									chr18	67345802	67367523	NM_007702	Cidea	0.078227	0.0724185	0.0925287	0.0810581
																																									chr18	52519226	52527329	NM_010728	Lox	0.065153	0.0534345	0.0827671	0.0671182
																																									chr18	53406936	53415956	NM_008908	Ppic	0.0890191	0.0975565	0.0969741	0.0945166
																																									chr18	82393692	82404150	NM_008082	Galr1	0.064052	0.0824369	0.101826	0.0827718
																																									chr18	60805933	60812162	NM_010545	Cd74	0.0913041	0.0990034	0.0894014	0.0932363
																																									chr19	10790172	10827856	NM_009852	Cd6	0.0991909	0.102842	0.108359	0.103464
																																									chr19	11251664	11256821	NM_007641	Ms4a1	0.0538276	0.0430894	0.0514383	0.0494518
																																									chr19	11749646	11763257	NM_008118	Cblif	0.0454009	0.0294286	0.0656333	0.0468209
																																									chr19	12800666	12833354	NM_134152	Lpxn	0.0734845	0.0574188	0.0882907	0.0730646
																																									chr19	10845020	10857784	NM_023044	Slc15a3	0.166937	0.179023	0.171917	0.172626
																																									chr19	20785093	20938908	NM_028953	Tmc1	0.0732478	0.0810083	0.0960933	0.0834498
																																									chr19	34292714	34327324	NM_007987	Fas	0.0574349	0.0511603	0.0811625	0.0632526
																																									chr19	6197679	6223566	NM_001165919	Majin	0.0779275	0.0861964	0.0908564	0.0849934
																																									chr4	152118509	152119839	NM_033042	Tnfrsf25	0.0801087	0.0392282	0.0697967	0.0630445
																																									chr19	29702099	29708233	NM_029993	Mlana	0.0520425	0.0869936	0.094956	0.0779974
																																									chr19	5880654	5884991	NM_134154	Slc25a45	0.0857692	0.0921659	0.132673	0.103536
																																									chr19	3989069	3989868	NM_001302479	Acy3	0.205556	0.216793	0.0888888	0.170412
																																									chr19	5052858	5055238	NM_145495	Rin1	0.0613729	0.0464188	0.0231289	0.0436402
																																									chr19	3390949	3407110	NM_001039657	Tesmin	0.13159	0.143282	0.148243	0.141038
																																									chr19	3410094	3412112	NM_010253	Gal	0.0666999	0.117917	0.101636	0.0954178
																																									chr19	5550957	5558300	NM_019935	Ovol1	0.0811537	0.091038	0.0887013	0.0869643
																																									chr19	7598024	7604730	NM_019516	Lgals12	0.121044	0.0892892	0.104068	0.104801
																																									chr19	37436869	37439805	NM_008245	Hhex	0.0434663	0.0313385	0.0573347	0.0440465
																																									chr8	39605971	39640620	NM_031195	Msr1	0.0469439	0.0583746	0.055914	0.0537442
																																									chr19	47873769	47886189	NM_026619	Gsto2	0.120435	0.111001	0.123353	0.118263
																																									chr19	58514357	58552914	NM_029372	Ccdc172	0.0960036	0.110859	0.106681	0.104515
																																									chr19	58761788	58777481	NM_011128	Pnliprp2	0.0802044	0.0768476	0.101301	0.0861175
																																									chr7	81968342	81990290	NM_007562	Bnc1	0.0859827	0.0864074	0.10202	0.09147
																																									chr19	42038035	42045007	NM_020033	Ankrd2	0.083079	0.102013	0.115042	0.100045
																																									chr19	42047917	42070337	NM_026152	Hoga1	0.0777943	0.079879	0.096113	0.0845954
																																									chr4	140786400	140808607	NM_011060	Padi3	0.116947	0.107052	0.130363	0.118121
																																									chr4	140746123	140772180	NM_011061	Padi4	0.119677	0.112757	0.130031	0.120822
																																									chr10	127330046	127336520	NM_010296	Gli1	0.120043	0.121818	0.141294	0.127718
																																									chr10	127005384	127020563	NM_009635	Avil	0.0900441	0.0870145	0.0938908	0.0903165
																																									chr7	140777660	140785814	NM_001143765	Syce1	0.0605453	0.0920372	0.0933619	0.0819815
																																									chr7	140850354	140850796	NM_027019	Odf3	0.126984	0.0454546	0.0833335	0.0852573
																																									chr7	141210072	141212058	NM_028050	Lmntd2	0.100215	0.086716	0.0867085	0.0912132
																																									chr7	141343930	141362236	NM_133191	Eps8l2	0.0930903	0.0972466	0.116773	0.10237
																																									chr7	141438588	141441277	NM_022654	Pidd1	0.108185	0.103031	0.165008	0.125408
																																									chr2	22229635	22423370	NM_148413	Myo3a	0.0448629	0.0503177	0.0663636	0.0538481
																																									chr7	80902467	80902977	NM_026523	Nmb	0.0578703	0.125477	0.0814813	0.0882762
																																									chr7	81117538	81169612	NM_001004184	Slc28a1	0.10835	0.110679	0.124945	0.114658
																																									chr17	25834784	25835026	NM_144816	Rhbdl1	0.176607	0.242959	0.356277	0.258614
																																									chr7	76231886	77124698	NM_001199224	Agbl1	0.0528275	0.0558708	0.0729785	0.0605589
																																									chr1	16690507	16709537	NM_016923	Ly96	0.0739957	0.0891439	0.110329	0.0911562
																																									chr9	123153043	123157147	NM_011606	Clec3b	0.091325	0.107778	0.0670728	0.0887253
																																									chr13	55006170	55017423	NM_001033245	Hk3	0.118472	0.134917	0.132174	0.128521
																																									chr9	5347518	5358823	NM_009808	Casp12	0.0262921	0.0602891	0.0612934	0.0492915
																																									chr9	5300716	5306768	NM_009807	Casp1	0.0160873	0.0665256	0.045219	0.0426106
																																									chr1	5591048	5602784	NM_011011	Oprk1	0.040194	0.0315448	0.0680531	0.0465973
																																									chr1	65313595	65388810	NM_139270	Pth2r	0.0631911	0.0652065	0.0834885	0.0706287
																																									chr1	63756098	63767205	NM_001256158	4933402D24Rik	0.110694	0.103654	0.129047	0.114465
																																									chr1	63699008	63728292	NM_029696	Mdh1b	0.05246	0.0549614	0.0632648	0.0568954
																																									chr1	55300068	55361319	NM_029267	Boll	0.0415413	0.0524278	0.0636364	0.0525352
																																									chr1	60748473	60769785	NM_007642	Cd28	0.0568582	0.0664691	0.0745452	0.0659575
																																									chr1	58000097	58024799	NM_199007	Sgo2a	0.0492332	0.0446174	0.0784035	0.057418
																																									chr1	43732884	43742406	NM_024283	Ecrg4	0.0903852	0.102339	0.0997655	0.0974967
																																									chr1	40683873	40767999	NM_001033289	Slc9a2	0.058989	0.0629835	0.080611	0.0675279
																																									chr1	40442749	40446704	NM_010743	Il1rl1	0.0536939	0.0709795	0.0764163	0.0670299
																																									chr1	40104428	40125207	NM_010555	Il1r2	0.0783843	0.073177	0.105548	0.0857031
																																									chr1	74967693	75044639	NM_029342	Nhej1	0.0771631	0.0911205	0.0964056	0.0882297
																																									chr1	74794170	74803620	NM_009518	Wnt10a	0.025644	0.0361877	0.0332082	0.03168
																																									chr1	74377314	74385506	NM_013612	Slc11a1	0.121446	0.142626	0.13197	0.132014
																																									chr1	75171879	75178118	NM_023732	Abcb6	0.047564	0.0611121	0.0877643	0.0654801
																																									chr1	85652101	85709118	NM_013673	Sp100	0.0538426	0.0613757	0.0770098	0.064076
																																									chr1	86047962	86053089	NM_001144992	2810459M11Rik	0.0853746	0.0939602	0.0693114	0.082882
																																									chr1	87147986	87152989	NM_021306	Ecel1	0.0640534	0.0763363	0.077409	0.0725996
																																									chr1	87207824	87211488	NM_009604	Chrng	0.0351589	0.0402038	0.0581529	0.0445052
																																									chr1	87472338	87475438	NM_028473	Snorc	0.0525981	0.0859641	0.102692	0.0804182
																																									chr1	107599469	107607325	NM_011459	Serpinb8	0.0189944	0.0265	0.0419666	0.0291537
																																									chr18	62343051	62464524	NM_008313	Htr4	0.045852	0.0457119	0.062394	0.0513193
																																									chr1	127731485	127766345	NM_001033041	Acmsd	0.0836019	0.0951078	0.111534	0.0967479
																																									chr1	118630040	118677434	NM_023755	Tfcp2l1	0.0835983	0.099061	0.0872159	0.0899584
																																									chr1	130636205	130655297	NM_007576	C4bp	0.0646496	0.0822813	0.0727992	0.0732434
																																									chr1	130836428	130850896	NM_011082	Pigr	0.0632865	0.0574604	0.0617747	0.0608406
																																									chr1	135804612	135809733	NM_021467	Tnni1	0.137642	0.119911	0.130368	0.129307
																																									chr1	135160879	135165504	NM_134438	Gpr37l1	0.108407	0.0991608	0.095093	0.100887
																																									chr1	134969789	134973946	NM_026024	Ube2t	0.125059	0.114644	0.116808	0.118837
																																									chr1	131978940	131981728	NM_145977	Slc45a3	0.112685	0.0922942	0.12989	0.111623
																																									chr1	134140747	134151348	NM_027979	Chit1	0.102388	0.100555	0.117497	0.106813
																																									chr1	153124029	153183987	NM_008485	Lamc2	0.0986445	0.113195	0.111573	0.107804
																																									chr1	178321169	178322616	NM_025511	Cox20	0.276395	0.2714	0.283086	0.27696
																																									chr1	180948579	180974336	NM_144794	Tmem63a	0.0830082	0.0743553	0.089213	0.0821922
																																									chr1	175662890	175690536	NM_010098	Opn3	0.0786318	0.0922892	0.0907729	0.0872313
																																									chr1	172523178	172545753	NM_027972	Cfap45	0.112407	0.113974	0.134487	0.120289
																																									chr1	172477496	172478259	NM_029612	Slamf9	0.0460639	0.0729172	0.12912	0.0827005
																																									chr1	157099342	157106569	NM_028540	Tex35	0.0994954	0.0871594	0.0928883	0.093181
																																									chr1	187048408	187213285	NM_028848	Spata17	0.0946079	0.0915118	0.114733	0.100284
																																									chr1	184787714	184809129	NM_001290273	Mtarc1	0.0604553	0.078353	0.076584	0.0717974
																																									chr1	191823645	191831357	NM_010892	Nek2	0.05096	0.0838438	0.0798514	0.0715517
																																									chr2	3338209	3340771	NM_030063	Acbd7	0.0681373	0.0542022	0.0890601	0.0704665
																																									chr1	170961013	170974003	NM_010187	Fcgr2b	0.0479762	0.0357777	0.070607	0.0514536
																																									chr2	5139933	5229188	NM_028804	Ccdc3	0.0958301	0.100269	0.125374	0.107158
																																									chr1	162641263	162649201	NM_010865	Myoc	0.0789333	0.0818209	0.09328	0.0846781
																																									chr2	14231512	14331175	NM_008625	Mrc1	0.0568649	0.0640216	0.0737228	0.0648698
																																									chr2	38694016	38708757	NM_139051	Nr5a1	0.0943069	0.100171	0.102499	0.0989924
																																									chr2	11645000	11689782	NM_008367	Il2ra	0.058799	0.0605666	0.0612765	0.0602141
																																									chr2	30080775	30090735	NM_153805	Pkn3	0.0937539	0.0912678	0.102628	0.0958833
																																									chr2	28909627	28913679	NM_019446	Barhl1	0.00801212	0.00716389	0.0049981	0.0067247
																																									chr2	28702190	28813065	NM_001033874	Ak8	0.0924438	0.105543	0.100039	0.0993417
																																									chr2	28692140	28694050	NM_027283	Spaca9	0.205326	0.190851	0.205042	0.200407
																																									chr2	58000389	58038952	NM_172855	Galnt5	0.0625181	0.0762638	0.0965807	0.0784542
																																									chr2	28499765	28505395	NM_139197	Gbgt1	0.0728668	0.0520238	0.0615335	0.0621413
																																									chr2	28462245	28464269	NM_027040	1700007K13Rik	0.0919749	0.111157	0.209647	0.137593
																																									chr2	58274917	58313946	NM_001033369	Acvr1c	0.0760415	0.0737925	0.0974453	0.0824265
																																									chr2	43564966	43681471	NM_027552	Kynu	0.0584104	0.0623951	0.0739608	0.0649221
																																									chr2	34943872	34956080	NM_009421	Traf1	0.0937763	0.0933076	0.11427	0.100451
																																									chr2	26593586	26602210	NM_026212	Agpat2	0.0893896	0.100804	0.103248	0.0978139
																																									chr19	58785995	58792398	NM_026208	1700019N19Rik	0.120809	0.152069	0.14954	0.140806
																																									chr2	25220800	25222171	NM_026624	Fam166a	0.186205	0.148446	0.178558	0.17107
																																									chr2	66084169	66105364	NM_015736	Galnt3	0.144925	0.135515	0.153047	0.144496
																																									chr2	84842851	84863029	NM_024497	Slc43a1	0.103897	0.0960798	0.113791	0.104589
																																									chr2	73566175	73578287	NM_007389	Chrna1	0.0801183	0.112473	0.0934374	0.0953429
																																									chr2	104721924	104740754	NM_144804	Depdc7	0.0877692	0.0891712	0.109488	0.0954763
																																									chr2	103432292	103449660	NM_010125	Elf5	0.107258	0.110494	0.106002	0.107918
																																									chr2	102552191	102642520	NM_173749	Pamr1	0.11254	0.121292	0.135513	0.123115
																																									chr2	126037714	126089561	NM_008008	Fgf7	0.0856151	0.0892926	0.0930358	0.0893145
																																									chr2	121439438	121440527	NM_145973	Ell3	0.0869287	0.0849219	0.095238	0.0890295
																																									chr2	91625432	91634396	NM_010168	F2	0.0885876	0.070244	0.0978638	0.0855652
																																									chr2	119751601	119756298	NM_008523	Ltk	0.068144	0.0710653	0.12993	0.0897132
																																									chr2	119353402	119353590	NM_026929	Chac1	0.106643	0.0625	0.0876225	0.0855886
																																									chr2	119328140	119334633	NM_019454	Dll4	0.143716	0.166625	0.170702	0.160348
																																									chr2	119239786	119248962	NM_016907	Spint1	0.0925306	0.0907508	0.123987	0.102423
																																									chr2	119218357	119227799	NM_028104	Ppp1r14d	0.0627201	0.0671216	0.0844298	0.0714238
																																									chr2	131051287	131061514	NM_033615	Adam33	0.0399851	0.0401444	0.0491793	0.0431029
																																									chr2	131069851	131084116	NM_011426	Siglec1	0.0819572	0.0858785	0.102354	0.0900631
																																									chr2	118205084	118251417	NM_027759	Fsip1	0.0796446	0.0942667	0.0956581	0.0898565
																																									chr2	116881283	116892311	NM_026104	Tmco5	0.0807616	0.0973438	0.124565	0.10089
																																									chr2	132906667	132940087	NM_198029	Fermt1	0.0739722	0.0654348	0.0920814	0.0771628
																																									chr2	126555154	126587936	NM_011978	Slc27a2	0.0988577	0.0993834	0.103132	0.100458
																																									chr2	126761451	126781287	NM_029163	Usp50	0.0677049	0.0853167	0.102437	0.0851528
																																									chr2	127705860	127727866	NM_145532	Mall	0.0796611	0.0810419	0.0811276	0.0806102
																																									chr2	127801242	127829745	NM_009772	Bub1	0.0493716	0.0439186	0.0683526	0.0538809
																																									chr2	129365028	129368330	NM_008361	Il1b	0.064622	0.0891043	0.0902986	0.0813417
																																									chr2	129300710	129307101	NM_010554	Il1a	0.0678815	0.0549461	0.069579	0.0641355
																																									chr2	130125361	130153113	NM_177726	Tgm6	0.0789197	0.0879742	0.0668756	0.0779231
																																									chr2	160894196	160905402	NM_022883	Lpin3	0.0941959	0.0885521	0.103523	0.0954237
																																									chr2	148846915	148848880	NM_029960	Cstdc2	0.109801	0.0856817	0.114484	0.103322
																																									chr2	150911718	150930909	NM_027014	Gins1	0.0780198	0.0760929	0.105854	0.0866555
																																									chr2	151913331	151944654	NM_009641	Angpt4	0.125507	0.129619	0.148153	0.134426
																																									chr2	152006120	152008158	NM_027172	Slc52a3	0.0601831	0.0753785	0.0670154	0.0675256
																																									chr2	153068006	153081028	NM_145536	Ccm2l	0.0871371	0.0740819	0.0902432	0.0838207
																																									chr2	154204614	154220213	NM_153418	Bpifb1	0.080956	0.0873472	0.0893825	0.0858952
																																									chr2	154560687	154567734	NM_007891	E2f1	0.170439	0.170347	0.24222	0.194335
																																									chr2	173024039	173033809	NM_019547	Rbm38	0.102788	0.128281	0.114431	0.115166
																																									chr2	173207216	173216775	NM_021394	Zbp1	0.106353	0.0688417	0.105166	0.0934534
																																									chr2	174762966	174781918	NM_007903	Edn3	0.0700771	0.0706927	0.09066	0.0771433
																																									chr3	10193751	10195164	NM_011598	Fabp9	0.0907379	0.0810533	0.102363	0.0913848
																																									chr2	168750028	168765029	NM_175303	Sall4	0.0645066	0.0606509	0.082186	0.0691145
																																									chr3	14643808	14661574	NM_024495	Car13	0.0961241	0.0966613	0.130309	0.107698
																																									chr2	180502417	180542780	NM_018766	Ntsr1	0.160704	0.148998	0.175908	0.16187
																																									chr2	155047621	155050798	NM_015770	a	0.0960383	0.105535	0.080005	0.0938595
																																									chr3	19548740	19610639	NM_025489	Dnajc5b	0.067902	0.0662189	0.0782528	0.0707912
																																									chr2	155753397	155754884	NM_011171	Procr	0.078179	0.0544375	0.122319	0.0849786
																																									chr2	156996195	157003872	NM_025853	Dsn1	0.156822	0.177402	0.193577	0.175934
																																									chr2	156874419	156881676	NM_029983	Sla2	0.147177	0.135143	0.135087	0.139135
																																									chr2	157329596	157331772	NM_010285	Ghrh	0.205964	0.194425	0.263249	0.221213
																																									chr2	158770113	158786150	NM_027975	Fam83d	0.136175	0.14018	0.143107	0.139821
																																									chr3	30624698	30643304	NM_027941	Lrrc34	0.0748819	0.0721275	0.0843348	0.0771147
																																									chr3	53490792	53507652	NM_153156	Stoml3	0.0580707	0.0516726	0.074823	0.0615221
																																									chr3	66057104	66262019	NM_145820	Veph1	0.0765463	0.0765765	0.0894812	0.080868
																																									chr3	66973649	66979556	NM_013665	Shox2	0.00479942	0.00797064	0.00472391	0.00583132
																																									chr3	102818824	102933651	NM_011516	Sycp1	0.0414621	0.0455031	0.0471886	0.0447179
																																									chr3	99255880	99352623	NM_009323	Tbx15	0.0423776	0.0422876	0.0605839	0.0484164
																																									chr3	98875308	98882831	NM_019545	Hao2	0.0623774	0.0721278	0.0607294	0.0650782
																																									chr3	109082544	109116512	NM_029054	Slc25a54	0.0630573	0.0625307	0.0708113	0.0654664
																																									chr3	108539618	108544647	NM_029314	1700013F07Rik	0.110468	0.104908	0.135855	0.117077
																																									chr3	89871160	89911039	NM_010559	Il6ra	0.0944399	0.105591	0.108444	0.102825
																																									chr3	79888226	79941502	NM_133187	Gask1b	0.064612	0.0725786	0.0932635	0.076818
																																									chr3	83836419	83836774	NM_011905	Tlr2	0.018315	0.0341551	0.0371403	0.0298702
																																									chr3	81998950	82021093	NM_021370	Asic5	0.0806961	0.0875495	0.0889053	0.085717
																																									chr3	132088032	132178120	NM_020265	Dkk2	0.0773838	0.0809045	0.0904969	0.0829284
																																									chr3	151732379	151747586	NM_133871	Ifi44	0.037617	0.051437	0.048823	0.045959
																																									chr3	89334289	89335950	NM_007910	Efna4	0.110991	0.103834	0.105256	0.106694
																																									chr3	89415910	89416213	NM_016904	Cks1b	0.146459	0.133042	0.109297	0.129599
																																									chr3	87849073	87852408	NM_021309	Sh2d2a	0.0835795	0.089362	0.0893412	0.0874276
																																									chr3	87750145	87758318	NM_028460	Pear1	0.0672213	0.0718908	0.0750814	0.0713978
																																									chr3	97631060	97651827	NM_010232	Fmo5	0.0761618	0.0719917	0.0923051	0.0801529
																																									chr3	95241824	95249008	NM_134253	Bnipl	0.0882784	0.0678059	0.102777	0.0862872
																																									chr3	159497518	159529139	NM_029523	Depdc1a	0.0450948	0.0432726	0.0515371	0.0466348
																																									chr3	146582273	146594400	NM_019957	Dnase2b	0.0734478	0.0881694	0.0835672	0.0817281
																																									chr4	25199977	25212775	NM_021318	Fhl5	0.0480252	0.0604694	0.0487339	0.0524095
																																									chr4	34028397	34047996	NM_026293	Spaca1	0.0407554	0.0483764	0.0641575	0.0510964
																																									chr4	63143374	63152055	NM_007443	Ambp	0.0642197	0.0595457	0.0830257	0.0689304
																																									chr4	58043146	58204376	NM_022814	Svep1	0.0564123	0.0624697	0.0814062	0.0667627
																																									chr4	58966652	58982849	NM_025968	Ptgr1	0.0888922	0.0842041	0.0932448	0.0887804
																																									chr4	41034245	41043378	NM_007473	Aqp7	0.0617313	0.066919	0.0817515	0.0701339
																																									chr4	41505567	41505584	NM_028624	1110017D15Rik	0.15	0.208333	0.0909091	0.149747
																																									chr4	43448264	43452527	NM_007654	Cd72	0.185425	0.180854	0.191197	0.185825
																																									chr4	43509055	43513110	NM_139305	Car9	0.0840781	0.0950329	0.0985633	0.0925581
																																									chr4	43959760	43977623	NM_027450	Glipr2	0.130352	0.130737	0.132649	0.131246
																																									chr4	102990572	103004344	NM_026100	Tctex1d1	0.131621	0.121652	0.153168	0.13548
																																									chr4	108400833	108404677	NM_024198	Gpx7	0.106202	0.125713	0.112909	0.114941
																																									chr4	145215786	145244801	NM_011610	Tnfrsf1b	0.078674	0.069749	0.089147	0.07919
																																									chr4	107677004	107682162	NM_019872	Dmrtb1	0.173808	0.188341	0.179547	0.180565
																																									chr4	122947240	122959033	NM_029662	Mfsd2a	0.0741028	0.0900588	0.106289	0.0901503
																																									chr4	115625044	115645687	NM_007823	Cyp4b1	0.0505336	0.0296634	0.0600969	0.0467646
																																									chr4	115065130	115068725	NM_011527	Tal1	0.0385398	0.064169	0.0582714	0.05366
																																									chr4	115004921	115041963	NM_009185	Stil	0.0821616	0.0790422	0.11355	0.0915845
																																									chr4	139061419	139072761	NM_021358	Htr6	0.0713777	0.0833852	0.103155	0.0859725
																																									chr4	138338883	138365943	NM_028176	Cda	0.119744	0.125502	0.144111	0.129786
																																									chr5	17964678	18019668	NM_001081143	Gnat3	0.0499074	0.0492896	0.0785911	0.0592627
																																									chr4	130130840	130135628	NM_198959	Hcrtr1	0.176201	0.180325	0.159341	0.171955
																																									chr4	129107715	129111388	NM_025452	Tmem54	0.131373	0.143435	0.160825	0.145211
																																									chr4	135508408	135536653	NM_030189	Stpg1	0.156347	0.156318	0.162825	0.158496
																																									chr4	134866600	134895980	NM_011270	Rhd	0.103242	0.104898	0.11799	0.10871
																																									chr4	134317223	134328915	NM_001039048	Trim63	0.117789	0.103397	0.111754	0.11098
																																									chr4	126322205	126322958	NM_011902	Tekt2	0.10965	0.126673	0.163806	0.133376
																																									chr4	126029336	126043838	NM_007782	Csf3r	0.0752855	0.0733812	0.0726942	0.0737869
																																									chr4	133253168	133259043	NM_031393	Sytl1	0.119852	0.115416	0.116355	0.117207
																																									chr4	133243088	133252742	NM_016693	Map3k6	0.0745762	0.0745379	0.0894789	0.079531
																																									chr4	133222979	133224258	NM_027152	Cd164l2	0.156556	0.171029	0.117799	0.148461
																																									chr4	124918985	124934682	NM_026560	Cdca8	0.0588316	0.0566026	0.0719099	0.062448
																																									chr4	132988162	133000343	NM_010208	Fgr	0.125623	0.143239	0.141132	0.136665
																																									chr4	132733393	132755045	NM_133888	Smpdl3b	0.0793956	0.0854199	0.091153	0.0853228
																																									chr4	150999132	151001680	NM_011910	Uts2	0.0734555	0.0498448	0.0735866	0.0656289
																																									chr4	150931845	150944870	NM_011612	Tnfrsf9	0.0922233	0.0867944	0.1216	0.100206
																																									chr4	150122735	150143231	NM_019741	Slc2a5	0.125947	0.116004	0.130376	0.124109
																																									chr4	155650708	155651180	NM_011985	Mmp23	0.0380952	0.0367504	0.11257	0.0624719
																																									chr5	43870875	43910343	NM_007646	Cd38	0.0693139	0.0729417	0.0828762	0.0750439
																																									chr5	31487927	31488218	NM_026296	4930548H24Rik	0	0	0	0
																																									chr5	73408361	73453096	NM_181323	Cwh43	0.0852759	0.0870566	0.108227	0.0935198
																																									chr5	53699755	53705357	NM_009827	Cckar	0.0706031	0.0890669	0.0807413	0.0801371
																																									chr5	65350411	65383697	NM_031180	Klb	0.072018	0.0747532	0.079041	0.0752707
																																									chr5	76312446	76329018	NM_023508	Pdcl2	0.106303	0.129579	0.122393	0.119425
																																									chr5	76335826	76361672	NM_019515	Nmu	0.137608	0.134212	0.138667	0.136829
																																									chr5	77018151	77061312	NM_027970	Thegl	0.0880599	0.0941682	0.113079	0.0984357
																																									chr5	107717739	107721838	NM_010278	Gfi1	0.0113479	0.0108408	0.0140754	0.0120881
																																									chr5	88378303	88385627	NM_027793	Amtn	0.080389	0.0986066	0.0761603	0.0850519
																																									chr5	88458091	88467982	NM_009664	Ambn	0.0661627	0.0358011	0.0776445	0.0598694
																																									chr5	98256411	98275552	NM_010203	Fgf5	0.0711405	0.0835695	0.0838797	0.0795299
																																									chr5	90603872	90629572	NM_028478	Rassf6	0.0537331	0.0641832	0.0702804	0.0627322
																																									chr5	91141813	91146731	NM_009704	Areg	0.0678187	0.11978	0.101186	0.0962615
																																									chr5	123755868	123821401	NM_001042421	Kntc1	0.0679356	0.0685579	0.0895725	0.0753553
																																									chr5	128741046	128754309	NM_021311	Piwil1	0.0909153	0.0893569	0.120246	0.100173
																																									chr5	122646073	122681304	NM_011027	P2rx7	0.112151	0.114044	0.117381	0.114525
																																									chr5	108441983	108446864	NM_172883	Mfsd7a	0.0971509	0.0844465	0.13026	0.103953
																																									chr5	110274559	110284005	NM_008993	Pxmp2	0.057648	0.0383341	0.0644862	0.0534894
																																									chr6	18868482	18879401	NM_029202	Ankrd7	0.0234096	0.0718427	0.0210137	0.0387553
																																									chr5	110843212	110873566	NM_016681	Chek2	0.105449	0.103207	0.124252	0.110969
																																									chr5	138561964	138562660	NM_029693	1700123K08Rik	0.0170503	0.0740741	0.1375	0.0762081
																																									chr5	115110853	115117270	NM_007383	Acads	0.155568	0.155648	0.185415	0.165544
																																									chr5	114950060	114968844	NM_009327	Hnf1a	0.107868	0.108783	0.129062	0.115238
																																									chr5	143194297	143204166	NM_177880	Spdye4b	0.0677114	0.0527701	0.115559	0.07868
																																									chr5	120434280	120440325	NM_008499	Lhx5	0.00882685	0.00919016	0.00695245	0.00832315
																																									chr5	120481080	120483778	NM_145565	Sds	0.128759	0.147258	0.165583	0.1472
																																									chr5	120651469	120679028	NM_013832	Rasal1	0.101615	0.106105	0.122799	0.110173
																																									chr5	144020075	144023706	NM_033039	Ocm	0.0600472	0.0491267	0.0457205	0.0516315
																																									chr4	104768397	104804160	NM_133882	C8b	0.09803	0.0932624	0.10818	0.0998243
[truncated: 12,789 more rows]
[truncated: 43 more columns]
